# Supplementary material for: Proton Tautomerism for Anhydrous Superprotonic Conduction in 1,2,3‐Triazolium Dihydrogen Phosphate Crystal
Source: Angew Chem Int Ed Engl. 2026 Feb 1;65(11):e20785. doi: 10.1002/anie.202520785 (PMC12970496; doi:10.1002/anie.202520785)
Supplement: Supplementary file 2 — Supporting File 2: anie71356‐sup‐0002‐Data.zip. [file ANIE-65-e20785-s002.zip]

Archive with 9 entries (9 files):
- 123TrzPO4_363K.cif
- 123TrzPO4_373K.cif
- 123Trz-d2-PO4_298K.cif
- 123TrzPO4_298K.cif
- 123TrzPO4_313K.cif
- 123TrzPO4_323K.cif
- 123TrzPO4_333K.cif
- 123TrzPO4_343K.cif
- 123TrzPO4_353K.cif
