# Supplementary material for: Proton Tautomerism for Anhydrous Superprotonic Conduction in 1,2,3‐Triazolium Dihydrogen Phosphate Crystal
Source: Angew Chem Int Ed Engl. 2026 Feb 1;65(11):e20785. doi: 10.1002/anie.202520785 (PMC12970496; doi:10.1002/anie.202520785)
Supplement: Supplementary file 2 — Supporting File 2: anie71356‐sup‐0002‐Data.zip. [file ANIE-65-e20785-s002.zip › 123TrzPO4_363K.cif]

data_123TrzPO4_363K
_audit_creation_date               2025-07-11
_audit_creation_method
;
Olex2 1.5
(compiled 2025.05.31 svn.r86d253d1 for OlexSys, GUI svn.r7254)
;
_shelx_SHELXL_version_number       '2018/3'
_audit_contact_author_address      ?
_audit_contact_author_email        ?
_audit_contact_author_name         ''
_audit_contact_author_phone        ?
_publ_contact_author_id_orcid      ?
_publ_section_references
;
Dolomanov, O.V., Bourhis, L.J., Gildea, R.J, Howard, J.A.K. & Puschmann, H.
 (2009), J. Appl. Cryst. 42, 339-341.

Sheldrick, G.M. (2015). Acta Cryst. A71, 3-8.

Sheldrick, G.M. (2015). Acta Cryst. C71, 3-8.
;
_chemical_name_common              ?
_chemical_name_systematic          ?
_chemical_formula_moiety           'H2 O4 P, C2 H4 N3'
_chemical_formula_sum              'C2 H6 N3 O4 P'
_chemical_formula_weight           167.07
_chemical_melting_point            ?
loop_
  _atom_type_symbol
  _atom_type_description
  _atom_type_scat_dispersion_real
  _atom_type_scat_dispersion_imag
  _atom_type_scat_source
 'C' 'C' 0.0033 0.0016 'International Tables Vol C Tables 4.2.6.8 and 6.1.1.4'
 'H' 'H' 0.0000 0.0000 'International Tables Vol C Tables 4.2.6.8 and 6.1.1.4'
 'N' 'N' 0.0061 0.0033 'International Tables Vol C Tables 4.2.6.8 and 6.1.1.4'
 'O' 'O' 0.0106 0.0060 'International Tables Vol C Tables 4.2.6.8 and 6.1.1.4'
 'P' 'P' 0.1023 0.0942 'International Tables Vol C Tables 4.2.6.8 and 6.1.1.4'

_shelx_space_group_comment
;
The symmetry employed for this shelxl refinement is uniquely defined
by the following loop, which should always be used as a source of
symmetry information in preference to the above space-group names.
They are only intended as comments.
;
_space_group_crystal_system        'monoclinic'
_space_group_IT_number             14
_space_group_name_H-M_alt          'P 1 21/c 1'
_space_group_name_Hall             '-P 2ybc'
loop_
  _space_group_symop_operation_xyz
 'x, y, z'
 '-x, y+1/2, -z+1/2'
 '-x, -y, -z'
 'x, -y-1/2, z-1/2'

_cell_length_a                     9.3060(4)
_cell_length_b                     9.7790(5)
_cell_length_c                     7.1483(4)
_cell_angle_alpha                  90
_cell_angle_beta                   91.913(5)
_cell_angle_gamma                  90
_cell_volume                       650.16(6)
_cell_formula_units_Z              4
_cell_measurement_reflns_used      3989
_cell_measurement_temperature      363
_cell_measurement_theta_max        29.4570
_cell_measurement_theta_min        2.1870
_shelx_estimated_absorpt_T_max     ?
_shelx_estimated_absorpt_T_min     ?
_exptl_absorpt_coefficient_mu      0.385
_exptl_absorpt_correction_T_max    1.00000
_exptl_absorpt_correction_T_min    0.98139
_exptl_absorpt_correction_type     multi-scan
_exptl_absorpt_process_details
;
CrysAlisPro 1.171.39.46 (Rigaku Oxford Diffraction, 2018)
Empirical absorption correction using spherical harmonics,
 implemented in SCALE3 ABSPACK scaling algorithm.
;
_exptl_absorpt_special_details     ?
_exptl_crystal_colour              'clear colourless'
_exptl_crystal_colour_lustre       clear
_exptl_crystal_colour_modifier     .
_exptl_crystal_colour_primary      colourless
_exptl_crystal_density_diffrn      1.707
_exptl_crystal_density_meas        ?
_exptl_crystal_density_method      ?
_exptl_crystal_description         plate
_exptl_crystal_F_000               344
_exptl_crystal_size_max            ?
_exptl_crystal_size_mid            ?
_exptl_crystal_size_min            ?
_exptl_transmission_factor_max     ?
_exptl_transmission_factor_min     ?
_diffrn_reflns_av_R_equivalents    0.0230
_diffrn_reflns_av_unetI/netI       0.0222
_diffrn_reflns_Laue_measured_fraction_full  0.999
_diffrn_reflns_Laue_measured_fraction_max  0.851
_diffrn_reflns_limit_h_max         9
_diffrn_reflns_limit_h_min         -12
_diffrn_reflns_limit_k_max         10
_diffrn_reflns_limit_k_min         -12
_diffrn_reflns_limit_l_max         9
_diffrn_reflns_limit_l_min         -9
_diffrn_reflns_number              6567
_diffrn_reflns_point_group_measured_fraction_full  0.999
_diffrn_reflns_point_group_measured_fraction_max  0.851
_diffrn_reflns_theta_full          25.242
_diffrn_reflns_theta_max           30.295
_diffrn_reflns_theta_min           2.190
_diffrn_ambient_temperature        363
_diffrn_detector                   'CCD plate'
_diffrn_detector_area_resol_mean   ?
_diffrn_measured_fraction_theta_full  0.999
_diffrn_measured_fraction_theta_max  0.851
_diffrn_measurement_details
;
List of Runs (angles in degrees, time in seconds):

  # Type    Start    End  Width  t~exp~   \w     \q     \k     \f   Frames
--------------------------------------------------------------------------
  1  \f    -80.00 100.00   0.50    6.00   0.00  10.00   0.00    --   360
  2  \w    -30.00  20.00   0.50    6.00    --   10.00  90.00   0.00  100
  3  \w    -30.00  20.00   0.50    6.00    --   10.00  90.00  90.00  100
  4  \w    -30.00  20.00   0.50    6.00    --   10.00  90.00 180.00  100
;
_diffrn_measurement_device         'abstract diffractometer'
_diffrn_measurement_device_type   
 'dtrek-CrysAlisPro-abstract goniometer imported rigaku-d*trek images'
_diffrn_measurement_method         '\w and \f scans'
_diffrn_orient_matrix_type        
 'CrysAlisPro convention (1999,Acta A55,543-557)'
_diffrn_orient_matrix_UB_11        -0.0383373000
_diffrn_orient_matrix_UB_12        -0.0039510000
_diffrn_orient_matrix_UB_13        -0.0872663000
_diffrn_orient_matrix_UB_21        -0.0121722000
_diffrn_orient_matrix_UB_22        -0.0707150000
_diffrn_orient_matrix_UB_23        0.0148156000
_diffrn_orient_matrix_UB_31        -0.0648087000
_diffrn_orient_matrix_UB_32        0.0156356000
_diffrn_orient_matrix_UB_33        0.0449336000
_diffrn_radiation_monochromator    graphite
_diffrn_radiation_probe            x-ray
_diffrn_radiation_type             'Mo K\a'
_diffrn_radiation_wavelength       0.71073
_diffrn_source                     'fine-focus sealed X-ray tube'
_diffrn_source_type                'Enhance (Mo) X-ray Source'
_diffrn_special_details            ?
_reflns_Friedel_coverage           0.000
_reflns_Friedel_fraction_full      .
_reflns_Friedel_fraction_max       .
_reflns_number_gt                  1316
_reflns_number_total               1655
_reflns_special_details
;
 Reflections were merged by SHELXL according to the crystal
 class for the calculation of statistics and refinement.
 
 _reflns_Friedel_fraction is defined as the number of unique
 Friedel pairs measured divided by the number that would be
 possible theoretically, ignoring centric projections and
 systematic absences.
;
_reflns_threshold_expression       'I > 2\s(I)'
_computing_cell_refinement         'CrysAlisPro 1.171.39.46 (Rigaku OD, 2018)'
_computing_data_collection         'CrysAlisPro 1.171.39.46 (Rigaku OD, 2018)'
_computing_data_reduction          'CrysAlisPro 1.171.39.46 (Rigaku OD, 2018)'
_computing_molecular_graphics      'Olex2 1.5 (Dolomanov et al., 2009)'
_computing_publication_material    'Olex2 1.5 (Dolomanov et al., 2009)'
_computing_structure_refinement    'SHELXL 2018/3 (Sheldrick, 2015)'
_computing_structure_solution      'SHELXT 2018/2 (Sheldrick, 2018)'
_refine_diff_density_max           0.305
_refine_diff_density_min           -0.382
_refine_diff_density_rms           0.061
_refine_ls_extinction_coef         0.032(7)
_refine_ls_extinction_expression  
 'Fc^*^=kFc[1+0.001xFc^2^\l^3^/sin(2\q)]^-1/4^'
_refine_ls_extinction_method       'SHELXL-2018/3 (Sheldrick 2018)'
_refine_ls_goodness_of_fit_ref     1.109
_refine_ls_hydrogen_treatment      refall
_refine_ls_matrix_type             full
_refine_ls_number_parameters       116
_refine_ls_number_reflns           1655
_refine_ls_number_restraints       0
_refine_ls_R_factor_all            0.0532
_refine_ls_R_factor_gt             0.0415
_refine_ls_restrained_S_all        1.109
_refine_ls_shift/su_max            0.000
_refine_ls_shift/su_mean           0.000
_refine_ls_structure_factor_coef   Fsqd
_refine_ls_weighting_details      
 'w=1/[\s^2^(Fo^2^)+(0.0663P)^2^+0.1462P] where P=(Fo^2^+2Fc^2^)/3'
_refine_ls_weighting_scheme        calc
_refine_ls_wR_factor_gt            0.1117
_refine_ls_wR_factor_ref           0.1220
_refine_special_details            ?
_olex2_refinement_description
;
;
_atom_sites_solution_hydrogens     difmap
_atom_sites_solution_primary       dual
_atom_sites_solution_secondary     ?
loop_
  _atom_site_label
  _atom_site_type_symbol
  _atom_site_fract_x
  _atom_site_fract_y
  _atom_site_fract_z
  _atom_site_U_iso_or_equiv
  _atom_site_adp_type
  _atom_site_occupancy
  _atom_site_site_symmetry_order
  _atom_site_calc_flag
  _atom_site_refinement_flags_posn
  _atom_site_refinement_flags_adp
  _atom_site_refinement_flags_occupancy
  _atom_site_disorder_assembly
  _atom_site_disorder_group
 P1 P 0.14984(5) 0.61549(5) 0.36460(7) 0.0351(2) Uani 1 1 d . . . . .
 O4 O 0.03456(15) 0.67209(15) 0.4856(2) 0.0451(4) Uani 1 1 d . . . . .
 O1 O 0.28620(14) 0.69885(14) 0.3760(2) 0.0455(4) Uani 1 1 d . . . . .
 O2 O 0.09316(19) 0.60267(17) 0.1580(2) 0.0491(4) Uani 1 1 d . . . . .
 O3 O 0.18839(15) 0.46546(15) 0.4189(2) 0.0472(4) Uani 1 1 d . . . . .
 N1 N 0.5283(2) 0.61278(18) 0.2444(3) 0.0454(5) Uani 1 1 d . . . . .
 N3 N 0.67090(18) 0.46641(19) 0.1540(3) 0.0476(5) Uani 1 1 d . . . . .
 N2 N 0.54651(19) 0.48039(19) 0.2330(3) 0.0499(5) Uani 1 1 d . . . . .
 C2 C 0.6381(2) 0.6829(2) 0.1756(3) 0.0492(5) Uani 1 1 d . . . . .
 C1 C 0.7306(2) 0.5867(2) 0.1162(4) 0.0513(6) Uani 1 1 d . . . . .
 H2 H 0.638(2) 0.783(3) 0.174(3) 0.051(7) Uiso 1 1 d . . . . .
 H1A H 0.808(3) 0.597(3) 0.064(4) 0.061(8) Uiso 1 1 d . . . . .
 H3A H 0.102(4) 0.416(4) 0.450(6) 0.104(12) Uiso 1 1 d . . . . .
 H2A H 0.073(3) 0.674(3) 0.102(4) 0.063(8) Uiso 1 1 d . . . . .
 H3 H 0.702(3) 0.364(3) 0.139(4) 0.075(9) Uiso 1 1 d . . . . .
 H1 H 0.445(4) 0.646(3) 0.305(4) 0.081(9) Uiso 1 1 d . . . . .

loop_
  _atom_site_aniso_label
  _atom_site_aniso_U_11
  _atom_site_aniso_U_22
  _atom_site_aniso_U_33
  _atom_site_aniso_U_23
  _atom_site_aniso_U_13
  _atom_site_aniso_U_12
 P1 0.0327(3) 0.0275(3) 0.0458(3) 0.00050(18) 0.0103(2) -0.00111(16)
 O4 0.0401(7) 0.0363(8) 0.0601(9) -0.0071(6) 0.0185(7) -0.0044(5)
 O1 0.0358(7) 0.0327(7) 0.0687(10) -0.0018(7) 0.0136(7) -0.0044(5)
 O2 0.0636(10) 0.0371(9) 0.0469(9) 0.0009(6) 0.0039(7) -0.0007(7)
 O3 0.0395(8) 0.0331(8) 0.0695(10) 0.0095(7) 0.0129(7) 0.0024(5)
 N1 0.0387(9) 0.0357(10) 0.0624(12) -0.0042(8) 0.0092(8) 0.0019(6)
 N3 0.0399(9) 0.0378(10) 0.0652(12) -0.0059(8) 0.0035(8) 0.0049(7)
 N2 0.0433(9) 0.0368(10) 0.0700(13) -0.0018(8) 0.0082(9) -0.0004(7)
 C2 0.0472(11) 0.0357(12) 0.0652(15) -0.0035(9) 0.0087(10) -0.0023(8)
 C1 0.0404(11) 0.0470(13) 0.0674(15) -0.0043(11) 0.0127(11) -0.0021(9)

_geom_special_details
;
 All esds (except the esd in the dihedral angle between two l.s. planes)
 are estimated using the full covariance matrix.  The cell esds are taken
 into account individually in the estimation of esds in distances, angles
 and torsion angles; correlations between esds in cell parameters are only
 used when they are defined by crystal symmetry.  An approximate (isotropic)
 treatment of cell esds is used for estimating esds involving l.s. planes.
;
loop_
  _geom_bond_atom_site_label_1
  _geom_bond_atom_site_label_2
  _geom_bond_distance
  _geom_bond_site_symmetry_2
  _geom_bond_publ_flag
 P1 O4 1.5059(14) . ?
 P1 O1 1.5081(14) . ?
 P1 O2 1.5567(18) . ?
 P1 O3 1.5565(15) . ?
 O2 H2A 0.82(3) . ?
 O3 H3A 0.97(4) . ?
 N1 N2 1.309(3) . ?
 N1 C2 1.337(3) . ?
 N1 H1 0.96(3) . ?
 N3 N2 1.312(3) . ?
 N3 C1 1.333(3) . ?
 N3 H3 1.04(3) . ?
 C2 C1 1.353(3) . ?
 C2 H2 0.98(3) . ?
 C1 H1A 0.83(3) . ?

loop_
  _geom_angle_atom_site_label_1
  _geom_angle_atom_site_label_2
  _geom_angle_atom_site_label_3
  _geom_angle
  _geom_angle_site_symmetry_1
  _geom_angle_site_symmetry_3
  _geom_angle_publ_flag
 O4 P1 O1 112.62(8) . . ?
 O4 P1 O2 110.45(10) . . ?
 O4 P1 O3 111.45(9) . . ?
 O1 P1 O2 110.64(9) . . ?
 O1 P1 O3 108.03(8) . . ?
 O3 P1 O2 103.22(9) . . ?
 P1 O2 H2A 117(2) . . ?
 P1 O3 H3A 110(2) . . ?
 N2 N1 C2 112.48(18) . . ?
 N2 N1 H1 118(2) . . ?
 C2 N1 H1 129(2) . . ?
 N2 N3 C1 112.02(19) . . ?
 N2 N3 H3 113.2(17) . . ?
 C1 N3 H3 134.8(17) . . ?
 N1 N2 N3 104.33(17) . . ?
 N1 C2 C1 105.1(2) . . ?
 N1 C2 H2 120.9(14) . . ?
 C1 C2 H2 134.0(14) . . ?
 N3 C1 C2 106.04(19) . . ?
 N3 C1 H1A 125(2) . . ?
 C2 C1 H1A 129(2) . . ?

loop_
  _geom_hbond_atom_site_label_D
  _geom_hbond_atom_site_label_H
  _geom_hbond_atom_site_label_A
  _geom_hbond_distance_DH
  _geom_hbond_distance_HA
  _geom_hbond_distance_DA
  _geom_hbond_angle_DHA
  _geom_hbond_site_symmetry_A
  _geom_hbond_publ_flag
 O3 H3A O4 0.97(4) 1.61(4) 2.5833(19) 175(4) 3_566 yes
 O2 H2A O4 0.82(3) 1.75(3) 2.573(2) 179(3) 4_575 yes
 N3 H3 O1 1.04(3) 1.63(3) 2.656(2) 168(3) 2_645 yes
 N1 H1 O1 0.96(3) 1.66(3) 2.610(2) 170(3) . yes

loop_
  _geom_torsion_atom_site_label_1
  _geom_torsion_atom_site_label_2
  _geom_torsion_atom_site_label_3
  _geom_torsion_atom_site_label_4
  _geom_torsion
  _geom_torsion_site_symmetry_1
  _geom_torsion_site_symmetry_2
  _geom_torsion_site_symmetry_3
  _geom_torsion_site_symmetry_4
  _geom_torsion_publ_flag
 N1 C2 C1 N3 -0.3(3) . . . . ?
 N2 N1 C2 C1 0.4(3) . . . . ?
 N2 N3 C1 C2 0.1(3) . . . . ?
 C2 N1 N2 N3 -0.3(3) . . . . ?
 C1 N3 N2 N1 0.1(3) . . . . ?

_shelx_res_file
;
TITL 123trzpo4_kn2102c03a12_363k_c.res in P2(1)/c
    123trzpo4_kn2102c03a12_363k.res
    created by SHELXL-2018/3 at 17:18:29 on 11-Jul-2025
REM Old TITL 123TrzPO4_KN2102c03a12_363K in P2(1)/c
REM SHELXT solution in P2(1)/c: R1 0.225, Rweak 0.274, Alpha 0.030
REM <I/s> 0.783 for 84 systematic absences, Orientation as input
REM Formula found by SHELXT: C9 N
CELL 0.71073 9.306 9.779 7.1483 90 91.913 90
ZERR 4 0.0004 0.0005 0.0004 0 0.005 0
LATT 1
SYMM -X,0.5+Y,0.5-Z
SFAC C H N O P
UNIT 8 24 12 16 4
EQIV $1 +X,1.5-Y,-0.5+Z
EQIV $2 -X,1-Y,1-Z
EQIV $3 1-X,-0.5+Y,0.5-Z

L.S. 50
PLAN  20
TEMP 89.85
CONF
HTAB O2 O4_$1
HTAB O3 O4_$2
HTAB N1 O1
HTAB N3 O1_$3
BOND
LIST 6
MORE -1
BOND $H
fmap 2
acta
REM <olex2.extras>
REM <HklSrc "%.\\123TrzPO4_KN2102c03a12_363K.hkl">
REM </olex2.extras>

WGHT    0.066300    0.146200
EXTI    0.032396
FVAR       1.09561
P1    5    0.149840    0.615491    0.364603    11.00000    0.03272    0.02752 =
         0.04578    0.00050    0.01030   -0.00111
O4    4    0.034562    0.672087    0.485641    11.00000    0.04011    0.03630 =
         0.06010   -0.00707    0.01854   -0.00436
O1    4    0.286197    0.698847    0.375987    11.00000    0.03579    0.03272 =
         0.06870   -0.00178    0.01360   -0.00442
O2    4    0.093161    0.602669    0.157993    11.00000    0.06362    0.03707 =
         0.04686    0.00089    0.00393   -0.00068
O3    4    0.188385    0.465461    0.418934    11.00000    0.03952    0.03313 =
         0.06954    0.00954    0.01289    0.00244
N1    3    0.528342    0.612778    0.244351    11.00000    0.03866    0.03573 =
         0.06236   -0.00416    0.00919    0.00190
N3    3    0.670902    0.466407    0.153957    11.00000    0.03992    0.03777 =
         0.06516   -0.00592    0.00354    0.00491
N2    3    0.546513    0.480389    0.232975    11.00000    0.04330    0.03677 =
         0.06997   -0.00175    0.00818   -0.00041
C2    1    0.638116    0.682881    0.175578    11.00000    0.04720    0.03569 =
         0.06524   -0.00350    0.00873   -0.00232
C1    1    0.730608    0.586713    0.116212    11.00000    0.04036    0.04696 =
         0.06743   -0.00431    0.01266   -0.00212
H2    2    0.637777    0.783234    0.174296    11.00000    0.05092
H1A   2    0.808404    0.597306    0.063804    11.00000    0.06080
H3A   2    0.101881    0.416106    0.449970    11.00000    0.10360
H2A   2    0.073399    0.673929    0.101699    11.00000    0.06293
H3    2    0.701755    0.364444    0.138875    11.00000    0.07517
H1    2    0.445278    0.646373    0.304547    11.00000    0.08106
HKLF 4


REM  123trzpo4_kn2102c03a12_363k_c.res in P2(1)/c
REM wR2 = 0.1220, GooF = S = 1.109, Restrained GooF = 1.109 for all data
REM R1 = 0.0415 for 1316 Fo > 4sig(Fo) and 0.0532 for all 1655 data
REM 116 parameters refined using 0 restraints

END

WGHT      0.0662      0.1468

REM Highest difference peak  0.305,  deepest hole -0.382,  1-sigma level  0.061
Q1    1   0.8575  0.6529  0.1429  11.00000  0.05    0.31
Q2    1   0.2816  0.6555  0.4009  11.00000  0.05    0.22
Q3    1   0.2532  0.6696  0.2533  11.00000  0.05    0.21
Q4    1  -0.0237  0.5917  0.0254  11.00000  0.05    0.21
Q5    1   0.1052  0.6605  0.4878  11.00000  0.05    0.20
Q6    1   0.0313  0.6138  0.2300  11.00000  0.05    0.20
Q7    1   0.1778  0.4959  0.4477  11.00000  0.05    0.20
Q8    1   0.1364  0.4177  0.4428  11.00000  0.05    0.19
Q9    1   0.7003  0.6473  0.1671  11.00000  0.05    0.18
Q10   1   0.1239  0.4762  0.3062  11.00000  0.05    0.18
Q11   1   0.0418  0.4776  0.1083  11.00000  0.05    0.18
Q12   1   0.2184  0.4446  0.4403  11.00000  0.05    0.18
Q13   1   0.0185  0.6345  0.2857  11.00000  0.05    0.18
Q14   1   0.4562  0.3942  0.0949  11.00000  0.05    0.17
Q15   1   0.1861  0.7592  0.4082  11.00000  0.05    0.17
Q16   1   0.1967  0.5265  0.2566  11.00000  0.05    0.17
Q17   1   0.5999  0.2856  0.1029  11.00000  0.05    0.17
Q18   1   0.3615  0.6851  0.3405  11.00000  0.05    0.17
Q19   1   0.0258  0.5606  0.4598  11.00000  0.05    0.16
Q20   1   0.0409  0.5211 -0.0085  11.00000  0.05    0.16
;
_shelx_res_checksum                39057
_shelx_hkl_file
;
  -1   0   0  205.38    3.51
  -1   0   0  209.24    3.95
   2   0   0  321.01    6.37
  -2   0   0  333.48    4.96
  -2   0   0  339.37    7.15
  -2   0   0  336.06    6.35
  -2   0   0  333.34    5.01
   3   0   0  505.23    9.80
  -3   0   0  531.16    9.88
  -3   0   0  505.30   10.71
  -3   0   0  510.78    7.58
  -3   0   0  516.22    7.58
   4   0   0   56.56    3.81
  -4   0   0   68.28    3.17
  -4   0   0   65.32    4.07
  -4   0   0   65.94    4.44
  -4   0   0   61.87    3.01
   5   0   0  724.27   17.06
   5   0   0  710.99   15.22
  -5   0   0  684.01   14.92
  -5   0   0  712.55   11.67
  -5   0   0  737.78   16.80
  -5   0   0  700.28   11.68
  -6   0   0 1038.52   15.08
   6   0   0  991.55   21.62
  -6   0   0 1016.58   15.34
   6   0   0 1029.27   20.23
  -6   0   0 1064.21   20.04
  -6   0   0 1039.49   22.02
  -7   0   0  482.87   14.96
  -7   0   0  473.31   11.23
  -7   0   0  509.25   11.41
   7   0   0  493.51   15.13
   7   0   0  456.04   16.17
  -7   0   0  489.16   16.63
  -8   0   0   15.49    3.10
  -8   0   0   19.49    3.51
  -8   0   0   23.50    2.74
  -8   0   0   27.35    2.76
  -9   0   0  157.31    9.84
  -9   0   0  148.57    6.99
  -9   0   0  166.88    7.44
  -9   0   0  162.15   11.20
 -10   0   0  246.71    9.46
 -10   0   0  244.24   14.92
 -10   0   0  250.99   13.68
 -11   0   0    5.77    2.61
 -11   0   0    9.14    3.05
   0  -1   0    0.62    0.32
   1  -1   0 1931.09   13.06
  -1   1   0 1927.18   11.25
  -1  -1   0 1962.59   13.12
  -1   1   0 1976.52   12.96
   1  -1   0 1950.37   13.12
   1  -1   0 1955.10   11.17
   2  -1   0 3460.80   22.56
   2   1   0 3472.30   20.45
  -2  -1   0 3458.03   22.04
  -2   1   0 3510.66   23.53
  -2  -1   0 3479.77   20.22
   2  -1   0 3499.50   16.64
  -2   1   0 3509.39   16.99
  -3  -1   0  232.06    7.11
   3  -1   0  234.49    5.04
  -3  -1   0  235.62    6.01
  -3   1   0  238.68    5.10
  -3  -1   0  235.43    6.73
   3   1   0  245.36    6.02
   3  -1   0  230.48    6.83
  -3   1   0  230.75    7.48
  -3   1   0  252.47    7.06
   4  -1   0  861.16   16.95
   4   1   0  826.49   12.28
  -4   1   0  819.81   10.58
  -4  -1   0  847.61   15.68
  -4  -1   0  838.30   14.66
  -4   1   0  876.22   15.14
   4  -1   0  813.57   14.70
  -4  -1   0  844.99   12.57
   5   1   0   -1.07    0.96
  -5   1   0    0.78    0.51
   5  -1   0   -0.28    0.85
  -5   1   0   -0.04    1.49
  -5   1   0    1.13    1.08
  -5  -1   0   -0.36    0.81
   5  -1   0    1.19    1.03
  -5   1   0    1.15    0.80
  -5  -1   0   -1.75    1.52
  -5  -1   0    0.59    0.58
   6   1   0  270.10   11.14
  -6  -1   0  246.35    9.71
  -6   1   0  252.57   10.09
  -6  -1   0  249.26   10.75
   6  -1   0  259.84   11.46
   6  -1   0  250.78   10.09
  -6  -1   0  260.94    8.39
  -6   1   0  253.80    7.14
  -6   1   0  263.58   11.24
  -6   1   0  249.75    7.25
  -6  -1   0  259.13    8.31
   7   1   0   71.96    6.44
  -7  -1   0   71.23    4.71
   7  -1   0   83.19    6.32
  -7  -1   0   72.21    4.57
  -7  -1   0   73.44    5.79
   7  -1   0   73.99    6.60
  -7   1   0   66.97    4.04
  -7   1   0   62.29    6.22
  -7  -1   0   63.01    5.89
  -7   1   0   72.90    4.14
  -7   1   0   69.58    5.64
  -8   1   0  616.58   20.36
  -8   1   0  622.28   12.94
   8  -1   0  631.14   18.76
  -8  -1   0  626.10   14.62
  -8   1   0  627.12   13.09
  -8   1   0  611.28   18.37
  -8  -1   0  646.60   20.41
  -8  -1   0  632.03   18.67
  -8  -1   0  629.63   14.73
  -9  -1   0   10.46    2.95
  -9  -1   0    9.47    2.06
  -9  -1   0    5.55    2.01
  -9   1   0    9.17    3.21
  -9  -1   0   13.26    2.37
  -9   1   0   13.22    2.17
  -9   1   0    9.67    1.81
 -10  -1   0   27.40    4.96
 -10  -1   0   21.26    4.10
 -10   1   0   27.45    5.05
 -10  -1   0   22.83    3.14
 -11  -1   0    7.28    2.82
 -11   1   0    8.98    3.67
 -11  -1   0   10.20    3.71
 -12  -1   0   13.60    4.05
   0   2   0 1830.98   16.09
   0  -2   0 1812.11   16.01
   1  -2   0  291.46    5.39
   1   2   0  314.65    6.79
   1  -2   0  295.94    5.45
  -1  -2   0  301.10    6.98
  -1   2   0  295.78    5.37
   1  -2   0  297.39    6.19
  -1   2   0  313.40    6.41
   2  -2   0   59.48    3.19
  -2   2   0   53.58    2.74
  -2  -2   0   58.94    3.20
   2   2   0   53.62    3.17
  -2   2   0   59.79    3.22
   2  -2   0   53.51    2.61
   3  -2   0 2702.91   19.28
   3  -2   0 2728.40   25.43
  -3  -2   0 2675.73   23.96
  -3  -2   0 2686.79   23.67
  -3   2   0 2734.78   25.81
   3  -2   0 2752.40   25.60
  -3   2   0 2682.64   19.92
   3   2   0 2726.23   23.63
   4   2   0   60.89    3.73
   4  -2   0   64.37    3.26
   4  -2   0   55.61    4.09
  -4   2   0   61.22    3.20
  -4  -2   0   59.59    4.19
  -4   2   0   70.45    4.86
  -4  -2   0   68.06    4.44
   4  -2   0   64.74    4.63
  -4  -2   0   68.72    4.06
   5  -2   0    5.03    1.46
  -5  -2   0    6.00    1.68
  -5  -2   0    4.94    1.31
  -5  -2   0    4.38    0.77
   5   2   0    7.52    1.53
  -5   2   0    2.21    0.81
   5  -2   0    7.69    1.57
   5  -2   0    4.44    0.98
  -5   2   0    5.45    1.00
  -6   2   0  123.77    5.22
  -6   2   0  115.34    4.95
  -6  -2   0  125.34    7.18
   6  -2   0  128.60    7.37
   6   2   0  120.57    6.17
  -6  -2   0  123.20    7.42
  -6  -2   0  126.88    6.42
   6  -2   0  114.47    7.72
  -6   2   0  119.29    7.69
   6   2   0  120.46    7.36
  -7   2   0    6.12    1.21
  -7   2   0    7.31    1.45
  -7   2   0    7.78    2.09
   7   2   0    8.86    2.52
   7  -2   0   -0.72    1.55
   7   2   0    7.10    1.84
  -7  -2   0    4.76    1.75
  -7  -2   0   13.46    2.90
  -7  -2   0    7.42    1.84
   7  -2   0    5.81    2.03
  -8   2   0  120.84    5.65
  -8  -2   0  112.05    8.37
  -8   2   0  113.96    8.97
  -8   2   0  122.44    5.77
  -8  -2   0  115.52    8.01
  -8  -2   0  134.02    7.31
   8  -2   0  101.49    7.73
  -8  -2   0  123.26    6.85
  -9  -2   0   56.72    6.02
  -9   2   0   59.60    6.90
  -9   2   0   61.81    4.23
  -9  -2   0   66.43    5.43
  -9  -2   0   60.74    5.11
  -9  -2   0   69.63    7.26
 -10  -2   0    5.93    2.05
 -10  -2   0    1.88    1.76
 -10  -2   0    3.91    2.01
 -11  -2   0    1.73    1.67
 -11   2   0    3.48    2.66
 -11  -2   0    3.43    2.74
 -12  -2   0    7.73    3.06
 -12  -2   0   12.20    3.95
   0  -3   0    0.15    0.77
   0   3   0    1.44    0.68
   1  -3   0   91.83    4.30
  -1  -3   0   92.49    4.66
  -1   3   0   95.10    3.25
   1   3   0   92.72    4.52
   1  -3   0   90.45    3.14
  -1   3   0  100.76    4.48
   1  -3   0  101.78    3.38
   2  -3   0  914.76   13.18
   2   3   0  951.31   15.14
  -2   3   0  945.35   13.32
  -2  -3   0  940.88   15.34
   2  -3   0  934.13   13.41
  -2   3   0  932.06   13.73
  -3  -3   0 2417.36   21.68
   3  -3   0 2378.73   25.17
  -3   3   0 2398.41   25.31
  -3   3   0 2389.22   22.12
   3   3   0 2433.08   25.75
   3  -3   0 2419.68   21.64
  -3  -3   0 2437.31   26.08
  -4   3   0    8.36    1.39
  -4   3   0   11.46    2.17
   4  -3   0    5.74    1.04
  -4  -3   0    7.47    1.38
   4  -3   0    7.65    1.84
   4  -3   0   10.17    1.99
   4   3   0    8.66    1.68
   5  -3   0 1605.49   25.37
   5   3   0 1537.59   22.75
  -5   3   0 1627.11   19.31
   5  -3   0 1601.36   26.42
   5  -3   0 1615.77   18.61
  -5   3   0 1572.39   26.03
  -5  -3   0 1582.02   23.64
  -5  -3   0 1586.81   23.27
   6  -3   0   36.59    4.40
  -6   3   0   37.03    4.55
  -6  -3   0   39.70    4.28
  -6  -3   0   41.75    4.06
   6   3   0   36.63    4.08
   6   3   0   36.79    3.67
  -6  -3   0   43.81    4.32
  -6   3   0   39.34    3.14
   6  -3   0   40.00    3.09
   6  -3   0   40.13    4.23
  -7  -3   0    3.46    1.16
  -7   3   0    0.60    0.82
  -7   3   0    4.07    2.15
   7  -3   0   -0.11    1.10
  -7  -3   0    3.12    1.57
  -7  -3   0   -1.09    1.09
   7  -3   0   -2.08    1.42
   7   3   0   -0.20    1.27
   7   3   0    2.20    1.45
  -8  -3   0   12.10    2.78
   8   3   0   12.78    2.65
  -8  -3   0   15.05    3.23
  -8   3   0   10.23    1.67
  -8  -3   0   10.62    2.67
  -8   3   0   13.65    3.34
  -8   3   0    9.64    1.76
  -9  -3   0   53.79    6.34
  -9   3   0   67.44    7.61
  -9   3   0   58.98    4.19
  -9  -3   0   54.79    5.34
  -9  -3   0   48.97    5.58
  -9  -3   0   64.39    5.68
 -10  -3   0   54.79    6.94
 -10   3   0   66.34    8.23
 -10  -3   0   69.78    6.16
 -10  -3   0   55.76    6.50
 -11  -3   0  139.58   10.82
 -11   3   0  142.57   12.68
 -11  -3   0  133.62   11.69
 -11  -3   0  141.11    8.94
 -12  -3   0   52.52    7.18
 -12  -3   0   41.23    7.02
   0   4   0 2327.64   25.75
   0  -4   0 2351.61   25.73
   1  -4   0 1788.42   14.72
   1   4   0 1771.44   22.89
  -1  -4   0 1757.15   23.06
   1  -4   0 1765.52   21.86
  -1   4   0 1759.37   22.07
  -1   4   0 1793.07   14.67
  -2  -4   0  289.81    9.64
  -2  -4   0  299.37    5.60
  -2   4   0  289.83    8.90
   2  -4   0  285.36    7.55
  -2   4   0  294.52    7.65
   2  -4   0  287.66    8.66
   2   4   0  278.79    9.56
   3   4   0 1024.39   18.64
  -3  -4   0  976.56   13.44
   3  -4   0  975.96   15.75
  -3   4   0  975.67   16.36
   3  -4   0  988.48   16.42
  -3   4   0  985.08   16.51
  -3  -4   0  967.97   18.44
   4  -4   0  402.06   12.06
  -4   4   0  424.47   10.82
   4  -4   0  421.56   10.46
   4   4   0  409.79   12.31
  -4   4   0  422.52   12.19
  -4  -4   0  409.73   10.30
  -4  -4   0  400.46   12.42
   5  -4   0  216.12    7.55
   5   4   0  225.27    8.84
  -5   4   0  214.82    7.83
   5   4   0  223.44    9.67
  -5   4   0  228.54   10.02
  -5  -4   0  227.80    9.75
  -5  -4   0  211.81    8.45
   5  -4   0  228.64   10.20
   5  -4   0  232.17   10.31
   6   4   0   62.28    5.17
   6  -4   0   56.35    5.59
  -6   4   0   52.13    5.36
  -6  -4   0   56.71    5.01
   6   4   0   66.14    5.32
  -6  -4   0   64.38    5.49
   6  -4   0   56.82    5.42
  -6   4   0   62.25    4.26
   6  -4   0   56.08    3.97
   7  -4   0  251.16    8.49
   7  -4   0  235.64   11.71
   7   4   0  242.98   11.32
  -7  -4   0  254.23   11.33
  -7   4   0  274.21   13.17
   7   4   0  256.01   10.89
  -7   4   0  246.33    8.83
  -7  -4   0  231.46   10.95
  -7  -4   0  250.90   11.99
   8   4   0  230.26   10.79
  -8   4   0  205.33    8.28
   8   4   0  223.48   11.78
  -8  -4   0  245.33   11.45
  -8  -4   0  215.13   11.65
  -8  -4   0  223.78   11.79
  -8   4   0  209.87   12.59
  -9   4   0  145.13    6.62
  -9  -4   0  136.24    9.69
  -9   4   0  147.33   11.24
   9   4   0  133.36    8.67
  -9   4   0  119.09    6.25
  -9  -4   0  144.29    9.20
  -9  -4   0  139.08   10.13
 -10   4   0  152.15   12.67
 -10  -4   0  145.56    9.60
 -10  -4   0  143.83   11.09
 -10  -4   0  137.17   10.40
 -11  -4   0   34.51    5.04
 -11  -4   0   23.98    4.84
 -11  -4   0   23.28    5.03
 -11   4   0   33.56    6.44
 -12  -4   0    3.08    2.68
 -12  -4   0   -0.30    2.04
   0   5   0    0.06    0.90
   0  -5   0    1.47    1.35
   1   5   0  421.22   12.59
   1  -5   0  406.29    7.28
  -1  -5   0  395.86   12.24
  -1   5   0  421.42   12.20
   1  -5   0  415.60   12.10
   2   5   0 2361.78   30.72
  -2  -5   0 2309.68   30.56
  -2   5   0 2394.79   28.47
   2  -5   0 2333.79   22.27
   2  -5   0 2320.75   27.75
  -2   5   0 2323.88   22.30
  -2  -5   0 2360.25   13.69
   2   5   0 2360.40   13.77
   3   5   0    8.09    1.21
   3   5   0    6.87    1.81
  -3   5   0   11.39    2.01
   3  -5   0    5.86    1.28
  -3   5   0    7.31    1.60
  -3  -5   0    9.29    2.26
   3  -5   0    7.24    1.58
  -3  -5   0   10.65    1.40
  -4  -5   0   73.43    5.87
   4  -5   0   90.10    5.92
   4  -5   0   73.60    4.94
   4   5   0   77.70    5.90
   4   5   0   80.72    4.51
  -4   5   0   73.76    5.30
  -4  -5   0   82.66    4.56
  -4   5   0   74.89    5.09
   5   5   0   23.98    3.50
  -5   5   0   19.12    2.74
  -5   5   0   17.93    3.01
  -5  -5   0   18.92    3.31
   5  -5   0   13.46    2.07
   5  -5   0   18.48    3.11
  -5  -5   0   18.97    2.58
   5   5   0   20.92    2.76
  -6  -5   0   41.80    4.13
   6  -5   0   44.15    5.19
  -6  -5   0   37.50    4.78
   6   5   0   36.02    3.96
   6  -5   0   43.90    3.92
  -6   5   0   40.87    3.87
   6  -5   0   35.47    4.44
  -6   5   0   43.24    4.87
   6   5   0   36.39    4.31
  -7  -5   0    5.82    1.93
   7   5   0   11.16    2.72
  -7  -5   0   10.70    3.22
  -7   5   0    8.24    1.85
   7   5   0   12.11    2.72
  -7  -5   0    9.50    2.32
  -7   5   0   13.88    3.29
   7  -5   0    7.91    1.89
   8   5   0  347.81   14.30
   8   5   0  334.59   14.34
  -8   5   0  322.20   11.00
  -8  -5   0  319.88   13.97
  -8   5   0  313.21   15.52
   8  -5   0  302.56   10.11
  -8  -5   0  308.59   14.52
  -8  -5   0  330.85   14.40
  -9  -5   0    1.97    1.66
  -9  -5   0    7.63    2.71
  -9   5   0    4.76    1.62
  -9   5   0    4.71    3.08
  -9  -5   0    3.45    2.30
 -10   5   0    1.03    2.20
 -10  -5   0    2.62    2.25
 -10  -5   0    0.08    1.42
 -10  -5   0    1.53    1.80
 -11  -5   0   -0.12    1.63
 -11  -5   0    0.83    2.12
 -11  -5   0    0.34    1.58
 -11   5   0    1.28    2.32
 -12  -5   0    2.56    2.73
   0   6   0   49.60    4.69
   0  -6   0   46.07    4.57
  -1   6   0   89.66    6.26
  -1  -6   0   86.47    6.38
   1  -6   0   88.43    6.20
   1   6   0   81.39    6.10
  -2   6   0  132.32    5.33
  -2   6   0  123.24    7.28
   2  -6   0  122.58    5.16
  -2  -6   0  120.39    7.62
   2  -6   0  119.68    6.98
   2   6   0  128.73    7.82
   3  -6   0  578.65   13.28
  -3   6   0  589.03   15.78
   3   6   0  602.50    8.97
   3  -6   0  582.43   15.28
  -3   6   0  584.16   13.32
  -3  -6   0  586.14    8.83
  -3  -6   0  585.59   17.14
   3   6   0  583.85   17.18
   4  -6   0   82.28    5.63
   4  -6   0   81.32    5.66
   4   6   0   73.14    6.33
  -4   6   0   78.45    5.78
  -4  -6   0   76.95    6.48
  -4  -6   0   74.07    4.10
   4   6   0   74.61    4.15
  -4   6   0   82.01    5.64
  -5  -6   0  145.74    9.07
   5  -6   0  132.50    7.33
   5  -6   0  116.40    7.55
   5   6   0  129.12    8.55
  -5   6   0  123.57    7.33
  -5   6   0  127.83    7.79
  -5  -6   0  124.58    6.31
   5   6   0  137.49    6.50
   6  -6   0   16.37    3.26
  -6   6   0   12.40    2.44
  -6  -6   0   12.75    2.38
   6   6   0   18.54    3.38
   6  -6   0   14.61    2.55
  -6  -6   0   18.46    3.56
  -6   6   0   15.67    3.26
   6   6   0   16.01    2.61
  -7   6   0   31.03    3.70
  -7   6   0   40.66    5.26
   7  -6   0   29.33    3.51
   7   6   0   26.74    3.66
  -7  -6   0   35.34    4.26
  -7  -6   0   38.86    5.01
  -8   6   0   47.09    4.52
   8  -6   0   53.39    4.74
  -8  -6   0   55.20    5.78
  -8  -6   0   58.19    6.47
  -8   6   0   46.93    6.23
  -8  -6   0   59.20    6.96
   8   6   0   44.52    5.12
  -9  -6   0   12.55    3.19
  -9  -6   0   24.81    4.47
  -9   6   0   15.55    4.15
  -9  -6   0   16.37    3.89
 -10  -6   0    1.76    2.13
 -10  -6   0   -0.13    1.59
 -10   6   0    3.07    2.63
 -10  -6   0    1.01    1.84
 -11  -6   0    2.43    2.40
 -11  -6   0   -0.36    1.88
 -11  -6   0    2.50    2.71
   0   7   0   -0.06    1.27
   0  -7   0   -2.40    1.43
  -1   7   0  317.71   12.70
  -1  -7   0  310.93   13.13
   1   7   0  285.74   12.57
   1  -7   0  287.44   12.21
   2   7   0 1892.74   32.83
  -2   7   0 1947.76   31.72
   2  -7   0 1875.80   20.68
  -2  -7   0 1893.57   32.86
   2  -7   0 1929.42   30.76
  -3   7   0   74.24    4.88
   3   7   0   69.85    6.55
   3  -7   0   77.52    6.14
  -3  -7   0   76.81    6.55
  -3  -7   0   71.77    2.18
   3   7   0   72.51    2.21
   3  -7   0   74.13    4.85
  -3   7   0   77.92    6.20
  -4  -7   0  493.06    9.45
   4   7   0  485.03    9.36
   4  -7   0  470.36   15.09
  -4   7   0  481.35   13.96
   4   7   0  456.59   16.96
   4  -7   0  487.03   14.06
  -4  -7   0  510.28   17.87
  -4   7   0  487.27   15.66
  -5   7   0 1350.14   26.16
  -5  -7   0 1368.15   30.30
   5   7   0 1380.30   19.38
  -5  -7   0 1322.36   19.29
   5  -7   0 1313.21   24.93
  -5   7   0 1343.84   25.82
   5  -7   0 1301.55   25.87
   6  -7   0    4.21    1.18
  -6   7   0   11.99    2.89
   6   7   0    9.59    2.13
   6  -7   0    6.86    2.41
  -6   7   0    5.37    1.91
  -6  -7   0    3.49    1.36
  -6  -7   0    8.33    2.87
  -7  -7   0   55.06    5.14
  -7  -7   0   49.16    6.37
   7  -7   0   41.77    4.41
   7   7   0   53.65    4.86
  -7   7   0   50.99    5.19
  -7   7   0   48.84    5.82
  -8  -7   0   51.89    5.54
  -8   7   0   46.70    6.21
  -8  -7   0   63.70    7.48
   8  -7   0   55.00    5.13
  -8  -7   0   55.43    6.60
  -9   7   0    3.12    2.73
  -9  -7   0    2.88    2.42
  -9  -7   0    0.14    2.23
  -9  -7   0    0.94    1.90
 -10   7   0    6.43    3.22
 -10  -7   0    8.45    3.63
 -10  -7   0    0.73    1.94
   0   8   0  155.46    9.75
   0  -8   0  140.44    9.30
   1  -8   0   32.66    4.87
  -1  -8   0   26.96    4.28
  -1   8   0   29.29    4.51
  -2   8   0   38.11    4.81
   2  -8   0   42.10    4.93
  -2  -8   0   51.86    5.89
  -3   8   0 1233.07   27.38
   3  -8   0 1233.55   26.52
   3  -8   0 1264.25   20.04
  -3  -8   0 1198.84   28.85
  -4   8   0  198.29   10.78
   4   8   0  205.16    4.32
  -4   8   0  203.65    9.14
   4  -8   0  186.64   10.15
  -4  -8   0  200.92    4.23
   4  -8   0  195.49    9.19
  -4  -8   0  212.92   12.36
  -5   8   0   17.22    3.16
   5  -8   0   13.72    2.85
   5  -8   0   11.84    2.71
  -5  -8   0   18.24    3.90
   5   8   0   15.20    1.92
  -5  -8   0   15.63    1.88
  -5   8   0    8.64    2.43
  -6   8   0   61.33    6.10
  -6   8   0   68.85    6.47
   6  -8   0   53.45    5.87
  -6  -8   0   67.90    7.34
  -6  -8   0   79.66    5.13
   6  -8   0   66.70    6.04
  -7  -8   0  101.19    9.30
  -7  -8   0   84.06    5.88
  -7   8   0  103.99    8.66
   7  -8   0   95.28    7.23
  -8  -8   0    4.41    2.75
   8  -8   0    1.73    1.59
  -8   8   0    6.00    2.97
  -9  -8   0    2.17    2.46
  -9   8   0    0.36    1.75
  -9  -8   0    3.71    3.45
 -10   8   0   41.43    6.84
 -10  -8   0   34.55    6.35
   0  -9   0    2.64    1.44
   1  -9   0    4.40    2.17
  -1  -9   0    3.34    1.78
   2  -9   0   74.25    6.97
  -2  -9   0   88.36    8.19
   3  -9   0   37.81    5.07
  -3  -9   0   47.25    6.33
   4  -9   0    2.63    1.97
   4  -9   0    0.85    1.14
  -4  -9   0    4.84    3.08
   5  -9   0   26.52    4.23
  -5  -9   0   23.69    4.94
   5  -9   0   19.36    3.28
  -5   9   0   26.69    3.81
  -6  -9   0   13.48    3.72
   6  -9   0   15.94    3.50
  -6   9   0   13.89    3.23
  -7  -9   0   -0.57    1.62
  -7   9   0    1.13    1.70
   7  -9   0    0.91    1.47
  -8  -9   0    4.23    2.82
  -8   9   0    3.17    2.47
  -9   9   0   38.07    6.24
  -9  -9   0   48.72    7.22
   0 -10   0  420.67   18.52
  -1 -10   0    5.16    2.14
   1 -10   0    2.79    2.02
  -2 -10   0    2.59    2.09
   2 -10   0    2.29    1.47
   3 -10   0   38.64    5.63
  -3 -10   0   49.87    6.91
  -4 -10   0    7.65    3.08
   4 -10   0   11.74    3.13
   5 -10   0   79.64    7.81
  -5 -10   0   89.49    9.81
  -6 -10   0    2.47    1.95
   6 -10   0    1.99    2.15
  -7 -10   0   61.23    8.28
   7 -10   0   63.14    6.85
  -7  10   0   60.50    6.71
  -8  10   0    9.23    3.20
   0 -11   0   -2.48    2.31
  -1 -11   0  277.18   16.28
   1 -11   0  288.68   16.09
   2 -11   0   83.78    8.70
  -2 -11   0   75.15    8.79
   3 -11   0    7.94    2.91
  -3 -11   0    4.22    2.26
   4 -11   0    2.76    2.26
  -4 -11   0    1.78    2.61
  -5 -11   0  109.47   10.86
   5 -11   0  108.54    9.77
   6 -11   0  142.65   10.98
   0 -12   0  171.89   13.60
   1 -12   0    5.26    3.13
  -1 -12   0    4.98    3.62
   2 -12   0   40.62    6.43
  -2 -12   0   43.13    7.10
   3 -12   0   95.11    9.58
  -3 -12   0   95.26   10.58
   4 -12   0   37.31    6.05
   5 -12   0    2.48    2.61
 -12   0   1    0.53    2.12
 -11   0   1    2.22    2.12
 -11   0   1    0.66    2.05
 -10   0   1    0.57    0.75
 -10   0   1    2.22    1.61
  -9   0   1   -0.84    1.70
  -9   0   1    1.23    2.41
  -9   0   1   -0.59    0.64
  -9   0   1    0.28    0.66
  -8   0   1   -0.99    1.22
  -8   0   1   -0.32    0.57
  -8   0   1   -0.22    1.59
  -8   0   1    0.12    0.55
  -7   0   1    1.77    1.13
  -7   0   1   -0.96    1.26
  -7   0   1   -0.09    0.62
   7   0  -1    0.95    1.74
   7   0  -1   -0.64    1.01
   6   0  -1    0.89    1.01
   6   0  -1   -3.09    1.72
  -6   0   1    0.54    0.49
  -6   0   1   -0.19    1.47
  -6   0   1    0.99    1.15
  -5   0   1    0.57    0.36
   5   0  -1    1.65    0.84
  -5   0   1    0.27    1.07
  -5   0   1    2.89    1.21
   5   0  -1    3.47    0.88
   4   0  -1    2.82    1.33
  -4   0   1    0.30    0.70
   4   0  -1    0.55    0.72
   4   0  -1    1.53    1.16
  -3   0   1    0.99    0.91
  -3   0   1   -1.60    0.93
   3   0  -1    0.34    0.70
   3   0  -1    0.40    0.61
   3   0  -1    0.21    0.52
   2   0  -1    1.66    0.70
  -2   0   1   -1.13    0.67
  -2   0   1   -0.05    0.63
  -2   0   1   -2.05    0.91
   2   0  -1    1.07    0.95
   2   0  -1    2.38    0.99
   1   0  -1    0.12    0.33
  -1   0   1    0.97    0.38
  -1   0   1   -0.45    0.70
   1   0  -1    0.12    0.35
   1   0  -1   -0.12    0.21
  -1   0   1    0.49    0.51
   0   0   1    0.85    0.32
   0   0  -1   -0.91    0.42
  -1   0  -1   -0.73    0.47
   1   0   1   -0.47    0.50
   2   0   1    0.13    0.28
   2   0   1    0.35    0.67
  -2   0  -1    1.18    0.71
  -3   0  -1    0.58    0.65
   3   0   1    1.16    0.70
  -3   0  -1   -1.75    0.91
  -3   0  -1   -0.99    0.69
  -4   0  -1    1.26    0.87
  -4   0  -1   -0.34    0.71
  -4   0  -1   -0.38    0.58
   4   0   1   -1.52    0.94
  -5   0  -1    0.83    0.76
  -5   0  -1    0.27    0.78
  -5   0  -1   -0.55    0.83
   5   0   1   -0.09    0.71
   6   0   1   -0.27    0.96
  -6   0  -1   -1.78    1.08
  -6   0  -1    2.10    1.12
  -6   0  -1   -0.92    1.30
  -6   0  -1   -0.30    0.65
  -7   0  -1    4.32    1.71
  -7   0  -1   -0.10    1.67
  -7   0  -1    0.17    1.02
  -7   0  -1    1.61    1.28
  -8   0  -1    3.39    2.11
  -8   0  -1   -0.18    1.47
  -8   0  -1    2.18    1.35
  -8   0  -1    0.50    0.91
  -9   0  -1    0.55    1.31
  -9   0  -1    1.11    1.09
  -9   0  -1    2.08    1.51
  -9   0  -1    3.41    1.89
 -10   0  -1    0.51    1.37
 -10   0  -1   -1.16    1.46
 -10   0  -1    0.79    2.00
 -10   0  -1    4.34    1.95
 -11   0  -1    1.97    1.79
 -11   0  -1    0.91    2.40
 -12  -1   1    2.53    2.63
 -11   1   1    2.73    2.85
 -11  -1   1    2.80    2.25
 -11  -1   1   -0.87    2.03
 -10  -1   1   19.13    4.06
 -10   1   1   17.40    3.89
 -10  -1   1   20.16    4.32
 -10   1   1   17.48    4.31
  -9   1   1   47.02    6.42
  -9  -1   1   40.77    5.69
  -9  -1   1   36.87    3.12
  -9   1   1   38.42    5.45
  -9  -1   1   39.23    5.52
  -9   1   1   38.53    2.14
  -9   1   1   47.20    2.37
  -8   1   1  502.15    7.84
  -8   1   1  494.33   17.29
  -8   1   1  498.74    7.97
  -8  -1   1  498.35   11.36
  -8   1   1  482.55   18.38
  -8  -1   1  493.10   16.90
  -8  -1   1  504.94   11.11
  -8  -1   1  483.45   18.02
  -7  -1   1  452.10   10.17
  -7  -1   1  451.48   16.05
  -7  -1   1  419.29   14.65
  -7  -1   1  458.66    9.89
   7   1  -1  448.26   15.81
   7  -1  -1  431.16   15.96
  -7   1   1  427.08    7.03
  -7   1   1  428.77   15.06
  -7   1   1  431.93    6.95
  -7   1   1  446.01   16.33
   7  -1  -1  457.31   15.58
   6  -1  -1  150.42    8.78
  -6   1   1  165.87    3.89
  -6   1   1  161.47    3.85
  -6  -1   1  164.76    5.81
  -6   1   1  184.88    9.54
  -6   1   1  175.95    9.02
  -6  -1   1  160.65    8.47
  -6  -1   1  161.47    8.73
   6  -1  -1  175.50    9.01
   6   1  -1  161.31    8.65
   6   1  -1  172.97    5.80
  -5  -1   1 2735.40   31.48
  -5   1   1 2686.87   32.44
  -5  -1   1 2733.26   21.87
   5   1  -1 2709.25   32.15
  -5   1   1 2717.89   33.35
  -5   1   1 2732.64   13.37
  -5   1   1 2746.35   13.18
   5  -1  -1 2707.98   33.81
  -5  -1   1 2773.17   32.63
   5  -1  -1 2762.55   34.11
   5  -1  -1 2771.24   32.24
   5   1  -1 2734.93   33.28
   5   1  -1 2755.40   21.20
  -4   1   1    0.40    0.71
   4   1  -1    1.16    0.86
  -4  -1   1    0.65    0.50
  -4   1   1   -0.32    1.09
  -4  -1   1    0.98    0.76
   4   1  -1   -0.22    0.49
  -4  -1   1   -0.79    0.92
   4  -1  -1   -0.11    0.68
   4   1  -1    0.62    0.68
   4  -1  -1    0.76    0.70
   4  -1  -1    1.42    0.94
  -3   1   1 1556.84   19.46
   3   1  -1 1531.17   18.70
  -3  -1   1 1547.67   18.58
   3   1  -1 1590.60   18.55
   3  -1  -1 1558.03   19.78
  -3  -1   1 1554.92   18.67
  -3  -1   1 1584.16   19.56
  -3   1   1 1591.98   19.80
  -3   1   1 1578.59   20.01
  -3  -1   1 1574.22   13.84
   3   1  -1 1555.57   13.52
   3  -1  -1 1557.42   20.26
   3  -1  -1 1533.12   19.42
   2  -1  -1 8437.67   39.95
   2   1  -1 8419.76   36.56
  -2   1   1 8379.96   39.59
  -2  -1   1 8417.64   36.13
   2  -1  -1 8235.43   39.55
   2   1  -1 8536.79   30.05
  -2  -1   1 8281.40   35.71
   2   1  -1 8647.19   35.97
  -2  -1   1 8287.46   29.68
   2  -1  -1 7902.45   38.61
  -2   1   1 8345.42   38.77
  -2  -1   1 8342.18   38.42
  -2   1   1 8839.67   40.42
  -1   1   1  880.02    7.48
  -1  -1   1  856.76    9.37
   1  -1  -1  864.73   10.72
   1  -1  -1  845.13   10.43
   1  -1  -1  876.79   10.91
   1   1  -1  888.13    9.63
  -1   1   1  872.53   10.78
  -1  -1   1  891.25    9.53
   1  -1  -1  886.77    7.44
   0  -1  -1  590.11    7.62
   0  -1   1  590.46    8.14
   0   1  -1  590.06    8.11
   0   1   1  592.48    7.68
  -1  -1  -1 2274.59   17.49
   1   1   1 2365.64   17.41
  -2   1  -1 6763.81   32.72
   2   1   1 6866.98   34.24
  -3   1  -1 1139.06   15.05
   3  -1   1 1165.80   15.07
  -3  -1  -1 1191.53   13.42
   3  -1   1 1170.52   13.71
   3   1   1 1195.08   15.91
  -3  -1  -1 1182.17   15.82
   4  -1   1   47.63    3.31
  -4  -1  -1   55.25    3.81
  -4   1  -1   48.57    3.30
   4  -1   1   54.22    3.41
   4   1   1   55.05    3.78
  -4  -1  -1   48.07    3.17
   5  -1   1   11.48    1.93
  -5  -1  -1   15.13    2.15
  -5  -1  -1   17.21    2.26
  -5  -1  -1   19.19    2.38
  -5   1  -1   18.59    2.29
  -5   1  -1   11.43    1.85
  -6  -1  -1  626.24   14.67
  -6  -1  -1  608.63   14.45
  -6   1  -1  610.66   17.61
  -6   1  -1  590.09   13.39
  -6  -1  -1  615.67   14.36
  -6   1  -1  624.44   13.81
   6  -1   1  619.61   14.82
  -7  -1  -1    1.86    1.17
  -7   1  -1    5.75    1.65
   7  -1   1    1.18    1.06
  -7   1  -1    6.89    2.10
  -7  -1  -1    2.72    1.52
  -7  -1  -1    3.18    1.45
  -7  -1  -1    1.71    1.10
  -7   1  -1    3.60    1.34
  -8  -1  -1  221.58    9.71
  -8   1  -1  233.76    9.54
   8  -1   1  234.32   10.82
  -8  -1  -1  205.46   11.86
  -8  -1  -1  221.41   10.50
  -8   1  -1  216.44    9.10
  -8   1  -1  256.62   13.40
  -8  -1  -1  228.25    9.92
  -9   1  -1  139.61   10.59
  -9   1  -1  135.23    7.54
  -9  -1  -1  131.67    8.09
   9  -1   1  138.09    8.98
  -9  -1  -1  150.38   10.82
  -9  -1  -1  143.47    9.05
  -9   1  -1  139.17    7.70
  -9  -1  -1  143.02    8.32
 -10   1  -1   12.34    3.68
 -10  -1  -1   12.86    3.26
 -10  -1  -1   10.13    3.22
 -10  -1  -1    7.44    2.34
 -10  -1  -1   11.90    2.76
 -10   1  -1   10.13    2.24
 -11  -1  -1   28.55    4.91
 -11   1  -1   30.68    5.79
 -11  -1  -1   34.65    4.43
 -11  -1  -1   26.46    5.55
 -12  -2   1   13.60    4.09
 -12  -2   1    9.03    3.87
 -11  -2   1   15.21    4.34
 -11   2   1   14.34    4.43
 -11  -2   1    6.56    3.04
 -10  -2   1   92.62    5.77
 -10  -2   1   92.28    8.61
 -10  -2   1   96.61    9.18
 -10   2   1   91.74    9.13
  -9   2   1   24.71    4.46
  -9  -2   1   30.62    3.28
  -9  -2   1   32.25    3.48
  -9  -2   1   34.39    5.26
  -9  -2   1   22.85    4.42
  -8  -2   1 1367.41   29.69
  -8   2   1 1402.19   11.35
  -8   2   1 1385.91   11.10
  -8  -2   1 1351.89   21.29
   8   2  -1 1421.74   20.79
  -8  -2   1 1421.20   29.13
  -8   2   1 1426.17   31.52
  -7  -2   1  600.65   17.94
   7   2  -1  563.72   17.52
   7  -2  -1  568.94   18.76
  -7  -2   1  559.02   13.10
  -7  -2   1  576.39   17.71
   7   2  -1  574.40   12.77
  -7   2   1  579.72    7.58
  -7   2   1  559.90    7.29
  -7   2   1  557.58   18.43
   7  -2  -1  568.02   17.58
  -6   2   1   -0.72    1.09
  -6  -2   1   -2.43    1.67
  -6  -2   1    1.42    0.82
   6  -2  -1    1.77    1.20
   6   2  -1    0.72    0.64
   6   2  -1    0.93    0.78
  -6   2   1    1.15    0.47
   6  -2  -1   -1.58    1.36
  -6   2   1    2.34    0.56
  -6  -2   1    0.17    0.96
   5   2  -1  626.89   15.17
  -5  -2   1  599.00   12.21
  -5  -2   1  623.64   15.65
  -5   2   1  617.20    7.26
  -5  -2   1  631.43   15.27
   5  -2  -1  601.93   15.64
   5  -2  -1  613.73   16.15
   5   2  -1  612.30   12.10
  -5   2   1  628.21   16.31
  -5   2   1  626.15    6.97
   5  -2  -1  625.84   16.73
   4   2  -1  111.14    4.87
   4  -2  -1  115.16    2.88
   4  -2  -1  130.06    6.62
   4  -2  -1  117.33    6.40
   4  -2  -1  120.90    6.40
  -4   2   1  113.24    3.02
  -4  -2   1  101.42    5.40
  -4  -2   1  115.54    6.26
  -4   2   1  123.51    6.50
   4   2  -1  119.38    5.90
   4   2  -1  111.60    5.66
  -4  -2   1  114.45    5.01
   3  -2  -1  977.93   16.36
   3  -2  -1  971.48   16.03
   3   2  -1  966.53   14.38
   3  -2  -1  978.16    8.81
   3   2  -1  965.05   14.21
  -3  -2   1  949.16   14.15
   3  -2  -1  972.31   16.45
  -3   2   1  999.16   16.31
  -3   2   1  975.75    9.10
   3   2  -1  989.54   13.71
  -3  -2   1  981.21   13.84
  -3   2   1  971.67   16.18
   2  -2  -1  157.12    5.58
   2  -2  -1  165.20    5.80
   2   2  -1  149.56    4.69
  -2  -2   1  146.59    4.53
   2   2  -1  151.77    5.22
  -2   2   1  158.39    5.62
  -2   2   1  152.37    5.58
  -2   2   1  153.33    3.94
  -2  -2   1  146.96    5.15
  -2  -2   1  148.77    4.62
   2  -2  -1  145.95    3.84
   2   2  -1  147.10    4.56
   1  -2  -1 2469.29   18.89
   1   2  -1 2503.82   14.50
   1  -2  -1 2436.18   17.46
  -1  -2   1 2416.48   14.43
   1   2  -1 2419.90   20.52
  -1   2   1 2510.60   17.36
   1  -2  -1 2454.92   18.99
  -1  -2   1 2432.66   20.43
  -1   2   1 2478.12   19.09
   0   2   1 9734.30   37.91
   0   2  -1 9440.58   39.78
   0  -2   1 9999.00   40.96
   1  -2   1  409.59    8.50
  -1   2  -1  406.09    8.71
  -1  -2  -1  416.38    8.74
   1   2   1  407.70    8.80
  -2  -2  -1   21.53    2.20
   2  -2   1   25.33    2.15
   2   2   1   25.90    2.34
  -2   2  -1   28.28    2.33
  -3  -2  -1  612.84   12.33
  -3   2  -1  620.12   11.65
   3  -2   1  621.26   11.60
   3   2   1  605.60   12.39
  -4   2  -1  251.62    7.97
   4  -2   1  268.30    8.44
  -4  -2  -1  272.01    9.00
   4   2   1  266.31    8.73
  -4  -2  -1  273.71    7.98
   4  -2   1  272.60    8.11
   5   2   1  311.97   10.23
  -5   2  -1  319.26    9.57
  -5   2  -1  311.38   11.59
  -5  -2  -1  315.97    9.64
   5  -2   1  326.91    9.38
   5  -2   1  303.56    9.74
  -5  -2  -1  315.11   10.37
  -6  -2  -1  200.66    8.84
  -6   2  -1  214.93   10.59
  -6   2  -1  207.67    8.07
  -6  -2  -1  198.99    8.49
   6   2   1  198.46    8.56
   6  -2   1  208.30    8.79
  -7  -2  -1   37.58    4.11
  -7  -2  -1   40.30    4.28
  -7   2  -1   41.02    3.83
  -7   2  -1   43.01    3.89
  -7  -2  -1   47.51    4.55
   7  -2   1   38.22    4.21
  -7  -2  -1   37.36    4.85
  -7   2  -1   39.97    5.08
  -8   2  -1  165.09    8.03
   8  -2   1  171.72    9.45
  -8   2  -1  166.06    7.86
  -8   2  -1  171.73   11.21
  -8  -2  -1  182.16   11.15
  -8  -2  -1  167.62    9.02
  -8  -2  -1  165.42    9.16
  -8  -2  -1  183.34    9.23
  -9  -2  -1  645.20   18.50
  -9   2  -1  673.01   16.57
  -9   2  -1  691.14   24.30
  -9  -2  -1  706.63   19.62
  -9  -2  -1  673.90   19.74
  -9   2  -1  675.05   16.90
  -9  -2  -1  724.18   23.64
 -10   2  -1   63.71    5.30
 -10  -2  -1   66.42    6.79
 -10  -2  -1   70.04    8.04
 -10  -2  -1   60.91    5.91
 -10   2  -1   67.51    8.10
 -10  -2  -1   49.18    5.31
 -11  -2  -1    4.38    2.51
 -11  -2  -1    3.45    3.04
 -11   2  -1    8.48    3.84
 -11  -2  -1    5.87    2.28
 -12  -2  -1    6.47    2.80
 -12  -3   1    1.08    2.29
 -12  -3   1   -0.17    1.86
 -11   3   1    6.37    3.23
 -11  -3   1    8.12    3.78
 -11  -3   1    4.50    2.49
 -10   3   1  134.89   11.41
 -10  -3   1  119.31   10.15
 -10  -3   1  109.66    9.50
 -10  -3   1  127.32    7.69
  -9   3   1   47.73    6.23
   9   3  -1   42.89    4.19
  -9  -3   1   45.86    4.56
  -9  -3   1   41.28    5.46
  -9  -3   1   51.89    6.11
  -8   3   1   57.41    2.48
  -8   3   1   54.50    2.36
  -8   3   1   61.46    6.78
  -8  -3   1   69.45    6.75
  -8  -3   1   59.71    6.26
   8   3  -1   52.69    4.53
  -8  -3   1   48.90    4.49
   7   3  -1  122.98    6.55
   7  -3  -1  123.99    8.35
  -7   3   1  123.78    3.92
  -7  -3   1  122.42    8.40
  -7   3   1  145.24    9.36
  -7  -3   1  132.49    7.03
  -7  -3   1  141.96    8.76
  -7   3   1  126.11    4.07
   7   3  -1  116.58    7.89
   7  -3  -1  123.68    8.79
  -6  -3   1 1011.55   18.69
   6  -3  -1  990.80   22.34
   6  -3  -1 1004.04   23.20
   6  -3  -1 1004.27   11.32
   6   3  -1  994.82   21.09
   6   3  -1 1016.54   18.44
  -6   3   1 1029.22   11.85
  -6  -3   1  983.57   22.07
  -6  -3   1 1015.38   21.14
  -6   3   1 1025.49   23.17
  -5   3   1  124.03    4.23
  -5   3   1  140.58    7.78
  -5  -3   1  148.57    7.90
   5  -3  -1  138.72    7.94
   5   3  -1  133.50    6.88
  -5  -3   1  143.21    7.19
   5  -3  -1  128.49    7.65
   5  -3  -1  134.01    4.23
   5  -3  -1  122.85    7.46
  -5  -3   1  129.52    6.43
   5   3  -1  136.52    6.53
   4   3  -1    1.58    0.68
   4   3  -1    0.80    0.67
  -4   3   1    2.76    0.74
   4  -3  -1    2.39    1.06
  -4  -3   1    3.01    1.30
   4  -3  -1    0.43    0.51
  -4   3   1    0.98    1.09
   4  -3  -1   -0.08    0.95
   4  -3  -1   -0.12    1.13
  -4  -3   1   -0.79    0.94
   3  -3  -1  215.97    7.87
   3   3  -1  217.43    7.50
   3  -3  -1  224.14    7.96
  -3   3   1  215.15    5.88
  -3  -3   1  214.78    7.68
   3  -3  -1  228.41    5.91
  -3   3   1  220.83    7.95
   3   3  -1  204.74    6.46
  -3   3   1  211.67    7.84
  -3  -3   1  213.47    6.49
   3   3  -1  220.38    6.62
  -2   3   1   24.41    2.08
   2  -3  -1   22.72    2.30
  -2  -3   1   23.61    2.50
   2  -3  -1   27.96    2.25
   2   3  -1   30.56    2.82
  -2  -3   1   24.47    1.77
  -2   3   1   28.25    2.50
   2  -3  -1   24.16    2.33
   2   3  -1   24.88    1.78
   2   3  -1   26.60    1.80
  -2   3   1   25.28    2.37
  -2  -3   1   29.67    2.00
   1   3  -1  161.36    6.20
  -1   3   1  156.84    5.58
  -1   3   1  160.63    5.10
  -1  -3   1  158.60    6.31
   1  -3  -1  159.67    5.11
   1   3  -1  160.66    3.23
   1  -3  -1  157.62    5.62
   0   3  -1 1194.63   16.94
   0  -3   1 1182.49   16.60
   0   3   1 1184.57   15.68
   0  -3  -1 1212.09   16.08
  -1  -3  -1 1987.50   21.93
   1  -3   1 1999.35   21.61
  -1   3  -1 1995.57   22.03
   1   3   1 1981.83   21.72
   2   3   1  325.62    9.48
  -2  -3  -1  319.18    9.34
  -2   3  -1  335.33    9.24
   2  -3   1  329.56    8.90
   3  -3   1  993.92   16.00
   3   3   1  977.52   17.22
  -3  -3  -1 1008.69   17.83
  -3   3  -1  979.94   16.37
  -4   3  -1  237.40    8.31
   4   3   1  231.30    9.04
  -4   3  -1  228.34    9.09
   4  -3   1  223.92    7.89
  -4  -3  -1  230.10    9.09
  -5   3  -1   98.64    5.58
  -5   3  -1  107.79    6.96
   5  -3   1  100.38    6.04
   5   3   1  101.58    6.33
  -5  -3  -1  111.75    6.57
  -6  -3  -1  211.63    9.16
  -6   3  -1  207.05    8.41
  -6  -3  -1  204.58    9.51
   6  -3   1  210.85    9.43
  -6   3  -1  198.31   10.34
   6   3   1  211.95    9.51
   6  -3   1  225.10    8.71
  -7  -3  -1  495.66   15.08
  -7   3  -1  472.54   13.31
   7  -3   1  459.65   17.40
   7  -3   1  496.75   15.58
   7  -3   1  479.69   13.06
   7   3   1  485.99   15.21
  -7  -3  -1  486.45   15.27
  -7   3  -1  480.95   17.35
  -7  -3  -1  457.45   16.30
   8  -3   1   93.56    7.20
  -8  -3  -1   93.42    7.20
  -8   3  -1   99.42    6.31
  -8   3  -1   95.37    8.44
  -8   3  -1   94.98    6.10
  -8  -3  -1  103.24    8.10
  -8  -3  -1   84.44    6.76
  -9  -3  -1    4.79    2.11
  -9   3  -1    3.27    1.44
  -9  -3  -1    4.90    2.06
  -9   3  -1    1.63    1.54
  -9   3  -1    5.16    2.59
  -9  -3  -1    0.71    1.38
  -9  -3  -1    5.72    2.19
 -10  -3  -1    9.35    3.00
 -10   3  -1    9.52    2.29
 -10   3  -1   12.30    3.74
 -10  -3  -1    2.15    1.74
 -10  -3  -1   11.22    3.05
 -11  -3  -1  102.41    8.96
 -11   3  -1  102.04   10.73
 -11  -3  -1  111.11   10.82
 -11  -3  -1  104.13    8.55
 -12  -3  -1   12.49    3.64
 -12  -4   1    0.77    2.43
 -11   4   1   60.91    8.42
 -11  -4   1   70.74    8.35
 -11  -4   1   64.69    7.92
 -10  -4   1    5.68    2.73
 -10  -4   1    3.97    1.88
 -10  -4   1    1.11    1.56
 -10   4   1    6.88    3.26
  -9  -4   1    4.94    2.12
  -9   4   1    2.29    2.13
  -9  -4   1    1.06    1.70
  -9   4   1    1.10    0.58
  -9  -4   1    1.62    1.66
   9   4  -1    0.89    1.34
  -8  -4   1   26.12    4.18
  -8   4   1   32.73    2.25
   8   4  -1   35.12    4.10
  -8   4   1   34.82    2.35
  -8  -4   1   39.51    5.31
  -8  -4   1   31.63    4.01
  -8   4   1   37.29    5.23
   8   4  -1   29.37    4.33
   7  -4  -1   68.06    3.50
  -7  -4   1   78.21    6.39
  -7  -4   1   65.19    5.55
  -7   4   1   63.26    6.34
   7   4  -1   85.91    6.04
   7   4  -1   65.83    5.80
  -7  -4   1   78.13    6.98
  -7   4   1   72.87    3.78
  -6  -4   1  301.30   11.28
  -6   4   1  306.52    7.96
  -6  -4   1  308.45   11.47
   6  -4  -1  329.91   13.54
   6  -4  -1  302.48   13.09
   6   4  -1  302.26   11.37
  -6   4   1  299.01   12.73
  -6  -4   1  288.75   12.39
   6  -4  -1  306.89    7.57
   6   4  -1  295.35   10.95
   5   4  -1   71.10    5.31
  -5  -4   1   87.49    5.92
   5  -4  -1   74.94    5.91
   5  -4  -1   84.90    4.13
  -5   4   1   83.51    4.21
   5  -4  -1   89.01    6.60
   5  -4  -1   85.10    6.50
   5   4  -1   83.04    5.28
  -5   4   1   81.52    6.07
  -5  -4   1   80.26    5.17
   4  -4  -1  293.31    7.82
   4  -4  -1  305.19   10.84
   4   4  -1  283.20    8.52
  -4  -4   1  279.23    8.30
  -4   4   1  293.09   10.52
  -4   4   1  289.50    7.97
   4  -4  -1  278.52   10.85
   4   4  -1  299.87   10.36
  -4  -4   1  286.26   10.30
   4  -4  -1  303.06   10.76
  -3   4   1  831.12   15.84
   3  -4  -1  833.85   15.94
   3   4  -1  811.42   11.87
   3  -4  -1  840.08   16.11
  -3  -4   1  826.10   16.92
   3  -4  -1  862.80   13.88
  -3  -4   1  826.25   11.93
  -3   4   1  861.32   16.00
   3   4  -1  847.25   16.91
  -3   4   1  847.54   13.96
  -2   4   1  165.29    6.26
   2   4  -1  159.94    7.28
   2  -4  -1  163.71    6.29
   2  -4  -1  167.88    6.54
   2   4  -1  163.66    4.05
  -2  -4   1  169.82    7.36
   2  -4  -1  171.19    6.43
  -2   4   1  165.09    6.37
   1  -4  -1   52.80    3.78
  -1   4   1   66.05    4.22
  -1  -4   1   45.76    3.98
  -1   4   1   53.20    3.06
   1  -4  -1   56.91    3.25
   1   4  -1   59.95    4.40
   0  -4  -1  713.74   14.19
   0   4  -1  700.45   14.88
   0   4   1  686.78    9.79
   0   4   1  674.36   13.82
   1   4   1 2668.69   28.79
  -1   4  -1 2706.35   29.14
   1  -4   1 2697.64   28.37
  -2   4  -1  164.55    7.32
   2   4   1  180.41    7.73
   2  -4   1  185.14    7.77
  -2  -4  -1  162.18    7.42
  -2   4  -1  168.76    5.97
   3  -4   1  191.95    7.94
  -3   4  -1  203.14    7.65
  -3   4  -1  194.15    7.91
   3   4   1  204.10    8.79
  -3  -4  -1  191.72    8.52
  -4   4  -1  217.17    8.79
   4   4   1  221.40    9.47
  -4  -4  -1  207.63    9.28
   4  -4   1  217.18    8.28
  -4   4  -1  197.44    8.53
  -5  -4  -1    8.52    2.25
   5   4   1    2.78    1.46
  -5   4  -1    1.21    0.99
   5  -4   1    4.98    1.60
  -5   4  -1   -0.37    1.07
   5  -4   1    4.43    1.01
  -6  -4  -1    5.57    1.97
  -6  -4  -1    7.16    2.22
  -6   4  -1    5.49    1.61
  -6   4  -1    9.25    2.36
   6  -4   1    6.24    1.50
   6  -4   1    5.90    1.75
   6   4   1    3.66    1.27
   6  -4   1    3.30    1.72
   7  -4   1  201.19    8.95
  -7   4  -1  213.47   11.58
   7   4   1  197.49   10.28
  -7  -4  -1  178.09    9.91
   7  -4   1  197.78   10.45
  -7  -4  -1  192.53    9.81
  -7   4  -1  196.13    8.96
  -7  -4  -1  201.61   10.45
   8  -4   1   31.90    3.75
  -8  -4  -1   35.42    4.45
  -8   4  -1   32.38    3.96
   8   4   1   40.97    4.99
  -8   4  -1   30.00    5.00
  -8  -4  -1   36.70    4.84
  -8  -4  -1   30.14    4.56
  -9   4  -1   27.06    5.06
  -9  -4  -1   26.44    4.16
  -9   4  -1   15.71    2.96
  -9   4  -1   24.98    3.43
  -9  -4  -1   25.94    4.38
  -9  -4  -1   26.28    4.69
 -10   4  -1    0.37    1.76
 -10  -4  -1    0.97    1.55
 -10  -4  -1   -0.04    1.57
 -10   4  -1    0.82    1.11
 -10  -4  -1    1.98    1.87
 -11  -4  -1    2.61    2.61
 -11   4  -1    2.01    2.55
 -11  -4  -1    3.30    2.26
 -11  -4  -1    1.38    2.16
 -12  -4  -1   17.67    4.27
 -12  -5   1   33.31    6.12
 -11  -5   1    6.39    3.17
 -11  -5   1    4.61    2.81
 -10   5   1  210.07   14.72
 -10  -5   1  208.54   11.68
 -10  -5   1  235.43   14.74
 -10  -5   1  213.24   13.35
  -9  -5   1   30.48    4.36
   9   5  -1   30.39    4.34
  -9   5   1   22.36    4.47
  -9  -5   1   34.80    5.03
  -9  -5   1   38.68    5.73
  -8   5   1   17.09    3.96
   8  -5  -1   15.60    1.97
   8   5  -1    4.70    2.12
  -8  -5   1   18.14    3.69
   8   5  -1   12.84    2.92
  -8  -5   1    9.87    2.50
  -8  -5   1   12.57    2.81
  -8   5   1   10.48    1.59
  -7  -5   1   14.91    3.17
   7   5  -1   12.77    2.66
  -7  -5   1   15.08    3.72
   7   5  -1   15.21    2.91
  -7   5   1   13.66    1.95
   7  -5  -1   14.37    1.89
  -7  -5   1   11.48    2.46
  -7   5   1   15.70    3.67
  -6   5   1  313.60    9.35
   6  -5  -1  292.15   13.44
  -6   5   1  301.97   13.29
   6   5  -1  310.93   11.35
   6  -5  -1  312.02    8.85
   6   5  -1  321.55   12.40
  -6  -5   1  343.06   13.03
  -6  -5   1  315.23   11.14
   6  -5  -1  327.86   14.03
  -5   5   1  975.93   16.73
   5   5  -1 1018.35   17.71
   5  -5  -1  969.57   22.86
   5  -5  -1  980.16   16.22
   5  -5  -1  964.10   21.89
   5   5  -1  981.75   21.26
  -5  -5   1  957.04   21.30
   5  -5  -1  987.62   22.06
  -5   5   1  984.10   21.65
  -4  -5   1  342.49    8.92
   4  -5  -1  360.60   12.13
   4   5  -1  361.92    9.25
  -4  -5   1  357.29   12.66
   4  -5  -1  369.53   10.36
  -4   5   1  376.84   10.52
   4  -5  -1  353.85   11.94
  -4   5   1  351.54   11.78
   4   5  -1  354.59   12.48
   3   5  -1 2770.22   33.91
   3  -5  -1 2747.70   30.01
   3  -5  -1 2786.89   30.38
  -3  -5   1 2768.11   34.32
   3  -5  -1 2817.44   29.19
  -3   5   1 2765.33   29.71
   3   5  -1 2777.65   20.32
  -3   5   1 2727.05   29.01
  -3  -5   1 2727.83   20.21
  -2  -5   1  415.79   12.92
   2   5  -1  402.86   12.87
   2  -5  -1  401.71   10.18
   2  -5  -1  401.88   10.22
  -2   5   1  418.11   10.32
  -2   5   1  407.05   11.39
  -1  -5   1  513.03   13.95
   1  -5  -1  512.94   10.14
   1  -5  -1  533.16   13.25
  -1   5   1  526.42   13.28
   1   5  -1  524.91   14.42
  -1   5   1  535.89   10.16
   0   5   1  287.65    6.60
   0  -5  -1  295.86   10.27
   0   5  -1  279.03   10.35
   0  -5   1  284.71   10.29
   0  -5  -1  281.51    6.59
   0   5   1  302.95   10.39
   1  -5   1   34.33    2.12
  -1  -5  -1   35.38    3.70
   1  -5   1   35.44    3.52
   1   5   1   37.48    3.83
  -1   5  -1   39.08    3.89
   2   5   1  655.02   16.34
   2  -5   1  652.14   11.94
   2  -5   1  629.55   15.23
  -2  -5  -1  646.00   16.23
  -2   5  -1  636.77   11.58
  -2   5  -1  642.04   15.85
   3  -5   1  189.90    8.51
  -3   5  -1  182.70    8.62
   3  -5   1  193.77    7.66
  -3  -5  -1  179.67    8.94
   3   5   1  204.86    9.37
  -3   5  -1  180.03    7.30
   4   5   1 1151.69   23.49
   4  -5   1 1117.89   20.74
   4  -5   1 1108.22   20.61
  -4   5  -1 1105.27   21.41
  -4  -5  -1 1107.66   23.03
  -4   5  -1 1094.13   20.30
  -5   5  -1  399.77   13.67
   5  -5   1  410.17   12.75
   5  -5   1  411.51   14.01
  -5  -5  -1  399.18   14.41
   5   5   1  417.90   14.56
  -5   5  -1  425.81   13.53
  -6  -5  -1  155.83    9.52
   6   5   1  138.46    8.73
   6  -5   1  147.46    7.83
   6  -5   1  159.24    9.29
   6  -5   1  135.58    8.86
  -6   5  -1  150.27    8.28
  -6  -5  -1  152.90    8.51
  -6   5  -1  138.15    8.87
  -7   5  -1   24.40    4.01
   7  -5   1   27.79    3.48
  -7  -5  -1   28.16    3.95
  -7  -5  -1   28.59    4.43
  -7   5  -1   30.72    3.91
   7  -5   1   21.24    3.69
  -7  -5  -1   27.93    4.16
   8  -5   1   27.60    3.65
  -8   5  -1   33.59    5.28
  -8   5  -1   29.57    4.01
  -8  -5  -1   35.22    5.01
  -8  -5  -1   31.59    4.54
  -8  -5  -1   31.89    4.66
   9  -5   1   44.16    4.62
  -9  -5  -1   45.83    5.73
  -9  -5  -1   41.38    5.61
  -9   5  -1   39.48    5.92
  -9  -5  -1   39.17    5.58
 -10  -5  -1   18.34    4.34
 -10  -5  -1   13.37    3.40
 -10  -5  -1   20.90    4.30
 -10   5  -1   24.85    5.31
 -11  -5  -1  171.89   12.20
 -11  -5  -1  176.57   13.28
 -11  -5  -1  155.74   11.57
 -12  -5  -1    2.44    2.59
 -11  -6   1   58.23    7.49
 -10  -6   1   60.85    6.92
 -10  -6   1   57.87    6.76
 -10  -6   1   52.12    7.26
 -10   6   1   65.06    8.11
  -9  -6   1   24.34    4.78
  -9  -6   1   24.20    4.33
  -9  -6   1   22.84    4.13
  -9   6   1   24.78    5.06
  -8  -6   1    4.86    2.01
   8  -6  -1    4.43    1.38
   8   6  -1    3.71    2.06
  -8  -6   1   10.12    3.25
  -8  -6   1    5.21    2.17
  -8   6   1    9.00    3.08
  -7   6   1  283.39   14.01
   7   6  -1  293.27   11.78
  -7  -6   1  278.01   13.29
  -7  -6   1  268.19   11.34
  -7   6   1  264.75    9.52
   7  -6  -1  280.51    9.40
   6   6  -1  232.55   11.46
  -6  -6   1  220.87    9.19
   6   6  -1  216.44    9.19
  -6  -6   1  225.09   11.67
   6  -6  -1  205.80   11.04
  -6   6   1  237.92   11.84
   6  -6  -1  218.78    8.51
  -6   6   1  234.10    9.05
  -5   6   1  601.78   17.15
   5  -6  -1  587.43   17.39
  -5  -6   1  624.41   13.39
   5  -6  -1  604.83   14.45
  -5  -6   1  592.33   18.33
  -5   6   1  586.51   14.71
   5   6  -1  597.31   13.18
   5   6  -1  603.64   18.27
  -4   6   1 1436.34   23.25
   4  -6  -1 1429.96   24.59
   4   6  -1 1434.97   17.05
  -4  -6   1 1413.68   27.52
   4  -6  -1 1398.75   22.43
   4   6  -1 1436.64   27.47
  -4  -6   1 1387.89   16.53
  -4   6   1 1459.78   24.49
   4  -6  -1 1470.04   25.06
   3   6  -1 1082.01   23.37
  -3  -6   1 1058.97   23.08
   3  -6  -1 1049.93   20.00
   3  -6  -1 1067.84   19.11
   3  -6  -1 1050.56   18.96
  -3   6   1 1079.74   20.46
   2   6  -1  824.64   19.98
  -2   6   1  840.05   18.30
  -2   6   1  825.77   14.76
  -2  -6   1  835.00   20.18
   2  -6  -1  800.77   17.97
   2  -6  -1  795.97   14.73
   1  -6  -1  498.12   14.43
  -1  -6   1  508.28   15.36
  -1   6   1  498.95   10.00
   1   6  -1  498.10   15.51
   1  -6  -1  497.43   10.06
  -1   6   1  519.32   14.68
   0  -6   1 2174.82   31.57
   0   6  -1 2210.38   32.23
   0  -6  -1 2236.05   31.31
   0   6   1 2239.66   31.25
   0   6   1 2234.59   18.49
   0  -6  -1 2226.06   18.72
   1  -6   1  186.83    4.72
   1   6   1  192.96    5.14
   1  -6   1  194.27    9.36
  -1  -6  -1  184.00    9.16
   1   6   1  179.14    9.24
  -1   6  -1  183.43    9.16
   2   6   1  112.05    7.22
  -2   6  -1  121.81    7.52
  -2  -6  -1  104.72    7.12
   2  -6   1  115.45    7.18
  -2   6  -1  115.86    4.91
   2  -6   1  116.11    4.97
   3   6   1 1258.43   25.27
   3  -6   1 1276.79   19.76
   3  -6   1 1241.61   23.37
  -3   6  -1 1256.61   24.54
  -3  -6  -1 1249.48   25.67
  -3   6  -1 1269.51   19.66
   4  -6   1   52.13    4.81
  -4   6  -1   56.71    5.38
   4   6   1   54.54    5.57
  -4   6  -1   53.53    4.56
  -4  -6  -1   60.54    5.84
   4  -6   1   58.96    4.94
   5  -6   1  281.05   11.81
  -5   6  -1  267.77   11.35
   5  -6   1  284.23   11.58
   5   6   1  261.00   12.54
  -5   6  -1  281.26   11.95
  -5  -6  -1  256.99   12.56
  -5  -6  -1  286.39   10.21
   6  -6   1  285.75   11.59
  -6   6  -1  294.33   13.03
   6  -6   1  284.85   13.02
  -6   6  -1  278.28   11.99
  -6  -6  -1  291.23   13.71
  -6  -6  -1  278.56   11.08
  -7  -6  -1    7.96    2.26
   7  -6   1    8.25    2.33
  -7  -6  -1    5.17    2.10
  -7   6  -1    9.77    2.50
   8  -6   1   36.26    4.36
  -8   6  -1   32.33    4.38
  -8  -6  -1   30.58    4.79
  -8  -6  -1   35.16    5.40
  -8   6  -1   40.82    5.69
  -8  -6  -1   23.15    3.86
  -9   6  -1    2.52    2.10
  -9  -6  -1    1.62    1.70
   9  -6   1    6.12    2.02
  -9  -6  -1    7.15    2.69
  -9  -6  -1    5.57    2.37
 -10  -6  -1   84.75    8.45
 -10  -6  -1   81.36    8.67
 -10   6  -1   73.24    8.92
 -10  -6  -1   67.25    7.81
 -11  -6  -1    1.52    2.31
 -11  -6  -1    3.18    2.67
 -11  -6  -1    5.49    3.17
 -10  -7   1   23.25    4.77
 -10  -7   1   22.45    4.84
 -10   7   1   22.76    5.17
  -9   7   1   22.40    4.77
  -9  -7   1   13.68    3.14
  -9  -7   1   27.58    4.99
  -9  -7   1   12.04    3.68
  -8  -7   1    0.78    1.19
  -8  -7   1    2.12    1.98
  -8   7   1    3.97    2.50
   7   7  -1    9.17    2.24
  -7  -7   1   12.07    2.46
  -7   7   1   12.10    2.42
  -7  -7   1    8.64    2.87
   7  -7  -1   12.97    2.38
  -7   7   1    9.31    3.00
  -6   7   1    0.43    1.27
   6  -7  -1    3.48    1.81
   6  -7  -1    6.14    1.95
  -6  -7   1    2.54    1.91
   6   7  -1    1.70    1.22
  -6   7   1    3.39    1.69
  -6  -7   1    1.01    0.95
  -5   7   1  160.41    9.12
   5   7  -1  170.37    6.50
   5  -7  -1  169.14    8.54
   5  -7  -1  156.76    9.22
  -5  -7   1  156.32   10.20
  -5  -7   1  172.80    6.45
  -5   7   1  155.18    8.49
   4  -7  -1    1.03    1.04
  -4  -7   1    1.28    1.39
   4  -7  -1    1.95    0.92
  -4   7   1    0.84    1.11
   4   7  -1    2.48    1.64
   3  -7  -1   28.12    3.21
  -3  -7   1   26.51    4.22
   3  -7  -1   33.12    4.21
  -3   7   1   29.04    3.72
   3   7  -1   30.38    4.34
   3  -7  -1   34.49    3.67
  -2   7   1   67.20    5.76
  -2  -7   1   67.77    6.19
   2  -7  -1   69.54    5.76
   2   7  -1   74.39    6.52
   2  -7  -1   68.71    4.45
   1  -7  -1   70.97    3.93
   1  -7  -1   73.76    6.08
  -1  -7   1   78.13    6.51
  -1   7   1   80.40    6.38
   1   7  -1   72.99    6.48
  -1   7   1   76.69    4.00
   0  -7   1   46.43    5.04
   0  -7  -1   50.16    5.18
   0   7   1   57.50    2.94
   0   7   1   58.57    5.61
   0  -7  -1   50.44    2.81
   0   7  -1   61.03    5.93
   1   7   1   83.63    3.19
  -1  -7  -1   71.96    6.44
   1  -7   1   77.93    6.51
   1  -7   1   81.83    2.80
   1   7   1   79.53    6.81
  -1   7  -1   77.92    6.52
  -1  -7  -1   76.34    3.08
   2   7   1  142.41    9.01
   2  -7   1  137.89    8.65
   2  -7   1  135.86    5.39
  -2   7  -1  147.90    9.06
  -2  -7  -1  139.02    8.96
  -2   7  -1  126.53    5.19
   3   7   1   57.73    5.76
   3  -7   1   57.02    5.57
  -3  -7  -1   43.30    5.05
  -3   7  -1   47.19    5.19
   3  -7   1   56.23    4.17
  -3   7  -1   49.95    4.01
  -4  -7  -1   40.85    5.00
  -4   7  -1   46.78    5.17
   4  -7   1   42.41    4.81
   4  -7   1   42.34    4.22
  -4   7  -1   40.53    4.14
  -5  -7  -1   43.01    5.51
   5  -7   1   43.59    4.75
  -5   7  -1   37.70    4.44
  -5  -7  -1   35.63    3.56
  -5   7  -1   41.65    4.98
   5  -7   1   32.67    4.03
  -6  -7  -1   38.77    5.23
   6  -7   1   40.56    4.66
  -6   7  -1   28.60    4.27
  -6   7  -1   31.25    4.46
  -6  -7  -1   32.10    3.83
  -7  -7  -1    4.72    1.81
  -7   7  -1    1.56    1.57
   7   7   1    1.92    1.58
  -7   7  -1    1.44    1.61
  -7  -7  -1    4.86    2.15
   7  -7   1    4.89    1.81
   8  -7   1   33.86    4.66
  -8   7  -1   34.33    5.39
  -8  -7  -1   32.31    4.49
  -8  -7  -1   45.19    6.47
  -9  -7  -1    3.95    2.53
  -9   7  -1   -0.15    2.30
  -9  -7  -1    7.65    3.26
  -9  -7  -1    2.09    1.98
 -10  -7  -1    0.13    1.85
 -10  -7  -1    1.15    2.51
 -10   7  -1    3.26    2.78
 -10  -7  -1    1.11    2.41
 -11  -7  -1    9.93    3.71
 -11  -7  -1    4.44    2.84
 -10  -8   1   31.08    5.62
  -9  -8   1    1.09    2.09
  -9  -8   1    7.93    3.61
  -9   8   1    1.87    2.06
  -8  -8   1    3.06    3.06
  -8   8   1    0.27    1.78
   7  -8  -1   77.39    6.00
  -7   8   1   72.41    7.39
  -7  -8   1   76.30    5.43
  -7  -8   1   80.23    8.25
  -6  -8   1   -0.73    1.71
  -6   8   1    0.78    1.57
   6  -8  -1    3.03    1.55
  -6   8   1    3.07    2.07
   5  -8  -1  275.65   11.95
   5  -8  -1  257.47   11.87
  -5  -8   1  305.32   15.01
  -5   8   1  281.81   12.24
  -4  -8   1  126.32    9.55
   4  -8  -1  126.25    8.38
   4  -8  -1  135.71    7.91
  -4   8   1  133.38    8.49
   3  -8  -1  512.12   16.68
  -3  -8   1  527.25   19.04
  -3   8   1  518.65   17.05
  -2   8   1    6.44    2.19
  -2  -8   1    5.55    2.19
   2  -8  -1    9.80    2.95
  -1  -8   1  288.70   13.50
   1  -8  -1  312.74   13.58
   1  -8  -1  284.21    7.68
  -1   8   1  271.08   12.76
   0  -8   1 1180.54   26.90
   0   8   1 1104.05   25.83
   0  -8  -1 1181.07   26.95
   0  -8  -1 1166.78   12.46
  -1   8  -1  262.00   13.03
   1  -8   1  302.10   13.67
  -1  -8  -1  298.53   13.76
   1   8   1  279.98    4.70
  -1  -8  -1  280.46    4.69
  -2  -8  -1   22.80    1.40
   2  -8   1   19.22    3.81
   2  -8   1   27.64    2.40
  -2   8  -1   15.54    3.28
   2   8   1   20.27    1.30
  -2  -8  -1   18.76    3.55
   3  -8   1    1.22    1.05
  -3  -8  -1    2.03    0.77
   3  -8   1    2.68    1.73
  -3   8  -1   -0.61    0.95
   4  -8   1   46.08    5.39
   4  -8   1   55.90    4.81
  -4  -8  -1   63.67    7.05
  -4   8  -1   49.00    4.48
  -4  -8  -1   54.34    3.47
  -5   8  -1   -0.27    1.15
   5   8   1    0.88    0.89
   5  -8   1    1.44    1.43
  -5  -8  -1    0.98    2.29
  -5  -8  -1    0.67    0.92
   5  -8   1    0.07    1.14
   6  -8   1   99.43    7.81
  -6  -8  -1   86.21    5.78
   6  -8   1   88.12    7.34
  -6  -8  -1   82.96    8.63
  -6   8  -1   85.47    7.18
  -7   8  -1    2.88    2.14
  -7  -8  -1    1.20    1.18
  -7  -8  -1    0.39    1.59
   7  -8   1    0.47    1.24
  -8   8  -1   33.91    5.50
  -8  -8  -1   25.90    3.98
  -8  -8  -1   39.32    6.55
   8  -8   1   24.98    4.17
  -9   8  -1    0.81    2.03
  -9  -8  -1    1.48    2.29
  -9  -8  -1    0.39    1.80
 -10   8  -1   -0.23    2.10
 -10  -8  -1    0.29    2.64
 -10  -8  -1   -0.16    1.93
  -9   9   1   23.28    5.12
  -9  -9   1   27.07    5.55
  -8  -9   1   13.21    4.67
  -8   9   1    9.86    3.21
   7  -9  -1  102.76    7.56
  -7  -9   1  120.40   10.62
   6  -9  -1  111.09    8.11
  -6  -9   1   96.62    9.55
   5  -9  -1  219.48   11.15
   5  -9  -1  259.41   12.46
  -5  -9   1  246.41   14.50
   4  -9  -1  185.04   10.69
  -4  -9   1  177.84   12.25
  -3  -9   1  276.57   14.63
   3  -9  -1  238.38   12.33
  -2  -9   1  595.37   21.44
   2  -9  -1  577.51   19.75
  -1  -9   1  275.29   14.37
   1  -9  -1  277.59   13.77
   0  -9   1   11.83    3.10
   0  -9  -1   18.01    3.89
  -1  -9  -1  159.64   10.99
   1  -9   1  149.29   10.34
   2  -9   1   29.12    4.62
  -2  -9  -1   21.61    3.97
   3  -9   1   23.68    4.29
   3  -9   1   28.35    2.86
  -3  -9  -1   32.16    5.27
  -4  -9  -1   84.11    8.67
  -4   9  -1   73.77    5.51
   4  -9   1   84.39    7.94
   4  -9   1   68.06    5.20
  -4  -9  -1   68.37    2.98
   5  -9   1  302.90   14.70
  -5  -9  -1  320.93   16.99
   5  -9   1  282.77   12.04
  -5   9  -1  292.59   12.21
  -6   9  -1   23.08    3.92
   6  -9   1   17.69    3.71
  -6  -9  -1   14.99    3.96
  -7   9  -1   13.43    3.44
  -7  -9  -1   15.05    4.38
   7  -9   1   12.13    3.21
   8  -9   1   95.97    8.38
  -8  -9  -1  121.57   11.71
  -8   9  -1  106.39    9.64
  -9   9  -1    0.16    2.08
  -9  -9  -1    1.17    2.31
  -8 -10   1   40.31    6.96
  -7 -10   1    5.61    3.10
  -6 -10   1   17.51    4.65
   6 -10  -1   17.98    3.76
   5 -10  -1   93.44    8.21
  -5 -10   1  107.23   10.22
   4 -10  -1  146.63   10.43
  -4 -10   1  155.96   12.03
  -3 -10   1  127.11   10.95
   3 -10  -1  129.83   10.01
  -2 -10   1   85.56    8.91
   2 -10  -1   88.11    8.29
  -1 -10   1   50.70    6.51
   1 -10  -1   60.89    7.13
   0 -10  -1    0.84    1.48
   0 -10   1    5.12    2.48
   1 -10   1  135.36   10.46
  -1 -10  -1  140.63   11.05
   2 -10   1   34.92    5.32
  -2 -10  -1   42.86    6.45
   3 -10   1  232.51   13.67
  -3 -10  -1  266.55   15.79
  -4 -10  -1    1.87    2.64
   4 -10   1    2.61    1.84
  -5 -10  -1   26.37    5.73
  -5  10  -1   28.24    3.86
   5 -10   1   39.84    5.87
   6 -10   1  126.34   10.10
  -6 -10  -1  126.30   11.58
  -6  10  -1  112.21    8.30
  -7  10  -1   58.73    6.61
   7 -10   1   70.94    7.37
  -7 -10  -1   69.86    8.84
   6 -11  -1    2.97    2.09
   5 -11  -1    1.77    2.28
  -5 -11   1    1.25    2.33
   4 -11  -1    3.07    2.35
  -4 -11   1    3.43    2.45
   3 -11  -1   12.42    3.40
  -3 -11   1   18.87    4.48
  -2 -11   1   22.59    5.21
   2 -11  -1   13.29    3.70
   1 -11  -1    2.65    2.03
  -1 -11   1    9.13    3.28
   0 -11   1    3.39    2.61
   0 -11  -1   12.58    3.88
   1 -11   1    4.74    2.87
  -1 -11  -1    2.00    2.12
  -2 -11  -1   11.44    3.83
   2 -11   1   18.06    4.63
   3 -11   1   33.60    5.49
  -3 -11  -1   36.91    6.51
  -4 -11  -1   43.65    7.00
   4 -11   1   51.75    7.08
  -5 -11  -1    0.24    1.94
   5 -11   1    1.66    2.02
   6 -11   1    0.73    2.08
   7 -11   1    1.18    2.20
   5 -12  -1   18.68    4.48
   4 -12  -1   28.94    5.42
   3 -12  -1    7.83    3.43
   2 -12  -1    0.38    1.94
  -2 -12   1    1.32    2.70
   1 -12  -1   60.54    8.21
  -1 -12   1   57.98    8.12
   0 -12  -1   95.72   10.16
   0 -12   1   97.42   10.27
   1 -12   1    3.94    3.02
  -1 -12  -1    2.24    2.73
  -2 -12  -1   10.16    4.00
   2 -12   1   11.19    4.10
   3 -12   1    6.79    3.41
   4 -12   1   14.21    4.02
   5 -12   1    2.48    2.79
   6 -12   1    6.98    3.30
 -11   0   2    5.51    3.10
 -11   0   2    1.79    2.74
 -10   0   2  128.50   10.47
 -10   0   2  114.94   10.40
  -9   0   2  493.48   19.42
  -9   0   2  535.62   20.59
  -8   0   2 1091.75   26.44
  -8   0   2 1076.69   27.32
  -7   0   2  572.44   17.82
   7   0  -2  553.32   17.84
   7   0  -2  547.32   18.12
  -7   0   2  541.88   17.86
   7   0  -2  574.24   18.91
   6   0  -2  362.67   13.66
   6   0  -2  347.26   13.24
  -6   0   2  353.36   13.31
  -6   0   2  370.33   13.54
   6   0  -2  355.48   13.85
  -5   0   2 3642.44   39.08
   5   0  -2 3612.16   39.17
   5   0  -2 3565.23   39.24
  -5   0   2 3646.71   38.29
  -5   0   2 3568.26   38.91
   5   0  -2 3639.48   39.83
   4   0  -2  636.50   15.09
   4   0  -2  660.27   15.39
  -4   0   2  650.42    5.69
  -4   0   2  638.81   14.95
  -4   0   2  644.68   14.73
  -4   0   2  632.73   14.97
   4   0  -2  650.90   15.26
   3   0  -2 3155.17   29.89
  -3   0   2 3051.34   29.17
   3   0  -2 3072.15   29.47
  -3   0   2 3070.18   29.74
   3   0  -2 3132.51   29.94
   3   0  -2 3052.62   15.57
  -2   0   2   98.86    3.15
  -2   0   2   87.03    4.25
  -2   0   2   96.09    4.89
   2   0  -2   96.60    4.52
   2   0  -2   95.05    3.10
   2   0  -2   95.32    4.84
  -1   0   2 2096.33   17.73
  -1   0   2 2146.38   16.77
   1   0  -2 2144.75   16.89
   1   0  -2 2090.06   17.95
   0   0   2 1067.82   13.34
   0   0  -2 1048.15   13.38
  -2   0  -2  808.11   14.09
   2   0   2  850.47   14.15
  -3   0  -2   68.25    4.42
  -3   0  -2   78.25    4.61
  -4   0  -2    7.56    1.72
  -4   0  -2    5.02    1.39
  -4   0  -2    6.01    1.00
  -5   0  -2   90.66    5.72
  -5   0  -2   74.88    5.24
  -5   0  -2   83.72    4.30
  -6   0  -2  321.26   11.43
  -6   0  -2  317.75    9.42
  -6   0  -2  297.31   10.99
  -7   0  -2  436.30   14.02
  -7   0  -2  421.65   13.77
  -7   0  -2  428.90   12.24
  -8   0  -2  433.54   14.80
  -8   0  -2  428.54   14.76
  -8   0  -2  445.24   18.28
  -9   0  -2   39.19    4.67
  -9   0  -2   45.66    5.21
  -9   0  -2   49.74    6.42
 -10   0  -2   -0.88    1.85
 -10   0  -2    2.86    2.04
 -11   0  -2   61.69    6.37
 -11   0  -2   58.94    8.25
 -11   1   2    6.66    3.16
 -11  -1   2    5.66    3.23
 -11  -1   2    5.44    3.05
 -10  -1   2   43.11    6.12
 -10   1   2   37.55    5.59
 -10  -1   2   30.50    5.38
  -9  -1   2    1.58    0.74
  -9  -1   2    1.39    0.67
  -9  -1   2    0.45    1.22
  -9   1   2   -2.22    2.02
  -9   1   2    3.65    2.76
  -9  -1   2   -2.24    1.86
  -8  -1   2    1.33    0.72
  -8  -1   2    0.30    0.55
  -8  -1   2   -0.44    1.23
  -8  -1   2   -0.89    1.41
  -8   1   2    2.95    1.76
  -8   1   2    2.29    2.24
  -7  -1   2 1405.85   14.72
   7  -1  -2 1362.45   29.20
  -7   1   2 1400.41   28.32
   7  -1  -2 1358.88   28.50
   7   1  -2 1449.18   29.19
  -7   1   2 1482.65   30.01
  -7  -1   2 1429.89   28.88
  -7  -1   2 1448.75   28.49
   7  -1  -2 1392.42   29.90
   7   1  -2 1454.78   29.58
   7   1  -2 1395.77   14.08
   6   1  -2  753.30   10.32
   6  -1  -2  761.25   20.11
   6   1  -2  805.51   20.15
  -6   1   2  746.63   19.51
   6  -1  -2  781.11   19.95
  -6   1   2  785.65   20.15
  -6  -1   2  767.85   19.24
   6   1  -2  764.80   19.35
   6  -1  -2  776.88   20.42
  -6  -1   2  733.80   19.05
   5   1  -2   30.59    2.06
  -5  -1   2   32.55    3.81
   5  -1  -2   23.37    3.14
   5  -1  -2   25.44    3.12
  -5   1   2   35.19    3.80
  -5   1   2   32.64    3.96
   5   1  -2   24.69    3.30
  -5  -1   2   26.84    3.41
  -5   1   2   27.56    3.55
  -5  -1   2   28.79    3.35
   5  -1  -2   27.18    3.54
   5   1  -2   27.69    3.37
  -4   1   2  164.44    7.78
  -4  -1   2  163.46    4.86
   4   1  -2  166.25    7.49
  -4   1   2  156.17    7.56
  -4  -1   2  159.01    7.33
  -4   1   2  169.67    7.69
  -4  -1   2  166.59    7.56
   4  -1  -2  157.16    7.75
   4  -1  -2  153.38    7.50
  -4  -1   2  165.64    7.46
   4   1  -2  165.44    4.80
   4  -1  -2  158.62    7.82
   4   1  -2  167.49    7.59
   3  -1  -2   11.96    1.84
   3   1  -2   15.49    2.10
  -3  -1   2   14.88    1.45
  -3   1   2   16.26    2.65
  -3   1   2   12.41    1.87
   3  -1  -2   13.81    2.02
  -3  -1   2   16.67    2.20
  -3  -1   2   10.36    1.71
   3   1  -2   14.24    1.51
   3   1  -2   15.54    2.22
   3  -1  -2   14.72    2.17
   2   1  -2 1020.41   15.26
   2  -1  -2 1027.05    9.75
   2  -1  -2 1013.76    9.73
   2   1  -2 1046.11   12.51
  -2   1   2 1016.30   15.26
   2  -1  -2 1007.32   15.09
  -2  -1   2 1038.11   12.31
  -2  -1   2 1025.11   15.15
   2  -1  -2 1000.58   15.95
  -2   1   2 1058.15   16.36
  -2  -1   2 1019.11   15.18
  -1  -1   2   68.01    3.35
   1  -1  -2   67.01    2.99
   1  -1  -2   67.39    2.98
   1  -1  -2   64.51    3.27
   1   1  -2   68.13    3.44
  -1   1   2   64.55    3.24
   0  -1  -2  338.09    7.67
   0  -1  -2  329.65    7.44
   0  -1  -2  332.27    6.07
   0  -1   2  340.09    7.90
   0   1  -2  334.54    7.99
   1  -1   2   32.39    2.64
  -1  -1  -2   30.62    2.52
  -1  -1  -2   35.15    2.74
  -1   1  -2   27.47    2.38
  -2  -1  -2   69.36    4.19
   2  -1   2   67.90    4.08
  -2  -1  -2   68.54    4.09
  -2   1  -2   61.94    3.96
  -3  -1  -2  466.52   11.63
   3  -1   2  460.70   11.38
  -3  -1  -2  445.45   11.32
  -3   1  -2  445.41   11.34
   3  -1   2  449.21    7.44
   4  -1   2   38.28    3.56
  -4  -1  -2   39.09    3.64
  -4   1  -2   44.56    3.92
   4  -1   2   42.74    2.72
  -4  -1  -2   43.47    2.64
  -4  -1  -2   38.94    3.66
  -5  -1  -2  294.95    7.98
   5  -1   2  278.35   10.03
  -5   1  -2  293.70   10.37
  -5  -1  -2  309.71   10.94
  -5  -1  -2  271.46   10.01
   5  -1   2  296.12    8.39
  -6  -1  -2   45.43    4.52
  -6  -1  -2   45.34    4.60
  -6   1  -2   45.14    4.33
  -6  -1  -2   48.52    3.71
   6  -1   2   47.11    3.78
  -6   1  -2   53.49    4.71
  -7  -1  -2  243.85   10.65
  -7  -1  -2  243.33   10.85
  -7   1  -2  234.06   10.30
  -7   1  -2  254.96   10.73
  -7  -1  -2  253.92    9.44
   7  -1   2  257.04    9.73
  -8  -1  -2    1.22    1.39
  -8   1  -2    1.28    1.19
  -8   1  -2    3.37    1.98
  -8  -1  -2    0.14    0.80
   8  -1   2   -0.61    1.03
  -8  -1  -2   -2.81    2.21
  -8   1  -2    5.08    2.77
  -9   1  -2  186.99   10.19
  -9  -1  -2  150.65    9.43
  -9   1  -2  168.70    9.67
  -9  -1  -2  183.18    9.74
  -9  -1  -2  185.27   10.43
  -9   1  -2  168.93   12.12
  -9  -1  -2  194.09   12.73
 -10   1  -2   22.55    4.77
 -10  -1  -2   31.44    5.62
 -10   1  -2   29.59    4.27
 -10  -1  -2   20.41    3.82
 -10  -1  -2   22.99    3.83
 -11  -1  -2   74.67    7.36
 -11   1  -2   74.77    7.00
 -11  -1  -2   82.51    9.55
 -11   1  -2   56.92    8.06
 -11  -2   2   28.32    5.55
 -11  -2   2   28.00    5.31
 -11   2   2   32.07    6.24
 -10  -2   2    1.66    2.00
 -10  -2   2    3.27    2.02
 -10   2   2    8.11    3.23
  -9  -2   2    6.24    2.18
  -9  -2   2    8.43    1.74
  -9   2   2    7.07    2.45
  -9  -2   2    8.83    3.14
  -8   2   2   39.73    5.52
   8   2  -2   30.34    2.72
  -8  -2   2   34.51    4.75
  -8  -2   2   25.38    4.21
   7   2  -2  301.26    8.32
  -7  -2   2  310.15    8.92
   7   2  -2  288.55   12.80
   7  -2  -2  280.33   13.15
  -7  -2   2  306.97   13.27
  -7   2   2  299.08   13.64
  -7  -2   2  316.84   13.47
   6  -2  -2    8.26    2.77
   6  -2  -2    3.91    1.77
  -6   2   2    0.78    1.35
   6   2  -2    3.18    1.13
   6   2  -2    6.56    1.30
   6   2  -2    6.56    1.73
  -6   2   2    7.82    2.32
  -6  -2   2    6.56    1.40
   6  -2  -2    5.18    1.98
  -6  -2   2    7.89    2.18
  -6  -2   2    7.41    2.05
  -5   2   2  404.92   13.62
  -5  -2   2  406.52   13.38
  -5  -2   2  422.48   12.82
  -5  -2   2  389.91    9.43
   5  -2  -2  403.80   13.43
   5  -2  -2  417.91   14.12
  -5   2   2  410.98   13.21
   5   2  -2  373.93    9.17
   5   2  -2  396.15   12.53
   5  -2  -2  391.67   13.43
  -5   2   2  370.70   13.17
  -5  -2   2  404.94   12.54
   5   2  -2  407.56   12.80
  -4  -2   2   60.61    4.34
   4  -2  -2   61.44    4.86
   4   2  -2   57.56    4.34
  -4  -2   2   59.85    3.64
  -4   2   2   58.20    4.85
   4   2  -2   62.66    4.65
   4  -2  -2   62.67    4.91
  -4  -2   2   68.14    4.97
   4   2  -2   53.63    3.44
   4  -2  -2   58.17    4.80
  -4   2   2   70.61    5.10
   3  -2  -2    2.49    1.26
   3   2  -2    0.91    0.79
  -3  -2   2    0.83    0.62
  -3   2   2    0.12    0.38
  -3  -2   2    1.84    0.84
   3   2  -2    0.58    0.65
  -3   2   2    2.70    1.20
   3  -2  -2   -0.02    0.69
   3   2  -2    3.42    1.09
   3  -2  -2    1.33    0.43
   3  -2  -2    1.18    0.98
   2  -2  -2 2045.56   16.50
  -2   2   2 2076.34   16.15
   2  -2  -2 2121.44   24.08
  -2   2   2 2098.56   23.90
  -2  -2   2 2067.40   20.72
   2  -2  -2 2085.10   23.33
  -2  -2   2 2078.62   20.71
   2   2  -2 2118.47   21.18
   2   2  -2 2078.21   20.81
   1  -2  -2   39.82    2.56
  -1  -2   2   44.78    3.17
   1  -2  -2   43.78    2.99
   1   2  -2   45.07    3.14
  -1   2   2   44.39    2.66
   0   2   2  499.12    9.85
   0  -2   2  502.59   10.77
   0  -2  -2  498.88   10.20
   0   2  -2  509.01   10.88
  -1  -2  -2  390.53    9.57
   1  -2   2  410.42    9.89
   1   2   2  384.98    9.77
  -1   2  -2  402.75   10.10
  -2  -2  -2  401.69   10.57
  -2   2  -2  375.49   10.17
   2   2   2  360.57   10.13
   2  -2   2  382.22   10.16
  -3  -2  -2   98.12    5.53
   3   2   2  104.39    5.77
   3  -2   2   96.74    5.52
  -3   2  -2   89.58    5.31
  -4   2  -2  811.64   16.60
   4  -2   2  790.71   13.40
  -4  -2  -2  770.27   16.72
  -4  -2  -2  765.59   12.29
   4  -2   2  813.56   16.30
   4   2   2  763.17   16.60
   5  -2   2    1.51    0.97
  -5  -2  -2    2.26    0.78
   5  -2   2    3.49    1.26
  -5  -2  -2    0.01    0.83
  -5   2  -2    2.14    1.05
   6  -2   2   21.18    3.09
  -6   2  -2   20.35    3.06
  -6  -2  -2   18.51    2.98
  -6  -2  -2   15.51    2.34
  -6  -2  -2   15.47    3.15
   6  -2   2   19.34    2.56
  -7  -2  -2   34.11    4.27
  -7  -2  -2   35.03    3.67
  -7   2  -2   36.48    4.21
  -7  -2  -2   34.45    4.14
   7  -2   2   35.23    3.81
  -7   2  -2   34.13    4.10
  -8   2  -2    1.92    2.10
   8  -2   2    0.88    1.40
  -8   2  -2   -0.93    1.02
  -8  -2  -2   -1.12    0.99
  -8  -2  -2    1.43    1.50
  -8  -2  -2   -0.26    1.16
  -8   2  -2   -0.30    1.01
  -9   2  -2   24.50    4.57
  -9  -2  -2   16.31    2.85
   9  -2   2   11.09    2.67
  -9   2  -2   19.62    3.42
  -9   2  -2   14.09    2.94
  -9  -2  -2   21.58    3.67
  -9  -2  -2   24.46    4.85
 -10  -2  -2   27.94    5.45
 -10   2  -2   30.82    4.30
 -10  -2  -2   24.36    4.15
 -10  -2  -2   27.74    4.27
 -10   2  -2   33.85    6.03
 -11   2  -2    3.12    2.71
 -11  -2  -2    7.28    3.37
 -11  -2  -2    9.11    3.05
 -11  -2  -2    3.25    1.96
 -11   2  -2    1.21    1.74
 -11  -3   2   69.29    8.30
 -11   3   2   71.41    9.12
 -11  -3   2   62.42    8.04
 -10  -3   2  295.83   16.18
 -10   3   2  306.35   17.23
 -10  -3   2  293.22   16.26
  -9   3   2    6.77    2.52
  -9  -3   2    3.22    1.50
  -9  -3   2    3.10    2.45
  -9  -3   2    3.02    2.29
  -8   3   2    1.29    1.40
   8   3  -2    3.52    1.21
  -8  -3   2    6.23    2.33
  -8  -3   2    7.22    1.60
  -8  -3   2    2.83    1.49
   7   3  -2  133.00    6.64
  -7  -3   2  147.58    7.09
   7   3  -2  151.36    9.06
  -7  -3   2  141.36    9.31
  -7  -3   2  138.86    8.71
  -7   3   2  148.56    9.77
   6   3  -2  630.89   14.16
   6   3  -2  668.61   17.42
   6  -3  -2  661.29   19.22
  -6  -3   2  637.39   14.35
  -6  -3   2  663.94   18.71
  -6   3   2  629.93   18.75
  -6  -3   2  637.13   17.03
   6  -3  -2  593.67   18.57
   6  -3  -2  629.30   19.10
   6   3  -2  636.13   17.78
  -5  -3   2  340.91   10.25
  -5   3   2  336.27   12.70
  -5  -3   2  332.85   12.54
   5  -3  -2  342.56   12.70
  -5   3   2  352.30   12.98
   5  -3  -2  321.06   12.69
   5   3  -2  335.65   11.39
  -5  -3   2  315.92   10.90
   5  -3  -2  337.14   12.90
   5   3  -2  317.40    9.87
   5   3  -2  319.78   11.22
  -4   3   2 1187.24   11.32
   4  -3  -2 1156.31   22.00
  -4   3   2 1137.84   21.55
   4  -3  -2 1141.99   11.41
   4  -3  -2 1203.84   22.11
   4   3  -2 1183.80   18.98
  -4  -3   2 1182.83   19.22
   4   3  -2 1163.44   19.12
  -4   3   2 1189.08   21.81
   4   3  -2 1171.60   18.48
  -4  -3   2 1154.34   18.43
   4  -3  -2 1158.76   21.92
  -4  -3   2 1143.13   18.88
  -3   3   2  345.38    7.20
   3  -3  -2  326.74   10.85
   3   3  -2  353.57    9.20
  -3  -3   2  338.36    9.69
  -3   3   2  346.90   10.83
   3  -3  -2  325.78    7.13
   3   3  -2  330.08    9.80
   3  -3  -2  344.43   10.94
   3  -3  -2  373.10   11.33
   3   3  -2  332.32    9.09
  -3  -3   2  341.99    9.06
  -2   3   2   22.27    2.06
  -2  -3   2   21.14    2.52
  -2   3   2   21.40    2.65
  -2  -3   2   20.74    1.99
   2   3  -2   22.14    2.06
   2   3  -2   19.66    2.41
   2  -3  -2   21.19    2.55
   2  -3  -2   21.53    2.15
  -1   3   2  768.56   12.89
   1   3  -2  746.65   14.69
  -1   3   2  765.93   13.70
  -1  -3   2  783.40   14.57
   1  -3  -2  763.67   12.90
   0  -3  -2   84.18    4.65
   0   3   2   79.46    4.54
   0   3  -2   80.27    4.78
   0  -3   2   94.00    5.19
  -1  -3  -2  223.74    7.98
   1   3   2  213.30    7.80
  -1   3  -2  203.06    7.97
   1  -3   2  235.42    8.52
  -2  -3  -2  310.62    9.87
   2   3   2  299.36    9.93
  -2   3  -2  307.40    9.87
  -3  -3  -2   72.34    5.21
   3   3   2   72.33    5.10
   3  -3   2   66.41    4.78
  -3   3  -2   68.11    4.84
   4  -3   2  551.21   14.01
  -4   3  -2  535.01   14.27
   4   3   2  549.74   15.01
  -4  -3  -2  532.40   14.66
   5  -3   2    2.55    0.71
  -5   3  -2    4.40    1.52
  -5  -3  -2    2.01    0.88
   5   3   2    5.94    2.19
   5  -3   2    4.56    1.82
  -6  -3  -2  809.23   20.12
   6  -3   2  828.96   18.91
   6   3   2  827.27   20.19
   6  -3   2  830.03   17.64
  -6  -3  -2  802.36   16.74
  -6   3  -2  803.05   18.96
  -7  -3  -2   99.35    7.58
  -7  -3  -2   78.85    6.78
   7  -3   2   81.49    6.21
  -7  -3  -2   72.80    5.34
   7  -3   2   77.23    5.86
  -7   3  -2   79.45    6.18
  -7   3  -2   82.62    7.45
  -8  -3  -2   36.62    4.84
  -8   3  -2   40.12    4.76
  -8  -3  -2   44.32    4.48
   8  -3   2   40.40    4.62
  -8   3  -2   44.86    4.96
  -8   3  -2   42.51    5.67
  -9   3  -2    3.64    2.13
  -9  -3  -2    3.03    2.01
  -9  -3  -2    8.53    2.61
  -9   3  -2    5.37    2.11
  -9  -3  -2    2.40    1.27
 -10   3  -2  126.51   11.17
 -10  -3  -2  110.70   10.35
 -10  -3  -2  115.63    8.67
 -10   3  -2  102.45    7.87
 -10  -3  -2  110.49    8.94
 -11  -3  -2  113.87    8.91
 -11   3  -2   91.58   10.33
 -11  -3  -2  117.03   11.42
 -11  -3  -2  119.75    9.96
 -11  -4   2   55.73    7.62
 -11  -4   2   55.36    7.43
 -11   4   2   43.21    7.24
 -10  -4   2    6.27    2.12
 -10  -4   2    6.56    2.92
 -10   4   2    3.90    2.78
 -10  -4   2    5.41    2.43
  -9  -4   2  219.89   13.45
  -9  -4   2  224.21   10.37
  -9   4   2  243.73   14.78
  -9  -4   2  215.31   12.51
  -8  -4   2  633.21   16.96
  -8   4   2  601.75   21.82
  -8  -4   2  584.94   19.14
  -8  -4   2  591.87   21.17
   7   4  -2    0.96    1.15
   7   4  -2   -1.16    1.53
  -7  -4   2    0.64    0.81
  -7  -4   2   -0.56    1.51
  -7  -4   2   -1.00    1.25
  -6   4   2   76.06    2.74
   6  -4  -2   76.56    2.59
  -6  -4   2   72.10    6.48
   6  -4  -2   62.21    6.10
  -6  -4   2   64.01    5.06
  -6  -4   2   72.45    5.73
  -6   4   2   63.99    6.19
   6  -4  -2   66.81    6.35
   6  -4  -2   69.86    6.40
   6   4  -2   69.30    5.57
   6   4  -2   70.45    5.27
  -5   4   2  597.34    9.46
   5  -4  -2  597.54   17.60
  -5  -4   2  589.30   14.51
   5  -4  -2  586.72   17.40
   5  -4  -2  588.54   17.50
   5  -4  -2  589.40    9.48
  -5  -4   2  601.82   15.27
  -5   4   2  575.50   16.86
  -5   4   2  565.44   16.82
   5   4  -2  603.12   14.81
   5   4  -2  601.82   15.25
   5   4  -2  596.65   14.91
  -4   4   2  557.86   10.28
  -4  -4   2  569.91   14.60
   4  -4  -2  594.26   16.04
   4   4  -2  563.99   12.88
   4  -4  -2  594.83   16.74
  -4   4   2  577.14   15.59
   4  -4  -2  557.86   10.38
   4   4  -2  554.33   14.39
   4  -4  -2  582.70   15.95
   4   4  -2  553.87   12.71
  -3   4   2  319.77    8.35
  -3  -4   2  349.10   11.14
   3  -4  -2  326.76   10.93
   3  -4  -2  327.18    8.63
  -3  -4   2  327.41    8.45
  -3   4   2  331.91   10.82
   3   4  -2  311.02   10.65
   3  -4  -2  318.17   10.82
   3   4  -2  328.44    8.58
  -2   4   2  299.19    8.67
  -2  -4   2  295.85   10.24
  -2  -4   2  301.55    7.02
   2   4  -2  299.77   10.37
  -2   4   2  306.89    9.69
   2  -4  -2  286.38    8.59
   2  -4  -2  286.92    9.48
   2   4  -2  290.42    7.15
  -1   4   2   64.12    4.36
  -1   4   2   61.47    4.01
  -1  -4   2   61.72    2.97
  -1  -4   2   65.08    4.63
   1   4  -2   68.64    5.03
   1  -4  -2   62.50    4.20
   0   4   2   73.75    4.92
   0   4  -2   69.43    5.05
   0  -4   2   71.32    4.96
   1  -4   2   25.03    2.86
  -1  -4  -2   18.58    2.54
   1   4   2   21.71    2.90
  -1   4  -2   22.45    3.01
  -2   4  -2  500.51   13.82
  -2  -4  -2  506.06   13.87
   2   4   2  488.43   13.54
   2  -4   2  501.75   13.52
   3   4   2  319.68   11.56
   3  -4   2  303.43   10.61
  -3   4  -2  293.19   10.97
  -3  -4  -2  298.45   11.15
   4   4   2  216.36   10.06
   4  -4   2  234.53    9.63
  -4   4  -2  231.14    9.97
  -4  -4  -2  227.98   10.24
  -5   4  -2  220.63   10.03
   5  -4   2  228.29    9.86
   5   4   2  217.06   10.31
   5  -4   2  229.69    9.44
  -5  -4  -2  239.78   10.95
   6  -4   2  235.08   10.40
   6   4   2  233.01   11.32
  -6  -4  -2  255.44    9.98
  -6   4  -2  226.04   10.38
   6  -4   2  249.37   10.57
  -6  -4  -2  254.92   11.99
  -6   4  -2  253.16   12.15
  -7   4  -2   10.84    2.59
  -7   4  -2   14.87    3.62
  -7  -4  -2   13.07    3.04
   7  -4   2   15.74    2.93
   7  -4   2   14.83    2.79
  -7  -4  -2   12.76    2.45
   8  -4   2  253.66   11.68
  -8  -4  -2  258.24   13.74
   8  -4   2  270.85   12.27
  -8   4  -2  234.37   11.58
  -8  -4  -2  248.42   11.33
  -8   4  -2  250.20   14.03
  -8  -4  -2  248.42   12.95
  -9   4  -2  257.62   12.55
  -9  -4  -2  295.96   13.12
  -9   4  -2  278.95   12.70
  -9   4  -2  315.02   16.81
  -9  -4  -2  305.68   14.99
  -9  -4  -2  295.89   15.74
 -10  -4  -2    0.65    1.67
 -10   4  -2    2.20    1.97
 -10   4  -2    1.82    1.77
 -10  -4  -2    1.44    1.68
 -10  -4  -2    3.55    2.12
 -11  -4  -2   34.93    6.27
 -11  -4  -2   27.09    4.58
 -11  -4  -2   41.45    6.20
 -11  -5   2    2.24    2.60
 -10  -5   2    7.01    2.56
 -10  -5   2    2.08    2.30
 -10   5   2    7.83    3.54
 -10  -5   2    2.13    2.11
  -9  -5   2   29.43    4.18
  -9  -5   2   31.51    5.32
  -9   5   2   22.66    4.77
  -9  -5   2   19.42    4.19
  -8  -5   2   -0.47    1.40
   8   5  -2   -0.16    1.35
  -8  -5   2    0.63    1.21
   8   5  -2    0.75    1.24
  -8   5   2   -0.78    1.15
  -8  -5   2    1.51    1.38
   7   5  -2  536.10   16.32
  -7   5   2  524.80    8.30
   7  -5  -2  497.36    7.78
   7   5  -2  546.38   16.70
  -7  -5   2  493.10   18.52
  -7  -5   2  503.00   16.07
  -7   5   2  512.21   19.01
  -7  -5   2  512.21   16.33
  -6   5   2  105.16    4.62
  -6   5   2  115.80    8.43
   6   5  -2  118.37    7.14
  -6  -5   2  114.57    7.57
   6  -5  -2  104.12    8.17
  -6  -5   2  116.46    7.04
   6  -5  -2  128.02    4.92
   6   5  -2  112.61    7.41
   6  -5  -2  110.18    8.38
  -5   5   2  267.03    7.98
  -5  -5   2  263.73   11.21
   5   5  -2  257.30    9.31
   5  -5  -2  272.26   12.68
   5  -5  -2  251.85   11.69
   5  -5  -2  267.70    7.85
  -5   5   2  260.00   11.67
   5   5  -2  263.68   11.11
   5  -5  -2  268.40   11.98
  -5   5   2  247.13   11.58
   4  -5  -2    4.33    1.86
   4   5  -2    8.78    1.90
  -4  -5   2    6.72    1.73
   4  -5  -2    8.43    1.71
   4  -5  -2    6.59    2.08
  -4   5   2    3.35    1.29
   4   5  -2    5.70    1.21
   4  -5  -2    8.02    2.13
  -4   5   2    8.29    1.56
   4   5  -2    1.48    1.20
  -3   5   2  316.62    9.59
  -3   5   2  313.96   10.86
  -3  -5   2  325.10   11.89
   3  -5  -2  331.62    9.89
   3   5  -2  323.14   12.00
   3  -5  -2  301.81   10.91
   3   5  -2  319.41    7.97
  -2   5   2  185.87    7.73
  -2  -5   2  173.19    8.53
   2   5  -2  198.10    9.21
   2  -5  -2  192.39    8.05
  -2   5   2  197.38    8.05
   2  -5  -2  169.99    7.50
   2   5  -2  185.64    5.08
  -1   5   2 1161.34   17.93
   1   5  -2 1111.31   21.91
  -1   5   2 1133.14   19.75
  -1  -5   2 1125.32   21.55
   1   5  -2 1136.38   11.40
   1  -5  -2 1092.94   17.56
   1  -5  -2 1117.41   19.88
   0   5   2  293.20   10.48
   0  -5   2  290.35   10.85
   0   5  -2  281.49   11.11
   0  -5  -2  276.48   10.36
   1   5   2   25.52    3.21
   1  -5   2   28.20    3.66
  -1   5  -2   31.55    3.64
  -1  -5  -2   29.73    3.49
   2   5   2   47.02    4.72
  -2   5  -2   56.24    5.17
   2  -5   2   52.26    4.74
  -2  -5  -2   62.10    5.36
   3   5   2 1088.21   22.97
   3  -5   2 1098.60   21.96
  -3   5  -2 1118.62   22.58
  -3  -5  -2 1090.42   23.04
  -4  -5  -2    3.51    1.51
  -4   5  -2    2.17    1.01
   4   5   2    2.80    1.52
   4  -5   2    3.95    1.29
  -5  -5  -2    2.13    1.80
  -5   5  -2    1.04    1.18
   5   5   2    2.12    2.14
  -5   5  -2   -0.03    0.96
   5  -5   2    0.82    1.12
  -6  -5  -2    2.01    2.26
  -6   5  -2    2.97    2.04
  -6   5  -2    5.26    2.37
   6  -5   2    2.15    1.32
   6  -5   2    4.72    1.98
  -7  -5  -2   -2.76    1.89
  -7   5  -2   -0.04    1.10
  -7   5  -2    0.34    1.29
   7  -5   2    2.10    1.66
   7  -5   2    0.57    1.34
  -7  -5  -2   -0.27    0.97
  -8   5  -2    6.83    2.29
  -8   5  -2    4.42    2.09
  -8  -5  -2    7.28    2.40
   8  -5   2    4.18    1.59
  -8  -5  -2    9.37    2.29
   9  -5   2   67.96    6.36
  -9  -5  -2   88.43    7.39
  -9  -5  -2   71.08    7.70
  -9   5  -2   71.30    8.21
  -9  -5  -2   77.50    8.01
 -10   5  -2    5.00    2.84
 -10  -5  -2    3.02    2.47
 -10  -5  -2    0.94    1.67
 -10   5  -2   -2.66    2.11
 -10  -5  -2    1.81    2.09
 -11  -5  -2    2.41    2.93
 -11  -5  -2    0.95    1.93
 -11  -5  -2    2.74    2.61
 -10  -6   2    2.77    2.27
 -10  -6   2    0.30    1.55
 -10  -6   2   -0.05    1.84
 -10   6   2    0.75    2.38
  -9  -6   2    5.42    2.54
  -9  -6   2    5.91    2.93
  -9  -6   2    5.24    2.23
  -9   6   2    4.54    2.65
  -8   6   2   97.09    9.05
   8   6  -2   80.32    6.79
  -8  -6   2  104.45    8.25
  -8  -6   2   88.47    8.60
  -8  -6   2   78.92    6.83
  -7  -6   2    4.94    2.23
   7   6  -2    1.29    1.48
   7  -6  -2    3.06    0.99
   7   6  -2    8.13    2.65
  -7   6   2    5.25    1.33
  -7  -6   2    6.00    1.84
  -7   6   2    1.29    1.73
  -7  -6   2    7.04    2.86
  -6   6   2    8.50    1.69
   6   6  -2    7.09    2.15
  -6  -6   2   11.73    2.83
   6   6  -2    5.29    1.58
   6  -6  -2    9.18    1.78
  -6   6   2   12.29    3.10
   5  -6  -2    7.48    2.37
   5  -6  -2    4.40    1.37
  -5   6   2    8.46    1.78
  -5  -6   2    5.64    2.08
   5  -6  -2    5.82    2.13
   5   6  -2    8.76    2.41
   5   6  -2    6.77    1.60
  -4  -6   2   27.45    3.98
   4  -6  -2   22.42    3.47
  -4   6   2   22.31    3.27
   4  -6  -2   27.27    3.34
   4   6  -2   23.79    3.40
   4  -6  -2   26.56    3.55
  -4   6   2   22.17    2.83
  -3  -6   2   34.19    4.22
   3  -6  -2   46.25    4.24
  -3   6   2   46.44    4.30
   3   6  -2   46.84    5.01
   3  -6  -2   47.75    4.52
  -3   6   2   45.14    4.14
  -2   6   2  303.12   11.10
  -2   6   2  306.93   10.12
  -2  -6   2  291.16   12.01
   2  -6  -2  300.32   10.92
   2   6  -2  302.56   12.62
   2  -6  -2  301.90   10.19
  -1  -6   2  309.99   12.36
  -1   6   2  306.31   11.37
  -1   6   2  308.41    9.44
   1  -6  -2  309.53    9.51
   1   6  -2  311.92   12.58
  -1  -6   2  300.26    4.23
   1  -6  -2  291.40   11.13
   1   6  -2  297.65    4.23
   0   6   2   86.63    6.32
   0  -6   2   83.29    6.57
   0   6   2   88.20    4.87
   0   6  -2   93.37    6.84
   0  -6  -2   80.52    6.12
   1   6   2  408.73   14.13
   1  -6   2  421.19   14.25
  -1   6  -2  434.62   15.01
  -1  -6  -2  411.61   14.21
  -2   6  -2   -0.68    1.02
   2   6   2   -2.14    1.49
  -2  -6  -2   -0.11    1.17
   2  -6   2    1.92    1.32
   3   6   2   77.02    6.58
   3  -6   2   84.03    6.60
  -3   6  -2   91.59    7.20
  -3  -6  -2   84.44    6.93
  -3   6  -2   90.29    5.65
   4   6   2  188.56   10.56
   4  -6   2  211.25   10.52
  -4  -6  -2  199.44   10.93
  -4   6  -2  190.49    9.00
  -5   6  -2   12.31    2.58
  -5  -6  -2   12.77    3.32
  -5   6  -2    7.71    2.09
   5  -6   2   14.00    2.88
   6  -6   2   44.08    4.99
  -6   6  -2   39.54    5.00
  -6  -6  -2   50.19    6.12
  -6   6  -2   42.08    5.14
  -7   6  -2    1.25    1.31
   7  -6   2    2.36    1.75
  -7  -6  -2   -0.73    1.44
   8  -6   2   72.18    6.83
  -8  -6  -2   66.49    6.53
  -8  -6  -2   69.46    7.68
  -8   6  -2   68.05    7.59
  -8  -6  -2   52.12    6.22
   9  -6   2   50.84    5.64
  -9  -6  -2   43.26    5.56
  -9  -6  -2   48.26    6.75
  -9   6  -2   54.38    7.32
  -9  -6  -2   50.67    6.42
 -10   6  -2    3.17    2.71
 -10  -6  -2    1.31    2.30
 -10  -6  -2    1.30    1.87
 -10  -6  -2    4.80    3.00
 -11  -6  -2    1.32    2.39
 -11  -6  -2    1.64    2.68
 -10  -7   2  157.93   11.19
 -10   7   2  154.48   13.06
  -9  -7   2  114.01    9.61
  -9  -7   2  115.88   10.86
  -9   7   2  122.04   10.88
  -8  -7   2   20.43    4.81
  -8  -7   2   23.05    4.67
  -8   7   2   23.00    4.95
   7  -7  -2  187.43    7.73
  -7  -7   2  183.89   11.57
   6   7  -2  105.20    6.03
   6  -7  -2   99.34    6.10
  -6  -7   2   96.26    8.17
  -6   7   2   86.91    5.80
   5  -7  -2  417.59   12.96
  -5  -7   2  435.95   16.95
   5  -7  -2  435.86   16.00
  -5   7   2  406.74   12.78
  -4   7   2 1185.66   24.35
   4  -7  -2 1141.20   22.40
  -4  -7   2 1181.40   27.14
   4  -7  -2 1237.72   24.65
  -4   7   2 1239.90   23.11
  -3   7   2 1347.89   23.78
  -3  -7   2 1280.52   27.98
   3  -7  -2 1363.72   25.10
   3   7  -2 1276.45   28.19
   3  -7  -2 1334.91   23.79
  -3   7   2 1259.80   24.00
  -2   7   2  317.12   12.41
  -2   7   2  305.70   10.31
   2  -7  -2  310.86   12.40
  -2  -7   2  299.41   13.17
   2   7  -2  271.48   12.83
   2  -7  -2  309.79   10.56
  -1   7   2  116.70    7.72
   1  -7  -2  115.58    5.93
  -1   7   2  116.01    5.97
  -1  -7   2  123.58    8.56
   1  -7  -2  114.37    7.73
   1   7  -2  112.41    8.24
   0   7   2   82.50    6.66
   0  -7  -2   74.48    6.60
   0   7   2   76.40    4.57
   0   7  -2   66.43    6.37
   0  -7   2   67.88    6.30
   0  -7  -2   70.22    4.39
   1   7   2  125.18    8.51
   1  -7   2  137.30    4.60
   1   7   2  141.25    6.03
  -1   7  -2  130.44    8.91
   1  -7   2  130.68    8.58
  -1  -7  -2  130.23    8.67
  -1   7  -2  137.79    4.60
   2   7   2   11.13    3.08
  -2  -7  -2    8.71    2.74
  -2   7  -2    9.38    2.73
   2  -7   2    4.37    2.01
  -2   7  -2    9.97    1.80
   3  -7   2  636.17   19.13
  -3   7  -2  639.33   20.02
  -3  -7  -2  636.93   20.14
  -3   7  -2  596.30   14.24
  -4   7  -2    7.66    1.82
  -4   7  -2    7.93    2.31
   4  -7   2    6.16    1.73
  -4  -7  -2    9.45    3.23
   4  -7   2   10.01    2.38
  -5  -7  -2  158.31   10.80
   5  -7   2  142.55    9.17
   5  -7   2  155.72    9.06
  -5   7  -2  141.05    8.46
   6  -7   2  562.33   18.78
  -6  -7  -2  605.46   21.97
  -6   7  -2  580.51   18.91
  -7   7  -2    1.44    1.69
   7  -7   2    0.66    1.17
  -7  -7  -2   -1.52    1.76
   8  -7   2  126.51    9.34
  -8  -7  -2  112.92    8.90
  -8  -7  -2  119.32   10.55
  -8   7  -2  120.45   10.24
  -8  -7  -2  122.98    9.26
  -9   7  -2   14.31    4.13
  -9  -7  -2   13.01    3.40
   9  -7   2   17.88    3.73
  -9  -7  -2   16.83    3.68
  -9  -7  -2   16.59    4.19
 -10   7  -2   16.40    4.66
 -10  -7  -2    4.25    2.54
 -10  -7  -2   16.39    4.60
 -10  -7  -2   17.08    4.04
  -9  -8   2   46.46    6.50
  -8  -8   2   42.58    6.66
  -8  -8   2   37.81    5.79
  -7  -8   2   51.31    6.56
   6  -8  -2   30.91    3.83
  -6  -8   2   33.41    5.21
  -6   8   2   27.68    3.72
   5  -8  -2  291.17   11.99
  -5  -8   2  258.28   14.03
   5  -8  -2  277.07   12.91
  -5   8   2  276.56   11.70
   4  -8  -2   98.97    7.13
  -4  -8   2  100.19    8.54
   4  -8  -2  103.23    7.33
  -4   8   2  113.08    7.70
   3  -8  -2    0.90    1.25
  -3  -8   2    3.87    2.60
  -3   8   2    2.56    1.83
   3  -8  -2   -0.45    1.12
  -3   8   2    2.28    1.25
  -2   8   2  937.21   23.44
   2  -8  -2 1012.51   24.19
  -2   8   2  978.31   18.92
  -2  -8   2  940.77   25.26
   2  -8  -2  970.14   18.95
  -1  -8   2   18.59    3.62
  -1   8   2   22.68    2.76
   1  -8  -2   17.35    3.30
  -1   8   2   22.04    3.77
   1  -8  -2   16.45    2.36
   0  -8   2  189.20   11.23
   0  -8  -2  171.18    6.91
   0   8   2  177.19    6.85
   0  -8  -2  178.71   10.73
   1  -8   2    0.15    0.34
   1   8   2    1.63    0.94
  -1  -8  -2    0.58    0.77
  -1   8  -2    1.01    0.46
  -2  -8  -2   79.50    7.36
   2  -8   2   63.97    6.26
   2  -8   2   72.60    4.04
   3  -8   2  165.88   10.42
  -3  -8  -2  167.84   11.07
   3  -8   2  175.27    7.57
  -3   8  -2  160.37    7.29
   4  -8   2  440.39   13.80
   4  -8   2  447.29   17.42
  -4  -8  -2  464.37   19.07
  -4   8  -2  435.54   13.79
   5  -8   2  129.02    9.53
   5  -8   2  123.01    8.15
  -5  -8  -2  136.21   10.71
  -5   8  -2  124.30    8.10
   6  -8   2   73.19    7.10
  -6  -8  -2   69.77    8.13
  -6   8  -2   75.57    6.95
  -6  -8  -2   74.01    5.99
  -7   8  -2   -0.91    1.25
  -7  -8  -2    0.18    1.15
   7  -8   2    2.34    1.82
  -7  -8  -2   -0.77    1.49
   8  -8   2   48.95    6.06
  -8  -8  -2   58.59    7.90
  -8   8  -2   50.30    6.79
  -8  -8  -2   43.54    5.32
  -9   8  -2   23.48    5.14
  -9  -8  -2   28.43    6.09
  -9  -8  -2   24.72    4.81
 -10  -8  -2    2.24    2.36
  -9  -9   2   -0.11    2.02
  -8  -9   2   39.31    6.52
  -7  -9   2   32.76    5.51
  -6  -9   2    2.47    2.32
   6  -9  -2   -0.32    1.06
   5  -9  -2    6.09    2.38
  -5  -9   2   12.54    3.44
  -5   9   2    6.05    2.36
   4  -9  -2   23.59    3.66
   4  -9  -2   22.31    3.76
  -4  -9   2   33.73    5.72
   3  -9  -2    2.50    1.65
  -3  -9   2    1.85    1.79
   3  -9  -2    1.33    1.26
   2  -9  -2   19.42    3.72
  -2  -9   2   24.57    4.57
   2  -9  -2   27.70    3.27
  -1   9   2   41.02    3.53
  -1  -9   2   36.02    5.18
   1  -9  -2   36.07    5.04
   1  -9  -2   44.59    3.70
   0   9   2   46.63    3.42
   0  -9   2   47.96    6.07
   0  -9  -2   53.58    6.31
   0  -9  -2   46.41    3.54
   1  -9   2   22.11    4.49
  -1  -9  -2   21.13    4.00
  -1  -9  -2   25.35    2.46
   1   9   2   21.95    2.21
   2  -9   2    0.93    1.50
   2   9   2    0.38    0.69
   2  -9   2    1.50    0.79
  -2  -9  -2   -0.69    1.59
  -2  -9  -2    1.67    0.93
  -2   9  -2    2.27    0.95
  -3   9  -2    8.56    1.69
   3  -9   2    9.10    1.73
  -3  -9  -2   11.28    3.53
   3  -9   2   13.30    3.45
   4  -9   2  131.96   10.11
   4  -9   2  122.77    7.20
  -4  -9  -2  130.24   10.76
  -4   9  -2  139.05    7.55
  -5   9  -2   11.12    2.72
  -5  -9  -2    8.25    2.06
  -5  -9  -2   12.66    4.02
   5  -9   2   13.53    3.55
  -6   9  -2    3.40    2.19
  -6  -9  -2    6.38    3.31
   6  -9   2    3.62    2.37
  -7   9  -2   16.25    3.87
  -7  -9  -2   11.40    3.97
   7  -9   2    8.67    2.94
  -8   9  -2    8.07    3.02
  -8  -9  -2    9.25    3.84
   8  -9   2    4.87    2.89
  -9   9  -2    2.07    2.56
  -9  -9  -2    7.14    3.33
  -8 -10   2   72.91    8.78
  -7 -10   2    1.18    2.26
  -6 -10   2   32.52    6.00
   6 -10  -2   28.44    4.41
   5 -10  -2   15.31    3.40
  -5 -10   2   19.68    4.72
   4 -10  -2    2.32    2.31
  -4 -10   2    1.51    1.45
  -3 -10   2   61.45    7.44
   3 -10  -2   73.79    7.71
  -2 -10   2   12.77    3.64
   2 -10  -2   14.55    4.09
  -1 -10   2   65.00    7.65
   1 -10  -2   65.89    7.57
   0 -10   2   60.31    7.41
   0 -10  -2   54.22    6.71
   1 -10   2   80.01    8.41
  -1 -10  -2   62.37    7.49
  -2 -10  -2    8.82    3.06
   2 -10   2    1.47    1.44
  -3 -10  -2    4.00    2.95
   3 -10   2   -1.21    1.62
  -4 -10  -2    4.54    3.18
   4 -10   2    2.48    2.50
  -4  10  -2    1.40    1.01
  -5  10  -2    3.58    1.63
  -5 -10  -2    7.06    3.32
   5 -10   2    2.24    2.08
  -6 -10  -2   46.01    7.32
   6 -10   2   35.23    5.60
   7 -10   2    0.76    1.90
   5 -11  -2   14.58    3.84
  -5 -11   2    7.28    3.26
  -4 -11   2   25.18    5.49
   4 -11  -2   38.65    5.75
  -3 -11   2   65.93    8.46
   3 -11  -2   78.97    8.25
  -2 -11   2  120.20   11.08
   2 -11  -2  146.60   11.44
  -1 -11   2    1.66    2.53
   1 -11  -2    2.81    2.34
   0 -11   2  231.33   15.18
   0 -11  -2  214.36   14.29
  -1 -11  -2   57.47    7.78
   1 -11   2   53.53    7.35
  -2 -11  -2    7.50    3.35
   2 -11   2   11.75    3.86
  -3 -11  -2    7.61    3.25
   3 -11   2    8.36    3.13
  -4 -11  -2   23.77    5.75
   4 -11   2   29.15    5.61
   5 -11   2    4.13    2.57
   6 -11   2   42.38    6.60
   7 -11   2  125.66   10.85
   4 -12  -2    1.94    2.21
   3 -12  -2    0.83    2.30
   2 -12  -2  109.66   10.84
   1 -12  -2  118.04   11.17
  -1 -12   2  127.03   12.02
   0 -12   2   12.02    3.88
   0 -12  -2   12.21    4.53
   1 -12   2   78.43    9.39
  -1 -12  -2   81.23    9.93
  -2 -12  -2    9.30    4.26
   2 -12   2    7.97    3.52
   3 -12   2    0.58    2.14
 -11   0   3    1.34    1.94
 -11   0   3    1.41    2.48
 -10   0   3   -1.09    1.96
 -10   0   3    2.87    2.47
  -9   0   3    3.82    2.72
  -9   0   3    0.32    1.47
  -8   0   3    5.27    2.56
  -8   0   3    1.19    1.86
  -7   0   3    0.11    1.44
  -7   0   3    1.07    1.27
  -7   0   3    1.76    1.04
   6   0  -3   -1.33    1.71
  -6   0   3   -1.90    1.04
   6   0  -3   -3.09    1.82
  -6   0   3   -4.59    2.06
   6   0  -3    0.18    1.01
   5   0  -3    1.91    1.17
   5   0  -3    0.38    0.28
  -5   0   3   -0.10    1.35
   5   0  -3   -1.80    1.68
  -5   0   3    0.48    0.25
  -5   0   3   -0.73    0.93
   5   0  -3    0.53    0.83
   4   0  -3    1.40    1.43
   4   0  -3    1.32    0.49
   4   0  -3   -0.20    1.09
  -4   0   3   -1.78    1.41
  -4   0   3    0.91    1.45
   4   0  -3    0.02    0.66
   3   0  -3    0.31    0.55
  -3   0   3   -1.66    1.07
  -3   0   3    1.23    0.70
  -3   0   3   -1.74    0.63
   3   0  -3    2.43    1.11
   3   0  -3    0.30    0.64
  -2   0   3    1.93    1.03
  -2   0   3   -0.03    0.46
  -2   0   3    0.44    0.58
   2   0  -3   -0.97    0.84
   2   0  -3    0.59    0.75
  -1   0   3   -0.09    0.72
  -1   0   3    1.21    0.86
   1   0  -3    1.17    0.69
   1   0  -3    1.09    0.52
   0   0  -3   -0.93    0.88
   0   0   3   -1.28    0.70
   1   0   3   -1.67    0.96
   1   0   3    0.46    0.33
  -1   0  -3   -0.83    1.08
   2   0   3    1.48    1.29
  -2   0  -3   -0.40    0.60
  -3   0  -3   -0.79    0.92
  -4   0  -3   -1.97    1.25
  -4   0  -3    1.75    1.67
  -5   0  -3    2.47    1.54
  -5   0  -3   -0.69    0.88
  -6   0  -3    1.17    1.12
  -6   0  -3    0.14    1.12
  -7   0  -3   -0.92    1.28
  -7   0  -3   -0.69    1.35
  -8   0  -3   -1.21    1.60
  -9   0  -3    2.56    2.00
 -10   0  -3   -0.17    2.04
 -10   0  -3    0.16    1.37
 -11   0  -3    2.91    2.63
 -11   0  -3    1.02    2.00
 -11  -1   3   11.20    4.05
 -11  -1   3    6.43    3.26
 -11   1   3   12.31    4.27
 -10   1   3  104.65    9.81
 -10  -1   3  105.28    9.76
 -10  -1   3  101.46    9.73
 -10   1   3  124.62   11.01
  -9  -1   3   29.07    5.19
  -9   1   3   29.33    5.14
  -9  -1   3   22.36    4.36
  -9   1   3   22.64    4.78
  -8  -1   3   26.30    4.41
  -8   1   3   40.22    5.45
  -8  -1   3   41.96    5.74
  -8   1   3   39.58    5.51
   7   1  -3 1348.93   10.68
  -7   1   3 1401.73   30.40
  -7  -1   3 1369.65   11.01
  -7   1   3 1365.48   29.55
  -7  -1   3 1374.49   29.28
   7   1  -3 1307.73   28.94
  -7  -1   3 1362.79   29.25
  -7   1   3 1392.20   30.09
   7   1  -3 1283.83   28.96
   6  -1  -3    4.48    1.77
   6   1  -3    6.78    2.09
   6   1  -3    7.33    1.07
   6  -1  -3    8.21    2.27
   6   1  -3    1.23    1.21
  -6   1   3    6.46    1.96
  -6  -1   3    9.03    2.54
  -6  -1   3    6.70    2.71
   6  -1  -3    7.32    2.45
  -6  -1   3    6.85    0.92
  -6   1   3    7.33    2.46
  -6   1   3    8.53    2.91
  -5  -1   3   57.28    5.25
   5  -1  -3   54.97    5.26
   5   1  -3   49.05    4.90
  -5   1   3   42.62    4.59
  -5  -1   3   49.55    4.91
   5  -1  -3   42.93    4.62
  -5   1   3   47.53    5.02
   5   1  -3   48.90    2.84
   5  -1  -3   53.40    5.32
   5   1  -3   47.30    4.73
   4  -1  -3 1765.48   27.95
   4  -1  -3 1755.71   11.22
  -4  -1   3 1797.38   17.41
  -4   1   3 1755.12   27.54
  -4  -1   3 1770.21   26.62
   4  -1  -3 1765.40   11.50
  -4   1   3 1779.52   26.81
   4   1  -3 1736.47   26.68
  -4  -1   3 1741.18   26.28
   4  -1  -3 1750.00   26.99
   4   1  -3 1785.42   18.29
   4  -1  -3 1778.66   27.94
   4   1  -3 1806.32   26.86
  -3  -1   3  222.12    8.77
  -3   1   3  213.79    8.47
  -3   1   3  212.21    9.05
  -3  -1   3  213.24    6.38
   3   1  -3  219.55    6.72
   3  -1  -3  229.36    8.84
  -3  -1   3  220.04    8.57
   3  -1  -3  210.26    5.27
   3  -1  -3  216.50    5.39
   3  -1  -3  210.42    9.14
   3   1  -3  232.06    9.05
  -2  -1   3   55.04    3.53
  -2   1   3   47.44    4.20
  -2  -1   3   53.02    3.73
   2  -1  -3   44.03    2.91
   2  -1  -3   49.66    2.97
  -2  -1   3   50.20    3.84
  -2   1   3   47.96    3.72
   2  -1  -3   51.17    3.71
   2   1  -3   49.55    3.36
  -1  -1   3 1122.78   15.42
   1  -1  -3 1109.62   15.77
  -1  -1   3 1131.43   16.52
   1  -1  -3 1099.32   15.52
   1   1  -3 1152.59   16.78
  -1   1   3 1124.80   15.11
   1  -1  -3 1124.43   15.02
   0  -1  -3  802.84   14.66
   0  -1   3  811.05   14.57
   0  -1  -3  795.63   14.20
   0   1  -3  783.27   14.64
   0  -1  -3  808.45   10.65
   0  -1   3  803.34   11.10
  -1  -1  -3  548.48   12.74
  -1  -1  -3  523.74   12.45
  -1  -1  -3  532.55    6.33
  -1   1  -3  515.30   12.50
  -2  -1  -3  969.40   18.05
   2  -1   3  950.44   17.80
  -2   1  -3  962.72   18.02
  -2  -1  -3  944.47   17.69
   3  -1   3 2292.68   28.70
  -3  -1  -3 2225.82   28.99
  -3   1  -3 2232.06   29.10
   3  -1   3 2226.32   13.12
   4  -1   3  423.40   13.13
  -4  -1  -3  432.06   13.70
  -4   1  -3  447.82   13.73
  -4  -1  -3  447.73    6.42
  -4  -1  -3  449.58   13.52
   4  -1   3  440.35    7.33
   5  -1   3  136.70    8.03
  -5  -1  -3  121.44    7.65
  -5   1  -3  127.96    7.77
  -5  -1  -3  120.19    7.53
   5  -1   3  129.68    4.85
  -6  -1  -3  288.27   12.30
  -6  -1  -3  273.15   11.90
  -6   1  -3  287.33   11.99
  -6   1  -3  293.98   12.26
  -6  -1  -3  289.58    8.07
   6  -1   3  289.25    8.33
  -7  -1  -3    2.87    2.05
  -7   1  -3    0.83    1.47
  -7  -1  -3   -0.03    1.06
  -7  -1  -3   -0.65    0.87
  -7   1  -3    1.10    1.55
  -8   1  -3   15.12    2.88
  -8  -1  -3   13.54    3.24
  -9  -1  -3  137.09    9.90
  -9   1  -3  138.12    9.64
 -10  -1  -3   -1.21    1.74
 -10   1  -3    0.42    1.41
 -10  -1  -3    2.35    2.14
 -11  -1  -3   10.63    3.91
 -11  -1  -3    9.19    3.16
 -11   1  -3   12.71    3.54
 -11  -2   3   19.83    4.66
 -11  -2   3   10.36    3.88
 -11   2   3   18.97    5.02
 -10  -2   3    3.95    2.62
 -10  -2   3    2.33    2.73
 -10   2   3    0.43    1.81
  -9  -2   3  393.17    7.83
  -9  -2   3  424.79   18.58
  -9  -2   3  397.21   17.97
  -9   2   3  429.14   19.61
   8   2  -3  141.80    5.20
  -8  -2   3  141.18    5.45
  -8  -2   3  152.86   10.60
  -8  -2   3  137.31    9.87
  -8   2   3  166.59   11.40
   7   2  -3  429.62    9.73
   7   2  -3  420.50   16.07
  -7   2   3  432.48   17.03
  -7   2   3  433.38   16.49
  -7  -2   3  426.93   16.57
  -7  -2   3  431.78   16.41
  -7   2   3  441.94   17.36
   7   2  -3  394.40   15.85
   6  -2  -3  382.91   15.40
  -6   2   3  389.76   15.34
  -6   2   3  373.19   14.59
  -6  -2   3  373.77    9.25
  -6  -2   3  391.23   14.43
   6   2  -3  374.01   14.11
  -6  -2   3  405.43   14.93
   6  -2  -3  365.86   14.51
   6  -2  -3  370.75   15.01
   6   2  -3  372.74   14.23
   6   2  -3  380.98    9.43
  -5  -2   3  528.94   15.38
   5   2  -3  554.01   15.91
  -5   2   3  533.14   16.03
  -5  -2   3  499.85   10.96
  -5   2   3  538.08   16.58
   5  -2  -3  545.87   16.53
  -5  -2   3  522.24   16.14
   5  -2  -3  533.10   16.92
   5   2  -3  527.63   11.30
   5  -2  -3  544.90   17.23
   5   2  -3  564.65   16.17
   4  -2  -3  282.75    4.70
  -4  -2   3  280.25   10.29
   4  -2  -3  278.26   11.33
   4  -2  -3  278.89   10.95
  -4  -2   3  276.44   10.77
   4   2  -3  270.35    8.36
  -4  -2   3  286.72    8.36
   4  -2  -3  283.68    4.88
   4  -2  -3  256.49   10.83
   4   2  -3  284.00   10.68
  -4   2   3  285.01   11.33
   3  -2  -3  393.13    7.70
   3  -2  -3  385.17    7.57
  -3  -2   3  386.80   11.76
  -3  -2   3  405.83   11.51
   3   2  -3  384.73   10.20
   3  -2  -3  393.46   11.97
   3  -2  -3  403.78   12.75
   3   2  -3  402.54   11.60
  -3   2   3  389.75   12.40
   2  -2  -3  314.84    7.88
   2  -2  -3  326.48    7.96
  -2   2   3  336.13   10.99
   2   2  -3  321.75    9.60
  -2  -2   3  321.29    9.66
   2  -2  -3  313.24    9.66
  -2  -2   3  327.86    9.30
   1   2  -3    9.90    1.80
   1  -2  -3    7.84    1.52
   1  -2  -3    7.59    1.36
   1  -2  -3    6.55    1.16
  -1  -2   3    4.18    1.43
   0  -2  -3  400.23   10.51
   0  -2  -3  414.55   10.55
   0  -2   3  392.80   10.80
   0  -2  -3  412.51    8.65
   0   2  -3  413.84   11.36
  -1  -2  -3 1986.48   25.41
   1  -2   3 1966.22   25.25
  -1   2  -3 2031.36   26.09
  -2  -2  -3  348.59   11.24
  -2  -2  -3  327.46   10.60
   2  -2   3  332.10   10.68
  -2   2  -3  340.99   11.19
  -3  -2  -3  158.93    8.01
   3  -2   3  169.11    8.02
  -3  -2  -3  168.20    8.16
  -3   2  -3  156.45    7.90
  -4  -2  -3  993.46   21.21
   4  -2   3 1025.93   20.81
  -4  -2  -3 1047.93   21.48
   4  -2   3 1022.46   13.83
  -4   2  -3 1007.73   21.04
  -5  -2  -3  756.47   19.40
   5  -2   3  746.27   18.62
  -5  -2  -3  767.64   19.35
   5  -2   3  746.70   13.02
  -5  -2  -3  734.73   11.84
  -5   2  -3  776.19   19.20
   6  -2   3  181.39    9.59
  -6  -2  -3  194.05   10.39
  -6  -2  -3  187.40    9.97
  -6  -2  -3  187.27    6.72
   6  -2   3  189.82    7.35
  -6   2  -3  189.21    9.88
  -7  -2  -3  242.61   12.22
  -7  -2  -3  221.54   11.69
  -7   2  -3  248.85   12.01
  -7  -2  -3  246.27    8.80
  -7   2  -3  241.14   11.58
   7  -2   3  256.05    9.38
  -8  -2  -3  300.14   14.28
  -8   2  -3  288.69   13.48
  -8  -2  -3  295.99   10.50
   8  -2   3  290.35   10.77
  -9   2  -3   21.65    4.04
  -9   2  -3   12.43    3.81
  -9  -2  -3   15.19    3.63
  -9  -2  -3   13.25    2.55
 -10  -2  -3   82.83    8.20
 -10   2  -3   75.77    7.40
 -10  -2  -3   74.44    6.16
 -10   2  -3   74.09    8.95
 -10  -2  -3   79.66    9.01
 -11  -2  -3   37.72    6.15
 -11  -2  -3   28.97    6.15
 -11   2  -3   39.25    5.62
 -11  -3   3    5.15    2.89
 -11  -3   3    2.67    2.92
 -10  -3   3    0.56    2.17
 -10  -3   3    5.05    2.71
 -10   3   3    0.39    1.53
  -9  -3   3   17.58    4.14
  -9  -3   3   19.34    4.02
  -9   3   3   29.14    5.36
   8   3  -3   40.51    3.58
  -8  -3   3   42.70    3.73
  -8  -3   3   47.69    6.27
  -8  -3   3   48.00    6.05
  -8   3   3   43.48    6.10
   7   3  -3  226.64    8.45
  -7  -3   3  223.98    8.56
  -7   3   3  233.17   12.89
  -7  -3   3  225.81   12.38
  -7   3   3  229.61   12.91
   7   3  -3  210.06   11.22
   7   3  -3  209.58   11.45
   6   3  -3    3.86    1.36
   6  -3  -3    1.74    1.82
   6   3  -3    0.25    1.27
  -6  -3   3    1.28    0.82
  -6   3   3    1.01    1.77
   6  -3  -3    0.27    1.28
   6   3  -3    3.59    1.67
   6  -3  -3    0.85    1.58
  -6  -3   3    0.54    1.23
  -6  -3   3    4.89    2.05
  -5  -3   3  273.12    9.37
  -5  -3   3  268.46   10.86
  -5   3   3  284.90   12.31
   5   3  -3  285.56   11.17
   5  -3  -3  286.02   12.42
  -5  -3   3  273.99   12.03
   5   3  -3  276.03    9.52
   5  -3  -3  276.84   12.44
   5   3  -3  291.64   11.50
   5  -3  -3  283.81   12.62
   4  -3  -3  108.91    3.79
  -4  -3   3  108.17    6.38
   4  -3  -3  111.28    7.35
  -4  -3   3  115.29    6.09
  -4   3   3  123.19    7.65
   4  -3  -3  105.75    7.00
  -4  -3   3  111.65    7.10
   4   3  -3  116.13    6.28
   4  -3  -3  106.73    3.87
   4  -3  -3  104.98    7.17
   4   3  -3  103.47    6.34
  -3   3   3  314.53    7.69
   3   3  -3  320.51   10.41
  -3   3   3  308.07   11.29
  -3  -3   3  305.73    9.80
   3  -3  -3  306.70   11.05
  -3  -3   3  300.64    9.75
   3  -3  -3  303.04   11.41
   3   3  -3  309.66   10.10
   3  -3  -3  313.97    7.86
  -2  -3   3  707.04   14.03
  -2   3   3  741.70   16.50
  -2  -3   3  741.39   15.42
   2  -3  -3  744.21   15.91
   2   3  -3  724.57   15.58
  -2   3   3  735.92   13.13
   2  -3  -3  731.98   13.01
   1  -3  -3   49.94    3.59
  -1   3   3   40.06    3.30
  -1  -3   3   54.30    4.36
   1  -3  -3   46.30    3.50
   1   3  -3   47.35    4.12
   0  -3  -3   42.23    3.82
   0   3   3   59.69    4.44
   0  -3   3   54.95    4.39
   0   3  -3   56.76    4.60
  -1  -3  -3  435.25   12.42
   1  -3   3  442.31   12.46
  -1   3  -3  412.40   12.52
   1   3   3  433.76   12.39
  -2  -3  -3  774.92   17.48
  -2   3  -3  766.95   17.62
   2   3   3  743.73   17.23
   2  -3   3  749.54   17.13
  -3  -3  -3  302.72   11.47
   3  -3   3  291.24   10.97
   3   3   3  313.36   11.84
  -3   3  -3  306.03   11.49
  -4  -3  -3  482.58   15.46
   4  -3   3  453.54   14.35
  -4   3  -3  473.24   14.84
   4   3   3  447.70   14.69
   5  -3   3    5.39    1.75
   5  -3   3    3.04    0.90
  -5  -3  -3    7.91    1.93
  -5  -3  -3    8.55    1.53
  -5   3  -3    2.91    1.36
  -6  -3  -3  260.26   12.32
  -6  -3  -3  225.37   11.63
   6  -3   3  229.62   11.01
  -6  -3  -3  244.82    8.45
   6  -3   3  253.04    9.13
  -6   3  -3  236.27   11.44
  -7  -3  -3  197.80   11.33
   7  -3   3  197.53   10.65
  -7   3  -3  170.95   10.24
  -7  -3  -3  194.82    8.22
   7  -3   3  216.81    9.18
  -8  -3  -3   77.52    7.25
  -8   3  -3   79.20    7.13
   8  -3   3   70.39    5.63
  -8  -3  -3   73.95    5.44
  -9  -3  -3   35.06    5.43
  -9   3  -3   31.05    4.64
  -9   3  -3   26.54    5.25
  -9  -3  -3   32.39    3.95
 -10   3  -3    5.65    2.23
 -10   3  -3    6.49    3.52
 -10  -3  -3    3.12    2.65
 -10  -3  -3    2.46    2.12
 -10  -3  -3    4.07    1.89
 -11  -3  -3    2.32    3.10
 -11  -3  -3    2.75    2.71
 -11   3  -3    1.78    2.40
 -10  -4   3   79.57    8.98
 -10   4   3   93.89   10.12
  -9  -4   3   15.59    2.66
  -9  -4   3   24.02    5.05
  -9   4   3   24.63    4.94
   8   4  -3   31.54    3.57
  -8  -4   3   36.95    4.04
  -8  -4   3   32.20    5.10
  -8   4   3   31.68    5.37
   7   4  -3    4.43    2.26
  -7  -4   3    2.36    1.33
   7   4  -3    3.73    1.62
   7   4  -3    4.40    2.26
  -7   4   3    3.82    2.19
  -7  -4   3   -2.03    1.79
  -6   4   3  124.81    9.03
   6   4  -3  114.39    7.56
  -6  -4   3  115.16    6.82
  -6  -4   3  114.56    8.72
   6   4  -3  118.56    7.00
   6   4  -3  112.90    7.55
  -5  -4   3   89.67    6.26
   5  -4  -3   86.18    3.45
   5  -4  -3   91.32    7.28
  -5   4   3   99.08    3.64
  -5  -4   3   93.92    6.21
   5  -4  -3   87.72    7.15
  -5   4   3   95.92    7.33
  -5  -4   3   80.75    6.72
   5   4  -3   93.13    6.16
   5  -4  -3   91.58    7.30
   5   4  -3   90.87    6.29
   4  -4  -3    6.65    2.17
   4   4  -3    5.15    1.63
  -4  -4   3    0.81    0.92
   4   4  -3    6.16    1.96
  -4  -4   3    2.34    1.06
  -4   4   3    5.23    2.12
   4  -4  -3    4.41    1.16
   4  -4  -3    6.17    1.97
  -4   4   3    5.92    1.29
  -3   4   3   20.97    2.24
  -3  -4   3   22.38    2.67
  -3  -4   3   18.17    2.84
   3   4  -3   16.36    2.62
   3  -4  -3   18.97    3.09
  -3   4   3   16.97    2.85
   3  -4  -3   18.38    3.01
   3  -4  -3   19.71    2.21
   3   4  -3   22.64    2.61
  -2   4   3  199.79    8.87
  -2   4   3  219.61    7.92
  -2  -4   3  211.37    7.42
  -2  -4   3  209.66    9.00
   2  -4  -3  215.69    9.08
   2   4  -3  223.62    9.55
   2   4  -3  205.84    7.50
   2  -4  -3  201.47    8.95
   2  -4  -3  213.16    7.94
  -1   4   3   66.20    4.63
   1   4  -3   75.05    5.53
  -1   4   3   76.07    5.19
  -1  -4   3   71.96    5.33
   1  -4  -3   67.56    4.68
   0  -4  -3  132.97    6.93
   0   4   3  133.85    6.99
   0  -4   3  126.29    7.16
   0   4  -3  146.68    7.80
  -1  -4  -3  302.70   10.99
   1   4   3  316.21   11.31
  -1   4  -3  340.79   12.17
   1  -4   3  332.00   11.71
  -2  -4  -3  611.00   16.61
   2  -4   3  614.81   16.47
   2   4   3  638.78   16.69
  -2   4  -3  624.25   17.06
  -3   4  -3    2.36    1.05
   3   4   3    3.44    1.53
  -3  -4  -3    2.21    1.52
   3  -4   3    1.09    0.86
  -4  -4  -3  173.98    9.68
   4  -4   3  176.41    9.33
   4   4   3  191.65   10.14
  -4   4  -3  182.48    9.72
  -5  -4  -3   42.67    5.25
   5  -4   3   31.41    4.38
   5   4   3   29.72    4.33
  -5   4  -3   32.92    4.34
  -6  -4  -3   -3.59    1.89
   6  -4   3   -2.25    1.59
   6  -4   3    1.02    1.14
  -6  -4  -3    2.40    1.37
  -6   4  -3    1.10    1.68
  -7  -4  -3   26.11    4.44
   7  -4   3   22.67    3.77
   7  -4   3   20.43    3.15
  -7  -4  -3   21.64    2.97
  -8  -4  -3  177.00   11.78
   8  -4   3  159.20   10.29
  -8  -4  -3  165.81    8.64
   8  -4   3  171.86    9.25
  -8   4  -3  177.00   12.17
  -9   4  -3   24.40    5.26
  -9  -4  -3   25.00    4.89
  -9   4  -3   34.97    5.41
  -9  -4  -3   25.19    3.63
 -10   4  -3    5.23    3.24
 -10  -4  -3    6.93    3.42
 -10  -4  -3    7.95    3.21
 -10  -4  -3    1.18    1.37
 -10   4  -3    4.43    2.47
 -11  -4  -3    1.56    2.78
 -11  -4  -3    0.36    2.28
 -10  -5   3  120.71   11.36
  -9  -5   3   18.48    3.26
  -9  -5   3   12.88    3.70
  -8  -5   3    8.27    2.22
   8   5  -3    3.15    1.75
  -8  -5   3    3.69    1.94
   7   5  -3   85.14    6.89
  -7  -5   3   72.29    7.42
  -7  -5   3   85.35    6.70
   7   5  -3   80.45    6.35
  -6   5   3  378.80   15.96
  -6  -5   3  378.36   13.75
  -6   5   3  406.28    7.50
   6  -5  -3  385.65    7.33
  -6  -5   3  366.92   16.03
   6   5  -3  430.28   14.63
   6   5  -3  405.12   14.26
   5  -5  -3    1.03    1.12
   5   5  -3    2.96    1.41
  -5  -5   3    1.12    1.20
   5  -5  -3    2.03    1.00
  -5   5   3   -1.08    1.51
  -5   5   3    0.48    0.60
   5  -5  -3    0.97    1.46
   5   5  -3    1.45    1.41
  -4   5   3  644.10   13.17
  -4   5   3  601.60   17.79
  -4  -5   3  616.39   14.34
  -4  -5   3  599.31   16.84
   4  -5  -3  655.25   19.37
   4  -5  -3  630.68   13.18
   4   5  -3  630.92   17.46
   4  -5  -3  645.57   18.68
   4   5  -3  641.36   14.76
   3  -5  -3    9.43    2.39
   3   5  -3    9.69    1.71
  -3  -5   3    1.29    1.17
  -3   5   3    9.00    1.62
  -3  -5   3    7.57    1.48
  -3   5   3    7.32    2.06
   3   5  -3    6.04    1.94
   3  -5  -3    1.02    0.85
   3  -5  -3   14.44    2.97
  -2   5   3  301.01   10.19
  -2  -5   3  292.02    8.39
  -2   5   3  290.01   10.90
  -2  -5   3  280.22   11.42
   2   5  -3  284.70   11.77
   2  -5  -3  297.51   11.23
   2   5  -3  285.25    8.31
   2  -5  -3  287.47   10.11
  -1   5   3    3.66    1.55
   1   5  -3   -0.29    0.80
  -1   5   3    4.69    1.74
   1  -5  -3    6.77    1.99
  -1  -5   3    3.91    1.72
   0   5   3  271.28   10.59
   0   5  -3  275.94   11.69
   0  -5   3  248.12   10.65
   0  -5  -3  252.77   10.38
   1  -5   3  112.00    7.42
   1   5   3   93.15    6.66
  -1   5  -3  113.06    7.44
  -1  -5  -3  108.94    7.13
   2   5   3  142.38    8.49
   2  -5   3  115.72    7.53
  -2   5  -3  123.54    8.17
  -2  -5  -3  119.63    7.91
   3   5   3  489.48   16.42
  -3   5  -3  499.39   16.58
   3  -5   3  469.49   15.34
  -3  -5  -3  477.03   16.08
   4  -5   3   40.06    4.75
   4   5   3   46.67    5.04
  -4   5  -3   36.02    4.85
  -4  -5  -3   31.83    4.34
  -5   5  -3  718.43   20.94
   5  -5   3  701.97   19.94
  -5  -5  -3  713.62   21.37
   6  -5   3  559.07   18.43
   6  -5   3  530.46   15.78
  -6  -5  -3  545.42   19.81
  -7   5  -3   21.64    4.38
  -7  -5  -3   23.41    4.48
   7  -5   3   14.69    3.16
  -7  -5  -3   23.48    3.33
   7  -5   3   20.53    3.43
  -8  -5  -3    3.83    2.78
   8  -5   3    8.32    3.02
   8  -5   3    2.08    1.53
  -8  -5  -3    5.60    2.02
   9  -5   3   46.31    5.91
  -9  -5  -3   60.14    5.84
  -9   5  -3   41.62    6.84
  -9  -5  -3   49.15    6.77
 -10   5  -3  100.91    8.82
 -10   5  -3   90.68   10.32
 -10  -5  -3  106.69   10.48
 -10  -5  -3  105.48   10.57
 -11  -5  -3    0.34    2.33
  -9  -6   3  160.19   10.27
  -9  -6   3  150.24   12.47
  -8  -6   3   75.80    6.97
  -8  -6   3   76.65    8.60
  -7  -6   3   67.62    6.58
  -7  -6   3   65.40    7.41
  -6   6   3  294.97    8.32
   6  -6  -3  296.19    8.47
  -6   6   3  295.16   14.27
  -6  -6   3  306.33   13.46
   6   6  -3  323.66   13.81
  -5   6   3  839.33   15.86
  -5   6   3  821.67   22.66
  -5  -6   3  835.90   21.94
   5  -6  -3  903.24   16.47
   5   6  -3  854.75   22.30
   5  -6  -3  870.04   23.30
   5   6  -3  845.40   17.98
  -4   6   3   19.52    2.65
  -4  -6   3   32.44    4.52
   4  -6  -3   30.92    3.57
  -4   6   3   31.12    4.29
   4   6  -3   31.75    4.26
   4  -6  -3   29.42    4.20
   4   6  -3   24.98    2.90
  -3   6   3  411.21   12.53
  -3   6   3  374.31   13.30
  -3  -6   3  397.89    9.87
  -3  -6   3  398.94   14.67
   3  -6  -3  368.03   12.08
   3   6  -3  366.36   14.42
   3  -6  -3  396.44   13.86
   3   6  -3  377.80    9.66
  -2   6   3  793.92   18.05
  -2   6   3  749.83   17.71
  -2  -6   3  755.90   20.34
   2   6  -3  765.52   20.70
   2  -6  -3  786.74   18.35
   2  -6  -3  783.53   18.49
   2   6  -3  754.72   12.64
  -1   6   3  126.67    7.04
  -1   6   3  116.46    7.27
  -1  -6   3  122.52    8.03
   1   6  -3  118.44    8.32
   1  -6  -3  102.52    6.50
   1  -6  -3  108.33    7.07
   0   6   3   40.12    4.54
   0  -6   3   42.35    5.03
   0   6   3   36.90    3.84
   0   6  -3   41.83    4.95
   0  -6  -3   33.79    4.31
   1   6   3  963.86   22.62
   1  -6   3  994.28   23.26
  -1   6  -3  939.33   23.52
  -1  -6  -3  909.02   22.14
  -2  -6  -3   24.77    3.71
   2   6   3   19.05    3.49
  -2   6  -3   17.45    3.39
   3   6   3   56.13    6.00
   3  -6   3   50.60    5.60
  -3   6  -3   59.69    6.25
  -3  -6  -3   56.69    6.00
   4  -6   3  764.52   21.20
  -4  -6  -3  740.01   22.36
   5  -6   3   31.00    4.40
  -5  -6  -3   41.37    5.40
  -6  -6  -3    6.88    2.64
  -6   6  -3    1.79    1.80
   6  -6   3    5.57    2.22
   7  -6   3  121.58    9.14
  -7  -6  -3  113.66   10.18
  -7   6  -3  133.38   10.18
   8  -6   3   46.11    5.87
  -8  -6  -3   40.55    4.94
  -8  -6  -3   40.08    6.41
  -8   6  -3   42.12    6.04
  -9   6  -3   10.16    3.62
  -9  -6  -3   15.01    4.22
   9  -6   3   18.32    4.00
  -9  -6  -3   11.39    2.94
  -9  -6  -3   16.32    4.44
 -10   6  -3    0.30    2.18
 -10  -6  -3    1.61    2.51
 -10  -6  -3    2.28    2.59
  -9  -7   3   10.43    3.29
  -9  -7   3    7.99    3.45
  -8  -7   3   10.56    3.11
  -8  -7   3   12.38    3.89
  -7  -7   3   16.38    3.81
  -7  -7   3   10.93    3.33
   6  -7  -3   -0.18    0.91
  -6  -7   3    1.68    1.63
  -6   7   3    1.17    1.16
  -5  -7   3    3.72    2.75
   5  -7  -3    0.58    0.75
  -5   7   3    0.31    1.17
  -5   7   3    1.38    1.21
  -4   7   3  264.85   10.87
  -4   7   3  288.30   12.77
  -4  -7   3  254.70   13.04
   4  -7  -3  263.84   10.82
   4  -7  -3  289.31   12.91
   3  -7  -3    6.13    2.15
   3   7  -3    7.41    1.33
  -3  -7   3    8.12    2.28
  -3   7   3    6.59    1.84
   3  -7  -3    8.24    2.54
  -3   7   3   11.39    2.65
   2  -7  -3    0.63    0.99
   2   7  -3    3.05    0.82
  -2  -7   3    5.28    2.07
  -2  -7   3    2.62    0.80
  -2   7   3    3.45    1.71
   2  -7  -3   -0.96    1.16
  -2   7   3    4.07    1.92
  -1   7   3   73.11    6.23
  -1  -7   3   63.14    3.05
  -1   7   3   56.06    4.81
  -1  -7   3   65.75    6.35
   1  -7  -3   67.41    6.28
   1  -7  -3   61.43    5.11
   1   7  -3   56.98    2.89
   0   7   3    0.66    0.87
   0  -7  -3    4.40    1.72
   0   7   3    1.89    1.83
   0  -7   3    1.07    1.52
  -1  -7  -3    4.13    2.01
   1   7   3    4.07    2.23
   1  -7   3    0.95    1.10
  -2  -7  -3   25.10    4.13
   2  -7   3   16.36    3.57
   3  -7   3  113.53    8.52
  -3  -7  -3  114.29    8.83
  -4   7  -3   -1.06    1.58
   4  -7   3    0.32    1.57
  -4  -7  -3   -1.87    1.83
  -5   7  -3    0.81    1.67
   5  -7   3    0.11    1.29
  -5  -7  -3   -1.62    1.27
  -6   7  -3   16.97    3.74
   6  -7   3   21.91    4.21
  -6  -7  -3   17.64    4.30
  -7   7  -3   -0.08    1.56
   7  -7   3    0.64    2.20
  -7  -7  -3   -0.59    1.90
  -8   7  -3   11.88    3.50
   8  -7   3   11.24    3.13
  -8  -7  -3   10.09    2.93
  -8  -7  -3   17.95    4.62
  -9   7  -3   16.96    4.51
  -9  -7  -3    7.12    3.18
   9  -7   3    5.32    2.84
  -9  -7  -3    5.15    2.26
  -9  -7  -3    7.82    3.83
 -10  -7  -3    0.68    2.33
  -9  -8   3   82.55    8.42
  -8  -8   3   63.70    7.43
  -8  -8   3   68.99    8.74
  -7  -8   3   14.30    3.66
   6  -8  -3   36.85    4.07
  -6  -8   3   47.47    6.16
  -5   8   3   26.78    3.78
  -5  -8   3   24.69    4.37
   5  -8  -3   26.27    3.57
  -5   8   3   25.12    4.12
   4  -8  -3   13.61    3.02
  -4  -8   3   21.56    4.10
  -4   8   3   21.77    3.94
  -4   8   3   10.61    2.60
   4  -8  -3   14.79    2.78
   3  -8  -3    0.11    1.19
  -3  -8   3    1.07    2.24
  -3   8   3    1.65    1.48
  -3   8   3    3.21    1.98
   3  -8  -3   -0.55    0.96
  -2  -8   3  252.81   13.57
  -2   8   3  243.84   12.12
  -2   8   3  274.12   11.25
   2  -8  -3  265.18   12.50
   2  -8  -3  275.84   11.47
  -1  -8   3    2.60    1.94
  -1   8   3    2.71    1.30
   1  -8  -3    1.64    1.30
   1  -8  -3    2.79    1.21
   0   8   3  119.29    6.88
   0  -8   3  109.09    8.83
   0  -8   3  113.31    3.45
   0  -8  -3  116.28    8.87
   0  -8  -3  103.90    6.54
   0   8  -3  107.23    3.43
   1   8   3  388.55   12.17
   1  -8   3  362.67   16.16
  -1  -8  -3  373.62   16.18
  -1   8  -3  360.37    8.70
   2  -8   3  257.97   13.58
  -2  -8  -3  259.01   13.88
  -2   8  -3  265.80    9.00
  -3  -8  -3   24.95    4.53
   3  -8   3   16.08    3.64
  -3   8  -3   26.72    3.30
  -4   8  -3    6.93    2.13
  -4  -8  -3   10.15    2.77
   4  -8   3    9.87    3.15
  -5   8  -3    1.23    1.36
   5  -8   3    1.92    1.67
  -5  -8  -3    2.03    1.88
  -6   8  -3   -0.22    1.23
   6  -8   3    2.45    2.22
  -6  -8  -3    4.19    2.70
   7  -8   3   64.18    7.29
  -7  -8  -3   59.16    8.08
  -7   8  -3   59.26    6.89
  -8   8  -3   26.86    5.22
  -8  -8  -3   15.86    3.85
   8  -8   3   14.48    3.72
  -9   8  -3    1.10    2.07
   9  -8   3    1.43    2.41
  -9  -9   3    2.45    2.48
  -8  -9   3   25.27    5.20
  -7  -9   3  146.74   11.62
  -6  -9   3    6.00    3.06
  -5  -9   3    2.50    2.44
   5  -9  -3    1.30    1.64
  -4   9   3  188.02   10.60
  -4  -9   3  204.10   13.19
   4  -9  -3  192.72   11.10
   3  -9  -3    1.56    1.55
  -3  -9   3    3.54    2.17
   3  -9  -3    2.48    1.79
  -3   9   3   -0.26    1.09
   2  -9  -3    1.72    1.42
  -2  -9   3    1.20    1.54
  -2   9   3    2.91    1.55
   2  -9  -3    0.45    1.25
  -1  -9   3  183.28   12.31
  -1   9   3  191.68    9.02
   1  -9  -3  168.33   11.03
   1  -9  -3  187.19    8.98
   0   9   3  275.35   10.33
   0  -9   3  276.79   14.67
   0  -9  -3  254.49   14.00
   0  -9  -3  262.03   10.13
  -1   9  -3    0.61    0.47
   1   9   3    1.65    1.11
  -1  -9  -3   -1.64    1.49
   1  -9   3    1.17    0.60
  -1  -9  -3    0.86    1.17
   1  -9   3    2.75    2.01
   2  -9   3   72.63    7.72
   2  -9   3   67.82    4.10
   2   9   3   78.89    5.44
  -2  -9  -3   79.66    8.23
  -2   9  -3   72.98    4.30
   3  -9   3   75.35    7.99
  -3  -9  -3   75.20    8.56
  -3   9  -3   71.87    5.13
  -4   9  -3    0.35    1.13
  -4  -9  -3    1.22    2.39
   4  -9   3   -0.81    1.46
   5  -9   3   36.45    5.74
  -5  -9  -3   25.56    5.15
  -5   9  -3   26.80    3.95
   6  -9   3  332.48   17.11
  -6  -9  -3  295.69   18.11
  -6   9  -3  319.78   14.81
  -7   9  -3   13.64    3.53
   7  -9   3   10.04    3.52
  -7  -9  -3   20.17    5.54
  -8   9  -3    1.06    1.94
   8  -9   3    3.18    2.59
  -9   9  -3   28.81    5.52
  -7 -10   3    0.67    2.54
  -6 -10   3    6.07    3.70
  -5 -10   3   12.88    4.04
   5 -10  -3    3.89    2.10
  -4 -10   3    2.15    2.37
   4 -10  -3    1.81    1.95
  -3  10   3   70.01    6.22
  -3 -10   3   85.15    9.05
   3 -10  -3   70.95    7.38
  -2  10   3  203.18    9.86
  -2 -10   3  210.53   14.27
   2 -10  -3  208.04   13.12
  -1 -10   3   -0.15    1.65
  -1  10   3    2.30    1.27
   1 -10  -3    3.23    2.76
   0 -10   3    2.84    2.10
   0  10   3    2.01    1.36
   0 -10  -3    0.42    2.53
  -1 -10  -3   18.22    4.46
   1 -10   3   18.15    4.23
   2 -10   3  243.63   14.83
  -2 -10  -3  238.52   15.21
  -3 -10  -3    1.29    2.06
   3 -10   3    1.10    1.99
   4 -10   3  150.15   11.99
  -4 -10  -3  146.24   12.54
  -5 -10  -3    6.69    3.29
   5 -10   3   10.71    3.63
   6 -10   3    1.84    2.17
   7 -10   3   31.03    5.67
  -4 -11   3   18.06    4.79
   4 -11  -3   18.24    4.16
  -3 -11   3    0.98    2.43
   3 -11  -3    3.23    2.27
  -2 -11   3   36.40    6.32
   2 -11  -3   35.21    5.98
  -1 -11   3   41.14    6.63
   1 -11  -3   37.84    6.15
   0 -11  -3   30.97    5.96
   0 -11   3   37.32    6.42
  -1 -11  -3    5.22    3.28
   1 -11   3    1.34    1.93
  -2 -11  -3    4.04    2.99
   2 -11   3    3.23    2.70
  -3 -11  -3    4.05    2.96
   3 -11   3    4.52    2.91
   4 -11   3    0.90    2.24
   5 -11   3    1.73    2.55
   4 -12  -3    1.50    2.43
   3 -12  -3    0.58    2.10
   2 -12  -3    4.06    2.72
   1 -12  -3    1.96    2.48
   0 -12  -3   14.13    4.35
 -10   0   4   21.60    4.74
  -9   0   4  537.14   21.71
  -8   0   4   31.76    4.97
  -8   0   4   26.55    4.85
  -7   0   4  410.67   17.13
  -7   0   4  406.14   16.66
  -6   0   4  377.93   15.37
  -6   0   4  386.02   15.19
   5   0  -4    0.68    1.32
  -5   0   4    2.19    1.28
   5   0  -4    2.52    0.65
  -4   0   4 1051.47   14.31
  -4   0   4 1031.94   22.45
   4   0  -4 1011.87   14.46
  -4   0   4 1034.52   21.35
   4   0  -4 1050.45   21.92
   4   0  -4 1022.33   23.09
  -3   0   4  168.36    6.31
   3   0  -4  161.49    6.41
  -3   0   4  171.48    8.89
  -3   0   4  172.22    7.83
   3   0  -4  175.92    9.20
  -2   0   4  954.49   16.10
   2   0  -4 1010.87   16.75
  -2   0   4 1015.72   20.50
  -1   0   4  603.00   13.42
   1   0  -4  575.04   13.43
  -1   0   4  591.04   11.84
   0   0   4 1781.25   24.62
   0   0  -4 1792.14   25.21
   0   0   4 1812.54   17.46
   1   0   4  529.85   14.12
  -1   0  -4  544.80   14.51
   2   0   4 5776.63   49.80
  -2   0  -4 5871.96   50.05
  -3   0  -4   21.06    3.27
  -3   0  -4   17.91    2.93
  -4   0  -4  749.85   19.84
  -4   0  -4  735.73   19.25
  -5   0  -4  458.05   16.10
  -5   0  -4  454.87   15.93
  -6   0  -4   12.89    2.97
  -7   0  -4  297.48   14.03
  -8   0  -4    3.81    1.90
  -9   0  -4    2.91    1.99
 -10   0  -4    4.40    2.96
 -11   0  -4   18.89    4.58
 -10   1   4   36.86    6.30
 -10  -1   4   36.47    6.04
  -9   1   4   -1.38    1.46
  -9  -1   4   -0.71    1.98
  -8  -1   4    8.68    3.31
  -8   1   4   11.32    3.44
  -8   1   4   10.59    3.62
  -8  -1   4   11.10    3.33
   7   1  -4   61.36    2.24
  -7  -1   4   68.56    2.44
  -7  -1   4   59.60    6.50
  -7   1   4   67.46    7.16
  -7   1   4   65.81    6.66
  -7  -1   4   55.48    6.07
  -6  -1   4  447.55    8.66
  -6  -1   4  478.67   17.05
  -6   1   4  459.36   17.19
  -6   1   4  463.46   16.82
  -6  -1   4  436.35   16.16
   6   1  -4  440.21   16.78
   6   1  -4  444.63    8.77
  -5  -1   4  222.08   10.71
   5  -1  -4  226.35    4.36
  -5  -1   4  238.44    7.02
  -5  -1   4  223.00   10.95
  -5   1   4  237.34   11.78
  -5   1   4  252.95   11.63
   5  -1  -4  227.25    4.54
   5  -1  -4  251.14   11.72
   5   1  -4  228.77    7.14
   5  -1  -4  221.25   11.51
   5   1  -4  242.86   11.76
  -4  -1   4   37.73    3.09
   4  -1  -4   39.87    2.60
  -4  -1   4   36.62    4.20
  -4   1   4   39.67    4.81
  -4   1   4   39.13    4.46
   4   1  -4   40.98    3.26
  -4  -1   4   38.90    4.22
   4  -1  -4   33.85    3.92
   4  -1  -4   35.67    2.54
   4  -1  -4   33.36    4.36
   4   1  -4   34.36    4.06
  -3  -1   4  153.29    6.37
   3  -1  -4  147.71    5.67
  -3  -1   4  131.72    7.56
   3   1  -4  150.75    6.61
  -3   1   4  160.07    7.69
  -3  -1   4  148.03    7.43
   3  -1  -4  151.90    7.68
  -3   1   4  149.05    8.42
   3  -1  -4  148.27    5.82
   3   1  -4  142.78    8.11
   3  -1  -4  160.36    8.75
   2  -1  -4   13.27    1.95
   2  -1  -4   13.55    2.02
  -2   1   4   13.47    2.63
  -2  -1   4   10.97    2.21
  -2  -1   4   10.89    1.84
  -2   1   4    3.23    0.97
  -2  -1   4   10.72    1.76
   2  -1  -4   11.56    2.04
   2   1  -4   12.33    1.98
  -1  -1   4  505.46   12.80
   1  -1  -4  472.14   12.18
   1   1  -4  498.25   13.03
  -1   1   4  492.76   10.92
  -1  -1   4  505.86   11.18
   1  -1  -4  501.13   11.19
   0  -1   4   52.96    4.37
   0  -1  -4   44.46    3.98
   0   1  -4   53.77    4.46
   0  -1   4   58.47    3.31
   0  -1  -4   52.51    3.10
   0  -1  -4   56.87    4.40
   1  -1   4  535.42   14.37
  -1  -1  -4  541.26   14.45
  -1  -1  -4  536.33   14.43
   1  -1   4  536.40    8.20
  -1   1  -4  510.72   14.13
   2  -1   4  431.01   13.40
  -2  -1  -4  416.05   13.37
  -2   1  -4  419.98   13.49
  -2  -1  -4  414.88   13.46
   2  -1   4  408.38    4.75
   3  -1   4  139.54    8.06
  -3  -1  -4  136.81    7.93
  -3   1  -4  131.66    7.76
  -3  -1  -4  148.61    8.26
   4  -1   4   60.35    5.72
  -4  -1  -4   55.13    5.44
  -4   1  -4   58.51    5.56
  -4  -1  -4   58.08    5.64
  -5  -1  -4  166.00    9.74
  -5  -1  -4  179.03   10.06
  -5   1  -4  176.13   10.08
  -6  -1  -4  388.64   15.66
  -6   1  -4  399.49   15.44
  -7  -1  -4   10.22    2.45
  -7   1  -4    6.66    1.58
  -8  -1  -4   24.46    4.46
  -8   1  -4   37.07    5.28
  -9   1  -4    7.70    3.17
  -9  -1  -4   10.38    3.33
 -10   1  -4    3.35    2.40
 -10  -1  -4    5.79    2.72
 -11  -1  -4    2.78    2.65
 -11   1  -4    5.31    2.97
 -10  -2   4   39.52    6.68
  -9  -2   4   14.08    3.84
  -8  -2   4    2.17    0.83
  -8  -2   4    2.23    2.10
  -7  -2   4   42.27    5.47
  -7   2   4   37.11    5.71
  -7   2   4   36.34    5.24
  -7  -2   4   41.57    5.42
   7   2  -4   40.88    3.06
  -6  -2   4  209.08   11.14
  -6   2   4  194.75   11.03
  -6  -2   4  214.63   11.57
  -6  -2   4  221.31    7.54
  -6   2   4  221.35   12.13
   6   2  -4  210.15    7.49
   6   2  -4  185.91   10.77
   5  -2  -4    5.42    2.47
   5   2  -4    6.13    2.17
   5  -2  -4    1.95    0.35
  -5  -2   4    7.83    2.32
  -5   2   4    1.44    1.40
   5   2  -4    3.13    0.97
  -5   2   4    8.22    2.78
   5  -2  -4    3.03    0.49
  -5  -2   4    2.31    1.47
   5  -2  -4    3.73    1.83
  -5  -2   4    4.46    1.32
   4  -2  -4  174.05    5.52
  -4  -2   4  173.57    7.10
   4  -2  -4  160.05    5.30
  -4  -2   4  183.13    9.27
  -4   2   4  172.62    9.54
   4  -2  -4  189.60    9.51
  -4  -2   4  168.98    9.01
   4   2  -4  186.11    7.75
   4  -2  -4  183.83   10.19
   4   2  -4  179.00    9.31
   3   2  -4    0.63    0.97
  -3   2   4   -0.03    0.99
  -3  -2   4   -3.24    1.51
   3  -2  -4    2.18    0.86
   3  -2  -4   -0.54    0.73
  -3  -2   4    2.35    1.37
  -3  -2   4   -1.27    0.72
   3  -2  -4    0.89    0.63
   3   2  -4    2.08    1.23
   3  -2  -4    2.57    1.58
   2  -2  -4   21.13    2.48
   2  -2  -4   24.87    2.63
  -2  -2   4   17.62    2.49
   2   2  -4   25.03    3.06
  -2  -2   4   22.58    3.03
  -2   2   4   26.04    3.27
   2  -2  -4   24.02    2.92
  -2  -2   4   24.34    2.98
   1  -2  -4  758.99   15.85
   1  -2  -4  797.36   15.82
  -1  -2   4  789.25   16.88
   1   2  -4  807.60   17.20
   1  -2  -4  792.55   14.90
  -1  -2   4  803.67   15.11
   0  -2  -4   26.97    3.35
   0  -2   4   20.23    2.87
   0   2  -4   19.14    2.89
   0  -2  -4   24.02    2.25
   0  -2  -4   21.87    2.99
  -1  -2  -4  122.71    6.94
   1  -2   4  116.29    6.93
  -1  -2  -4  118.62    6.89
  -1   2  -4  131.82    7.54
  -1  -2  -4  119.20    4.16
  -2  -2  -4  125.78    7.60
   2  -2   4  136.58    7.66
  -2  -2  -4  131.88    7.66
  -2  -2  -4  131.83    3.43
  -2   2  -4  133.26    8.09
  -3   2  -4   23.76    3.54
  -3  -2  -4   19.71    3.45
  -3  -2  -4   18.63    3.08
   3  -2   4   16.97    2.91
  -4  -2  -4   -0.73    2.12
  -4  -2  -4    1.51    1.13
   4  -2   4   -0.53    1.37
   4  -2   4    0.07    0.38
  -4   2  -4   -1.70    1.54
   5  -2   4   56.84    5.76
  -5  -2  -4   55.68    5.91
  -5  -2  -4   58.04    5.98
  -5   2  -4   64.13    6.15
  -5  -2  -4   55.72    2.14
   5  -2   4   58.67    3.09
   6  -2   4    0.10    1.19
  -6  -2  -4   -0.76    0.54
   6  -2   4    0.84    0.66
  -7   2  -4    1.40    1.83
   7  -2   4   -0.26    0.64
  -7  -2  -4    2.00    1.53
  -8   2  -4   -1.85    1.67
  -8  -2  -4    5.44    1.86
  -9   2  -4    1.51    1.73
  -9  -2  -4    3.63    2.30
 -10   2  -4    3.40    3.12
 -10  -2  -4    3.74    2.68
 -10   2  -4    0.90    2.32
 -11   2  -4    2.49    2.74
 -11  -2  -4    8.98    3.96
 -10  -3   4    1.42    2.10
  -9  -3   4   68.01    8.04
  -8   3   4    0.19    1.36
  -8  -3   4   -0.16    0.65
  -7   3   4  113.17    9.66
  -7  -3   4  136.79    6.66
  -7  -3   4  122.07    9.68
  -7  -3   4  137.64    9.59
   7   3  -4  124.78    6.47
   6   3  -4   15.71    3.46
  -6  -3   4    9.21    2.69
  -6   3   4    9.10    2.37
  -6  -3   4   12.21    3.42
   6   3  -4    9.83    1.95
  -6  -3   4   10.44    1.94
  -5  -3   4  222.61   10.70
  -5  -3   4  199.95    8.40
  -5   3   4  209.25   11.49
   5  -3  -4  206.51    4.55
   5  -3  -4  208.92   11.07
  -5  -3   4  216.19   11.26
   5  -3  -4  205.89    4.57
   5   3  -4  210.51    8.81
   5  -3  -4  185.91   11.06
   5   3  -4  224.36   11.01
   4  -3  -4  136.15    5.20
  -4  -3   4  144.11    8.16
  -4   3   4  141.65    8.90
  -4  -3   4  146.04    7.29
   4  -3  -4  152.48    8.83
  -4  -3   4  151.17    8.92
   4   3  -4  128.14    7.03
   4  -3  -4  139.14    8.94
   4   3  -4  139.08    8.15
   4  -3  -4  140.68    5.42
   3  -3  -4  436.47   10.58
   3  -3  -4  451.14   10.68
  -3   3   4  454.54   15.24
  -3  -3   4  447.32   13.60
   3  -3  -4  445.89   14.00
   3   3  -4  452.19   13.59
  -3  -3   4  451.11   14.09
  -3  -3   4  459.90   13.13
   3   3  -4  453.42   13.71
   3  -3  -4  430.87   15.06
   2  -3  -4  148.02    6.75
   2  -3  -4  142.26    6.63
  -2  -3   4  141.19    7.37
  -2   3   4  157.77    8.75
  -2  -3   4  144.54    7.45
   2   3  -4  139.97    7.57
   2  -3  -4  147.22    7.53
   1  -3  -4   48.97    4.12
   1  -3  -4   46.18    3.97
  -1  -3   4   46.19    4.27
   1   3  -4   48.30    4.59
   1  -3  -4   47.19    3.94
   0  -3  -4  154.47    7.75
   0  -3  -4  143.54    7.46
   0  -3   4  153.31    8.01
   0   3  -4  154.18    8.36
   0  -3  -4  151.27    6.38
  -1  -3  -4  206.77    9.41
  -1  -3  -4  204.31    9.40
   1  -3   4  230.40   10.35
  -1   3  -4  212.52   10.06
  -1  -3  -4  217.29    6.70
  -2  -3  -4  974.80   21.57
  -2  -3  -4  950.46   21.06
   2  -3   4  976.65   21.53
  -2   3  -4  983.37   22.06
  -3  -3  -4  543.23   16.92
  -3  -3  -4  564.47   17.03
   3  -3   4  535.59   16.50
  -3   3  -4  571.87   17.49
  -4  -3  -4   39.92    4.80
  -4  -3  -4   33.58    4.52
   4  -3   4   37.41    4.32
  -4   3  -4   30.06    4.21
  -5  -3  -4  514.36   17.87
   5  -3   4  534.34   18.06
   5  -3   4  523.87   11.26
  -5   3  -4  501.64   17.81
  -5  -3  -4  533.74    9.42
  -6  -3  -4  209.13   12.17
   6  -3   4  208.52   11.43
   6  -3   4  221.82    7.81
  -7  -3  -4    3.10    1.95
   7  -3   4    2.68    1.11
  -8   3  -4    3.97    2.53
  -8  -3  -4    4.84    2.44
  -9  -3  -4   70.13    8.21
  -9   3  -4   61.65    7.25
 -10   3  -4   11.26    4.28
 -10   3  -4   14.59    3.87
 -10  -3  -4   14.19    4.52
 -11  -3  -4    3.96    3.06
 -11   3  -4    5.59    3.22
 -10  -4   4   72.63    8.62
  -9  -4   4   44.43    6.56
  -8   4   4   -0.44    1.46
  -8  -4   4    2.54    2.35
  -8  -4   4   -0.02    0.90
  -7  -4   4  202.74   12.66
  -7  -4   4  208.66    9.41
   7   4  -4  192.64    9.07
   6   4  -4   12.22    2.83
  -6  -4   4    7.72    2.40
  -6   4   4   11.14    3.01
  -6  -4   4    9.31    2.89
   6   4  -4   15.56    2.81
  -6  -4   4   12.63    2.40
   5  -4  -4   36.68    2.57
  -5  -4   4   45.16    4.75
  -5   4   4   42.44    5.29
  -5  -4   4   40.04    4.20
  -5  -4   4   41.43    5.00
   5  -4  -4   40.43    2.72
   5   4  -4   44.45    4.49
   5   4  -4   39.79    4.56
   4  -4  -4   99.35    4.88
  -4   4   4  100.13    7.73
  -4  -4   4   87.77    6.24
  -4  -4   4   88.51    6.29
   4  -4  -4   86.14    6.85
  -4  -4   4   94.45    7.21
   4   4  -4   93.61    6.57
   4  -4  -4   85.13    4.59
   4  -4  -4   99.43    7.68
   4   4  -4   91.68    6.37
   3  -4  -4  344.20   10.18
  -3  -4   4  330.43   11.37
  -3   4   4  341.48   13.46
  -3  -4   4  330.69   12.24
   3  -4  -4  327.17   12.77
   3   4  -4  330.78   12.39
   3  -4  -4  338.61   13.56
   3   4  -4  346.92   11.73
   3  -4  -4  372.73   10.79
  -2   4   4  203.34   10.01
  -2  -4   4  216.06    8.75
   2  -4  -4  185.45    9.04
  -2  -4   4  195.71    9.35
   2   4  -4  214.67   10.15
  -2   4   4  213.82    8.56
   2  -4  -4  188.53    8.15
   1  -4  -4  234.31    9.48
  -1  -4   4  249.72   10.85
  -1   4   4  238.72    9.67
   1  -4  -4  234.45    9.38
   1   4  -4  233.26   10.65
   0  -4  -4  350.02   12.19
   0  -4   4  353.58   12.83
   0   4   4  349.72   12.42
   0   4  -4  361.13   13.46
  -1  -4  -4  357.96   12.82
   1  -4   4  369.29   13.41
   1   4   4  364.95   13.17
  -1   4  -4  365.12   13.97
  -2   4  -4    1.57    1.59
  -2  -4  -4    2.90    1.84
   2  -4   4   -0.28    1.64
   2   4   4    3.87    1.77
  -3  -4  -4  699.59   19.98
   3  -4   4  669.57   19.27
   3   4   4  679.09   19.59
  -3   4  -4  669.10   19.62
  -4  -4  -4  860.20   23.03
   4  -4   4  887.63   22.77
  -4   4  -4  812.51   22.50
  -5  -4  -4   53.13    6.12
   5  -4   4   56.39    6.28
   5  -4   4   54.85    4.19
  -6  -4  -4   22.36    4.27
   6  -4   4   22.43    2.84
   6  -4   4   24.23    4.24
  -6  -4  -4   26.92    2.81
  -7  -4  -4  219.64   13.17
   7  -4   4  239.73   13.14
   7  -4   4  235.66    9.49
  -7  -4  -4  238.91    8.57
  -8  -4  -4   59.91    7.38
   8  -4   4   46.60    6.04
  -8  -4  -4   46.05    3.97
  -9   4  -4    5.20    2.60
  -9  -4  -4    1.67    2.04
  -9   4  -4    2.32    2.20
 -10   4  -4   56.52    7.25
 -10  -4  -4   58.63    7.96
 -11   4  -4    1.88    2.20
  -9  -5   4    1.03    2.33
  -8  -5   4   42.94    4.76
  -8  -5   4   51.98    7.06
   7   5  -4   22.92    3.65
  -7   5   4   22.06    4.62
  -7  -5   4   20.34    4.26
  -7  -5   4   21.44    3.27
   6  -5  -4  235.84    5.08
  -6  -5   4  239.13   11.46
  -6   5   4  236.49   13.38
  -6  -5   4  241.22   11.29
   6  -5  -4  250.09    5.22
  -6  -5   4  251.61   13.67
   6   5  -4  253.03   11.47
   6   5  -4  225.79   11.27
   5  -5  -4   89.87    4.59
  -5  -5   4  104.00    7.00
  -5   5   4   98.64    8.06
  -5  -5   4   93.08    6.97
   5  -5  -4   94.10    4.83
  -5  -5   4   95.85    8.06
   5   5  -4   99.85    7.32
   5   5  -4   93.67    6.94
  -4  -5   4  328.19   11.67
  -4   5   4  318.81   13.76
  -4   5   4  335.36   10.01
   4  -5  -4  299.91   13.58
   4   5  -4  344.02   13.61
  -4  -5   4  346.76   13.42
   4  -5  -4  293.83   13.55
   4   5  -4  333.00   11.98
   3   5  -4    7.27    2.05
  -3  -5   4    3.19    1.09
  -3   5   4    5.36    2.09
   3  -5  -4    2.64    1.25
  -3   5   4    9.62    1.89
   3  -5  -4    8.03    2.12
  -3  -5   4    7.35    2.15
   3  -5  -4    2.22    1.28
   3   5  -4    4.23    1.34
  -2   5   4  187.49    8.62
  -2   5   4  184.19    9.80
  -2  -5   4  183.41    7.99
   2  -5  -4  172.63    9.21
   2   5  -4  173.34    9.76
   2  -5  -4  181.55    9.81
   2  -5  -4  165.90    8.31
  -2  -5   4  179.41    9.74
  -1   5   4  144.94    8.15
  -1  -5   4  160.81    9.29
  -1   5   4  165.18    8.97
   1   5  -4  149.12    9.21
   1  -5  -4  149.31    8.25
   0   5   4  196.09    9.86
   0  -5   4  184.40    9.87
   0   5  -4  186.23   10.30
   0  -5  -4  194.73    9.78
  -1  -5  -4   66.11    5.94
   1   5   4   70.61    6.22
   1  -5   4   60.30    5.74
  -1   5  -4   62.05    6.06
  -2  -5  -4   62.66    6.07
   2  -5   4   52.63    5.41
   2   5   4   49.22    5.61
  -2   5  -4   55.87    5.95
  -3  -5  -4   12.70    3.20
   3  -5   4   14.45    3.07
  -4  -5  -4  206.38   11.61
   4  -5   4  194.88   11.23
  -5  -5  -4    2.78    1.82
   5  -5   4    4.34    1.80
  -6  -5  -4   27.39    4.73
   6  -5   4   26.30    3.52
   6  -5   4   21.10    4.25
  -7  -5  -4    2.61    2.57
   7  -5   4    7.61    2.89
  -7  -5  -4    6.92    1.74
  -8  -5  -4    2.88    2.26
   8  -5   4    1.11    1.78
  -8  -5  -4    0.54    1.11
  -9   5  -4    4.17    2.81
  -9  -5  -4   11.98    4.21
   9  -5   4   11.88    3.61
 -10  -5  -4    5.42    3.20
 -10   5  -4    9.59    3.55
  -9  -6   4    9.39    3.85
  -8  -6   4   10.61    2.88
  -8  -6   4    9.60    3.68
  -7  -6   4    6.29    2.36
  -7   6   4    5.64    2.75
   7   6  -4    2.21    1.79
  -7  -6   4    9.51    3.34
  -6  -6   4    6.11    2.45
   6   6  -4    3.73    1.89
   6  -6  -4    4.58    1.21
  -6  -6   4    6.69    2.32
  -6   6   4    8.32    2.95
  -5  -6   4    5.63    1.91
   5   6  -4    3.35    1.72
   5  -6  -4    4.11    1.49
  -5  -6   4    7.46    2.39
  -5   6   4    7.78    2.72
  -5   6   4    6.01    1.66
   4   6  -4    8.88    1.99
  -4   6   4    8.85    1.98
  -4  -6   4   10.02    2.11
  -4   6   4    6.95    2.43
   4  -6  -4    8.15    2.12
   4   6  -4    3.15    1.80
  -4  -6   4    5.99    1.82
   3   6  -4    1.42    1.06
  -3  -6   4   -0.07    0.70
  -3   6   4   -0.87    1.24
   3   6  -4   -1.60    1.38
   3  -6  -4   -2.36    1.54
  -3   6   4   -1.51    1.14
  -3  -6   4    4.46    2.15
   3  -6  -4    1.81    1.49
  -2  -6   4    0.29    0.76
   2   6  -4   -2.04    1.62
  -2   6   4    1.41    1.30
  -2   6   4   -2.72    1.40
   2  -6  -4   -0.44    1.08
  -2  -6   4    1.09    1.11
   2   6  -4    1.90    1.11
   2  -6  -4    0.20    1.13
  -1   6   4  257.59   11.39
  -1   6   4  279.08   11.92
  -1  -6   4  285.61   13.15
   1   6  -4  260.94   13.10
   1  -6  -4  268.14   11.75
   0   6   4  288.24   12.49
   0  -6   4  279.72   13.16
   0  -6  -4  269.32   12.27
   1   6   4   78.26    6.83
   1  -6   4   87.14    7.40
  -1  -6  -4   71.01    6.71
   2  -6   4   72.08    6.77
  -2  -6  -4   60.99    6.40
   3  -6   4   70.31    6.73
  -3  -6  -4   79.83    7.38
  -4  -6  -4    8.91    2.85
   4  -6   4   15.29    3.50
  -5  -6  -4   -2.43    2.16
   5  -6   4    2.09    1.23
  -6  -6  -4   -2.20    2.60
   6  -6   4    2.88    2.18
   7  -6   4   49.51    6.30
  -7  -6  -4   49.93    4.77
  -7  -6  -4   44.90    6.55
  -8   6  -4    9.60    3.48
   8  -6   4    7.07    2.96
  -9  -6  -4    1.99    2.53
  -9   6  -4    1.02    2.12
   9  -6   4    0.43    1.90
 -10  -6  -4    1.61    2.64
  -8  -7   4  166.58   11.12
  -8  -7   4  154.31   12.71
  -7   7   4  205.24   13.96
  -7  -7   4  209.99   12.25
  -7  -7   4  190.16   13.93
  -6  -7   4    4.73    2.14
  -6   7   4    2.54    1.69
   5   7  -4   20.23    2.95
  -5   7   4   32.61    4.94
  -5   7   4   24.68    3.46
  -5  -7   4   36.28    5.19
   5  -7  -4   24.14    3.16
  -4   7   4  331.63   12.33
  -4   7   4  315.30   14.28
  -4  -7   4  319.43   14.78
  -4  -7   4  336.99   10.73
   4  -7  -4  330.18   12.49
   4   7  -4  305.77   10.40
  -3   7   4  517.76   16.06
  -3  -7   4  518.41   12.44
  -3   7   4  536.18   17.88
  -3  -7   4  512.55   18.76
   3  -7  -4  515.60   16.30
   3  -7  -4  501.19   17.42
   3   7  -4  500.59   12.54
  -2   7   4  600.50   18.19
  -2  -7   4  598.82   13.08
  -2   7   4  611.15   18.36
  -2  -7   4  600.18   20.33
   2  -7  -4  583.06   18.02
   2  -7  -4  598.28   18.42
   2   7  -4  582.66   12.87
  -1   7   4  169.61    9.94
  -1   7   4  190.47    9.96
  -1  -7   4  195.78    7.48
  -1  -7   4  189.48   11.44
   1  -7  -4  195.92   10.19
   1  -7  -4  183.44   10.44
   0   7   4    7.85    2.04
   0  -7  -4    8.44    2.30
   0  -7   4    2.44    1.44
   1  -7   4  156.00   10.34
  -1  -7  -4  147.35    9.84
   2  -7   4  441.27   17.69
  -2  -7  -4  443.31   17.86
   3  -7   4  161.78   10.79
  -3  -7  -4  185.90   12.12
   4  -7   4  152.65   10.83
  -4  -7  -4  138.11   10.72
   5  -7   4   49.02    6.33
  -5  -7  -4   60.42    7.45
  -6  -7  -4   25.98    4.92
   6  -7   4   22.06    4.52
  -7  -7  -4    5.54    3.28
  -7   7  -4    3.68    2.58
   7  -7   4    3.48    2.41
  -8   7  -4    0.67    2.02
   8  -7   4    0.39    1.88
  -8  -7  -4    2.24    2.47
   9  -7   4   70.16    8.44
  -9   7  -4   74.33    9.10
  -8  -8   4    1.21    1.94
  -7  -8   4   17.69    4.14
  -7  -8   4   14.14    4.30
  -6   8   4  140.55   10.92
  -6  -8   4  140.64   10.69
  -5  -8   4   -0.51    1.33
   5  -8  -4    3.97    1.73
  -4   8   4   72.63    6.37
  -4   8   4   81.94    7.40
  -4  -8   4   98.42    8.77
   4  -8  -4   87.56    7.02
  -3   8   4   80.20    6.90
  -3  -8   4   89.92    4.48
  -3   8   4   95.93    7.75
  -3  -8   4   93.04    8.46
   3  -8  -4   86.75    7.20
   3   8  -4   88.48    4.46
  -2  -8   4   33.00    5.22
  -2  -8   4   39.62    2.87
  -2   8   4   29.88    4.17
   2  -8  -4   30.53    4.70
   2  -8  -4   31.03    4.37
   2   8  -4   27.75    2.41
  -1   8   4  328.84   13.26
  -1  -8   4  303.50   15.33
  -1  -8   4  316.60    8.36
   1  -8  -4  296.16   14.20
   1  -8  -4  303.58   12.86
   1   8  -4  306.38    8.21
   0   8   4   47.05    5.02
   0  -8   4   41.86    5.68
   0  -8  -4   42.23    5.77
   1  -8   4  342.99   16.36
   1   8   4  355.32   13.50
  -1  -8  -4  354.03   16.47
   2  -8   4   23.13    4.66
  -2  -8  -4   19.60    4.42
   3  -8   4   87.43    8.44
  -3  -8  -4   77.26    8.12
   4  -8   4  231.67   14.06
  -4  -8  -4  224.14   14.49
  -5   8  -4   14.77    3.39
   5  -8   4    6.32    2.73
  -5  -8  -4   14.15    3.81
  -6   8  -4    5.78    2.57
   6  -8   4    2.55    2.34
   7  -8   4   52.94    7.18
  -7  -8  -4   52.56    7.83
  -7   8  -4   61.52    7.35
  -8   8  -4   18.82    4.34
   8  -8   4   20.65    4.90
   9  -8   4   -0.97    2.36
  -8  -9   4    1.07    2.26
  -7  -9   4    6.28    3.14
  -6  -9   4   30.65    5.53
  -5  -9   4    9.83    3.35
   5  -9  -4    5.41    2.16
  -5   9   4    4.20    2.37
  -4  -9   4    0.29    1.53
   4  -9  -4    6.45    2.49
  -4   9   4    2.10    2.07
  -3  -9   4    2.74    2.61
  -3   9   4   -0.82    1.52
   3  -9  -4    1.03    1.46
   2  -9  -4    0.03    1.25
  -2   9   4    0.38    1.17
   2  -9  -4   -0.74    1.13
  -2  -9   4   -3.39    2.68
  -1   9   4    2.98    1.99
   1  -9  -4    3.61    2.20
  -1  -9   4    2.23    1.72
   1  -9  -4    5.18    1.97
   0  -9   4  111.04    4.15
   0   9   4  101.06    7.44
   0  -9   4  117.40   10.20
   0  -9  -4  103.92    9.27
   0  -9  -4   95.45    7.06
   1   9   4    3.35    1.79
  -1  -9  -4   -1.06    1.80
   1  -9   4    0.81    1.67
  -2   9  -4    6.29    1.98
  -2  -9  -4    5.70    3.08
   2  -9   4    6.05    2.76
  -3   9  -4    1.26    1.10
  -3  -9  -4   -1.85    2.32
   3  -9   4   -0.78    1.51
  -4   9  -4    8.11    2.33
   4  -9   4   12.48    3.31
  -4  -9  -4   17.69    4.62
  -5   9  -4   24.51    4.19
   5  -9   4   29.08    5.32
  -5  -9  -4   34.82    6.44
  -6   9  -4    2.14    2.03
   6  -9   4    2.12    2.62
  -6  -9  -4    3.81    3.37
  -7   9  -4   -0.14    1.68
   7  -9   4    0.54    2.42
  -8   9  -4    1.02    2.10
  -6 -10   4    2.83    3.04
  -5 -10   4    0.33    1.94
  -4 -10   4    5.38    3.33
   4 -10  -4    1.06    1.86
  -4  10   4    1.91    1.90
  -3 -10   4    2.40    2.26
   3 -10  -4    2.12    1.90
  -3  10   4    0.32    1.34
  -2  10   4   35.09    4.66
   2 -10  -4   38.17    5.84
  -2 -10   4   35.95    6.05
  -1  10   4   34.70    4.37
   1 -10  -4   32.21    5.32
  -1 -10   4   36.16    6.42
   0 -10   4   87.74    9.15
   0  10   4   78.53    6.46
   0 -10  -4   93.34    9.39
   1 -10   4   59.99    7.95
  -1 -10  -4   54.06    7.40
  -2 -10  -4   19.55    5.11
   2 -10   4   12.94    4.24
  -3 -10  -4    3.39    3.14
   3 -10   4    3.47    2.75
   4 -10   4   68.10    8.48
  -4 -10  -4   49.17    7.57
   5 -10   4   16.80    4.42
   3 -11  -4    0.05    2.23
   2 -11  -4   32.58    5.65
  -2 -11   4   48.09    7.66
  -1 -11   4  150.74   12.96
   1 -11  -4  164.69   12.89
   0 -11  -4   18.40    4.85
   0 -11   4   12.93    4.07
   1 -11   4  121.90   11.78
  -1 -11  -4  133.83   12.31
  -2 -11  -4   82.91    9.92
   3 -12  -4    9.54    3.59
   2 -12  -4    3.98    3.08
   1 -12  -4   13.39    4.49
 -10   0   5    0.46    1.83
  -9   0   5   -0.11    1.90
  -9   0   5    1.04    2.26
  -8   0   5    3.73    2.60
  -8   0   5    1.53    1.98
  -7   0   5   -3.59    2.86
  -7   0   5    1.71    2.17
  -6   0   5    1.75    1.76
   6   0  -5   -0.23    0.57
   6   0  -5    1.00    0.66
  -6   0   5    3.62    1.88
   5   0  -5    1.12    0.93
  -5   0   5    3.39    1.56
   5   0  -5   -0.10    0.92
  -5   0   5    1.94    1.80
   4   0  -5    1.64    0.83
  -4   0   5    0.78    0.74
  -4   0   5    0.42    1.54
  -4   0   5    2.87    1.65
   4   0  -5   -0.10    1.44
  -3   0   5    1.53    1.09
  -3   0   5   -0.97    1.91
  -3   0   5    1.94    1.10
   3   0  -5    1.66    1.28
  -2   0   5   -2.42    1.27
  -2   0   5    1.86    1.66
   2   0  -5    1.20    1.24
  -1   0   5    0.45    0.81
  -1   0   5   -0.02    0.66
   1   0  -5    0.62    1.95
   0   0   5   -2.81    1.12
   0   0   5    0.14    0.55
   0   0  -5   -1.20    1.28
   1   0   5   -1.30    0.91
  -1   0  -5   -1.33    1.55
  -2   0  -5    2.47    1.66
  -3   0  -5    0.58    1.40
  -3   0  -5    0.87    1.23
  -4   0  -5   -1.52    1.77
  -5   0  -5   -0.29    1.44
  -6   0  -5   -2.28    2.85
  -7   0  -5   -3.11    1.98
  -8   0  -5   -2.02    1.65
  -9   0  -5    3.62    2.82
 -10   0  -5    1.59    2.11
 -10   1   5    1.90    2.41
 -10  -1   5    2.85    2.38
  -9   1   5   86.58    9.50
  -9   1   5   83.73    9.31
  -9  -1   5   86.56    9.26
  -8  -1   5   64.76    7.35
  -8   1   5   58.17    7.50
  -8   1   5   60.39    7.38
  -8  -1   5   48.83    6.59
  -7  -1   5    2.12    1.99
  -7   1   5   -0.27    1.46
   7   1  -5    1.02    0.61
  -7   1   5   -0.17    1.83
  -7  -1   5    0.53    1.56
  -6  -1   5  728.14   22.54
  -6   1   5  724.56   23.44
  -6   1   5  764.02   22.65
  -6  -1   5  719.60   21.74
   6   1  -5  734.69   13.26
  -5  -1   5   26.42    2.68
   5  -1  -5   23.29    2.12
  -5  -1   5   25.60    4.59
  -5   1   5   22.13    3.78
  -5   1   5   28.59    4.29
   5  -1  -5   24.50    2.31
   5   1  -5   21.85    2.63
  -5  -1   5   25.77    3.80
   5  -1  -5   19.27    3.58
   4   1  -5   12.20    2.14
  -4  -1   5   10.51    2.95
  -4   1   5   12.83    3.23
  -4  -1   5   12.13    1.93
  -4   1   5   13.46    2.71
  -4  -1   5    8.65    2.28
   4  -1  -5   10.16    2.36
   4  -1  -5   10.02    1.76
   4  -1  -5   10.32    1.80
   4  -1  -5    9.36    2.71
   4   1  -5   12.72    2.88
  -3  -1   5 1131.17   20.09
   3  -1  -5 1116.51   18.98
  -3   1   5 1128.35   25.62
  -3  -1   5 1101.99   24.48
   3   1  -5 1165.99   20.72
  -3   1   5 1147.46   22.37
  -3  -1   5 1136.29   22.16
   3  -1  -5 1155.43   22.89
  -2  -1   5  609.41   15.31
   2  -1  -5  548.77   14.03
   2  -1  -5  565.89   14.20
  -2   1   5  574.65   17.62
   2   1  -5  577.77   15.39
  -2   1   5  587.56   14.48
  -2  -1   5  602.47   14.76
   2  -1  -5  580.26   14.64
  -1  -1   5   53.45    4.91
   1  -1  -5   57.11    4.82
   1  -1  -5   54.81    4.72
   1   1  -5   56.88    4.95
   1  -1  -5   54.05    4.02
   0  -1   5  233.63   10.29
   0  -1  -5  231.28   10.37
   0   1  -5  251.93   10.88
   0  -1  -5  227.14   10.07
   0  -1   5  250.65    7.51
   1  -1   5   48.74    4.94
  -1  -1  -5   49.60    5.00
  -1   1  -5   53.99    5.35
  -1  -1  -5   55.96    5.20
   1  -1   5   46.98    2.62
   2  -1   5  178.28    9.80
  -2  -1  -5  169.82    9.46
  -2   1  -5  158.67    9.27
  -2  -1  -5  169.22    9.54
   3  -1   5    6.14    2.07
  -3  -1  -5    6.64    2.39
  -3  -1  -5    2.09    1.24
  -3   1  -5    6.55    2.32
   4  -1   5  380.02   15.31
  -4  -1  -5  360.40   14.96
  -5   1  -5   -3.41    1.71
  -5  -1  -5    1.29    1.87
  -6  -1  -5   34.33    5.11
  -6   1  -5   38.32    5.47
  -7  -1  -5    3.13    1.84
  -7   1  -5    2.97    1.99
  -8   1  -5   -0.68    1.56
  -8  -1  -5    1.63    2.37
  -9   1  -5   21.51    5.08
  -9  -1  -5   17.04    4.38
 -10   1  -5    4.39    2.92
 -10  -1  -5    7.82    3.54
  -9   2   5   30.78    5.71
  -9  -2   5   36.44    6.03
  -8   2   5  106.06   10.10
  -8  -2   5  122.85   10.46
  -8  -2   5  122.10   10.41
  -7  -2   5  108.05    9.28
  -7   2   5   88.08    8.82
  -7  -2   5   96.67    8.65
  -6  -2   5  114.92    5.83
  -6  -2   5  108.77    9.01
  -6  -2   5  109.08    8.65
   6   2  -5  123.41    6.31
  -5  -2   5  126.86    6.61
  -5  -2   5  111.76    8.36
  -5   2   5  124.59    9.44
   5  -2  -5  117.67    4.60
  -5  -2   5  123.18    8.59
   5   2  -5  123.61    6.73
   5   2  -5  121.73    9.00
   5  -2  -5  113.54    4.59
   4  -2  -5  657.83   13.07
  -4  -2   5  665.64   19.36
  -4  -2   5  675.89   15.85
   4  -2  -5  664.66   13.20
  -4   2   5  681.32   21.03
   4   2  -5  680.14   16.28
  -4  -2   5  668.95   18.85
   4  -2  -5  653.23   18.95
   4   2  -5  646.01   19.73
   3  -2  -5  517.63   12.81
  -3  -2   5  511.41   14.24
   3  -2  -5  509.80   12.76
  -3   2   5  505.09   17.39
  -3  -2   5  484.65   16.15
   3   2  -5  521.91   14.80
  -3  -2   5  510.92   15.26
   3  -2  -5  523.67   15.53
   2  -2  -5   52.78    4.30
  -2  -2   5   60.98    5.18
   2  -2  -5   52.05    4.41
  -2   2   5   56.13    5.74
   2   2  -5   62.30    5.24
   2  -2  -5   60.39    4.83
  -2  -2   5   59.41    4.84
   1  -2  -5  995.91   20.41
  -1  -2   5  966.20   20.76
   1  -2  -5  929.81   19.58
   1   2  -5  986.71   21.55
   1  -2  -5 1004.82   17.67
  -1  -2   5  977.05   17.97
   0  -2  -5  722.75   18.09
   0  -2   5  709.53   18.45
   0  -2  -5  693.86   17.59
   0   2  -5  722.50   19.08
   0  -2  -5  691.21   13.08
   0  -2   5  691.01   13.63
  -1  -2  -5   85.30    6.84
   1  -2   5   93.85    6.88
  -1  -2  -5   85.42    6.54
  -1   2  -5   89.51    6.84
  -1  -2  -5   81.96    3.68
   1  -2   5   86.39    4.23
   2  -2   5  354.09   13.95
  -2  -2  -5  358.93   14.07
  -2  -2  -5  334.22   13.45
  -2   2  -5  327.33   13.91
   2  -2   5  355.69    7.19
   3  -2   5  109.04    8.13
  -3  -2  -5  101.59    7.89
  -3  -2  -5  116.45    8.44
  -3   2  -5  101.48    7.84
   3  -2   5  115.07    2.95
   4  -2   5  256.62   12.81
  -4  -2  -5  255.89   12.81
  -5  -2  -5    9.10    3.16
   5  -2   5   -0.25    1.52
   6  -2   5  163.65   11.25
  -6  -2  -5  155.71   10.98
  -7  -2  -5  125.86   10.24
  -7   2  -5  131.42   10.53
  -8   2  -5    3.84    3.10
  -8  -2  -5    3.60    1.97
  -9   2  -5   22.74    5.11
  -9  -2  -5   22.40    4.94
 -10  -2  -5    7.66    3.41
 -10   2  -5    3.99    3.01
  -9   3   5    4.16    3.02
  -9  -3   5    1.39    2.10
  -8  -3   5    2.36    2.45
  -8   3   5   -1.52    2.37
  -8  -3   5    0.44    1.69
  -7  -3   5    1.05    1.81
  -7   3   5   -1.61    2.25
  -7  -3   5    1.99    2.05
  -7  -3   5    1.67    0.87
  -6  -3   5  117.63    6.72
  -6  -3   5  118.40    8.91
  -6   3   5  112.06    9.61
  -6  -3   5  108.40    8.79
   6   3  -5  128.88    7.16
   5   3  -5   15.15    3.39
  -5  -3   5   20.79    2.88
  -5  -3   5   28.87    4.27
  -5   3   5   27.98    4.68
   5  -3  -5   20.10    1.96
   5   3  -5   18.39    2.89
  -5  -3   5   28.90    4.29
   5  -3  -5   16.86    1.89
   4  -3  -5   39.49    3.31
  -4  -3   5   43.79    4.41
  -4  -3   5   40.03    4.84
  -4   3   5   31.68    4.51
   4  -3  -5   45.74    5.22
  -4  -3   5   42.62    4.90
   4   3  -5   30.58    3.74
   4   3  -5   35.51    4.51
   4  -3  -5   38.18    3.34
   3   3  -5    4.09    1.81
  -3   3   5   10.36    3.13
  -3  -3   5    4.43    1.42
   3  -3  -5    3.08    1.18
   3  -3  -5    5.26    1.51
   3  -3  -5    4.29    1.83
  -3  -3   5    6.17    1.77
  -3  -3   5    0.73    1.32
   3   3  -5    5.01    2.06
   3  -3  -5   -0.41    1.17
   2  -3  -5  538.93   14.42
   2  -3  -5  522.37   14.15
  -2  -3   5  532.86   15.88
  -2   3   5  505.00   17.33
  -2  -3   5  515.37   15.97
   2   3  -5  576.02   16.88
   2  -3  -5  526.21   14.71
  -2  -3   5  543.37   15.16
   1  -3  -5  506.19   14.79
   1  -3  -5  521.27   15.12
  -1  -3   5  535.75   16.16
   1   3  -5  541.15   16.84
   1  -3  -5  535.72   13.75
  -1  -3   5  543.02   14.17
   0   3  -5    1.26    0.97
   0  -3  -5   -0.28    1.45
   0  -3   5    1.80    1.27
   0  -3  -5    2.55    1.08
   0  -3  -5   -0.18    1.23
  -1  -3  -5  138.88    8.60
  -1  -3  -5  153.01    9.00
   1  -3   5  146.10    8.90
  -1   3  -5  142.62    9.25
  -1  -3  -5  140.86    5.57
  -2  -3  -5   12.26    3.20
  -2  -3  -5    8.65    2.35
  -2  -3  -5    8.08    1.22
   2  -3   5    4.15    1.39
  -2   3  -5    8.86    2.72
  -3  -3  -5   11.48    2.38
  -3  -3  -5   12.65    1.04
   3  -3   5   17.00    3.12
  -4  -3  -5   69.78    6.84
   4  -3   5   73.95    6.90
   4  -3   5   68.35    3.43
   5  -3   5  205.70   12.07
  -5  -3  -5  224.25   12.86
   5  -3   5  215.06    5.82
   6  -3   5   26.18    4.34
  -6  -3  -5   20.56    4.44
   7  -3   5   24.93    5.08
  -7  -3  -5   29.62    5.56
  -8   3  -5   32.19    5.56
  -8  -3  -5   28.09    5.27
  -9  -3  -5    2.95    2.57
  -9   3  -5    1.41    2.49
 -10   3  -5    2.28    2.64
  -9   4   5   48.72    7.66
  -9  -4   5   32.63    5.98
  -8  -4   5    0.71    1.93
  -8   4   5    1.35    2.36
  -8  -4   5    1.68    1.34
  -7  -4   5   14.50    3.47
  -7   4   5   18.94    3.98
  -7  -4   5   10.18    3.33
  -7  -4   5   14.45    2.72
  -6  -4   5   -1.40    1.43
  -6   4   5   -0.22    1.72
   6   4  -5    2.79    1.64
  -6  -4   5    4.97    2.49
  -6  -4   5    2.65    1.36
   5  -4  -5   45.61    3.17
  -5  -4   5   49.18    5.46
  -5   4   5   37.88    5.46
  -5  -4   5   39.68    5.25
   5   4  -5   43.10    4.68
  -5  -4   5   45.39    4.77
   5  -4  -5   49.12    3.41
   5   4  -5   40.42    5.03
   4  -4  -5   16.30    2.32
   4   4  -5   11.85    2.67
  -4  -4   5   12.63    2.88
  -4   4   5   16.22    3.47
  -4  -4   5   12.63    2.89
  -4  -4   5   17.27    2.95
   4  -4  -5    3.50    1.46
   4   4  -5   13.58    2.97
   3  -4  -5    6.58    1.92
   3   4  -5    6.61    2.08
  -3   4   5    7.93    2.03
  -3  -4   5    3.85    1.70
   3  -4  -5    4.92    1.65
   3  -4  -5    6.56    2.02
  -3  -4   5    8.15    2.22
  -3  -4   5    8.31    2.18
   3   4  -5    5.93    2.11
   2  -4  -5   30.76    3.79
   2   4  -5   21.35    3.20
  -2   4   5   24.65    4.26
   2  -4  -5   19.61    2.88
  -2  -4   5   32.30    3.99
  -2  -4   5   26.93    4.07
   2  -4  -5   27.96    3.65
   1  -4  -5  210.64    9.93
   1  -4  -5  213.94   10.10
  -1  -4   5  222.28   10.91
   1   4  -5  231.69   11.55
   1  -4  -5  245.30    9.95
   0  -4  -5   20.41    3.70
   0  -4  -5   20.69    3.32
   0   4  -5   26.97    4.06
   0  -4  -5   19.43    2.65
   0  -4   5   20.50    3.70
  -1  -4  -5  109.69    8.09
  -1  -4  -5  119.71    8.26
   1  -4   5  132.09    8.70
  -1   4  -5  112.77    8.51
  -1  -4  -5  126.97    6.20
  -2  -4  -5   28.35    4.33
  -2  -4  -5   27.35    2.60
   2  -4   5   21.63    3.73
  -3  -4  -5  320.72   14.60
   3  -4   5  314.93   14.38
   4  -4   5   22.85    3.84
  -4  -4  -5   15.77    3.14
   5  -4   5   -1.08    1.96
  -5  -4  -5   -1.86    1.92
   5  -4   5    2.08    1.01
  -5  -4  -5    2.34    0.73
   6  -4   5   10.91    3.03
  -6  -4  -5   12.87    1.30
  -6  -4  -5   16.85    3.87
   7  -4   5    3.10    2.26
  -7  -4  -5    7.59    3.06
   8  -4   5   -0.19    1.63
  -8  -4  -5    1.15    2.28
  -9   4  -5   20.42    4.72
  -9  -4  -5   11.78    4.07
 -10   4  -5    3.00    2.94
  -8   5   5    1.95    2.31
  -8  -5   5    1.16    1.79
  -8  -5   5    2.20    1.50
  -7  -5   5   12.36    3.30
  -7   5   5   10.28    3.31
  -7  -5   5   17.16    4.12
  -7  -5   5   15.62    3.27
  -6  -5   5   63.29    6.57
  -6   5   5   64.13    7.57
  -6  -5   5   63.11    6.02
  -6  -5   5   57.55    6.90
   6   5  -5   53.43    5.61
   5  -5  -5  370.03   10.00
  -5  -5   5  380.13   14.68
  -5   5   5  362.83   16.76
  -5  -5   5  388.44   14.84
  -5  -5   5  370.04   16.35
   5  -5  -5  368.36   10.33
   5   5  -5  395.33   15.28
   5   5  -5  374.56   14.94
   4   5  -5    0.80    1.32
  -4  -5   5    1.76    1.33
  -4   5   5    1.16    1.64
   4   5  -5    2.70    1.71
   4  -5  -5   -0.35    0.79
  -4  -5   5   -0.29    1.00
   4  -5  -5   -1.01    0.75
  -4  -5   5    0.65    1.29
   3  -5  -5  516.69   14.53
  -3  -5   5  478.87   16.62
  -3  -5   5  501.82   15.71
  -3   5   5  490.19   18.07
   3  -5  -5  476.98   17.02
   3   5  -5  529.65   18.10
   3   5  -5  476.33   15.36
   3  -5  -5  508.36   14.74
   2  -5  -5  140.61    8.07
  -2  -5   5  130.98    8.87
  -2   5   5  119.12    8.74
  -2  -5   5  128.71    7.80
   2  -5  -5  134.11    8.35
   2   5  -5  127.89    9.06
   2  -5  -5  126.98    7.82
  -1   5   5    7.83    2.07
   1  -5  -5   15.26    2.88
  -1  -5   5   13.69    3.11
   0   5   5    1.74    1.50
   0  -5  -5   -3.44    2.27
   0  -5  -5    0.20    0.97
   0  -5   5   -0.89    1.63
  -1  -5  -5  733.56   21.11
   1  -5   5  744.88   21.81
  -2  -5  -5  589.73   19.67
   2  -5   5  595.31   20.34
  -3  -5  -5   35.00    4.89
   3  -5   5   30.78    4.74
  -4  -5  -5  103.51    9.09
   4  -5   5  110.05    9.02
  -5  -5  -5  121.06   10.06
   5  -5   5  100.04    8.86
  -6  -5  -5    3.03    2.18
   6  -5   5    5.57    2.24
  -6  -5  -5    2.38    1.02
  -7  -5  -5   26.45    5.22
   7  -5   5   28.98    5.67
  -8  -5  -5    9.75    3.95
   8  -5   5    2.49    2.35
   9  -5   5    7.82    3.38
  -8   6   5   40.98    6.71
  -8  -6   5   38.52    6.66
  -8  -6   5   28.28    4.28
  -7   6   5  115.30   10.66
  -7  -6   5  107.71    8.33
  -7  -6   5  109.25   10.30
  -6  -6   5  153.08    9.56
  -6   6   5  136.37   11.06
  -6  -6   5  135.99    9.54
  -6  -6   5  140.11   11.17
   6   6  -5  108.81    8.23
  -5  -6   5  130.93    8.43
  -5   6   5  120.21    9.84
  -5  -6   5  134.27    9.42
  -5  -6   5  116.19    9.73
   5  -6  -5  120.87    6.56
   5   6  -5  114.95    8.02
   4  -6  -5  626.96   15.94
  -4  -6   5  600.09   17.33
  -4   6   5  594.73   21.11
  -4  -6   5  610.97   20.21
   4  -6  -5  607.82   16.18
   4   6  -5  582.39   17.28
  -3   6   5   12.18    2.54
  -3  -6   5    9.22    2.16
  -3   6   5    9.68    2.61
   3  -6  -5   14.78    2.88
  -3  -6   5   11.91    2.91
   3   6  -5   12.19    2.67
  -2  -6   5   63.15    6.47
  -2   6   5   70.53    6.98
  -2  -6   5   65.49    5.55
  -2   6   5   55.42    5.46
   2  -6  -5   49.86    5.54
   2  -6  -5   57.23    5.65
  -1  -6   5  574.42   19.70
  -1   6   5  545.13   17.87
  -1   6   5  605.68   19.28
   1  -6  -5  571.34   17.79
   1  -6  -5  561.42   18.13
   0  -6   5   97.03    8.20
   0  -6  -5   92.59    7.62
   1  -6   5   79.21    7.55
  -1  -6  -5   81.56    7.49
   2  -6   5  224.21   12.76
  -2  -6  -5  207.52   12.34
   3  -6   5   58.76    6.89
  -3  -6  -5   46.33    6.13
  -4  -6  -5   61.84    7.30
   4  -6   5   61.00    7.15
  -5  -6  -5   31.78    5.50
   5  -6   5   28.72    5.08
  -6  -6  -5   11.54    3.69
   6  -6   5   16.36    4.17
  -7  -6  -5   14.69    4.54
   7  -6   5   17.78    4.58
  -8  -6  -5    2.84    2.86
   8  -6   5    1.10    2.50
   9  -6   5    0.44    2.24
  -8   7   5    0.73    2.18
  -8  -7   5    1.99    2.02
  -7   7   5    1.19    2.32
  -7  -7   5    0.50    2.37
  -7  -7   5    2.35    2.05
  -6   7   5    6.82    2.77
  -6  -7   5    4.93    2.93
  -6  -7   5    4.91    2.38
  -5  -7   5    3.81    1.77
   5  -7  -5    3.04    1.43
  -5   7   5    2.19    2.10
  -5  -7   5    7.03    2.75
  -4   7   5   15.63    3.15
  -4  -7   5   16.55    2.94
  -4   7   5   17.60    3.77
   4  -7  -5   18.38    3.16
  -4  -7   5   17.79    3.90
  -3  -7   5   84.92    5.90
  -3   7   5   71.44    7.15
  -3   7   5   78.70    6.71
  -3  -7   5   87.07    8.07
   3  -7  -5   84.21    6.94
   3   7  -5   70.48    5.55
  -2  -7   5    5.08    1.60
  -2   7   5    8.69    2.77
  -2   7   5    3.10    1.81
   2  -7  -5    8.05    2.41
  -2  -7   5    6.72    2.63
   2   7  -5    4.09    1.68
  -1   7   5   10.72    2.82
  -1  -7   5    9.69    2.17
  -1  -7   5    3.39    1.84
   1  -7  -5   11.51    3.03
   0   7   5    3.46    1.44
   0  -7   5    0.04    1.53
   0  -7  -5    3.46    1.64
  -1  -7  -5   -0.53    1.44
   1  -7   5    1.96    1.81
  -2  -7  -5    5.14    2.23
   2  -7   5    3.48    2.55
  -3  -7  -5   -2.74    2.39
   3  -7   5   -1.08    2.04
  -4  -7  -5   25.22    4.98
   4  -7   5   24.59    4.98
  -5  -7  -5    0.36    1.80
   5  -7   5    1.36    2.18
  -6  -7  -5    3.52    2.87
   6  -7   5    4.37    2.80
  -7  -7  -5    0.54    2.24
   7  -7   5    6.14    3.06
  -8   7  -5    0.62    2.22
   8  -7   5    4.01    2.81
  -7   8   5   31.53    5.92
  -7  -8   5   37.65    5.78
  -6   8   5    5.75    3.06
  -6  -8   5    5.44    2.73
  -6  -8   5    6.62    3.13
  -5   8   5   22.25    4.75
  -5  -8   5   24.73    4.90
  -4   8   5   43.11    5.95
  -4  -8   5   37.94    5.99
   4  -8  -5   29.35    4.30
  -3  -8   5    1.05    1.17
  -3   8   5    1.62    1.61
   3  -8  -5    0.55    1.32
  -3  -8   5    1.18    1.61
  -2  -8   5    0.62    1.20
  -2   8   5    2.57    2.14
   2  -8  -5   -0.74    1.45
  -2  -8   5    0.05    2.31
  -1  -8   5  260.38   14.93
  -1   8   5  278.65   13.54
  -1  -8   5  265.76    9.68
   1  -8  -5  275.60   14.25
   0  -8   5   66.44    7.64
   0   8   5   70.51    6.96
   0  -8  -5   75.99    7.91
   1  -8   5   -1.11    1.88
  -1  -8  -5    0.75    1.46
   2  -8   5   72.94    7.94
  -2  -8  -5   84.94    8.79
   3  -8   5    5.96    2.53
  -3  -8  -5    5.99    3.07
   4  -8   5   38.95    6.42
  -4  -8  -5   26.08    5.69
   5  -8   5    8.07    3.34
  -5  -8  -5    9.61    3.34
   6  -8   5    2.34    2.57
  -6  -8  -5    2.83    3.20
  -7   8  -5    2.08    2.67
   7  -8   5    0.28    1.96
  -8   8  -5    1.45    2.75
  -7  -9   5    3.32    2.80
  -6   9   5   59.97    7.76
  -6  -9   5   55.52    7.44
  -5   9   5   31.46    5.42
  -5  -9   5   25.46    5.26
  -4   9   5    4.96    2.46
   4  -9  -5   13.51    3.36
  -4  -9   5   15.60    4.36
  -3   9   5  108.96    9.18
  -3  -9   5  118.08   10.56
   3  -9  -5  105.34    8.82
  -2   9   5   34.52    5.19
   2  -9  -5   28.18    4.75
  -2  -9   5   32.03    5.66
  -1   9   5   44.03    5.53
  -1  -9   5   50.64    7.05
   1  -9  -5   49.92    6.69
   0  -9   5   39.50    6.29
   0   9   5   29.75    4.54
   0  -9  -5   45.16    6.51
   1  -9   5  303.17   16.95
   1   9   5  311.02   14.37
  -1  -9  -5  324.74   17.67
   2  -9   5  117.34   10.93
  -2  -9  -5  136.53   11.78
   3  -9   5    8.92    3.36
  -3  -9  -5    7.32    3.31
   4  -9   5   13.70    3.97
  -4  -9  -5   11.64    4.13
   5  -9   5   23.14    5.22
  -6  10   5    5.69    3.34
  -5  10   5    1.68    2.34
  -4  10   5    6.59    2.77
  -4 -10   5    9.45    3.53
  -3  10   5   13.72    3.51
   3 -10  -5   11.95    3.49
  -3 -10   5   10.37    3.71
  -2  10   5    3.75    2.29
   2 -10  -5    0.84    2.28
  -2 -10   5    6.94    3.33
  -1  10   5  106.23    8.62
  -1 -10   5  115.60   11.24
   1 -10  -5   93.33    9.52
   0  10   5   44.27    5.49
   0 -10   5   43.60    6.90
   0 -10  -5   41.50    6.56
  -1 -10  -5   22.15    5.27
   1 -10   5   21.24    4.90
  -2 -10  -5    2.05    2.41
   2 -10   5    4.43    2.69
   2 -11  -5    2.38    2.71
   1 -11  -5    5.12    3.09
   0 -11  -5    5.51    3.43
  -9   0   6   11.97    4.02
  -9   0   6   13.86    3.94
  -8   0   6  443.14   21.34
  -8   0   6  416.15   19.89
  -7   0   6    1.71    1.85
  -7   0   6    3.09    2.32
   6   0  -6  118.09    5.30
  -6   0   6  115.26    9.68
  -6   0   6  122.36    9.64
  -5   0   6  394.13   17.32
   5   0  -6  370.79   10.95
  -5   0   6  370.10   15.51
   5   0  -6  385.48   11.38
  -4   0   6  317.20   15.28
   4   0  -6  347.08   11.38
   4   0  -6  357.74   11.81
  -4   0   6  324.23   13.55
   3   0  -6   16.96    2.83
  -3   0   6   14.77    3.14
  -3   0   6   16.53    3.10
   3   0  -6   11.22    2.35
  -2   0   6  120.06    7.54
   2   0  -6  120.64    7.77
  -2   0   6  118.59    7.06
  -1   0   6 1242.29   25.44
   1   0  -6 1181.71   24.87
  -1   0   6 1197.70   19.94
   0   0  -6  102.20    7.50
  -1   0  -6   13.64    3.02
  -1   0  -6    8.38    2.57
  -2   0  -6   74.45    6.90
  -3   0  -6  251.67   13.12
  -4   0  -6   86.36    8.16
  -5   0  -6   66.19    7.61
  -6   0  -6  116.67   10.10
  -7   0  -6   -2.20    2.55
  -8   0  -6   32.26    6.26
  -9   0  -6    7.40    3.49
  -9  -1   6   55.32    7.82
  -9   1   6   55.19    8.03
  -9   1   6   58.43    7.86
  -9  -1   6   53.08    7.60
  -8  -1   6    5.46    2.99
  -8   1   6    5.04    3.27
  -8   1   6    6.84    3.13
  -8  -1   6    4.67    2.75
  -7  -1   6   18.99    4.37
  -7   1   6    9.42    3.43
  -7   1   6   17.85    3.94
  -7  -1   6   14.43    3.61
   6  -1  -6  114.88    4.51
  -6  -1   6  129.21   10.38
  -6   1   6  124.10   10.37
  -6   1   6  130.87    9.93
  -6  -1   6  132.27   10.04
  -5  -1   6   40.62    3.89
   5  -1  -6   32.70    3.15
  -5  -1   6   32.93    5.13
  -5   1   6   39.23    5.38
   5  -1  -6   31.26    3.12
  -5   1   6   44.21    5.55
  -5  -1   6   33.52    4.77
   5   1  -6   31.20    3.47
  -4  -1   6   83.90    5.94
   4  -1  -6   83.12    5.50
  -4   1   6   80.22    7.80
  -4  -1   6   92.36    8.14
   4  -1  -6   80.77    5.51
  -4   1   6   80.44    6.84
   4   1  -6   83.38    5.97
  -4  -1   6   69.35    6.25
  -3  -1   6  214.35    9.84
   3  -1  -6  214.39    9.43
   3  -1  -6  215.70    9.50
  -3   1   6  227.42   12.65
  -3  -1   6  217.29   12.14
   3   1  -6  217.26   10.07
  -3   1   6  206.31   10.03
  -3  -1   6  222.67   10.56
  -2  -1   6  445.45   14.75
   2  -1  -6  422.74   14.11
   2  -1  -6  440.89   14.29
  -2   1   6  443.01   17.33
   2   1  -6  444.21   14.93
  -2  -1   6  433.10   13.29
  -1  -1   6   30.41    4.11
   1  -1  -6   32.53    4.10
   1  -1  -6   31.81    4.36
   1   1  -6   28.81    4.08
  -1  -1   6   30.70    3.23
   0  -1   6  130.04    8.66
   0  -1  -6  149.22    9.19
   0  -1  -6  140.25    8.86
   0   1  -6  139.50    9.15
   0  -1   6  131.05    5.87
   1  -1   6   50.94    5.69
  -1  -1  -6   54.72    5.88
   1  -1   6   53.58    3.03
   2  -1   6    3.49    2.48
  -2  -1  -6    4.58    2.16
  -3  -1  -6    8.19    2.20
   3  -1   6    8.68    2.38
  -4  -1  -6   50.78    6.21
  -4   1  -6   45.10    6.05
  -5   1  -6    1.40    2.41
  -5  -1  -6   -0.13    1.24
  -6   1  -6    9.18    3.56
  -6  -1  -6   17.45    4.38
  -7  -1  -6   58.91    7.75
  -7   1  -6   58.88    7.69
  -8  -1  -6    4.27    2.86
  -8   1  -6    2.82    2.46
  -9  -1  -6    2.48    2.75
  -9   1  -6    1.42    2.17
  -9  -2   6   13.87    4.55
  -9  -2   6   14.60    4.42
  -8  -2   6    4.42    2.77
  -8   2   6    5.40    2.45
  -8  -2   6    5.21    2.92
  -7  -2   6    4.05    2.30
  -7   2   6    6.01    2.87
  -7  -2   6    5.27    2.72
  -6  -2   6   11.24    3.35
  -6   2   6    7.87    3.67
  -6  -2   6    3.22    1.33
  -6  -2   6    8.11    3.11
   5  -2  -6  109.77    5.42
  -5  -2   6  117.37    7.02
  -5  -2   6  110.21    9.13
  -5   2   6  116.64    9.75
   5  -2  -6  102.42    5.37
  -5  -2   6  114.43    8.85
   5   2  -6  122.02    7.33
   4   2  -6    5.20    1.93
  -4  -2   6   10.20    2.80
  -4   2   6    8.11    3.57
  -4  -2   6    6.73    2.04
  -4  -2   6    2.28    1.06
   4  -2  -6    4.00    1.82
   4  -2  -6    8.01    1.90
   4  -2  -6    4.16    1.54
   3  -2  -6   30.14    3.65
   3  -2  -6   24.06    3.33
  -3  -2   6   37.12    5.15
  -3   2   6   21.64    4.07
   3   2  -6   23.31    3.52
  -3  -2   6   30.66    4.01
  -3  -2   6   22.54    3.25
   3  -2  -6   26.15    3.82
   2   2  -6    1.41    1.17
   2  -2  -6   -0.27    0.96
  -2   2   6    0.85    1.19
  -2  -2   6    0.25    1.39
  -2  -2   6    3.47    1.66
   2  -2  -6   -1.72    1.45
   2  -2  -6    2.30    1.45
   1  -2  -6    2.68    1.68
  -1  -2   6    3.38    1.80
   1  -2  -6    2.34    1.64
  -1  -2   6    1.28    0.70
   1  -2  -6    1.31    1.05
   1   2  -6   -2.64    1.80
   0  -2   6   50.96    5.65
   0  -2  -6   39.98    4.80
   0  -2  -6   44.55    5.18
   0   2  -6   41.82    5.22
   0  -2  -6   45.70    3.60
   1  -2   6    1.05    1.94
  -1  -2  -6    0.42    1.79
   1  -2   6    0.75    0.69
   2  -2   6   19.46    3.58
   2  -2   6   14.93    1.33
  -2  -2  -6   16.28    3.16
   3  -2   6    6.59    2.46
  -3  -2  -6   10.18    3.15
  -4  -2  -6   13.64    3.50
   4  -2   6   15.39    3.70
  -5  -2  -6    0.99    1.33
   5  -2   6    1.84    1.56
  -6  -2  -6    5.14    2.34
  -6   2  -6    6.32    3.28
  -7  -2  -6    2.65    2.62
  -7   2  -6   -1.24    1.47
  -8   2  -6   -0.38    2.00
  -8  -2  -6   -0.06    1.75
  -9   2  -6    1.19    2.47
  -9  -3   6    7.48    3.53
  -8  -3   6    3.80    2.84
  -8   3   6    8.88    3.63
  -8  -3   6    4.92    2.72
  -7  -3   6    9.73    3.41
  -7   3   6   10.51    3.53
  -7  -3   6    3.76    2.90
  -6  -3   6  273.99   11.05
  -6  -3   6  288.24   14.99
  -6   3   6  291.46   16.38
  -6  -3   6  286.95   14.90
  -5  -3   6   98.37    6.83
  -5  -3   6   77.92    7.51
  -5   3   6   78.12    8.36
  -5  -3   6   84.36    7.80
   5   3  -6  100.21    7.22
   5  -3  -6   81.00    4.80
   4  -3  -6   99.03    6.03
  -4  -3   6  116.86    7.76
   4  -3  -6  126.59    6.66
  -4  -3   6  116.35    8.82
  -4   3   6  131.90   10.18
   4   3  -6  127.53    8.41
  -4  -3   6  121.22    8.76
   3  -3  -6  343.14   12.28
  -3  -3   6  333.43   13.45
   3  -3  -6  371.25   12.52
  -3   3   6  322.14   15.62
  -3  -3   6  333.52   14.60
   3   3  -6  354.06   14.17
  -3  -3   6  332.42   13.48
   3  -3  -6  348.99   13.88
   2  -3  -6   62.08    5.46
  -2  -3   6   57.38    5.75
   2  -3  -6   58.79    5.34
  -2   3   6   62.31    6.62
  -2  -3   6   56.94    5.94
   2   3  -6   51.17    5.62
   2  -3  -6   49.21    4.74
  -2  -3   6   54.81    5.14
   1  -3  -6   29.54    4.19
   1  -3  -6   36.42    4.30
  -1  -3   6   29.33    4.23
   1   3  -6   33.87    4.67
   1  -3  -6   34.19    3.82
  -1  -3   6   38.86    4.01
   0  -3  -6   55.69    5.74
   0  -3  -6   45.95    5.26
   0  -3   6   47.54    5.49
   0  -3  -6   46.34    3.80
   0  -3   6   50.52    4.19
  -1  -3  -6  383.48   15.49
   1  -3   6  394.38   16.02
  -1  -3  -6  387.65    9.56
   1  -3   6  397.39   10.74
   2  -3   6   37.00    5.18
  -2  -3  -6   34.34    5.12
   2  -3   6   44.80    3.16
  -2  -3  -6   39.28    2.15
  -3  -3  -6   29.73    4.83
   3  -3   6   32.00    2.16
   4  -3   6   74.56    7.66
  -4  -3  -6   84.42    8.25
   5  -3   6    1.60    2.17
  -5  -3  -6    1.04    2.04
   6  -3   6   32.14    5.77
  -6  -3  -6   37.64    6.15
  -7   3  -6   24.04    4.98
  -7  -3  -6   22.14    5.04
  -8   3  -6   -0.32    2.09
  -8  -3  -6    0.35    2.06
  -8  -4   6   86.89    9.11
  -8   4   6   60.88    8.36
  -8  -4   6   66.48    8.28
  -7  -4   6   37.59    4.41
  -7   4   6   25.30    5.29
  -7  -4   6   35.74    6.20
  -6  -4   6   31.77    4.12
  -6   4   6   38.65    6.22
  -6  -4   6   33.89    5.09
  -6  -4   6   37.10    5.55
  -5  -4   6   87.80    7.04
  -5  -4   6   74.23    7.21
  -5   4   6   73.68    8.01
  -5  -4   6   72.51    7.43
   5   4  -6   57.77    5.85
   5  -4  -6   58.65    4.32
   4  -4  -6  376.44   11.86
  -4  -4   6  370.70   14.73
  -4  -4   6  365.13   15.68
  -4   4   6  357.83   17.00
  -4  -4   6  365.51   15.63
   4   4  -6  372.07   15.16
   4  -4  -6  358.54   11.79
   3  -4  -6   21.92    3.24
   3  -4  -6   17.57    2.85
  -3   4   6   23.17    4.48
  -3  -4   6   14.39    3.15
  -3  -4   6   18.63    3.50
   3  -4  -6   13.62    2.99
  -3  -4   6   20.82    3.76
   2  -4  -6  174.65    9.47
   2  -4  -6  171.80    9.39
  -2  -4   6  168.91   10.24
  -2   4   6  168.22   11.18
  -2  -4   6  175.03   10.31
   2  -4  -6  159.90    9.10
  -2  -4   6  170.72    9.51
   1  -4  -6  471.46   16.23
   1  -4  -6  505.84   16.96
  -1  -4   6  487.96   17.71
   1  -4  -6  465.75   14.33
  -1  -4   6  484.89   15.15
   0  -4  -6   96.14    7.84
   0  -4   6   99.20    8.19
   0  -4  -6  115.42    6.53
   1  -4   6   -2.14    1.74
  -1  -4  -6    2.01    1.14
  -1  -4  -6   -3.63    1.67
  -2  -4  -6  131.61    9.91
   2  -4   6  137.21   10.09
  -2  -4  -6  131.02    5.32
  -3  -4  -6   77.85    7.94
   3  -4   6   66.26    7.25
  -3  -4  -6   67.63    2.76
   4  -4   6    2.58    2.01
  -4  -4  -6   11.54    3.44
  -5  -4  -6   93.47    9.45
   5  -4   6   89.39    8.83
   6  -4   6   13.79    3.87
  -6  -4  -6   21.17    5.03
   7  -4   6    1.40    1.88
  -7  -4  -6    0.89    1.81
  -8   4  -6   40.04    7.33
  -8  -5   6    1.16    2.61
  -7  -5   6   19.61    4.28
  -7   5   6   22.74    5.30
  -7  -5   6   18.22    4.76
  -7  -5   6    9.20    2.66
  -6  -5   6   34.83    4.71
  -6  -5   6   27.89    4.71
  -6   5   6   31.72    5.74
  -6  -5   6   32.45    5.60
  -5  -5   6   36.40    4.87
  -5  -5   6   28.80    4.52
  -5   5   6   24.82    4.91
  -5  -5   6   25.86    4.77
   5  -5  -6   32.45    3.45
  -4  -5   6   15.01    3.39
  -4   5   6   23.10    4.64
  -4  -5   6   18.22    4.05
  -4  -5   6   15.08    3.33
   4  -5  -6    9.81    2.17
   3  -5  -6  189.86    9.63
  -3  -5   6  181.57   10.89
  -3   5   6  173.65   11.92
  -3  -5   6  182.65   10.52
  -3  -5   6  176.78   10.69
   3   5  -6  154.86    9.86
   3  -5  -6  176.73    9.45
   2  -5  -6   27.19    4.12
  -2  -5   6   41.17    5.37
  -2   5   6   48.91    6.31
  -2  -5   6   38.03    4.72
   2  -5  -6   36.74    4.66
  -2  -5   6   39.22    4.88
   2  -5  -6   42.38    4.85
   1  -5  -6   14.85    3.06
  -1   5   6   11.97    2.80
   1  -5  -6   12.54    2.61
  -1  -5   6    9.99    2.80
   0  -5  -6   44.54    5.41
   0  -5   6   46.48    5.88
   0  -5  -6   38.70    4.22
   1  -5   6    4.64    1.55
  -1  -5  -6    1.25    1.04
  -2  -5  -6    2.15    2.23
   2  -5   6    3.73    2.18
  -2  -5  -6    2.24    1.17
  -3  -5  -6   -1.61    1.63
   3  -5   6    1.99    1.49
  -3  -5  -6    2.28    0.91
  -4  -5  -6   20.76    4.61
   4  -5   6   14.63    4.08
  -5  -5  -6    9.07    3.88
   5  -5   6    6.31    2.65
  -6  -5  -6    1.25    1.81
   6  -5   6    4.63    2.71
  -7  -5  -6    6.55    3.47
   7  -5   6   12.82    3.93
  -7  -6   6   15.15    3.54
  -7   6   6   21.13    5.32
  -7  -6   6   14.69    4.39
  -7  -6   6   10.79    2.89
  -6  -6   6    2.36    1.92
  -6   6   6    7.69    3.46
  -6  -6   6    3.52    2.86
  -6  -6   6    0.94    1.40
  -5  -6   6    5.93    2.39
  -5   6   6    1.79    1.72
  -5  -6   6    7.18    2.93
  -5  -6   6    5.61    2.60
  -4  -6   6   65.95    6.95
  -4  -6   6   62.39    6.13
  -4   6   6   73.08    8.09
  -4  -6   6   57.62    6.82
   4  -6  -6   56.02    5.31
   3  -6  -6   34.54    4.32
  -3  -6   6   30.41    4.19
  -3   6   6   34.22    5.58
  -3  -6   6   16.96    3.50
   3  -6  -6   29.18    4.19
   3   6  -6   26.05    4.03
   2  -6  -6    2.60    1.77
  -2   6   6    0.25    1.42
  -2  -6   6    2.21    1.61
  -2  -6   6    0.52    1.65
  -1  -6   6   51.95    6.39
  -1   6   6   48.24    6.06
   1  -6  -6   39.42    4.82
   1  -6  -6   50.88    5.85
   0  -6  -6    2.31    1.57
   0  -6  -6   -0.52    1.16
   0  -6   6   -0.72    1.55
  -1  -6  -6    9.74    3.37
  -1  -6  -6    2.11    1.42
   1  -6   6   10.04    3.34
  -2  -6  -6   19.54    4.35
  -2  -6  -6    8.85    2.08
   2  -6   6   16.08    4.02
  -3  -6  -6   37.56    6.04
   3  -6   6   39.54    6.25
  -4  -6  -6    0.05    1.77
   4  -6   6    5.20    2.82
  -5  -6  -6    0.49    2.03
   5  -6   6    1.18    1.59
  -6  -6  -6    0.47    2.10
   6  -6   6    0.06    1.75
   7  -6   6    0.06    1.84
  -7  -7   6  108.71    9.29
  -6   7   6  262.42   16.56
  -6  -7   6  255.78   14.41
  -6  -7   6  263.10   16.58
  -5  -7   6   19.57    3.61
  -5   7   6   22.25    4.93
  -5  -7   6   15.97    4.15
  -5  -7   6   21.87    4.78
  -4  -7   6    4.46    2.00
  -4   7   6    8.00    3.13
   4  -7  -6    7.15    2.50
  -4  -7   6    5.35    2.58
  -4  -7   6   13.17    3.57
  -3  -7   6  338.68   16.73
  -3  -7   6  352.11   13.82
  -3   7   6  381.75   17.99
   3  -7  -6  345.72   14.77
  -2   7   6    1.01    1.84
  -2  -7   6    2.53    1.96
  -2  -7   6    0.76    1.46
   2  -7  -6    1.09    1.46
  -1   7   6   12.93    3.49
  -1  -7   6   12.46    2.75
  -1  -7   6    7.45    2.99
   1  -7  -6    6.89    2.58
   0  -7   6   46.62    6.46
   0   7   6   54.41    6.71
   0  -7  -6   54.95    6.59
   1  -7   6   95.55    9.40
  -1  -7  -6   95.11    9.12
  -2  -7  -6   18.57    4.40
   2  -7   6   17.14    4.16
  -3  -7  -6   20.93    4.92
   3  -7   6   11.55    3.81
  -4  -7  -6   38.95    6.64
   4  -7   6   41.45    6.67
  -5  -7  -6    2.30    2.14
   5  -7   6    1.44    2.16
   6  -7   6    1.90    2.41
  -7  -8   6   20.49    4.59
  -6   8   6    0.46    1.90
  -6  -8   6    1.17    2.05
  -5   8   6   86.60    9.22
  -5  -8   6   92.73    9.32
  -5  -8   6   80.87    9.34
  -4   8   6   66.56    8.03
  -4  -8   6   83.96    8.87
  -3   8   6    0.38    1.96
   3  -8  -6    1.77    2.28
  -3  -8   6    0.94    1.52
  -2   8   6   22.65    4.62
   2  -8  -6   13.95    3.74
  -2  -8   6   22.95    4.54
  -1  -8   6   99.66    9.91
  -1   8   6   88.96    8.52
  -1  -8   6   90.26    6.70
   1  -8  -6   98.17    9.00
   0   8   6    0.55    1.45
   0  -8   6    4.36    2.85
   0  -8  -6    1.20    2.36
   1  -8   6   -0.82    1.90
  -1  -8  -6    1.89    2.61
   2  -8   6  120.09   11.47
  -2  -8  -6  123.85   11.18
   3  -8   6   52.95    7.86
  -3  -8  -6   51.16    7.22
  -4  -8  -6    3.06    3.06
   4  -8   6   -0.34    1.86
  -6  -9   6   -0.38    2.30
  -5   9   6   15.50    4.29
  -5  -9   6   18.77    4.83
  -4   9   6    1.03    2.48
  -4  -9   6    2.97    2.65
  -3   9   6    0.48    1.67
   3  -9  -6    0.25    1.63
  -3  -9   6    2.98    2.65
  -2   9   6    0.18    1.87
   2  -9  -6    2.14    2.07
  -2  -9   6    0.39    1.87
  -1   9   6    1.52    2.29
   1  -9  -6    0.97    2.21
  -1  -9   6    2.98    2.93
   0   9   6    8.09    2.84
   0  -9  -6    3.20    2.47
   0  -9   6    8.31    3.71
   1   9   6   34.33    5.34
   1  -9   6   26.74    5.50
  -1  -9  -6   35.42    6.34
  -2  -9  -6    0.74    2.10
  -4  10   6    4.37    2.76
  -3  10   6    8.53    3.15
   2 -10  -6    1.11    2.51
   1 -10  -6   47.75    7.02
   0 -10  -6    3.02    2.75
  -1 -10  -6    0.72    2.74
  -8   0   7   -0.42    2.09
  -8   0   7    3.37    3.07
  -7   0   7    0.40    2.01
  -7   0   7    0.94    2.05
  -6   0   7    2.06    2.45
  -6   0   7    1.23    1.89
   5   0  -7   -1.07    1.22
  -5   0   7    0.97    1.38
  -5   0   7    1.20    2.08
   4   0  -7    1.03    1.45
  -4   0   7    0.74    2.02
  -4   0   7    0.68    1.27
   4   0  -7   -0.47    1.08
  -3   0   7    0.62    1.83
   3   0  -7    0.85    1.68
  -3   0   7   -0.62    1.39
   3   0  -7    0.59    1.51
  -2   0   7    0.94    1.71
  -2   0   7   -0.27    0.85
   2   0  -7    1.69    1.88
   2   0  -7   -1.11    1.12
   1   0  -7    0.99    1.70
   0   0  -7    0.04    1.20
  -1   0  -7    1.64    1.88
  -2   0  -7    0.20    1.26
  -3   0  -7   10.12    3.42
  -4   0  -7    2.91    2.11
  -5   0  -7    1.36    2.02
  -6   0  -7    0.58    2.24
  -7   0  -7    0.63    2.48
  -8  -1   7   38.38    6.78
  -8  -1   7   28.84    5.81
  -7  -1   7  112.46   10.84
  -7   1   7   95.70   10.31
  -7  -1   7  113.84   10.58
  -6  -1   7   61.54    7.75
  -6   1   7   66.55    8.20
  -6   1   7   70.36    7.71
  -6  -1   7   62.95    7.53
   5  -1  -7   68.45    5.18
  -5  -1   7   72.95    8.25
  -5   1   7   75.29    8.35
   5   1  -7   74.97    5.94
  -5  -1   7   73.88    7.21
   4   1  -7   17.92    3.24
  -4  -1   7   19.90    3.37
  -4   1   7   19.36    4.79
  -4  -1   7   30.25    5.27
   4  -1  -7   15.07    2.83
  -4  -1   7   21.82    3.76
   4  -1  -7   16.10    2.91
  -3  -1   7  132.73    8.65
   3  -1  -7  112.06    7.61
   3  -1  -7  120.68    7.97
  -3   1   7  144.07   11.19
  -3  -1   7  121.35    9.90
   3   1  -7  122.49    8.35
  -3  -1   7  127.29    8.45
   2  -1  -7   16.26    3.27
  -2  -1   7   21.29    3.84
  -2   1   7   14.50    3.54
  -2  -1   7   17.36    3.59
  -2  -1   7   17.75    3.14
   2  -1  -7   25.62    3.91
   1  -1  -7   30.71    4.57
  -1  -1   7   25.41    4.09
  -1  -1   7   20.84    2.86
   0  -1   7   18.55    3.74
   0  -1  -7   17.41    3.40
   0  -1   7   22.52    2.60
  -1  -1  -7    3.08    2.08
   1  -1   7    5.59    2.12
  -2  -1  -7   -1.48    1.70
   2  -1   7   -0.42    1.75
  -3  -1  -7   17.32    3.71
  -3   1  -7   11.27    2.55
  -4   1  -7    6.76    2.85
  -4  -1  -7    3.59    2.31
  -5  -1  -7   61.92    8.00
  -5   1  -7   50.17    7.00
  -6  -1  -7    5.60    3.60
  -6   1  -7    0.59    1.57
  -7   1  -7   12.80    4.06
  -7  -1  -7   18.59    4.84
  -8  -2   7  135.93   12.27
  -8  -2   7  109.89   10.80
  -7  -2   7    3.02    2.73
  -7   2   7   -0.30    1.77
  -7  -2   7   -0.10    1.80
  -6  -2   7   38.04    4.27
  -6  -2   7   36.75    6.08
  -6   2   7   46.30    7.17
  -6  -2   7   33.90    5.48
  -5  -2   7   24.27    3.58
  -5  -2   7   25.23    4.90
  -5   2   7   30.07    5.60
  -5  -2   7   27.75    4.73
   5  -2  -7   18.20    2.76
   4  -2  -7   91.55    6.45
  -4  -2   7   91.23    7.08
  -4   2   7   83.99    8.76
  -4  -2   7   84.96    8.64
   4   2  -7   67.13    6.32
  -4  -2   7   77.49    7.08
  -3  -2   7   36.60    4.69
   3  -2  -7   45.33    4.89
   3  -2  -7   37.57    4.44
  -3   2   7   48.68    6.66
  -3  -2   7   48.55    6.36
  -3  -2   7   42.02    4.86
  -2  -2   7  213.04   11.70
   2  -2  -7  209.46   10.97
   2  -2  -7  228.75   11.42
  -2   2   7  258.63   14.73
  -2  -2   7  250.85   13.91
  -2  -2   7  229.96   10.60
  -1  -2   7  189.42   11.22
   1  -2  -7  209.34   11.43
  -1  -2   7  188.58    8.73
   0  -2   7   19.11    4.02
   0  -2  -7   17.70    3.74
   0  -2   7   13.92    2.27
   1  -2   7   53.76    6.31
  -1  -2  -7   41.68    5.65
   1  -2   7   47.33    3.25
   2  -2   7   23.71    4.68
  -2  -2  -7   29.02    4.95
   3  -2   7   21.35    4.22
  -3  -2  -7   13.54    3.48
  -4  -2  -7   21.41    4.35
   4  -2   7   23.71    5.19
  -5  -2  -7   70.38    8.57
  -5   2  -7   59.03    7.70
  -6  -2  -7    2.47    2.90
  -6   2  -7   -0.86    1.79
  -7  -2  -7   23.12    5.44
  -7   2  -7   38.61    6.68
  -8  -3   7    1.60    2.64
  -7  -3   7    7.88    3.55
  -7   3   7    8.77    4.02
  -7  -3   7   10.43    3.57
  -6  -3   7   17.11    4.36
  -6   3   7   18.58    4.69
  -6  -3   7   18.51    3.25
  -6  -3   7   15.75    4.08
  -5  -3   7    6.75    2.69
  -5   3   7    2.88    2.30
  -5  -3   7    3.28    1.70
  -5  -3   7    7.11    2.82
  -4  -3   7   15.90    3.71
  -4   3   7   20.10    4.43
   4  -3  -7   18.08    2.96
  -4  -3   7   22.59    3.66
  -4  -3   7   12.78    3.34
  -3   3   7    5.37    2.53
  -3  -3   7   13.18    3.69
  -3  -3   7    5.53    2.12
   3  -3  -7   13.12    2.79
  -3  -3   7    9.67    2.56
   3  -3  -7    6.29    2.12
   2  -3  -7   31.78    4.27
  -2  -3   7   39.75    5.33
  -2   3   7   41.88    6.07
  -2  -3   7   36.86    5.38
  -2  -3   7   33.09    4.18
   2  -3  -7   28.04    3.90
   2  -3  -7   21.18    3.78
   1  -3  -7   86.50    7.47
  -1  -3   7   88.27    6.33
   1  -3  -7   74.80    5.66
   0  -3   7  132.08   10.07
   0  -3  -7  123.77    9.41
   0  -3   7  141.64    7.33
   0  -3  -7  129.22    6.48
  -1  -3  -7    8.75    2.94
   1  -3   7    8.14    3.05
   1  -3   7    4.09    1.45
  -2  -3  -7    8.09    2.82
   2  -3   7    3.20    2.22
   2  -3   7    4.95    1.10
  -3  -3  -7    6.89    2.14
   3  -3   7    3.98    2.31
  -4  -3  -7    1.37    1.86
   4  -3   7    3.23    2.43
   5  -3   7    6.87    3.25
  -5  -3  -7    9.18    3.03
  -6  -3  -7   44.62    7.07
  -8  -4   7    0.06    2.09
  -7  -4   7    2.40    2.58
  -7  -4   7    1.08    2.01
  -6  -4   7    6.52    3.00
  -6   4   7    9.19    3.44
  -6  -4   7    9.60    2.79
  -6  -4   7    7.55    3.18
  -5  -4   7   29.29    4.52
  -5  -4   7   29.29    5.16
  -5   4   7   14.18    4.00
  -5  -4   7   29.87    5.19
  -4  -4   7   71.64    7.08
  -4  -4   7   63.61    7.13
  -4   4   7   58.75    7.60
  -4  -4   7   61.93    6.80
   4  -4  -7   61.63    5.54
   3  -4  -7   21.58    3.71
  -3   4   7   31.97    5.65
  -3  -4   7   19.06    3.97
  -3  -4   7   27.13    4.31
  -3  -4   7   20.15    3.56
  -2   4   7    3.68    2.75
  -2  -4   7    2.43    1.61
   2  -4  -7    1.53    1.16
  -2  -4   7    3.28    2.28
  -2  -4   7    3.38    1.69
   2  -4  -7    0.48    1.16
  -1  -4   7   -1.38    1.45
   1  -4  -7   -1.48    1.94
   1  -4  -7    0.61    1.27
  -1  -4   7    1.23    1.30
   0  -4   7    3.29    1.92
   0  -4  -7    9.77    3.09
   0  -4  -7    6.56    1.70
   0  -4   7    5.05    1.65
   1  -4   7   -1.13    1.79
   1  -4   7   -0.40    0.78
  -1  -4  -7    1.23    2.23
   2  -4   7    7.70    2.49
   2  -4   7    4.58    1.41
   3  -4   7    3.30    2.19
  -3  -4  -7   -1.26    2.36
   4  -4   7   43.42    6.77
  -4  -4  -7   29.57    5.71
   5  -4   7    1.83    1.83
  -5  -4  -7    1.80    2.41
   6  -4   7    2.21    2.82
  -6  -4  -7   -0.42    1.99
  -8  -5   7   15.77    4.28
  -7  -5   7   54.97    7.12
  -6  -5   7  138.18    9.81
  -6  -5   7  131.42   10.83
  -6   5   7  134.98   12.39
  -6  -5   7  113.25   10.47
  -5  -5   7    0.65    1.75
  -5   5   7    1.35    2.12
  -5  -5   7    2.29    2.29
  -5  -5   7    2.93    2.71
  -4  -5   7  175.01   11.46
  -4  -5   7  179.74   11.73
  -4   5   7  169.78   12.97
  -4  -5   7  167.31   11.42
   4  -5  -7  150.10    8.85
  -3  -5   7   66.56    7.24
  -3   5   7   74.79    8.63
  -3  -5   7   72.16    7.55
  -3  -5   7   59.48    6.69
   3  -5  -7   57.52    6.01
   2  -5  -7   -0.85    1.22
  -2   5   7   -0.10    1.60
  -2  -5   7    2.05    2.05
  -2  -5   7    2.15    2.25
  -2  -5   7    1.91    1.82
   1  -5  -7   -0.11    1.24
  -1   5   7   -0.81    1.58
  -1  -5   7    1.44    1.89
  -1  -5   7    2.22    1.68
   0  -5  -7   20.92    4.26
   0  -5   7   14.66    3.77
   0  -5   7   22.09    3.47
  -1  -5  -7   19.23    4.39
   1  -5   7   24.33    4.71
   1  -5   7   21.04    3.20
  -2  -5  -7   63.65    7.59
   2  -5   7   66.98    7.66
  -3  -5  -7   68.60    8.35
   3  -5   7   67.99    8.19
  -4  -5  -7    1.02    1.72
   4  -5   7    2.57    2.51
  -5  -5  -7   18.17    4.86
   5  -5   7   16.42    4.50
  -6  -6   7   63.03    7.23
  -6  -6   7   48.49    6.45
  -6  -6   7   50.10    7.31
  -5  -6   7  188.61   12.43
  -5  -6   7  185.33   11.87
  -5   6   7  179.00   13.95
  -5  -6   7  166.21   12.49
  -4  -6   7    5.37    2.48
  -4   6   7    6.28    3.21
  -4  -6   7    7.21    2.90
  -4  -6   7    3.09    2.03
  -3  -6   7   57.60    7.10
  -3  -6   7   58.30    6.53
  -3   6   7   63.42    7.98
  -3  -6   7   65.53    7.35
   3  -6  -7   59.40    6.42
   2  -6  -7    9.75    3.22
  -2   6   7   13.69    3.78
  -2  -6   7    9.50    3.04
  -2  -6   7   19.25    4.30
  -2  -6   7   13.97    3.45
   1  -6  -7   14.39    3.94
  -1   6   7    4.93    2.90
  -1  -6   7   16.29    3.74
  -1  -6   7   19.18    4.38
  -1  -6   7   16.04    3.31
   0  -6  -7   14.25    4.06
   0  -6   7   26.64    5.34
  -1  -6  -7    4.04    2.25
   1  -6   7    7.36    2.98
   2  -6   7   40.65    6.65
  -2  -6  -7   30.70    5.40
  -3  -6  -7    5.11    3.03
   3  -6   7    7.43    3.48
  -4  -6  -7    8.72    4.36
   4  -6   7    7.17    3.42
  -6  -7   7    1.85    2.28
  -5   7   7    0.18    2.10
  -5  -7   7    0.27    1.99
  -5  -7   7    2.60    2.41
  -4  -7   7    1.90    1.88
  -4   7   7    4.87    3.25
  -4  -7   7    3.18    2.75
  -4  -7   7    6.17    2.92
  -3  -7   7    4.44    2.04
  -3   7   7   11.79    4.22
  -3  -7   7    8.05    3.22
  -3  -7   7    4.65    2.69
   3  -7  -7    5.74    2.62
  -2   7   7    6.42    3.49
  -2  -7   7    5.00    2.52
  -2  -7   7    8.22    3.12
  -2  -7   7    5.10    2.39
   2  -7  -7   10.13    3.15
   1  -7  -7    1.39    1.95
  -1   7   7    4.15    2.61
  -1  -7   7    2.86    2.07
  -1  -7   7    5.06    2.45
   0  -7  -7   15.79    4.15
   0   7   7   10.71    3.75
   0  -7   7   15.28    4.16
  -1  -7  -7    2.39    2.61
   1  -7   7    2.59    2.72
  -2  -7  -7    0.99    2.28
   2  -7   7    1.73    2.72
  -3  -7  -7    8.29    3.45
   3  -7   7    5.24    2.96
  -6  -8   7   10.79    3.63
  -5  -8   7   19.25    4.55
  -4   8   7    3.22    2.72
  -4  -8   7    2.45    2.65
  -4  -8   7    3.63    2.96
  -3   8   7    1.10    2.45
  -3  -8   7    0.85    2.13
  -3  -8   7    1.31    2.25
  -2   8   7    1.33    2.34
  -2  -8   7    2.58    2.85
   2  -8  -7    1.77    2.15
  -1   8   7    3.93    2.89
  -1  -8   7   11.04    3.90
   1  -8  -7    9.27    3.39
   0   8   7   13.53    4.08
   0  -8   7    7.12    3.94
   0  -8  -7    6.38    2.87
   1   8   7    0.41    2.01
  -1  -8  -7    0.61    2.16
  -2  -8  -7    3.43    3.20
  -3   9   7   36.78    6.38
  -2   9   7    0.86    2.11
   2  -9  -7    0.70    2.17
  -1   9   7    0.32    2.37
   1  -9  -7    0.58    2.16
   0   9   7   15.40    4.09
   0  -9  -7   18.08    4.91
   1   9   7    0.05    1.94
   2   9   7   12.72    3.91
  -7   0   8   36.54    6.20
  -6   0   8   17.43    4.98
  -6   0   8   10.08    3.48
  -5   0   8    4.98    3.17
  -5   0   8    6.19    2.50
   4   0  -8    0.82    1.18
  -4   0   8    3.88    3.11
  -4   0   8    3.17    2.03
   3   0  -8   46.36    5.49
  -3   0   8   56.47    7.66
  -2   0   8    1.53    2.76
   2   0  -8    3.20    2.06
   1   0  -8    1.46    1.93
   0   0  -8  164.32   11.62
  -1   0  -8   30.45    5.23
  -2   0  -8    0.19    1.64
  -3   0  -8   29.42    5.38
  -4   0  -8   -1.38    2.31
  -5   0  -8   40.67    6.67
  -7  -1   8   15.85    4.36
  -6  -1   8    6.05    3.23
  -6  -1   8    6.88    3.04
  -5  -1   8   11.81    3.95
  -5   1   8   12.95    4.01
  -5  -1   8    6.58    2.56
   4  -1  -8    1.23    1.75
  -4   1   8    0.90    2.27
  -4  -1   8    1.19    2.60
  -4  -1   8    1.10    1.56
   4   1  -8    2.10    2.15
  -3   1   8    4.28    2.85
  -3  -1   8    2.22    1.98
   3  -1  -8    1.28    1.56
  -3  -1   8    1.97    1.84
   3   1  -8    2.34    2.38
   2   1  -8   17.51    3.53
  -2   1   8   17.11    4.42
  -2  -1   8   16.22    4.12
  -2  -1   8   17.74    3.03
   2  -1  -8   20.37    4.10
   1  -1  -8   67.01    6.98
   1   1  -8   82.15    8.08
  -1  -1   8   80.45    5.73
   0  -1  -8    3.18    1.56
   0   1  -8    3.74    2.33
  -1   1  -8   26.55    4.91
  -1  -1  -8   16.01    3.91
  -2   1  -8   20.33    4.60
  -2  -1  -8   16.94    4.20
  -3   1  -8   10.70    3.75
  -3  -1  -8    5.73    2.90
  -4   1  -8    2.45    2.20
  -4  -1  -8    1.70    2.32
  -5  -1  -8   14.64    4.44
  -5   1  -8   18.38    5.10
  -7  -2   8    0.66    2.11
  -6  -2   8    1.26    2.53
  -6  -2   8    2.69    2.73
  -5  -2   8    1.71    1.58
  -5  -2   8    1.36    2.29
  -5   2   8    3.07    2.82
  -5  -2   8    3.28    2.36
  -4  -2   8    4.55    2.27
  -4   2   8   11.91    4.25
  -4  -2   8    3.31    2.58
  -4  -2   8   13.32    3.25
   3  -2  -8    3.73    1.97
  -3  -2   8    2.75    1.99
  -3   2   8   -0.27    1.60
  -3  -2   8    3.39    2.51
  -3  -2   8    1.42    1.90
   2  -2  -8    5.24    2.31
  -2  -2   8    5.60    2.67
  -2   2   8    2.77    2.07
  -2  -2   8    6.34    2.86
  -2  -2   8    1.62    1.44
   1  -2  -8    3.37    2.35
  -1  -2   8    0.97    1.56
  -1  -2   8   -0.40    1.12
   0  -2  -8    1.35    1.71
   0  -2   8   -1.02    1.65
  -1  -2  -8    5.56    3.14
   1  -2   8    8.72    3.40
  -2  -2  -8   -1.54    1.50
   2  -2   8    0.96    1.81
  -3  -2  -8    0.05    1.80
  -4  -2  -8   -0.66    1.77
  -4   2  -8    1.57    2.55
  -6  -3   8    7.36    3.43
  -6  -3   8   10.52    3.58
  -5  -3   8   34.14    4.86
  -5  -3   8   36.01    6.25
  -5   3   8   31.88    6.61
  -5  -3   8   32.00    5.31
  -4  -3   8   38.98    5.32
  -4  -3   8   46.53    6.78
  -4   3   8   33.64    6.42
  -4  -3   8   36.44    5.26
  -3   3   8    0.51    1.85
  -3  -3   8    0.75    2.04
  -3  -3   8    0.56    1.79
   3  -3  -8    4.36    2.17
  -3  -3   8   -0.70    1.43
  -2   3   8    7.88    3.25
  -2  -3   8    9.56    3.27
  -2  -3   8   12.79    3.61
  -2  -3   8    8.60    2.54
   2  -3  -8   11.25    3.48
  -1  -3   8    1.15    2.28
  -1  -3   8    4.52    1.66
   1  -3  -8    2.72    1.94
   0  -3   8    8.28    2.98
   0  -3  -8    9.56    3.32
  -1  -3  -8   10.93    3.83
   1  -3   8   16.98    4.14
   2  -3   8   90.52    9.64
  -2  -3  -8   94.39    9.53
  -3  -3  -8    9.74    3.47
   3  -3   8   11.63    3.72
   4  -3   8    8.81    3.29
  -4  -3  -8    2.48    2.83
  -6  -4   8   38.77    6.52
  -6  -4   8   40.49    6.44
  -5  -4   8   11.65    4.16
  -5  -4   8   13.31    3.51
  -5  -4   8   11.15    3.53
  -4  -4   8    2.57    2.32
  -4   4   8    1.56    2.52
  -4  -4   8    0.50    1.59
  -4  -4   8   -0.04    1.47
   3  -4  -8   62.16    6.54
  -3  -4   8   69.03    7.66
  -3   4   8   77.07    9.09
  -3  -4   8   72.77    8.39
  -3  -4   8   67.97    6.94
  -2   4   8   23.94    5.45
  -2  -4   8   20.58    4.60
   2  -4  -8   14.15    3.58
  -2  -4   8   18.95    4.50
  -2  -4   8   18.26    3.45
  -1   4   8    2.48    2.07
  -1  -4   8    4.05    2.29
  -1  -4   8    3.20    1.73
   0  -4  -8   69.92    8.04
   0  -4   8   62.96    7.81
   1  -4   8   29.77    5.67
  -1  -4  -8   24.06    4.96
   2  -4   8    3.73    2.62
  -2  -4  -8    1.59    2.03
   3  -4   8   27.35    5.72
  -3  -4  -8   30.78    5.97
  -4  -4  -8   42.69    7.40
  -6  -5   8    0.43    2.15
  -5  -5   8    4.77    3.06
  -5  -5   8    2.54    2.50
  -5  -5   8    2.57    2.45
  -4  -5   8    0.73    2.07
  -4  -5   8    0.23    2.06
  -4  -5   8    0.50    1.83
  -3   5   8    1.02    2.30
  -3  -5   8    1.78    2.51
  -3  -5   8    0.28    1.99
  -3  -5   8    0.29    1.44
   2  -5  -8   20.72    4.32
  -2   5   8    9.95    3.61
  -2  -5   8   21.16    4.65
  -2  -5   8   18.60    3.65
   1  -5  -8   12.40    3.65
  -1   5   8   16.56    4.32
  -1  -5   8   12.34    4.09
   0  -5  -8   -0.28    1.61
   0  -5   8    5.28    3.21
  -1  -5  -8    1.06    2.19
   1  -5   8    2.40    2.53
  -2  -5  -8   -0.97    2.14
   2  -5   8    5.02    3.20
  -3  -5  -8    4.37    2.63
  -5  -6   8    0.78    2.48
  -5  -6   8    2.36    2.51
  -5  -6   8    0.38    2.25
  -4  -6   8    0.57    2.00
  -4  -6   8    1.86    2.10
  -4  -6   8    1.12    2.20
  -3  -6   8    1.62    2.05
  -3  -6   8    1.47    2.34
  -3  -6   8    0.45    1.94
   2  -6  -8    2.18    2.20
  -2   6   8    3.14    2.70
  -2  -6   8    3.32    2.58
  -2  -6   8    0.84    2.14
  -2  -6   8    0.53    1.64
   1  -6  -8    0.90    2.08
  -1   6   8    0.64    2.09
  -1  -6   8    0.82    2.17
  -1  -6   8    1.30    2.17
   0  -6  -8    1.36    2.15
   0   6   8    2.07    2.88
   0  -6   8    5.96    3.38
  -1  -6  -8    1.62    2.47
   1  -6   8    1.44    2.47
  -2  -6  -8    3.96    3.05
  -5  -7   8   28.50    5.42
  -4  -7   8   12.49    4.08
  -4  -7   8    6.24    3.05
  -3  -7   8    3.04    2.91
  -3  -7   8    2.25    2.52
   1  -7  -8    0.66    2.54
   0  -7  -8    1.44    2.27
   0   7   8    1.41    2.50
  -1  -7  -8    2.83    2.89
   1  -8  -8    2.56    2.81
   3   0  -9    0.88    2.09
   2   0  -9    0.66    2.06
  -2   0   9    0.79    1.95
   1   0  -9    1.10    2.00
   0   0  -9    2.72    2.50
  -1   0  -9   -0.43    1.84
  -2   0  -9    0.74    2.51
  -6  -1   9    3.15    2.73
  -3  -1   9    3.64    2.88
   3   1  -9    2.02    1.99
   2   1  -9   35.96    5.93
   2  -1  -9   21.21    4.43
  -2  -1   9   29.14    6.13
   1   1  -9    3.04    2.58
   1  -1  -9    0.94    2.34
   0   1  -9    1.64    2.48
   0  -1  -9    5.54    2.93
  -1   1  -9   24.29    5.42
  -1  -1  -9   19.34    4.48
  -2   1  -9   20.84    5.19
  -2  -1  -9   12.43    4.30
  -6  -2   9    2.52    2.65
  -3  -2   9   30.20    5.85
   3   2  -9   34.07    5.61
   2  -2  -9    6.48    2.99
  -2  -2   9    2.46    2.28
   1  -2  -9   52.16    7.07
   0  -2  -9   76.87    9.04
   0   2  -9   72.98    8.64
  -1  -2  -9    7.33    3.52
  -1   2  -9    2.27    2.41
  -2  -2  -9    7.63    3.37
  -3  -3   9    2.28    2.58
  -3  -3   9    2.24    2.55
  -2  -3   9    4.23    2.82
  -2  -3   9    8.28    3.50
   2  -3  -9    2.60    2.39
  -1  -3   9   12.84    4.40
   1  -3  -9    9.86    3.33
   0  -3   9    9.35    3.51
   0  -3  -9    7.27    3.36
   1  -3   9   30.66    6.11
  -1  -3  -9   16.06    4.33
  -4  -4   9    0.28    1.91
  -3  -4   9    2.14    2.54
  -3  -4   9    7.44    3.40
  -2  -4   9    0.23    2.10
  -2  -4   9    0.73    2.20
  -1  -4   9    2.07    2.69
  -1  -4   9    3.34    2.63
   1  -4  -9    3.97    3.06
   0  -4  -9    1.28    2.24
  -1  -4  -9   -0.34    2.00
  -3  -5   9   14.43    4.18
  -3  -5   9    8.66    3.61
  -2  -5   9   12.16    4.13
   1  -5  -9    0.31    2.25
  -1  -5   9    1.28    2.79
   0  -5  -9    1.20    2.58
  -2  -6   9    0.16    2.25
   1  -6  -9   -0.11    2.28
  -1  -6   9    0.54    2.29
   0   0   0    0.00    0.00


TITL 123TrzPO4_KN2102c03a12_363K in P2(1)/c
REM P2(1)/c (#14 in standard setting)
CELL 0.71073   9.306002   9.778986   7.148283  90.0000  91.9132  90.0000
ZERR    3.00   0.000438   0.000540   0.000438   0.0000   0.0053   0.0000
LATT  1
SYMM -x, y+1/2,-z+1/2
SFAC C H N O
UNIT 33.00 30.00 3.00 3.00
TREF
HKLF 4
END
_computing_structure_solution     'SHELXT 2018/2 (Sheldrick, 2018)'
;
_shelx_hkl_checksum                30783
_olex2_submission_special_instructions  'No special instructions were received'
_oxdiff_exptl_absorpt_empirical_details
;
Empirical correction (ABSPACK) includes:
- Absorption correction using spherical harmonics
- Frame scaling
- Detector area scaling
;
_oxdiff_exptl_absorpt_empirical_full_max  1.080
_oxdiff_exptl_absorpt_empirical_full_min  0.931
