# Supplementary material for: Proton Tautomerism for Anhydrous Superprotonic Conduction in 1,2,3‐Triazolium Dihydrogen Phosphate Crystal
Source: Angew Chem Int Ed Engl. 2026 Feb 1;65(11):e20785. doi: 10.1002/anie.202520785 (PMC12970496; doi:10.1002/anie.202520785)
Supplement: Supplementary file 2 — Supporting File 2: anie71356‐sup‐0002‐Data.zip. [file ANIE-65-e20785-s002.zip › 123TrzPO4_373K.cif]

data_123TrzPO4_373K
_audit_creation_date               2025-07-11
_audit_creation_method
;
Olex2 1.5
(compiled 2025.05.31 svn.r86d253d1 for OlexSys, GUI svn.r7254)
;
_shelx_SHELXL_version_number       '2018/3'
_audit_contact_author_address      ?
_audit_contact_author_email        ?
_audit_contact_author_name         ''
_audit_contact_author_phone        ?
_publ_contact_author_id_orcid      ?
_publ_section_references
;
Dolomanov, O.V., Bourhis, L.J., Gildea, R.J, Howard, J.A.K. & Puschmann, H.
 (2009), J. Appl. Cryst. 42, 339-341.

Sheldrick, G.M. (2015). Acta Cryst. A71, 3-8.

Sheldrick, G.M. (2015). Acta Cryst. C71, 3-8.
;
_chemical_name_common              ?
_chemical_name_systematic          ?
_chemical_formula_moiety           'H2 O4 P, C2 H4 N3'
_chemical_formula_sum              'C2 H6 N3 O4 P'
_chemical_formula_weight           167.07
_chemical_melting_point            ?
loop_
  _atom_type_symbol
  _atom_type_description
  _atom_type_scat_dispersion_real
  _atom_type_scat_dispersion_imag
  _atom_type_scat_source
 'C' 'C' 0.0033 0.0016 'International Tables Vol C Tables 4.2.6.8 and 6.1.1.4'
 'H' 'H' 0.0000 0.0000 'International Tables Vol C Tables 4.2.6.8 and 6.1.1.4'
 'N' 'N' 0.0061 0.0033 'International Tables Vol C Tables 4.2.6.8 and 6.1.1.4'
 'O' 'O' 0.0106 0.0060 'International Tables Vol C Tables 4.2.6.8 and 6.1.1.4'
 'P' 'P' 0.1023 0.0942 'International Tables Vol C Tables 4.2.6.8 and 6.1.1.4'

_shelx_space_group_comment
;
The symmetry employed for this shelxl refinement is uniquely defined
by the following loop, which should always be used as a source of
symmetry information in preference to the above space-group names.
They are only intended as comments.
;
_space_group_crystal_system        'monoclinic'
_space_group_IT_number             14
_space_group_name_H-M_alt          'P 1 21/c 1'
_space_group_name_Hall             '-P 2ybc'
loop_
  _space_group_symop_operation_xyz
 'x, y, z'
 '-x, y+1/2, -z+1/2'
 '-x, -y, -z'
 'x, -y-1/2, z-1/2'

_cell_length_a                     9.3031(6)
_cell_length_b                     9.7798(6)
_cell_length_c                     7.1535(5)
_cell_angle_alpha                  90
_cell_angle_beta                   91.870(6)
_cell_angle_gamma                  90
_cell_volume                       650.50(7)
_cell_formula_units_Z              4
_cell_measurement_reflns_used      3156
_cell_measurement_temperature      373
_cell_measurement_theta_max        29.2260
_cell_measurement_theta_min        2.1880
_shelx_estimated_absorpt_T_max     ?
_shelx_estimated_absorpt_T_min     ?
_exptl_absorpt_coefficient_mu      0.385
_exptl_absorpt_correction_T_max    1.00000
_exptl_absorpt_correction_T_min    0.89581
_exptl_absorpt_correction_type     multi-scan
_exptl_absorpt_process_details
;
CrysAlisPro 1.171.39.46 (Rigaku Oxford Diffraction, 2018)
Empirical absorption correction using spherical harmonics,
 implemented in SCALE3 ABSPACK scaling algorithm.
;
_exptl_absorpt_special_details     ?
_exptl_crystal_colour              'clear colourless'
_exptl_crystal_colour_lustre       clear
_exptl_crystal_colour_modifier     .
_exptl_crystal_colour_primary      colourless
_exptl_crystal_density_diffrn      1.706
_exptl_crystal_density_meas        ?
_exptl_crystal_density_method      ?
_exptl_crystal_description         plate
_exptl_crystal_F_000               344
_exptl_crystal_size_max            ?
_exptl_crystal_size_mid            ?
_exptl_crystal_size_min            ?
_exptl_transmission_factor_max     ?
_exptl_transmission_factor_min     ?
_diffrn_reflns_av_R_equivalents    0.0407
_diffrn_reflns_av_unetI/netI       0.0313
_diffrn_reflns_Laue_measured_fraction_full  0.999
_diffrn_reflns_Laue_measured_fraction_max  0.860
_diffrn_reflns_limit_h_max         12
_diffrn_reflns_limit_h_min         -12
_diffrn_reflns_limit_k_max         12
_diffrn_reflns_limit_k_min         -13
_diffrn_reflns_limit_l_max         10
_diffrn_reflns_limit_l_min         -7
_diffrn_reflns_number              6503
_diffrn_reflns_point_group_measured_fraction_full  0.999
_diffrn_reflns_point_group_measured_fraction_max  0.860
_diffrn_reflns_theta_full          25.242
_diffrn_reflns_theta_max           30.270
_diffrn_reflns_theta_min           2.190
_diffrn_ambient_temperature        373
_diffrn_detector                   'CCD plate'
_diffrn_detector_area_resol_mean   ?
_diffrn_measured_fraction_theta_full  0.999
_diffrn_measured_fraction_theta_max  0.860
_diffrn_measurement_details
;
List of Runs (angles in degrees, time in seconds):

  # Type    Start    End  Width  t~exp~   \w     \q     \k     \f   Frames
--------------------------------------------------------------------------
  1  \f    -80.00 100.00   0.50    4.00   0.00  10.00   0.00    --   360
  2  \w    -30.00  20.00   0.50    4.00    --   10.00  90.00   0.00  100
  3  \w    -30.00  20.00   0.50    4.00    --   10.00  90.00  90.00  100
  4  \w    -30.00  20.00   0.50    4.00    --   10.00  90.00 180.00  100
;
_diffrn_measurement_device         'abstract diffractometer'
_diffrn_measurement_device_type   
 'dtrek-CrysAlisPro-abstract goniometer imported rigaku-d*trek images'
_diffrn_measurement_method         '\w and \f scans'
_diffrn_orient_matrix_type        
 'CrysAlisPro convention (1999,Acta A55,543-557)'
_diffrn_orient_matrix_UB_11        0.0722697000
_diffrn_orient_matrix_UB_12        -0.0193792000
_diffrn_orient_matrix_UB_13        -0.0142525000
_diffrn_orient_matrix_UB_21        0.0216178000
_diffrn_orient_matrix_UB_22        0.0326644000
_diffrn_orient_matrix_UB_23        0.0848964000
_diffrn_orient_matrix_UB_31        -0.0112577000
_diffrn_orient_matrix_UB_32        -0.0617694000
_diffrn_orient_matrix_UB_33        0.0493898000
_diffrn_radiation_monochromator    graphite
_diffrn_radiation_probe            x-ray
_diffrn_radiation_type             'Mo K\a'
_diffrn_radiation_wavelength       0.71073
_diffrn_source                     'fine-focus sealed X-ray tube'
_diffrn_source_type                'Enhance (Mo) X-ray Source'
_diffrn_special_details            ?
_reflns_Friedel_coverage           0.000
_reflns_Friedel_fraction_full      .
_reflns_Friedel_fraction_max       .
_reflns_number_gt                  1160
_reflns_number_total               1671
_reflns_special_details
;
 Reflections were merged by SHELXL according to the crystal
 class for the calculation of statistics and refinement.
 
 _reflns_Friedel_fraction is defined as the number of unique
 Friedel pairs measured divided by the number that would be
 possible theoretically, ignoring centric projections and
 systematic absences.
;
_reflns_threshold_expression       'I > 2\s(I)'
_computing_cell_refinement         'CrysAlisPro 1.171.39.46 (Rigaku OD, 2018)'
_computing_data_collection         'CrysAlisPro 1.171.39.46 (Rigaku OD, 2018)'
_computing_data_reduction          'CrysAlisPro 1.171.39.46 (Rigaku OD, 2018)'
_computing_molecular_graphics      'Olex2 1.5 (Dolomanov et al., 2009)'
_computing_publication_material    'Olex2 1.5 (Dolomanov et al., 2009)'
_computing_structure_refinement    'SHELXL 2018/3 (Sheldrick, 2015)'
_computing_structure_solution      'SHELXT 2018/2 (Sheldrick, 2018)'
_refine_diff_density_max           0.782
_refine_diff_density_min           -0.542
_refine_diff_density_rms           0.109
_refine_ls_extinction_coef         0.12(2)
_refine_ls_extinction_expression  
 'Fc^*^=kFc[1+0.001xFc^2^\l^3^/sin(2\q)]^-1/4^'
_refine_ls_extinction_method       'SHELXL-2018/3 (Sheldrick 2018)'
_refine_ls_goodness_of_fit_ref     1.148
_refine_ls_hydrogen_treatment      refall
_refine_ls_matrix_type             full
_refine_ls_number_parameters       116
_refine_ls_number_reflns           1671
_refine_ls_number_restraints       0
_refine_ls_R_factor_all            0.0906
_refine_ls_R_factor_gt             0.0690
_refine_ls_restrained_S_all        1.148
_refine_ls_shift/su_max            0.000
_refine_ls_shift/su_mean           0.000
_refine_ls_structure_factor_coef   Fsqd
_refine_ls_weighting_details      
 'w=1/[\s^2^(Fo^2^)+(0.1320P)^2^+0.2996P] where P=(Fo^2^+2Fc^2^)/3'
_refine_ls_weighting_scheme        calc
_refine_ls_wR_factor_gt            0.1840
_refine_ls_wR_factor_ref           0.2350
_refine_special_details            ?
_olex2_refinement_description
;
;
_atom_sites_solution_hydrogens     difmap
_atom_sites_solution_primary       dual
_atom_sites_solution_secondary     ?
loop_
  _atom_site_label
  _atom_site_type_symbol
  _atom_site_fract_x
  _atom_site_fract_y
  _atom_site_fract_z
  _atom_site_U_iso_or_equiv
  _atom_site_adp_type
  _atom_site_occupancy
  _atom_site_site_symmetry_order
  _atom_site_calc_flag
  _atom_site_refinement_flags_posn
  _atom_site_refinement_flags_adp
  _atom_site_refinement_flags_occupancy
  _atom_site_disorder_assembly
  _atom_site_disorder_group
 P1 P 0.85032(8) 0.61533(8) 0.63574(12) 0.0452(4) Uani 1 1 d . . . . .
 O1 O 0.7142(3) 0.6986(2) 0.6245(4) 0.0543(7) Uani 1 1 d . . . . .
 O4 O 0.9652(3) 0.6716(2) 0.5147(4) 0.0549(7) Uani 1 1 d . . . . .
 O2 O 0.9064(3) 0.6031(3) 0.8419(4) 0.0587(7) Uani 1 1 d . . . . .
 O3 O 0.8116(3) 0.4656(3) 0.5811(4) 0.0577(7) Uani 1 1 d . . . . .
 N1 N 0.4721(4) 0.6124(3) 0.7554(5) 0.0554(8) Uani 1 1 d . . . . .
 N3 N 0.3289(3) 0.4665(3) 0.8467(5) 0.0587(8) Uani 1 1 d . . . . .
 N2 N 0.4540(3) 0.4803(3) 0.7671(5) 0.0601(8) Uani 1 1 d . . . . .
 C2 C 0.3623(4) 0.6828(4) 0.8243(6) 0.0595(9) Uani 1 1 d . . . . .
 C1 C 0.2694(4) 0.5862(4) 0.8838(6) 0.0598(10) Uani 1 1 d . . . . .
 H2 H 0.360(4) 0.779(5) 0.825(5) 0.053(10) Uiso 1 1 d . . . . .
 H1A H 0.190(6) 0.594(5) 0.934(8) 0.075(15) Uiso 1 1 d . . . . .
 H1 H 0.562(7) 0.652(7) 0.683(9) 0.105(19) Uiso 1 1 d . . . . .
 H3 H 0.299(5) 0.367(6) 0.858(7) 0.075(14) Uiso 1 1 d . . . . .
 H3A H 0.903(8) 0.415(8) 0.555(10) 0.12(2) Uiso 1 1 d . . . . .
 H2A H 0.927(6) 0.673(6) 0.895(8) 0.080(16) Uiso 1 1 d . . . . .

loop_
  _atom_site_aniso_label
  _atom_site_aniso_U_11
  _atom_site_aniso_U_22
  _atom_site_aniso_U_33
  _atom_site_aniso_U_23
  _atom_site_aniso_U_13
  _atom_site_aniso_U_12
 P1 0.0402(6) 0.0376(6) 0.0582(6) -0.0003(3) 0.0111(4) 0.0013(3)
 O1 0.0445(13) 0.0420(12) 0.0773(16) 0.0018(11) 0.0154(11) 0.0039(9)
 O4 0.0481(13) 0.0466(13) 0.0713(16) 0.0086(11) 0.0205(11) 0.0034(9)
 O2 0.0713(18) 0.0465(14) 0.0584(15) -0.0008(11) 0.0051(13) 0.0004(11)
 O3 0.0478(14) 0.0436(13) 0.0825(18) -0.0091(11) 0.0134(13) -0.0011(9)
 N1 0.0453(15) 0.0432(15) 0.078(2) 0.0030(12) 0.0103(14) -0.0020(10)
 N3 0.0458(15) 0.0488(17) 0.082(2) 0.0059(14) 0.0047(14) -0.0056(12)
 N2 0.0503(16) 0.0472(16) 0.083(2) -0.0001(14) 0.0082(15) 0.0011(12)
 C2 0.053(2) 0.0468(19) 0.079(2) 0.0036(16) 0.0114(17) 0.0035(14)
 C1 0.0451(19) 0.057(2) 0.078(2) 0.0058(18) 0.0168(18) 0.0019(15)

_geom_special_details
;
 All esds (except the esd in the dihedral angle between two l.s. planes)
 are estimated using the full covariance matrix.  The cell esds are taken
 into account individually in the estimation of esds in distances, angles
 and torsion angles; correlations between esds in cell parameters are only
 used when they are defined by crystal symmetry.  An approximate (isotropic)
 treatment of cell esds is used for estimating esds involving l.s. planes.
;
loop_
  _geom_bond_atom_site_label_1
  _geom_bond_atom_site_label_2
  _geom_bond_distance
  _geom_bond_site_symmetry_2
  _geom_bond_publ_flag
 P1 O1 1.505(2) . ?
 P1 O4 1.502(2) . ?
 P1 O2 1.553(3) . ?
 P1 O3 1.555(3) . ?
 O2 H2A 0.81(6) . ?
 O3 H3A 1.01(8) . ?
 N1 N2 1.306(4) . ?
 N1 C2 1.338(5) . ?
 N1 H1 1.07(7) . ?
 N3 N2 1.319(5) . ?
 N3 C1 1.326(5) . ?
 N3 H3 1.01(5) . ?
 C2 C1 1.358(6) . ?
 C2 H2 0.94(5) . ?
 C1 H1A 0.84(6) . ?

loop_
  _geom_angle_atom_site_label_1
  _geom_angle_atom_site_label_2
  _geom_angle_atom_site_label_3
  _geom_angle
  _geom_angle_site_symmetry_1
  _geom_angle_site_symmetry_3
  _geom_angle_publ_flag
 O1 P1 O2 110.39(16) . . ?
 O1 P1 O3 107.99(15) . . ?
 O4 P1 O1 112.57(14) . . ?
 O4 P1 O2 110.65(17) . . ?
 O4 P1 O3 111.31(15) . . ?
 O2 P1 O3 103.53(16) . . ?
 P1 O2 H2A 117(4) . . ?
 P1 O3 H3A 108(4) . . ?
 N2 N1 C2 112.6(3) . . ?
 N2 N1 H1 120(4) . . ?
 C2 N1 H1 128(4) . . ?
 N2 N3 C1 112.1(3) . . ?
 N2 N3 H3 112(3) . . ?
 C1 N3 H3 136(3) . . ?
 N1 N2 N3 104.3(3) . . ?
 N1 C2 C1 105.0(3) . . ?
 N1 C2 H2 122(3) . . ?
 C1 C2 H2 133(3) . . ?
 N3 C1 C2 106.1(3) . . ?
 N3 C1 H1A 123(4) . . ?
 C2 C1 H1A 131(4) . . ?

loop_
  _geom_hbond_atom_site_label_D
  _geom_hbond_atom_site_label_H
  _geom_hbond_atom_site_label_A
  _geom_hbond_distance_DH
  _geom_hbond_distance_HA
  _geom_hbond_distance_DA
  _geom_hbond_angle_DHA
  _geom_hbond_site_symmetry_A
  _geom_hbond_publ_flag
 N1 H1 O1 1.07(7) 1.56(7) 2.608(4) 165(6) . yes
 N3 H3 O1 1.01(5) 1.66(6) 2.659(4) 169(5) 2_646 yes
 O3 H3A O4 1.01(8) 1.58(8) 2.584(3) 171(7) 3_766 yes
 O2 H2A O4 0.81(6) 1.77(6) 2.576(4) 177(6) 4_576 yes

loop_
  _geom_torsion_atom_site_label_1
  _geom_torsion_atom_site_label_2
  _geom_torsion_atom_site_label_3
  _geom_torsion_atom_site_label_4
  _geom_torsion
  _geom_torsion_site_symmetry_1
  _geom_torsion_site_symmetry_2
  _geom_torsion_site_symmetry_3
  _geom_torsion_site_symmetry_4
  _geom_torsion_publ_flag
 N1 C2 C1 N3 -0.1(5) . . . . ?
 N2 N1 C2 C1 0.2(5) . . . . ?
 N2 N3 C1 C2 0.0(5) . . . . ?
 C2 N1 N2 N3 -0.2(5) . . . . ?
 C1 N3 N2 N1 0.1(5) . . . . ?

_shelx_res_file
;
TITL 123trzpo4_kn2102c03a03_373k_b.res in P2(1)/c
    123trzpo4_kn2102c03a03_373k.res
    created by SHELXL-2018/3 at 17:22:27 on 11-Jul-2025
REM Old TITL 123TrzPO4_KN2102c03a03_373K in P2(1)/c
REM SHELXT solution in P2(1)/c: R1 0.258, Rweak 0.261, Alpha 0.022
REM <I/s> 0.663 for 83 systematic absences, Orientation as input
REM Formula found by SHELXT: C9 N
CELL 0.71073 9.3031 9.7798 7.1535 90 91.87 90
ZERR 4 0.0006 0.0006 0.0005 0 0.006 0
LATT 1
SYMM -X,0.5+Y,0.5-Z
SFAC C H N O P
UNIT 8 24 12 16 4
EQIV $1 +X,1.5-Y,0.5+Z
EQIV $2 2-X,1-Y,1-Z
EQIV $3 1-X,-0.5+Y,1.5-Z

L.S. 50
PLAN  20
TEMP 99.85
CONF
HTAB O2 O4_$1
HTAB O3 O4_$2
HTAB N1 O1
HTAB N3 O1_$3
BOND
LIST 6
MORE -1
BOND $H
fmap 2
acta
REM <olex2.extras>
REM <HklSrc "%.\\123TrzPO4_KN2102c03a03_373K.hkl">
REM </olex2.extras>

WGHT    0.132000    0.299600
EXTI    0.118032
FVAR       1.18264
P1    5    0.850319    0.615334    0.635739    11.00000    0.04024    0.03763 =
         0.05823   -0.00026    0.01106    0.00126
O1    4    0.714233    0.698628    0.624496    11.00000    0.04447    0.04198 =
         0.07729    0.00180    0.01538    0.00392
O4    4    0.965160    0.671599    0.514678    11.00000    0.04810    0.04657 =
         0.07130    0.00862    0.02050    0.00343
O2    4    0.906422    0.603071    0.841940    11.00000    0.07125    0.04654 =
         0.05845   -0.00080    0.00506    0.00037
O3    4    0.811617    0.465584    0.581092    11.00000    0.04780    0.04363 =
         0.08251   -0.00913    0.01337   -0.00111
N1    3    0.472071    0.612408    0.755361    11.00000    0.04528    0.04320 =
         0.07826    0.00303    0.01027   -0.00197
N3    3    0.328910    0.466470    0.846653    11.00000    0.04578    0.04877 =
         0.08183    0.00587    0.00470   -0.00556
N2    3    0.454036    0.480327    0.767064    11.00000    0.05029    0.04717 =
         0.08312   -0.00009    0.00824    0.00109
C2    1    0.362348    0.682757    0.824268    11.00000    0.05346    0.04681 =
         0.07893    0.00363    0.01141    0.00347
C1    1    0.269449    0.586202    0.883772    11.00000    0.04510    0.05744 =
         0.07768    0.00581    0.01678    0.00186
H2    2    0.359623    0.778873    0.825000    11.00000    0.05269
H1A   2    0.189527    0.594265    0.933687    11.00000    0.07473
H1    2    0.562260    0.652209    0.683206    11.00000    0.10501
H3    2    0.299307    0.367051    0.857674    11.00000    0.07546
H3A   2    0.903350    0.415476    0.554555    11.00000    0.11791
H2A   2    0.927387    0.673492    0.895039    11.00000    0.08037
HKLF 4


REM  123trzpo4_kn2102c03a03_373k_b.res in P2(1)/c
REM wR2 = 0.2350, GooF = S = 1.148, Restrained GooF = 1.148 for all data
REM R1 = 0.0690 for 1160 Fo > 4sig(Fo) and 0.0906 for all 1671 data
REM 116 parameters refined using 0 restraints

END

WGHT      0.1319      0.2992

REM Highest difference peak  0.782,  deepest hole -0.542,  1-sigma level  0.109
Q1    1   0.1470  0.6488  0.8634  11.00000  0.05    0.46
Q2    1   0.7513  0.6519  0.7610  11.00000  0.05    0.40
Q3    1   0.9497  0.5573  0.5289  11.00000  0.05    0.37
Q4    1   0.2912  0.5990  0.7487  11.00000  0.05    0.36
Q5    1   0.9326  0.5666  0.7524  11.00000  0.05    0.36
Q6    1   1.0248  0.5916  0.9812  11.00000  0.05    0.36
Q7    1   0.7626  0.3805  0.4909  11.00000  0.05    0.34
Q8    1   0.8944  0.4835  0.7074  11.00000  0.05    0.34
Q9    1   0.8270  0.6731  0.7950  11.00000  0.05    0.32
Q10   1   0.7545  0.5889  0.7555  11.00000  0.05    0.32
Q11   1   0.5528  0.6601  0.7430  11.00000  0.05    0.31
Q12   1   0.8117  0.5179  0.7558  11.00000  0.05    0.30
Q13   1   1.0157  0.5755  0.8420  11.00000  0.05    0.28
Q14   1   0.5008  0.4772  0.9828  11.00000  0.05    0.28
Q15   1   0.8170  0.7449  0.5594  11.00000  0.05    0.28
Q16   1   0.9220  0.5125  0.6039  11.00000  0.05    0.27
Q17   1   0.7261  0.5247  0.6251  11.00000  0.05    0.27
Q18   1   0.9436  0.4814  0.8572  11.00000  0.05    0.27
Q19   1   0.6880  0.4178  0.3945  11.00000  0.05    0.27
Q20   1   0.3966  0.6189  0.8918  11.00000  0.05    0.27
;
_shelx_res_checksum                8286
_shelx_hkl_file
;
   1   0   0  206.86    4.65
   2   0   0  285.99    8.12
  -2   0   0  326.11    7.88
   3   0   0  534.88   12.88
   4   0   0   66.04    6.53
   4   0   0   63.94    5.87
   5   0   0  719.47   24.77
   5   0   0  760.21   20.00
   6   0   0 1063.50   33.23
   6   0   0 1002.20   26.35
   7   0   0  474.97   24.39
   7   0   0  456.23   18.97
   8   0   0   21.59    4.21
   8   0   0   16.23    2.16
   9   0   0  151.20   13.41
  10   0   0  186.26   16.22
  11   0   0    3.39    2.90
   0  -1   0    1.55    1.02
   0  -1   0    0.47    0.50
  -1   1   0 1836.83   16.98
   1  -1   0 1898.49   18.58
  -1  -1   0 1829.91   13.70
  -1   1   0 1893.52   19.19
   1   1   0 1813.46   13.34
  -2   1   0 3332.37   34.91
   2  -1   0 3277.15   34.03
   2   1   0 3353.88   25.53
  -3  -1   0  266.05    8.82
   3  -1   0  247.41    8.81
   3   1   0  250.87    8.57
   3  -1   0  269.29   11.66
  -4  -1   0  828.78   17.63
   4   1   0  781.36   18.15
   4  -1   0  841.86   24.06
  -5  -1   0    0.15    0.75
   5   1   0    0.71    0.48
   5  -1   0    1.08    0.59
   6   1   0  268.26   16.41
   6   1   0  229.61   12.29
   6  -1   0  255.39   13.69
   6  -1   0  268.64   16.72
   7  -1   0   61.00    8.83
   7   1   0   59.56    7.09
   7  -1   0   58.13    7.09
   7   1   0   73.12    7.16
   7   1   0   57.94    8.70
   8   1   0  648.38   21.28
   8   1   0  622.82   23.57
   8  -1   0  594.39   23.50
   9  -1   0   11.47    3.74
   9   1   0    9.34    3.53
   9   1   0    5.29    1.85
  10  -1   0   21.65    5.75
  10   1   0   22.27    5.26
  11  -1   0    4.26    2.84
  11   1   0    6.81    3.44
   0   2   0 1761.88   31.13
   0  -2   0 1791.09   15.04
   0   2   0 1741.50   23.01
   0   2   0 1785.87   15.41
   0  -2   0 1828.44   24.25
  -1  -2   0  291.78   12.83
   1   2   0  275.84   10.04
  -1   2   0  287.10    8.45
   1   2   0  291.31    6.30
  -1  -2   0  288.93    6.16
   1  -2   0  290.98    8.27
  -1   2   0  295.83   11.36
  -2  -2   0   52.55    3.15
  -2   2   0   54.45    4.51
   2  -2   0   51.11    4.34
   2   2   0   62.37    3.60
  -2   2   0   42.36    4.04
   3  -2   0 2647.58   37.41
  -3  -2   0 2551.39   27.77
  -3   2   0 2563.39   25.38
   3   2   0 2558.01   29.05
   4   2   0   62.66    5.35
   4  -2   0   68.95    6.96
   4  -2   0   61.39    5.15
  -4  -2   0   58.50    4.92
   5  -2   0    0.99    0.29
   5   2   0    3.18    1.07
   5  -2   0    4.39    1.59
  -5  -2   0    2.68    1.64
   6   2   0   94.52    8.61
   6  -2   0  114.60    8.83
  -6  -2   0  108.58    8.68
   7   2   0    3.46    1.61
   7   2   0    3.58    2.36
   7  -2   0    3.56    2.37
   7  -2   0    9.34    3.18
   7   2   0    4.60    2.69
   8  -2   0  110.74   10.42
   8   2   0  104.81   10.58
   8   2   0   95.49   10.37
   9   2   0   45.13    6.27
   9   2   0   51.55    8.27
   9  -2   0   61.49    8.37
  10  -2   0    6.89    3.44
  10   2   0    4.00    2.53
  11   2   0    1.62    1.83
  11  -2   0    2.35    2.08
   0   3   0   -0.72    0.66
   0  -3   0    0.44    0.46
   0  -3   0   -2.77    1.55
   0   3   0   -0.62    1.30
  -1   3   0   92.45    5.27
   1  -3   0   90.25    6.93
   1   3   0   69.41    7.43
  -1  -3   0   86.56    4.00
  -1  -3   0   80.53    8.50
  -1  -3   0   82.43    6.63
   1   3   0   83.96    6.29
   1  -3   0   89.96    4.98
   1   3   0   85.51    4.05
   2   3   0  855.22   22.38
   2   3   0  902.72   14.79
  -2   3   0  818.38   21.54
  -2  -3   0  904.54   14.22
   2  -3   0  916.78   19.69
  -2  -3   0  955.07   28.08
  -2   3   0  952.15   20.93
   3   3   0 2374.46   27.96
   3  -3   0 2341.20   36.19
  -3   3   0 2333.16   33.38
  -3  -3   0 2311.45   26.80
  -3   3   0 2435.11   39.10
  -4   3   0    8.50    1.86
   4   3   0    6.71    1.84
   4  -3   0    4.49    2.08
  -4  -3   0   11.63    2.20
   5  -3   0 1523.40   29.29
   5   3   0 1505.73   27.50
   5  -3   0 1568.34   37.48
  -5  -3   0 1518.88   28.34
   6   3   0   29.32    4.76
  -6  -3   0   35.25    4.80
   6  -3   0   35.36    5.17
   6  -3   0   38.39    6.52
   7  -3   0    2.70    1.56
   7   3   0    0.66    1.69
   7  -3   0   -0.05    0.84
   7   3   0    0.58    0.88
   8  -3   0    7.38    2.82
   8   3   0    8.42    2.76
   8   3   0    7.07    3.45
   9  -3   0   64.41    8.68
   9   3   0   41.98    6.92
   9   3   0   55.68    7.89
  10  -3   0   55.84    8.52
  10   3   0   56.72    8.42
  11  -3   0  125.86   13.80
  11   3   0  122.56   13.39
   0  -4   0 2152.37   38.57
   0   4   0 2254.46   24.57
   0  -4   0 2210.77   23.41
   0   4   0 2309.81   49.81
   0   4   0 2207.48   36.23
   0   4   0 2364.03   47.66
  -1   4   0 1700.46   25.26
   1   4   0 1682.41   41.62
   1  -4   0 1802.55   34.37
   1  -4   0 1716.74   23.79
  -1  -4   0 1758.92   43.97
   1   4   0 1667.19   20.16
  -1  -4   0 1638.45   34.34
  -1  -4   0 1674.40   19.11
   1   4   0 1642.83   32.77
  -2  -4   0  331.91   20.16
  -2   4   0  268.02   14.52
   2   4   0  289.87   14.15
   2   4   0  283.46    9.01
  -2  -4   0  278.47    8.41
   2   4   0  350.38   20.21
   2  -4   0  279.90   11.44
  -2   4   0  282.06   12.32
   3   4   0  965.15   18.31
   3  -4   0  932.50   23.82
   3   4   0  934.36   28.22
  -3  -4   0  968.25   34.60
  -3   4   0  968.59   25.71
  -3  -4   0  909.72   16.99
  -3   4   0  962.07   25.49
   4   4   0  409.58   13.74
  -4  -4   0  392.41   12.78
   4  -4   0  411.59   17.73
  -4   4   0  392.66   15.42
  -4   4   0  396.05   18.29
   5  -4   0  213.82   11.50
   5   4   0  237.46   11.34
  -5  -4   0  203.38   10.42
   5  -4   0  210.92   13.89
  -6  -4   0   54.71    6.07
   6   4   0   56.43    6.33
   6  -4   0   47.11    7.16
   6  -4   0   64.25    6.91
   7   4   0  228.81   13.71
  -7  -4   0  200.51   12.35
   7  -4   0  236.31   14.44
   7   4   0  237.73   19.22
   8  -4   0  215.53   14.93
   8   4   0  219.86   14.39
   8   4   0  191.97   18.43
   9   4   0  137.77   12.28
   9  -4   0  130.11   12.35
   9   4   0  106.10   12.61
  10   4   0  123.26   12.51
  10  -4   0  137.12   13.69
  11   4   0   32.14    6.86
  11  -4   0   30.82    6.77
   0   5   0   -0.42    0.53
   0  -5   0    2.46    1.17
   0   5   0    0.62    1.00
   0   5   0   -1.19    1.75
   0   5   0   -0.05    1.29
   0  -5   0    0.86    1.19
  -1  -5   0  390.67   18.65
   1   5   0  427.90   23.53
  -1  -5   0  420.02   10.75
   1   5   0  421.52   18.91
  -1   5   0  421.26   22.82
   1   5   0  419.32   22.54
   1  -5   0  413.14   12.75
   1  -5   0  423.39   19.52
   1   5   0  389.54   11.35
  -1   5   0  411.59   13.48
  -1  -5   0  460.28   26.91
   2  -5   0 2395.96   46.34
  -2   5   0 2245.43   47.90
   2   5   0 2256.02   27.57
  -2  -5   0 2311.67   25.62
   2  -5   0 2273.13   34.04
  -2   5   0 2250.57   35.63
  -2  -5   0 2357.38   57.26
   3   5   0    6.55    2.28
  -3  -5   0    1.71    1.62
   3   5   0    6.12    1.07
  -3   5   0    9.89    2.38
   3  -5   0    6.91    2.10
  -3   5   0    8.25    3.02
  -3  -5   0    4.10    1.09
  -4   5   0   68.98    7.82
   4   5   0   70.81    9.02
   4   5   0   74.96    6.11
   4  -5   0   78.10    7.95
  -4   5   0   74.64    8.15
  -4  -5   0   77.16   10.60
  -4  -5   0   71.81    5.60
  -5  -5   0   12.00    5.29
   5   5   0   12.47    4.37
  -5  -5   0   16.62    2.82
   5  -5   0   17.48    4.40
  -5   5   0   16.22    3.46
   5  -5   0   21.04    3.48
   5   5   0   23.50    3.87
   6  -5   0   33.99    6.29
  -6  -5   0   27.46    7.90
   6   5   0   38.41    4.99
   6  -5   0   36.69    5.21
   6   5   0   33.70    7.94
  -6  -5   0   30.42    4.72
   7  -5   0    7.52    2.75
  -7  -5   0    5.01    4.39
  -7  -5   0    3.22    1.67
   7   5   0    9.02    2.94
   7   5   0    0.31    0.87
   8   5   0  278.66   23.63
   8   5   0  318.44   18.01
   8  -5   0  303.96   17.95
  -8  -5   0  319.84   34.10
   9   5   0    2.62    1.94
   9   5   0   -0.30    1.12
  -9  -5   0    3.74    4.17
   9  -5   0    4.49    2.45
  10  -5   0    0.64    2.14
 -10  -5   0    0.79    3.54
  10   5   0    1.49    1.88
  11   5   0    0.17    0.90
 -11  -5   0    3.39    4.29
   0   6   0   46.99    9.15
   0  -6   0   33.72    6.13
   0   6   0   38.20    7.50
   0  -6   0   40.87    3.79
   0   6   0   36.36    3.94
   1   6   0   86.05    8.90
  -1   6   0   64.47   11.20
   1   6   0   81.17   11.97
   1  -6   0   81.13    6.07
   1  -6   0   99.06   10.48
   1   6   0   75.77   11.39
  -1  -6   0   84.12    5.19
  -1   6   0   76.62   10.94
  -1   6   0   81.83    6.56
   1   6   0   84.05    5.65
  -1  -6   0  105.99   10.01
   2   6   0  105.23   13.92
  -2   6   0  106.55   11.82
  -2  -6   0  117.79   14.33
   2  -6   0  111.70    7.74
   2   6   0  118.70    6.80
  -2   6   0   97.71    8.08
   2   6   0  137.20   15.47
  -2  -6   0  115.78    6.10
   2   6   0  124.15   11.22
   2  -6   0  106.64   10.76
   3   6   0  558.54   24.27
  -3  -6   0  588.64   31.99
  -3   6   0  588.69   21.49
   3   6   0  542.47   15.61
  -3  -6   0  563.17   14.61
   3  -6   0  568.92   19.71
   3   6   0  526.79   30.46
  -3   6   0  562.94   25.51
   4  -6   0   70.77    7.75
  -4   6   0   75.13    8.97
   4   6   0   56.05   10.51
   4   6   0   79.73    6.72
   4   6   0   73.80    9.79
  -4  -6   0   75.44   11.60
  -4   6   0   90.16    9.81
  -4  -6   0   73.56    5.64
  -5   6   0  101.28   10.15
  -5  -6   0  122.74    8.35
   5   6   0  102.00   14.52
   5   6   0  122.54    8.42
   5  -6   0  128.20   11.35
   5   6   0  113.81   12.72
  -5  -6   0  121.31   15.21
   6   6   0   16.86    3.46
   6  -6   0   12.76    3.79
  -6  -6   0   10.16    2.73
   6  -6   0   13.47    3.44
  -6   6   0   11.92    3.22
   6   6   0   17.20    5.53
  -6  -6   0    7.85    3.58
   6   6   0    5.13    3.92
  -7  -6   0   22.18    8.59
   7   6   0   39.39    5.77
   7  -6   0   32.07    5.85
  -7  -6   0   25.72    4.84
   8  -6   0   49.05    7.32
   8   6   0   58.49    7.64
  -8  -6   0   47.52   12.40
  -9  -6   0    6.69    4.98
   9  -6   0    8.68    3.82
   9   6   0   16.59    4.44
  10   6   0    1.03    1.16
  10  -6   0    0.89    1.91
 -10  -6   0    2.71    3.55
 -11  -6   0    0.17   18.48
  11   6   0   -0.24    0.30
   0   7   0    1.56    1.33
   0  -7   0    1.60    0.82
   0  -7   0    3.21    2.44
   0   7   0    0.53    2.43
   0   7   0   -1.23    1.61
   1  -7   0  259.37   11.32
   1   7   0  286.21   22.89
   1   7   0  262.13   17.14
  -1  -7   0  276.85   19.22
   1   7   0  248.14   23.99
  -1   7   0  274.15   24.84
  -1   7   0  253.93   20.57
  -1   7   0  272.73   12.67
   1   7   0  261.55   11.02
   1  -7   0  309.52   19.96
  -1  -7   0  254.28    9.51
  -2   7   0 1791.03   51.49
   2   7   0 1731.40   28.57
  -2   7   0 1984.65   72.63
   2   7   0 1962.72   60.89
   2  -7   0 1877.96   51.21
  -2  -7   0 1922.74   65.39
   2   7   0 2007.37   66.72
  -2   7   0 1721.42   36.04
  -2  -7   0 1839.11   25.79
   2   7   0 1929.00   48.91
   2  -7   0 1829.27   33.91
  -3  -7   0   73.57    5.46
   3   7   0   60.14    5.29
  -3   7   0   52.10    8.40
   3  -7   0   73.56    7.37
   3  -7   0   73.90   10.37
   3   7   0   67.73    9.33
  -3  -7   0   60.30   11.77
  -3   7   0   59.35    7.35
   3   7   0   74.70   13.20
  -4   7   0  457.33   22.30
   4   7   0  463.86   16.11
  -4  -7   0  419.53   13.95
   4   7   0  413.83   23.96
  -4  -7   0  466.73   31.59
  -4   7   0  463.81   24.62
   4  -7   0  472.60   26.70
   4   7   0  470.82   33.88
   4  -7   0  449.20   20.20
  -5  -7   0 1349.35   57.43
   5  -7   0 1277.22   37.31
  -5   7   0 1228.08   38.84
   5   7   0 1287.47   29.07
  -5  -7   0 1243.47   26.84
   5   7   0 1236.83   42.96
   6   7   0    6.03    2.06
  -6  -7   0    5.26    2.15
  -6   7   0    2.68    1.73
   6  -7   0    8.44    2.55
  -6  -7   0    3.66    3.86
   7  -7   0   47.21    6.92
  -7  -7   0   45.77   10.91
  -7  -7   0   36.80    5.21
   7   7   0   53.74    6.72
   8   7   0   54.55    7.46
   8  -7   0   49.46    7.37
  -8  -7   0   44.88   11.14
   9   7   0    0.35    0.86
   9  -7   0    2.84    2.65
  -9  -7   0    0.78    2.76
 -10  -7   0   -0.15    1.28
  10   7   0    0.20    1.05
  10  -7   0    1.09    1.53
  11   7   0   19.60    5.26
   0   8   0  120.73   18.37
   0  -8   0  130.14    8.12
   0  -8   0  131.08   13.78
   0   8   0  136.45   17.25
   0   8   0  126.60    8.79
   1   8   0   29.56    4.07
  -1  -8   0   27.34    3.39
  -1   8   0   30.83    7.83
  -1   8   0    5.35    2.24
   1  -8   0   26.02    6.50
   1   8   0    9.38    5.46
   1  -8   0   25.97    3.80
  -1  -8   0   30.45    6.65
  -1   8   0   16.91    6.62
   1   8   0   27.59    6.03
   2   8   0   41.85    4.78
   2   8   0   48.33    8.12
  -2   8   0   29.84    6.95
   2  -8   0   53.40    9.52
   2  -8   0   41.78    5.25
  -2   8   0   22.69    9.17
   2   8   0   31.76    9.08
  -2  -8   0   42.08    4.02
  -2   8   0   36.35    5.32
  -3   8   0 1171.18   44.49
  -3  -8   0 1181.25   22.85
  -3  -8   0 1246.08   56.62
   3   8   0 1176.69   55.70
   3   8   0 1289.81   44.56
   3  -8   0 1205.84   31.37
   3  -8   0 1192.99   44.01
  -3   8   0 1236.76   34.47
   3   8   0 1188.76   25.58
  -4   8   0  189.34   17.31
   4   8   0  188.53   10.58
   4  -8   0  176.65   13.02
  -4   8   0  196.86   15.07
   4   8   0  181.11   16.90
  -4  -8   0  213.87   23.16
   4  -8   0  203.06   18.76
  -4  -8   0  199.71    9.71
   5  -8   0    7.28    2.97
  -5  -8   0   14.85    2.96
   5   8   0   11.34    2.91
  -5   8   0    9.15    3.71
  -5  -8   0   13.85    6.78
   5  -8   0    7.29    3.71
  -6  -8   0   52.43    5.84
   6   8   0   65.86    7.24
   6  -8   0   70.59    7.84
  -6  -8   0   70.28   13.82
  -7  -8   0   76.26   14.83
  -7  -8   0   58.73    6.87
   7   8   0   85.58    8.89
   7  -8   0   93.80   10.26
   8   8   0    0.91    1.13
   8  -8   0    1.09    1.35
  -8  -8   0    0.64    1.58
   9  -8   0    0.80    1.55
  -9  -8   0   -0.42    1.57
   9   8   0    0.23    0.86
 -10  -8   0    9.77    6.04
   0   9   0    1.05    0.99
   0  -9   0    0.71    0.99
   0  -9   0   -0.38    1.96
  -1  -9   0    3.58    1.24
  -1  -9   0    1.38    0.87
   1  -9   0    3.92    1.79
  -1   9   0    2.10    1.33
   1   9   0    3.49    1.59
   1  -9   0    4.62    3.14
   2   9   0   64.18    6.04
   2  -9   0   64.75   11.04
  -2   9   0   57.48    7.34
   2  -9   0   70.84    7.16
  -2  -9   0   73.69    5.51
  -3  -9   0   26.30    8.42
   3  -9   0   37.85    5.77
  -3   9   0   29.92    6.01
   3   9   0   38.79    5.17
   3  -9   0   46.19    9.83
  -3  -9   0   33.35    3.88
  -4  -9   0    0.04    0.24
  -4   9   0    0.59    1.69
   4  -9   0    2.62    3.95
   4  -9   0    0.93    1.47
   4   9   0    0.56    1.13
   5   9   0   17.51    3.52
   5  -9   0   22.06    4.43
   5  -9   0   15.18    5.97
  -5   9   0    4.22    2.45
  -5  -9   0   18.57    3.19
  -5  -9   0   10.41    5.12
   6  -9   0    7.82    2.79
   6  -9   0   10.27    5.52
  -6  -9   0    6.23    4.16
   6   9   0   12.61    3.32
  -7  -9   0    0.78    1.61
   7  -9   0    1.42    1.44
   7   9   0    0.54    1.02
   7  -9   0    2.06    3.61
  -8  -9   0    0.14    0.73
   8  -9   0    3.39    2.03
  -9  -9   0   17.20    7.93
   9  -9   0   42.60    7.72
   0 -10   0  375.68   27.09
   0 -10   0  370.37   14.32
  -1 -10   0    1.45    2.42
  -1  10   0    3.14    1.82
   1 -10   0   -0.52    0.98
  -1 -10   0    0.95    0.76
   1  10   0    0.24    0.64
   1 -10   0    0.46    0.59
  -2  10   0    1.69    1.49
  -2 -10   0    3.12    1.21
   2  10   0    0.44    0.71
   2 -10   0    1.11    0.76
   2 -10   0    2.05    1.90
   3 -10   0   35.68    8.85
   3 -10   0   27.83    5.13
   3  10   0   38.62    4.88
  -3  10   0   36.21    6.68
   4  10   0    6.68    2.15
   4 -10   0    2.47    1.58
  -4 -10   0    1.47    3.68
  -4  10   0    1.79    1.73
   4 -10   0    5.46    4.62
   5 -10   0   74.02   13.72
   5 -10   0   77.70    8.34
  -5 -10   0   54.63   13.64
   6 -10   0    1.29    1.69
  -6 -10   0    0.14    0.99
   6 -10   0    0.10    1.18
   7 -10   0   52.06    7.79
   7 -10   0   33.82    9.87
  -7 -10   0   30.45   11.21
  -8 -10   0    2.49    2.82
   8 -10   0   11.84    3.75
   0 -11   0    0.60    2.12
   1 -11   0  225.44   22.26
  -1 -11   0  220.97   22.87
  -2  11   0   52.13    7.42
   2 -11   0   51.87   11.08
   3 -11   0    5.05    4.00
  -3  11   0    1.83    1.87
   4 -11   0    0.59    2.56
   4 -11   0   -0.09    0.51
  -5 -11   0   76.29   16.94
   5 -11   0   89.08    9.01
   5 -11   0   87.73   16.03
   6 -11   0  134.34   12.17
  -6 -11   0   92.24   18.85
  -7 -11   0   -0.16    1.17
   7 -11   0   -0.36    0.72
   8 -11   0   41.28    7.22
   0 -12   0  113.40   17.19
   1 -12   0    4.06    3.91
  -1 -12   0    2.37    2.32
   2 -12   0   23.13    7.64
   3 -12   0   86.20   15.03
   4 -12   0   13.02    5.78
   0 -13   0    0.22    1.12
   1 -13   0   -0.34    0.56
  11   0  -1    2.02    2.22
  10   0  -1    1.04    1.81
   9   0  -1   -2.41    2.28
   8   0  -1    1.74    2.00
   7   0  -1    0.44    0.96
   7   0  -1   -1.54    0.51
   6   0  -1   -1.07    1.59
   6   0  -1    1.31    1.93
   5   0  -1    0.79    0.72
   5   0  -1    3.43    1.77
   4   0  -1    0.28    0.39
  -3   0   1    2.11    1.50
   3   0  -1    0.67    0.28
  -3   0   1    0.38    0.65
   2   0  -1   -0.64    0.52
  -2   0   1    0.04    0.55
  -1   0   1   -1.19    0.68
   1   0  -1   -0.33    0.44
   0   0  -1    0.01    0.18
   0   0   1    0.29    0.16
   0   0  -1    0.45    0.17
   1   0   1    1.98    0.51
  -1   0  -1    0.72    0.64
  -2   0  -1   -0.10    0.23
   2   0   1    1.40    0.59
   3   0   1   -0.96    0.57
  -3   0  -1   -1.34    1.07
  -4   0  -1    0.44    0.30
   4   0   1    0.97    1.02
  -5   0  -1    0.58    0.57
   5   0   1   -1.66    1.47
  -6   0  -1   -1.77    1.73
   6   0   1    0.35    0.87
   7   0   1   -2.30    1.44
   8   0   1    0.98    0.27
   9   0   1    2.56    2.61
  10   0   1    3.19    2.14
  11   0   1   -0.06    5.35
  12   1  -1    1.36    1.49
  11  -1  -1    1.20    1.97
  11   1  -1    2.25    2.29
  10   1  -1   17.89    4.70
  10  -1  -1   26.54    5.81
   9   1  -1   35.72    6.01
   9  -1  -1   38.57    6.57
   8  -1  -1  480.60   21.56
   8   1  -1  477.69   21.21
   8   1  -1  461.95   13.97
   7  -1  -1  419.51   22.36
   7  -1  -1  428.35   18.79
   7   1  -1  439.52   14.57
   7   1  -1  435.93   18.31
   7   1  -1  440.81   22.70
   6  -1  -1  172.24   10.62
   6   1  -1  139.13    9.73
   6   1  -1  162.75    9.01
   6  -1  -1  163.07   12.85
   6   1  -1  159.04   12.53
   5  -1  -1 2646.52   47.39
   5   1  -1 2634.25   36.73
   5   1  -1 2642.33   35.22
   5   1  -1 2603.66   45.83
   4   1  -1   -1.67    1.06
   4   1  -1   -1.56    1.55
  -4   1   1   -0.03    0.61
   4   1  -1   -0.18    1.46
   4  -1  -1   -0.86    0.52
  -3   1   1 1598.00   29.93
   3   1  -1 1608.82   25.30
   3  -1  -1 1624.65   28.77
   3   1  -1 1573.08   20.83
   3   1  -1 1633.96   26.84
   2   1  -1 8311.64   56.59
  -2   1   1 8640.78   57.97
  -2  -1   1 8742.20   51.73
   2   1  -1 8404.44   48.88
  -2  -1   1 8282.89   57.74
   2  -1  -1 8386.96   56.09
  -1   1   1  862.29   15.50
   1   1  -1  877.09   17.41
   1   1  -1  884.97   11.18
   1  -1  -1  855.99   14.75
  -1  -1   1  892.48   18.25
   0   1   1  562.74   10.77
   0  -1   1  552.61   12.57
   0  -1  -1  560.12   10.53
   0  -1   1  588.87   14.24
   0   1  -1  593.44   13.70
   0   1  -1  539.44    6.30
   0   1  -1  590.13   12.79
   1  -1   1 2182.27   17.90
  -1   1  -1 2147.15   17.76
   1   1   1 2086.61   21.87
  -1  -1  -1 2124.80   21.11
  -2   1  -1 6477.56   39.14
   2   1   1 6396.55   42.80
  -3   1  -1 1084.79   19.80
   3   1   1 1079.60   20.01
  -3  -1  -1 1109.62   19.37
   3  -1   1 1144.11   19.70
  -4   1  -1   52.99    5.19
   4  -1   1   38.08    4.56
   4   1   1   53.66    5.95
  -4  -1  -1   45.91    4.74
   5   1   1   14.43    3.52
   5  -1   1   11.03    2.74
  -5   1  -1   13.12    2.78
  -5  -1  -1   16.64    2.85
   6  -1   1  565.39   24.47
   6   1   1  533.64   19.42
   6  -1   1  546.81   20.32
  -6  -1  -1  610.51   20.19
   7   1   1   -2.73    1.90
  -7  -1  -1    2.74    1.85
   7  -1   1    2.27    1.57
   7  -1   1    3.06    2.02
   8  -1   1  190.20    9.13
   8  -1   1  213.81   14.66
   8   1   1  213.97   14.20
   9  -1   1  101.51    5.34
   9   1   1  114.23   11.36
  10  -1   1    6.27    2.96
  10   1   1   10.77    3.84
  11  -1   1   32.50    7.10
  11   1   1   28.52    6.25
  12   2  -1    0.99    1.20
  11  -2  -1    9.86    3.67
  11   2  -1    9.22    3.79
  10  -2  -1   76.50   10.11
  10   2  -1  101.10   11.20
   9  -2  -1   29.47    5.65
   9   2  -1   17.85    3.58
   9   2  -1   26.25    5.37
   8  -2  -1 1326.16   35.59
   8   2  -1 1292.24   31.50
   8   2  -1 1244.70   32.93
   7  -2  -1  539.62   21.62
   7   2  -1  536.42   20.48
   7   2  -1  564.86   25.34
   7  -2  -1  540.09   25.96
   7   2  -1  531.51   20.19
   6  -2  -1    1.53    1.43
   6   2  -1    1.26    1.34
   6   2  -1   -0.65    0.68
   6   2  -1   -0.88    0.73
   6  -2  -1    3.01    1.76
   5   2  -1  632.80   22.64
  -5   2   1  614.50   24.23
   5   2  -1  634.40   17.72
   5  -2  -1  591.17   22.64
   4   2  -1  109.04    6.61
   4  -2  -1  104.93    8.92
   4   2  -1  112.77    8.76
  -4   2   1  115.32    9.62
   4   2  -1  107.66    8.53
  -3   2   1  962.67   23.78
   3   2  -1  957.92   20.93
   3   2  -1  944.16   16.13
   3   2  -1 1022.93   25.15
   3  -2  -1  985.84   23.75
  -2  -2   1  190.15   11.93
   2   2  -1  140.35    8.93
  -2  -2   1  177.14   12.77
  -2   2   1  153.89    8.48
   2  -2  -1  147.95    8.02
   2   2  -1  138.91    4.92
   2   2  -1  152.02    6.24
   1   2  -1 2373.47   44.59
  -1   2   1 2407.84   28.43
   1   2  -1 2325.27   34.47
   1  -2  -1 2364.48   27.48
   1   2  -1 2389.03   36.03
  -1  -2   1 2456.21   42.45
   0  -2   1 9447.30   72.65
   0  -2  -1 9925.56   45.81
   0   2  -1 9403.83   79.28
   0   2  -1 9588.38   70.75
   0  -2  -1 9080.61   48.51
   0  -2   1 8709.71   61.99
   0   2   1 8770.54   49.64
   0   2  -1 9999.00   64.87
   1  -2   1  383.58   13.97
  -1   2  -1  407.46    7.40
   1   2   1  402.85    8.98
   1   2   1  479.06   13.23
  -1  -2  -1  452.11   12.30
   1   2   1  421.34   10.84
   1  -2   1  404.68   13.34
  -1   2  -1  390.70   13.75
   1  -2   1  400.72    7.53
  -1  -2  -1  390.02    9.98
  -2  -2  -1   35.46    3.60
   2   2   1   25.63    2.85
  -2   2  -1   26.80    2.55
   2  -2   1   26.64    3.75
   2  -2   1   29.52    2.72
   3  -2   1  634.52   17.25
   3   2   1  628.20   15.76
   3  -2   1  600.58   14.97
  -3  -2  -1  614.54   15.01
   4   2   1  251.22   11.14
  -4  -2  -1  251.69   10.49
   4  -2   1  256.14   13.64
   4  -2   1  255.02   11.11
   4  -2   1  275.28   11.25
  -5  -2  -1  301.29   13.19
   5  -2   1  298.73   16.50
   5   2   1  305.12   13.52
   5  -2   1  308.20   13.53
   5  -2   1  301.01   12.04
   6   2   1  183.19   11.80
   6  -2   1  184.38   14.53
   6  -2   1  207.38   11.97
  -6  -2  -1  179.81   10.99
  -7  -2  -1   26.41    5.39
   7   2   1   36.70    5.91
   7  -2   1   31.45    6.34
   7  -2   1   38.49    4.14
   8   2   1  146.00   11.70
   8  -2   1  132.50    6.79
   8  -2   1  163.48   13.02
   9  -2   1  660.21   27.69
   9   2   1  572.25   25.47
  10  -2   1   47.73    8.02
  10   2   1   58.35    8.99
  11   2   1    1.51    2.04
  11  -2   1    6.90    3.33
  12   3  -1    0.94    1.10
  11  -3  -1    3.36    3.26
  11   3  -1    2.32    2.36
  10  -3  -1  133.69   13.47
  10   3  -1  131.60   12.74
   9  -3  -1   49.71    7.59
   9   3  -1   46.22    6.95
   8   3  -1   41.09    6.49
   8  -3  -1   47.91    7.27
   8   3  -1   43.33    6.58
   7   3  -1  114.42   11.46
   7   3  -1  103.71   10.65
   7  -3  -1  118.15   10.20
   7   3  -1  111.20    9.11
   6   3  -1  969.85   24.10
   6  -3  -1  986.25   33.04
   6   3  -1  980.17   30.83
   6   3  -1  990.47   31.13
  -6   3   1  921.03   32.99
   5   3  -1  126.39   10.37
   5  -3  -1  129.16   10.83
  -5   3   1  131.55   11.64
   5   3  -1  122.85    8.07
   5   3  -1  119.19   10.95
   4   3  -1    0.25    1.66
   4   3  -1    2.29    1.46
  -4   3   1   -1.94    2.52
   4   3  -1    1.14    1.08
   4  -3  -1    1.16    0.15
  -4   3   1    0.39    0.25
   3   3  -1  192.25    9.46
   3   3  -1  208.68   13.46
   3  -3  -1  208.73   11.54
   3   3  -1  212.07    7.46
  -2   3   1   24.42    3.51
  -2  -3   1   23.77    6.11
   2   3  -1   24.78    1.88
   2   3  -1   16.86    3.52
   2   3  -1   21.11    2.34
   2   3  -1   20.81    3.90
   2  -3  -1   21.51    3.14
   1   3  -1  151.51   10.60
   1   3  -1  184.04   12.77
  -1   3   1  147.19    7.75
   1   3  -1  163.22   10.03
  -1  -3   1  151.09   12.08
  -1  -3   1  153.29   10.18
   1  -3  -1  159.86    7.85
  -1  -3   1  174.80   13.01
   0   3  -1 1168.03   33.10
   0  -3  -1 1138.62   19.19
   0   3  -1 1232.08   27.37
   0  -3  -1 1176.07   21.06
   0  -3   1 1093.35   34.57
   0   3   1 1163.06   29.70
   0   3   1 1138.10   20.20
   0   3  -1 1109.04   28.31
   0  -3   1 1121.49   29.60
   0  -3   1 1207.72   26.85
  -1   3  -1 1878.95   48.61
  -1  -3  -1 1975.57   35.39
  -1  -3  -1 1835.84   27.10
  -1  -3  -1 1943.76   24.61
   1  -3   1 1991.47   17.34
   1   3   1 1957.70   32.39
  -1   3  -1 1965.48   36.20
   1  -3   1 1994.95   34.50
   1   3   1 1966.97   26.51
   1  -3   1 1797.33   20.93
   1   3   1 1916.70   25.34
   1  -3   1 1937.70   36.87
  -2  -3  -1  328.18   14.66
  -2   3  -1  321.04   14.00
   2   3   1  317.89   11.87
   2  -3   1  316.69   11.20
  -2  -3  -1  310.43   10.34
   2  -3   1  313.06   14.17
   2  -3   1  317.72    9.23
   2   3   1  321.05   10.72
   3  -3   1  916.10   23.11
   3  -3   1  961.04   19.14
   3   3   1  970.86   20.22
  -3  -3  -1  890.80   18.46
   3  -3   1  912.06   24.44
   4  -3   1  220.92   11.94
   4  -3   1  220.50   10.73
  -4  -3  -1  200.79   10.26
   4   3   1  236.41   11.33
   4  -3   1  234.71   13.16
   5   3   1   95.60    7.57
   5  -3   1   91.41    7.53
   5  -3   1  103.85    9.82
   5  -3   1   93.89    7.97
  -5  -3  -1   98.54    7.38
   6   3   1  205.30   12.17
   6  -3   1  220.78   15.56
   6  -3   1  197.95   11.93
  -6  -3  -1  192.66   11.92
   7   3   1  457.90   20.19
  -7  -3  -1  435.38   18.86
   7  -3   1  416.90   19.49
   7  -3   1  379.27   14.26
   7  -3   1  432.56   23.63
   8   3   1   80.98    9.52
   8  -3   1   80.96    5.64
   8  -3   1   93.59    9.65
   9  -3   1    3.53    2.43
   9   3   1    1.34    1.36
  10   3   1    5.08    2.92
  10  -3   1    3.62    2.43
  11   3   1   95.50   12.39
  11  -3   1   74.51   10.92
  12   4  -1   -0.37    0.92
  11  -4  -1   49.20    8.76
  11   4  -1   55.63    8.65
  10  -4  -1    2.95    2.12
  10   4  -1    2.52    2.01
   9  -4  -1    1.03    1.87
   9   4  -1   -0.10    0.46
   9   4  -1    3.11    2.21
   8  -4  -1   27.13    4.99
   8   4  -1   34.93    5.62
   7   4  -1   64.07    9.20
   7   4  -1   63.55    7.09
   7  -4  -1   74.61    8.08
   7   4  -1   52.89    8.65
  -6   4   1  287.86   18.96
   6   4  -1  299.53   19.59
   6  -4  -1  313.81   19.22
   6   4  -1  281.49   17.26
   6   4  -1  301.22   13.52
  -5  -4   1   94.71   14.52
   5  -4  -1   93.07    9.75
   5   4  -1   80.41    9.82
   5   4  -1   89.68    8.28
  -5   4   1   81.13    6.05
  -5   4   1   83.40    9.49
   5   4  -1   81.04    6.06
   4   4  -1  278.52   10.14
  -4   4   1  266.13   12.87
   4   4  -1  307.29   19.21
  -4   4   1  271.45   15.85
   4  -4  -1  288.02   15.22
  -4  -4   1  301.80   23.04
   3   4  -1  785.19   28.14
   3   4  -1  808.44   14.50
   3  -4  -1  809.14   23.38
   3   4  -1  812.73   30.17
  -3   4   1  832.04   24.57
  -3  -4   1  884.89   34.74
  -3  -4   1  808.13   13.83
  -2  -4   1  189.00   15.63
  -2  -4   1  162.84    5.00
   2   4  -1  197.11   17.03
   2   4  -1  160.91    5.09
  -2   4   1  151.92    9.53
   2  -4  -1  168.94    9.56
   2   4  -1  150.30   11.14
   2   4  -1  167.22   13.34
   1   4  -1   47.81    7.41
   1  -4  -1   56.68    5.06
  -1   4   1   56.86    5.22
   1   4  -1   61.06    7.57
  -1  -4   1   58.16    6.88
  -1  -4   1   59.77    8.99
   1   4  -1   51.30    6.45
   0   4  -1  583.89    9.73
   0   4  -1  655.46   21.82
   0  -4   1  694.56   23.46
   0   4   1  666.91   25.08
   0  -4   1  643.23    8.54
   0   4   1  649.42   16.56
   0   4  -1  619.02   24.30
   0  -4  -1  657.70   15.81
   0  -4   1  705.26   27.76
   0   4  -1  742.69   29.80
   0  -4  -1  688.27   19.28
   0  -4   1  660.17   30.61
   1  -4   1 2642.97   21.43
   1   4   1 2716.66   46.04
   1   4   1 2479.88   31.46
   1  -4   1 2608.66   54.79
  -1   4  -1 2760.55   62.95
   1  -4   1 2501.56   25.52
   1   4   1 2583.12   35.61
  -1  -4  -1 2763.50   51.34
  -1  -4  -1 2538.79   30.40
  -1  -4  -1 2557.19   36.46
  -1   4  -1 2560.19   46.76
   2  -4   1  201.02   14.07
   2   4   1  178.62    9.84
  -2  -4  -1  198.39   13.42
   2  -4   1  166.52    6.80
   2   4   1  172.85    8.70
  -2   4  -1  178.65   12.25
   2  -4   1  155.63    8.02
   2   4   1  187.52   14.65
  -2  -4  -1  177.95    8.26
   2  -4   1  186.11   12.43
   3   4   1  207.98   11.92
  -3  -4  -1  208.75   14.54
  -3  -4  -1  189.39    9.07
  -3   4  -1  191.38   12.25
   3  -4   1  199.42   13.25
   3  -4   1  192.06    8.71
   3   4   1  191.43    9.58
   3  -4   1  211.26   11.03
  -4  -4  -1  203.10   10.03
   4  -4   1  212.12   10.16
   4  -4   1  191.58   13.01
   4  -4   1  199.37   12.17
   4   4   1  177.95   10.13
   5  -4   1    6.60    2.33
  -5  -4  -1    1.68    1.22
   5   4   1    6.05    2.12
   5  -4   1    2.95    1.75
   5  -4   1    4.61    1.98
  -5  -4  -1    1.59    0.88
  -6  -4  -1    3.74    1.80
   6  -4   1    6.31    1.98
   6  -4   1    3.97    2.50
   6   4   1    4.98    1.68
   6  -4   1    3.83    2.54
  -7  -4  -1  163.35   11.33
   7   4   1  162.73   12.20
   7  -4   1  159.46   12.19
   8  -4   1   31.64    5.75
   8   4   1   30.22    5.76
   9   4   1   20.19    4.96
   9  -4   1   31.46    6.22
  10  -4   1    0.78    1.96
  10   4   1    0.26    1.71
  11   4   1    1.62    2.04
  11  -4   1    6.09    3.83
  12   5  -1   29.92    6.88
  11   5  -1    1.54    1.36
 -11  -5   1    1.52    3.16
  10   5  -1  205.47   15.97
 -10  -5   1  210.04   30.12
  10  -5  -1  190.79   16.74
  -9  -5   1   20.41    9.46
   9   5  -1   18.23    5.53
   9   5  -1   19.08    4.98
   9  -5  -1   27.44    6.00
   8  -5  -1   15.22    4.66
  -8  -5   1    6.07    5.42
   8   5  -1    6.00    3.53
   8   5  -1   11.73    3.13
   7   5  -1   11.72    3.98
   7  -5  -1   13.63    3.57
   7   5  -1   13.06    3.14
   7   5  -1    8.96    4.18
  -7  -5   1    4.86    4.71
  -6   5   1  300.10   20.19
   6   5  -1  293.02   17.11
   6   5  -1  278.21   20.78
   6   5  -1  302.34   13.62
  -6   5   1  302.16   12.47
   6  -5  -1  297.53   18.68
  -6  -5   1  303.18   29.42
  -5   5   1  961.09   33.58
   5   5  -1  938.29   37.33
   5  -5  -1  909.65   30.98
   5   5  -1  956.51   21.60
  -5   5   1  946.98   25.59
   5   5  -1  872.79   26.44
  -5  -5   1 1003.13   45.33
   5   5  -1  959.41   38.21
   4   5  -1  356.33   11.66
  -4   5   1  361.49   17.71
   4   5  -1  343.61   21.34
   4   5  -1  340.79   22.44
  -4  -5   1  366.62   25.58
   4  -5  -1  345.17   17.23
  -4   5   1  336.33   18.32
  -4  -5   1  355.27   10.74
  -3  -5   1 2855.06   69.11
   3  -5  -1 2594.96   43.78
  -3  -5   1 2688.06   25.37
  -3   5   1 2814.53   53.98
   3   5  -1 2766.01   61.21
   3   5  -1 2717.13   27.03
  -3   5   1 2620.24   45.88
   3   5  -1 2557.77   53.08
   2   5  -1  394.71   19.76
   2  -5  -1  400.93   15.55
  -2   5   1  395.66   16.27
  -2  -5   1  418.76   25.68
   2   5  -1  383.01   25.87
  -2  -5   1  407.97    7.85
   2   5  -1  400.62   22.65
   2   5  -1  390.56    8.39
  -1   5   1  479.80   16.44
   1   5  -1  512.75    8.21
   1   5  -1  463.41   23.78
   1  -5  -1  514.23   19.68
   1   5  -1  506.68   21.77
  -1  -5   1  539.07   29.03
  -1  -5   1  511.31   22.87
  -1  -5   1  536.05    7.01
   1  -5  -1  504.90   16.17
   0   5  -1  242.80   16.85
   0   5   1  269.19   11.41
   0  -5   1  294.42   16.75
   0   5  -1  257.32    7.23
   0  -5  -1  269.45   10.97
   0  -5  -1  282.48   14.32
   0  -5   1  275.32    6.62
   0   5  -1  268.41   20.59
   0   5   1  293.16   18.75
   0   5  -1  248.10   14.80
  -1   5  -1   30.98    3.37
   1   5   1   29.93    5.58
  -1  -5  -1   34.50    4.88
  -1   5  -1   41.52    8.34
  -1   5  -1   33.23    6.07
   1  -5   1   32.91    3.00
   1   5   1   32.81    3.91
  -1  -5  -1   27.25    3.38
   1  -5   1   41.31    6.49
   1   5   1   34.10    4.83
  -2  -5  -1  584.86   27.16
   2   5   1  601.79   20.86
   2  -5   1  622.77   16.51
   2   5   1  615.48   17.06
  -2   5  -1  600.51   25.53
   2  -5   1  609.58   13.52
   2  -5   1  609.49   26.88
   2  -5   1  601.51   24.39
  -2  -5  -1  643.92   16.95
   3  -5   1  176.54   14.07
   3  -5   1  181.24    8.65
   3   5   1  189.99   10.14
   3  -5   1  181.81   14.74
   3   5   1  169.83   11.49
   3  -5   1  176.21   10.20
  -3  -5  -1  171.69    8.94
  -3   5  -1  178.12   13.52
   4  -5   1  986.99   27.64
   4   5   1 1038.55   31.72
  -4  -5  -1 1119.19   38.58
  -4   5  -1 1067.88   31.54
   4  -5   1 1065.32   24.07
  -4  -5  -1 1042.38   23.99
   4  -5   1 1114.59   35.29
   4   5   1 1067.08   25.31
   5  -5   1  392.50   15.99
   5  -5   1  415.24   20.94
   5   5   1  402.72   21.37
   5   5   1  367.71   15.69
   5  -5   1  392.64   19.46
  -5  -5  -1  360.13   15.05
  -6  -5  -1  127.82    9.78
   6  -5   1  145.71   10.76
   6  -5   1  127.51   12.19
  -6  -5  -1  148.93   17.75
   6   5   1  148.73   10.90
  -7  -5  -1   24.75    4.44
  -7  -5  -1   29.93    8.61
   7   5   1   32.95    5.70
   7  -5   1   24.97    4.97
   8  -5   1   33.00    6.24
  -8  -5  -1   19.12    8.53
   8   5   1   34.11    6.53
   9   5   1   38.45    7.02
   9  -5   1   40.38    6.95
  -9  -5  -1   29.08   11.27
  10   5   1   10.20    4.07
  10  -5   1   11.53    4.12
 -10  -5  -1   18.35    8.18
  11   5   1  153.38   16.63
 -11  -5  -1  156.19   26.05
 -12  -5  -1    0.19    1.63
  11   6  -1   65.58    9.29
  10  -6  -1   47.47    8.45
 -10  -6   1   28.98   11.75
  10   6  -1   44.44    7.20
   9  -6  -1   18.19    4.88
  -9  -6   1   13.76    6.17
   9   6  -1   20.81    4.80
   8   6  -1    4.75    2.23
  -8  -6   1    1.39    3.42
   8  -6  -1    2.18    2.18
   7   6  -1  274.33   14.33
  -7  -6   1  243.61   26.50
   7   6  -1  277.74   17.95
  -6   6   1  204.86   17.12
  -6  -6   1  233.50   24.26
  -6   6   1  219.47   12.95
   6   6  -1  169.25   17.65
   6   6  -1  219.30   14.99
   6   6  -1  218.39   11.78
   5   6  -1  593.83   30.39
   5   6  -1  633.06   18.43
  -5   6   1  583.25   23.26
   5   6  -1  527.19   30.85
   5  -6  -1  604.58   25.66
  -5  -6   1  648.69   37.80
  -5   6   1  582.07   26.95
  -4  -6   1 1344.92   21.07
  -4   6   1 1315.26   37.21
   4   6  -1 1321.00   42.67
   4   6  -1 1365.28   22.89
  -4   6   1 1361.09   38.83
   4  -6  -1 1369.08   35.45
   4   6  -1 1396.87   48.75
  -4  -6   1 1444.05   55.21
  -3  -6   1 1032.71   15.77
   3   6  -1  997.86   17.08
   3   6  -1  993.29   40.12
  -3  -6   1 1082.12   45.69
  -3   6   1 1110.67   40.88
   3   6  -1  987.26   35.05
   3  -6  -1 1014.94   28.26
  -3   6   1  929.14   29.30
   2   6  -1  809.73   35.13
   2  -6  -1  801.50   28.85
   2  -6  -1  811.65   23.88
  -2  -6   1  814.28   11.46
   2   6  -1  790.05   13.03
  -2   6   1  786.25   24.17
  -2  -6   1  847.07   40.49
   2   6  -1  791.20   30.79
   1  -6  -1  481.31   21.67
  -1   6   1  466.40   17.48
  -1   6   1  460.50   30.85
   1   6  -1  457.65    9.27
  -1  -6   1  510.14    8.16
   1  -6  -1  482.79   16.70
  -1  -6   1  489.47   33.06
   1   6  -1  402.25   24.61
   1   6  -1  484.77   29.03
  -1  -6   1  482.31   24.60
   1   6  -1  479.59   23.13
   0   6  -1 2008.01   23.65
   0   6  -1 2118.85   47.42
   0   6  -1 2168.16   54.40
   0   6   1 2050.84   57.03
   0  -6  -1 2114.59   33.31
   0  -6  -1 2003.47   42.98
   0   6  -1 2047.26   62.13
   0  -6   1 2140.80   20.93
   0  -6   1 2139.59   49.30
  -1  -6  -1  165.83   12.20
   1  -6   1  160.91   13.96
   1  -6   1  166.99    7.46
   1   6   1  152.59   11.16
   1   6   1  190.13   10.30
  -1   6  -1  156.59    8.38
  -1   6  -1  162.37   19.11
   1   6   1  182.51   15.75
  -1  -6  -1  173.34    9.04
  -1   6  -1  199.72   16.22
  -2   6  -1   99.56   11.54
  -2  -6  -1   99.79   13.11
   2   6   1  110.05    7.95
   2  -6   1  109.39   11.96
  -2  -6  -1  114.66    7.54
   2  -6   1  101.38    5.87
   2  -6   1  108.86    7.14
   2   6   1  100.98   12.81
  -2   6  -1   84.51   15.58
   2   6   1  113.04   10.19
  -3   6  -1 1228.35   39.30
   3  -6   1 1203.84   22.62
  -3  -6  -1 1239.06   43.78
   3  -6   1 1169.67   39.69
  -3  -6  -1 1170.10   24.44
   3   6   1 1219.55   26.69
   3  -6   1 1195.91   27.36
  -4   6  -1   36.34    6.70
   4  -6   1   50.67    5.31
  -4  -6  -1   43.15    5.02
  -4  -6  -1   44.69    8.90
   4   6   1   35.38    5.93
   4   6   1   56.84    6.13
   4  -6   1   37.40    5.35
  -5  -6  -1  252.42   12.66
   5  -6   1  266.82   13.30
   5  -6   1  257.65   15.94
   5   6   1  253.15   13.64
  -5  -6  -1  283.76   22.00
  -5   6  -1  252.86   16.38
   5   6   1  236.67   16.73
  -6  -6  -1  273.12   23.23
  -6  -6  -1  254.82   13.89
   6   6   1  289.10   20.15
   6  -6   1  297.56   15.45
   6   6   1  287.07   15.65
   6  -6   1  249.04   17.01
  -7  -6  -1    2.60    3.46
   7   6   1    7.73    2.71
   7  -6   1    5.88    2.66
   7   6   1    2.33    2.26
   8   6   1   35.29    6.12
   8  -6   1   36.79    6.58
  -8  -6  -1   17.82    7.12
   9  -6   1    5.30    2.77
  -9  -6  -1    0.25    2.15
   9   6   1    2.70    1.89
  10   6   1   60.65    9.45
 -10  -6  -1   66.02   14.57
  10  -6   1   89.77   11.56
 -11  -6  -1    0.94    1.77
  11   6   1    2.18    1.90
  10  -7  -1   17.73    5.05
 -10  -7   1   -0.16   17.00
  10   7  -1   12.82    4.31
  -9  -7   1    1.54    3.07
   9   7  -1   12.89    3.66
   8   7  -1    1.18    1.43
   8  -7  -1    0.75    1.56
  -8  -7   1    0.37    1.66
   7   7  -1   13.72    3.17
  -7  -7   1   13.86    6.30
   7   7  -1    8.45    3.13
   6   7  -1    3.08    1.48
  -6   7   1    2.18    1.37
  -6   7   1    1.97    1.65
   6   7  -1    0.68    1.09
   5  -7  -1  119.15   11.59
  -5   7   1  161.23   14.73
  -5   7   1  157.41   13.53
  -5  -7   1  168.73   20.60
  -4   7   1    0.87    1.66
  -4   7   1    0.60    1.46
   4   7  -1   -0.68    1.86
   4  -7  -1   -0.83    1.39
   4   7  -1    4.25    1.10
   4   7  -1    3.36    2.65
  -4  -7   1    3.21    1.29
  -3  -7   1   25.05    2.43
   3   7  -1   20.44    7.53
  -3   7   1   28.90    7.07
   3   7  -1   16.38    4.74
  -3  -7   1   30.02    8.73
  -3   7   1   20.44    4.34
   3   7  -1   17.08    5.52
   3  -7  -1   21.29    4.22
   3  -7  -1   35.45    7.03
   3   7  -1   22.66    2.48
   2  -7  -1   71.94    7.26
   2   7  -1   78.73   12.89
  -2   7   1   57.39   10.09
   2   7  -1   64.53    3.86
  -2   7   1   59.11    7.13
  -2   7   1   51.88   13.34
   2   7  -1   66.80    9.42
  -2  -7   1   50.00   10.86
  -2  -7   1   67.06    3.43
   2  -7  -1   60.31    8.78
   2   7  -1   45.25    9.04
  -1  -7   1   83.66    3.67
  -1   7   1   64.54    6.72
   1   7  -1   71.60    4.03
   1   7  -1   82.77   13.00
   1  -7  -1   69.81    6.61
  -1   7   1   48.12    9.79
   1  -7  -1   72.60    9.07
   1   7  -1   73.91   10.98
  -1  -7   1   73.35   10.15
   1   7  -1   73.52    9.37
   0   7  -1   45.19    3.79
   0  -7  -1   50.38    7.47
   0  -7   1   51.21    3.56
   0   7  -1   39.25    9.93
   0   7   1   47.81    9.21
   0   7  -1   34.66    9.09
   0  -7  -1   47.56    5.28
   0  -7   1   39.82    7.11
   0   7   1   43.14    5.32
   0   7  -1   46.31    7.57
  -1   7  -1   62.41    5.58
  -1  -7  -1   73.76    6.31
  -1   7  -1   73.20   12.76
  -1   7  -1   83.36   11.33
   1   7   1   63.99    6.15
   1   7   1   71.37   10.64
  -1  -7  -1   69.62    8.87
   1  -7   1   77.84   10.57
   1  -7   1   69.35    5.08
   2  -7   1  132.52    8.15
   2   7   1  122.55    8.73
   2   7   1   99.41   14.08
  -2   7  -1  114.85   13.18
  -2   7  -1  112.84   16.82
   2  -7   1  143.02   14.68
  -2  -7  -1  142.19    8.83
   2   7   1  133.21   11.63
   3  -7   1   43.93    4.37
  -3   7  -1   36.65    7.34
   3  -7   1   55.31    9.39
  -3  -7  -1   44.40    9.26
   3   7   1   55.01    6.01
   3   7   1   46.36    7.07
   3  -7   1   40.79    5.16
  -3  -7  -1   53.13    5.40
  -4   7  -1   31.22    6.45
   4  -7   1   43.36    5.24
  -4  -7  -1   38.42    4.85
   4  -7   1   43.39    5.92
  -4  -7  -1   47.77    9.52
   4   7   1   37.59    5.08
   4  -7   1   42.40    8.30
   4   7   1   38.13    6.54
   5   7   1   23.67    6.00
  -5  -7  -1   33.29    4.80
  -5  -7  -1   24.67    7.01
  -5   7  -1   30.61    6.42
   5  -7   1   35.05    5.88
   5  -7   1   26.30    7.29
   5   7   1   42.10    5.79
   5  -7   1   40.34    5.24
   6  -7   1   29.83    5.12
   6  -7   1   12.97    3.85
  -6  -7  -1    9.78    4.72
   6   7   1   26.93    4.68
   6   7   1   12.65    4.16
  -6  -7  -1   17.79    3.73
   7  -7   1    7.06    2.88
   7   7   1    4.82    2.49
  -7  -7  -1    1.92    2.89
   8  -7   1   38.30    6.77
  -8  -7  -1   30.29    8.77
   8   7   1   30.18    5.93
  -9  -7  -1   -0.35    1.02
   9  -7   1    0.95    1.43
   9   7   1    0.45    1.35
 -10  -7  -1    0.13    0.95
  10   7   1    0.39    1.04
  11   7   1    1.25    1.17
 -11  -7  -1    0.91    2.40
   9  -8  -1    0.17    0.40
  -9  -8   1    0.15    1.06
   8  -8  -1    2.58    2.48
   8   8  -1    0.66    0.74
  -8  -8   1    0.14   13.50
  -7  -8   1   65.84   14.47
   7   8  -1   76.18    7.53
   7  -8  -1   92.52   10.05
   6   8  -1    0.74    0.76
  -6   8   1   -0.05    0.25
  -6   8   1    0.31    1.80
   5   8  -1  213.36   13.61
  -5   8   1  273.90   19.89
  -5  -8   1  240.56   25.97
   5   8  -1  262.91   11.84
  -5   8   1  292.35   20.41
   4  -8  -1  128.83   15.10
  -4   8   1  117.24   12.26
  -4  -8   1  124.86    6.31
  -4  -8   1  149.85   20.18
  -4   8   1   94.02   11.87
   4  -8  -1  114.92   11.13
   4   8  -1  137.56    7.36
   3  -8  -1  491.19   26.96
   3   8  -1  519.66   12.58
  -3  -8   1  513.00   37.34
  -3   8   1  470.42   22.68
   3  -8  -1  484.51   21.65
  -3   8   1  463.89   29.66
  -3  -8   1  468.57   10.73
   2   8  -1    5.90    3.03
   2  -8  -1    6.31    2.43
   2   8  -1    1.37    3.11
  -2   8   1    2.30    3.06
  -2  -8   1    3.95    0.78
  -2   8   1    1.96    1.73
   2   8  -1    5.63    1.27
  -2  -8   1   12.69    6.49
  -2   8   1    2.39    3.68
   2  -8  -1    8.89    3.74
   1   8  -1  240.03   18.37
  -1   8   1  259.28   24.68
   1   8  -1  239.56    8.11
  -1  -8   1  257.60   21.14
  -1   8   1  263.45   14.76
   1   8  -1  229.57   23.29
  -1  -8   1  286.69    7.28
  -1   8   1  215.72   23.25
   1  -8  -1  288.40   20.19
   1  -8  -1  262.89   13.49
   0   8  -1 1054.86   20.50
   0  -8  -1 1195.95   28.13
   0  -8   1 1129.72   17.64
   0  -8   1 1155.49   42.90
   0   8   1 1005.39   47.69
   0   8  -1 1004.96   44.76
   0   8   1 1072.45   28.12
   0  -8  -1 1117.20   37.90
   0   8   1 1182.50   51.31
   0   8  -1 1074.88   54.87
  -1   8  -1  237.10   11.33
  -1  -8  -1  283.19   19.39
   1  -8   1  265.80   20.87
   1  -8   1  246.82    9.85
  -1   8  -1  231.87   20.77
   1   8   1  238.01   21.63
  -1  -8  -1  266.24   12.72
   1   8   1  267.70   13.51
  -2   8  -1    9.49    3.92
   2  -8   1   19.99    5.80
   2   8   1   11.23    4.94
  -2  -8  -1   23.65    3.86
   2   8   1   14.31    4.32
   2   8   1   14.60    3.12
   2  -8   1   18.13    2.66
   2  -8   1   16.47    2.88
   3   8   1    0.89    1.66
  -3  -8  -1    2.01    3.18
  -3   8  -1    0.07    0.88
   3  -8   1    0.48    0.51
  -3  -8  -1    0.59    1.07
   3   8   1    1.86    1.42
   3  -8   1    0.39    2.33
   3  -8   1    2.66    1.07
   4   8   1   50.78    8.15
  -4  -8  -1   51.59    5.73
  -4  -8  -1   53.55   10.99
   4   8   1   48.96    6.00
   4  -8   1   44.24    6.21
  -4   8  -1   35.30    7.77
   4  -8   1   64.85    6.52
   4  -8   1   53.98    9.76
   5   8   1    0.11    0.99
   5  -8   1    3.04    3.52
  -5  -8  -1    0.92    0.86
  -5  -8  -1    3.48    4.06
   5  -8   1    0.78    1.03
   5   8   1   -0.36    0.47
   5  -8   1    1.13    1.01
  -5   8  -1    0.18    0.42
  -6  -8  -1   74.97    7.90
   6  -8   1   89.47    8.95
  -6  -8  -1   98.31   15.31
   6   8   1   85.97    9.07
   6  -8   1   86.61   13.49
   7   8   1    2.19    1.84
  -7  -8  -1    3.25    3.33
   7  -8   1    0.79    1.11
   8   8   1   21.92    4.97
  -8  -8  -1   18.72    7.30
   8  -8   1   29.57    6.09
   9  -8   1   -0.52    0.90
  -9  -8  -1    0.13    1.95
   9   8   1   -0.26    0.73
  10   8   1    0.98    1.86
 -10  -8  -1    1.28    2.47
  -9  -9   1    2.26    3.60
   9  -9  -1   18.14    5.08
  -8  -9   1    1.44    2.54
   8  -9  -1    7.07    3.31
   7  -9  -1  101.93   10.95
  -7  -9   1  101.71   19.04
  -6   9   1   64.31   10.39
  -6  -9   1   98.10   17.99
  -5   9   1  224.89   18.94
  -5  -9   1  176.74   24.23
   5   9  -1  222.82   10.37
  -5   9   1  201.72   18.00
   5  -9  -1  242.25   22.07
  -4   9   1  121.89   13.14
  -4  -9   1  132.85   20.36
  -4   9   1  137.66   15.16
   4   9  -1  152.42    7.64
   4  -9  -1  162.63   17.18
   3   9  -1  223.34    8.14
  -3  -9   1  218.70    7.11
   3  -9  -1  204.03   14.27
   3  -9  -1  251.22   21.21
  -3   9   1  227.34   16.46
  -3  -9   1  265.55   29.60
  -2  -9   1  539.78    9.47
   2  -9  -1  528.31   21.82
   2  -9  -1  544.37   30.51
   2   9  -1  489.23   11.06
  -2   9   1  503.41   22.88
   1  -9  -1  248.77   19.75
  -1  -9   1  269.53   22.76
   1   9  -1  216.26    7.86
  -1   9   1  263.16   15.67
   1  -9  -1  246.31   13.86
  -1  -9   1  273.12    6.94
   0  -9  -1    6.92    2.38
   0   9  -1   10.02    2.21
   0  -9   1   11.94    1.92
   0  -9   1    7.95    3.17
   0   9   1    1.29    2.38
   0   9   1    6.33    2.35
   0  -9  -1    4.99    2.76
   1   9   1  135.83   17.87
   1  -9   1  138.34   15.81
   1   9   1  141.61   10.62
   1  -9   1  155.07    8.07
  -1  -9  -1  132.78   14.60
  -1  -9  -1  134.93    9.17
   2  -9   1   17.35    3.22
  -2  -9  -1   30.74    4.56
   2   9   1   12.77    5.60
   2  -9   1   27.04    3.39
   2  -9   1   20.81    6.82
   2   9   1   24.84    4.52
   3  -9   1   19.91    6.48
   3   9   1   15.35    4.69
   3  -9   1   22.63    3.36
   3   9   1   27.72    4.69
  -3  -9  -1   22.51    3.91
   3  -9   1   22.39    4.01
   4  -9   1   73.07    6.78
   4  -9   1   69.37   12.16
   4  -9   1   57.10    7.17
  -4  -9  -1   63.63   13.33
  -4  -9  -1   58.35    6.37
   4   9   1   66.19    7.28
  -5  -9  -1  258.17   13.90
  -5  -9  -1  247.20   25.87
   5  -9   1  302.46   15.41
   5  -9   1  236.10   16.56
   5   9   1  269.65   15.73
   5  -9   1  278.24   25.14
   6  -9   1   14.19    5.52
  -6  -9  -1    7.10    4.38
   6   9   1   13.07    3.52
   6  -9   1   20.39    4.29
  -7  -9  -1    5.08    4.21
   7  -9   1   17.64    4.46
   7   9   1    7.19    2.76
   7  -9   1    7.02    5.14
  -8  -9  -1   59.78   13.57
   8   9   1   58.32    8.44
  -9  -9  -1   -0.43    1.45
   9  -9   1   -0.32    0.26
   8 -10  -1   32.76    6.57
  -8 -10   1    3.40    5.12
   7 -10  -1    6.32    4.33
  -7 -10   1    0.47    1.12
   7 -10  -1    5.29    2.85
  -6 -10   1    7.57    5.93
  -6  10   1    6.18    3.37
   6 -10  -1    6.70    4.54
   5 -10  -1   72.77   12.83
  -5  10   1   74.90   11.34
  -5 -10   1   82.54   17.56
  -4 -10   1   94.14   19.38
  -4  10   1  138.27   14.29
   4 -10  -1  126.78   16.90
   3 -10  -1   83.65    9.39
   3 -10  -1  126.19   16.12
  -3  10   1  105.87   11.73
   2 -10  -1   60.23    7.50
   2 -10  -1   54.65   10.81
  -2  10   1   59.05    8.20
  -1  10   1   53.86    7.42
   1 -10  -1   51.05    6.76
  -1 -10   1   41.81   10.37
   1 -10  -1   58.89   10.28
  -1 -10   1   52.53    2.67
   0 -10   1    0.58    0.48
   0  10   1    0.39    0.81
   0 -10  -1    2.35    2.26
   0 -10  -1    0.41    1.12
   0 -10   1    0.96    2.42
   1  10   1  100.58    9.63
  -1 -10  -1  105.54    8.56
   1 -10   1  114.79    6.95
   1 -10   1  118.15   15.79
  -1 -10  -1   97.05   13.50
   1 -10   1  114.27    6.18
   2 -10   1   31.06    8.40
   2 -10   1   42.96    4.39
   2  10   1   34.64    5.68
  -2 -10  -1   28.34    4.37
   2 -10   1   23.11    3.53
   3 -10   1  237.07   11.95
   3  10   1  208.52   13.47
   3 -10   1  209.51   22.22
  -3 -10  -1  193.10   11.27
   4 -10   1    2.03    2.45
   4  10   1    0.32    0.43
   4 -10   1    2.10    1.16
   5  10   1   29.25    5.09
   5 -10   1   29.47    4.89
  -5 -10  -1   19.03    7.88
   5 -10   1   21.44    7.66
   6 -10   1  101.93   16.21
  -6 -10  -1   76.56   16.15
   6 -10   1  119.23   10.75
  -7 -10  -1   17.71    8.03
   7 -10   1   62.90    8.27
  -8 -10  -1   -0.43    1.76
   8 -10   1    1.40    1.54
   7 -11  -1    0.67    1.12
   6 -11  -1    0.31    1.04
  -6 -11   1    3.31    4.10
   5 -11  -1    0.63    1.75
  -5  11   1   -0.13    0.57
  -5 -11   1    1.95    2.51
  -4  11   1    0.06    0.59
   4 -11  -1   -0.19    0.68
  -3  11   1    7.44    3.00
   3 -11  -1   20.09    6.63
   2 -11  -1   14.50    5.69
  -2  11   1    3.91    2.20
   1 -11  -1    2.57    3.51
  -1  11   1    0.66    1.21
  -1 -11   1    4.54    3.95
   0  11   1    3.09    1.98
   0 -11  -1    1.91    2.22
   0 -11   1    8.96    4.99
   1  11   1    0.75    1.00
  -1 -11  -1    3.91    3.08
   1 -11   1    0.09    2.12
   2  11   1   13.80    3.65
   2 -11   1   20.10    6.96
   3 -11   1   23.09    7.92
   4 -11   1   29.31    8.97
   5 -11   1    0.22    1.22
  -6 -11  -1   -1.20    2.38
   4 -12  -1    9.54    5.48
   3 -12  -1    2.92    3.20
   2 -12  -1    0.18    1.39
  -1 -12   1   49.86   12.20
   1 -12  -1   47.43   10.35
   0 -12   1   60.49   12.93
   0 -12  -1   55.23   11.14
  -1 -12  -1    3.99    3.19
   1 -12   1    0.83    1.65
   2 -12   1    3.64    3.22
   3 -12   1    4.65    3.80
   2 -13  -1  190.86   22.53
   1 -13  -1    6.17    4.36
   0 -13  -1   35.00    9.68
  11   0  -2    1.35    1.24
  10   0  -2  105.64   11.66
   9   0  -2  486.01   22.80
   8   0  -2 1081.43   31.52
   7   0  -2  524.47   20.09
   7   0  -2  529.82   25.06
   6   0  -2  380.04   19.32
   5   0  -2 3789.67   55.94
  -5   0   2 3750.99   58.32
  -5   0   2 3811.27   42.88
   4   0  -2  665.94   21.17
  -4   0   2  634.50   16.97
  -4   0   2  613.97   21.12
  -3   0   2 3120.83   41.59
   3   0  -2 3101.42   40.75
  -3   0   2 3126.31   37.86
   2   0  -2  100.21    6.25
  -2   0   2   93.37    6.16
   1   0  -2 2148.96   25.84
  -1   0   2 2099.07   25.98
   0   0  -2 1098.87   17.04
   0   0  -2 1105.43   17.76
   0   0   2 1059.92   17.56
   2   0   2  813.50   17.63
  -2   0  -2  794.17   16.66
   3   0   2   62.82    5.82
  -3   0  -2   75.83    5.75
   4   0   2    5.51    1.58
  -4   0  -2    9.40    2.06
  -5   0  -2   91.30    7.50
   5   0   2   82.20    7.32
  -6   0  -2  292.34   14.45
   6   0   2  263.19   14.16
  -7   0  -2  385.25   18.02
   7   0   2  372.56   18.17
   8   0   2  388.40   19.81
   9   0   2   40.12    6.86
  10   0   2    0.91    2.13
  11   0   2   42.85    8.89
  11   1  -2    0.05    0.69
  11  -1  -2    7.73    3.71
  10  -1  -2   32.71    6.84
  10   1  -2   31.93    6.05
   9  -1  -2    3.89    2.12
   9   1  -2    0.77    1.18
   8   1  -2   -1.54    1.53
   8  -1  -2    1.76    1.21
   7  -1  -2 1416.34   41.52
   7   1  -2 1399.49   32.69
   7   1  -2 1412.21   39.96
   7  -1  -2 1417.08   33.72
  -6   1   2  772.05   29.63
   6   1  -2  730.67   21.23
   6   1  -2  740.31   27.52
   6  -1  -2  798.47   29.42
   5   1  -2   33.40    5.14
  -5   1   2   26.01    4.80
   5  -1  -2   36.43    5.47
  -5   1   2   32.15    2.85
  -4   1   2  167.85    7.71
  -4  -1   2  166.58   10.86
  -4   1   2  168.66   11.40
   4   1  -2  160.59    9.97
  -4  -1   2  166.87   10.35
   4  -1  -2  147.45   10.54
  -3  -1   2   16.29    2.99
  -3  -1   2   16.41    2.99
   3   1  -2   14.95    2.92
  -3   1   2   13.52    2.92
   3  -1  -2   11.80    2.48
  -2  -1   2  998.14   19.03
  -2   1   2 1023.40   22.39
  -2  -1   2  976.26   24.13
   2   1  -2 1019.55   18.51
   2  -1  -2 1003.45   21.38
  -1  -1   2   78.11    7.48
  -1   1   2   60.01    4.79
   1  -1  -2   65.39    4.92
   1   1  -2   61.17    5.71
  -1  -1   2   59.05    5.93
  -1  -1   2   63.21    4.04
   1   1  -2   64.25    3.87
   0  -1  -2  338.39   10.69
   0   1  -2  320.85   11.13
   0   1  -2  287.85   13.46
   0  -1   2  312.33    8.36
   0   1   2  312.43   10.46
   0  -1   2  303.57   11.41
   0   1  -2  315.31    8.30
  -1   1  -2   29.07    4.29
   1  -1   2   28.48    2.83
   1   1   2   29.70    3.37
  -1   1  -2   30.18    2.73
  -1  -1  -2   31.87    3.10
   1  -1   2   35.07    3.81
   2   1   2   70.31    5.34
   2  -1   2   63.08    4.51
  -2   1  -2   68.36    4.61
  -2  -1  -2   65.33    4.95
  -3   1  -2  430.60   12.85
  -3  -1  -2  404.51   13.30
   3  -1   2  426.04   13.28
   4   1   2   40.83    4.82
   4  -1   2   39.32    4.33
  -4   1  -2   33.55    4.10
  -4  -1  -2   32.74    4.20
  -5  -1  -2  273.31   13.20
  -5   1  -2  266.97   12.46
   5  -1   2  282.93   13.43
   5   1   2  267.80   13.41
  -6  -1  -2   38.93    5.75
   6  -1   2   47.22    6.15
  -6   1  -2   45.35    5.58
   6   1   2   39.14    5.59
  -7  -1  -2  212.88   13.28
   7   1   2  211.31   14.18
   7  -1   2  223.78   14.01
  -7   1  -2  237.15   13.84
   8  -1   2   -0.08    1.01
   8   1   2   -3.30    2.71
   9  -1   2  125.91   12.38
   9   1   2  158.12   14.50
  10   1   2   18.02    5.35
  10  -1   2   26.39    6.01
  11  -1   2   58.89    9.94
  11   1   2   53.70    9.18
  12   2  -2   -0.24    0.80
  11   2  -2   17.75    5.21
  11  -2  -2   26.12    6.65
  10  -2  -2    4.36    2.60
  10   2  -2    2.23    1.73
   9  -2  -2    3.87    2.52
   9   2  -2    1.49    1.43
   8   2  -2   28.54    5.02
   8  -2  -2   37.16    6.00
   8   2  -2   28.40    4.62
  -7   2   2  288.44   19.88
   7   2  -2  307.50   15.15
   7   2  -2  261.98   14.31
   7   2  -2  310.42   18.57
   6   2  -2    4.34    1.90
   6  -2  -2    2.84    1.86
   6   2  -2    1.27    1.04
   6   2  -2    4.65    2.59
  -5   2   2  381.17   19.51
   5   2  -2  409.44   17.27
  -5   2   2  436.20    9.61
   5  -2  -2  367.50   18.66
   5   2  -2  392.72   17.39
   5   2  -2  386.50   13.89
   4   2  -2   63.69    6.23
  -4  -2   2   62.54    8.48
  -4   2   2   60.26    7.09
   4   2  -2   62.35    6.86
   4   2  -2   63.71    4.80
   4  -2  -2   66.85    7.09
  -3  -2   2   -2.06    1.62
  -3  -2   2    0.62    0.83
  -3   2   2    0.41    0.74
   3   2  -2    2.07    1.33
   3   2  -2    1.76    0.68
   3  -2  -2   -2.18    1.85
  -2  -2   2 2085.61   24.74
   2  -2  -2 2044.04   32.80
   2   2  -2 1958.07   37.30
  -2  -2   2 2036.35   39.65
  -2   2   2 2075.81   34.06
  -2  -2   2 2104.27   51.39
   2   2  -2 2053.29   23.52
  -1   2   2   48.53    4.60
  -1  -2   2   41.91    6.66
  -1  -2   2   54.33    6.33
   1   2  -2   53.88    6.04
  -1  -2   2   47.59    3.09
   1   2  -2   40.47    7.18
   1  -2  -2   44.76    4.50
   1   2  -2   46.72    5.26
   1   2  -2   41.24    2.60
   0  -2   2  494.33    9.18
   0  -2   2  456.34   21.46
   0   2   2  492.67   14.28
   0  -2   2  488.51   16.96
   0  -2   2  526.21   19.34
   0   2  -2  492.67    8.80
   0   2  -2  518.85   16.84
   0  -2  -2  471.17   13.86
   1   2   2  391.47   12.85
   1  -2   2  390.26    9.47
  -1   2  -2  380.23   13.99
   1  -2   2  395.08   16.87
  -1   2  -2  369.60   19.37
  -1  -2  -2  385.33   12.38
   1  -2   2  403.50   15.26
  -1   2  -2  383.99    9.03
  -2  -2  -2  418.46   11.90
   2   2   2  370.00   12.98
   2  -2   2  371.16   16.08
   2  -2   2  370.74   15.05
  -2  -2  -2  350.28   12.73
   2  -2   2  368.27   10.67
  -2   2  -2  381.04   10.49
  -3   2  -2   78.37    5.64
   3   2   2   81.67    6.77
  -3  -2  -2   75.90    6.01
   3  -2   2   96.84    8.31
   3  -2   2   77.00    5.83
  -4   2  -2  782.19   19.57
   4  -2   2  707.10   22.57
   4   2   2  770.61   21.97
   4  -2   2  768.83   20.53
  -4  -2  -2  737.48   20.37
  -5   2  -2    1.20    0.75
   5   2   2    2.70    1.55
   5  -2   2    4.57    2.02
   5  -2   2    6.07    2.77
  -5  -2  -2    1.55    1.36
   6   2   2   20.93    4.20
   6  -2   2    8.24    2.68
  -6   2  -2   10.06    3.13
   6  -2   2   13.43    3.15
  -6  -2  -2   12.85    3.21
   7  -2   2   24.14    5.71
   7   2   2   32.82    5.72
   7  -2   2   32.96    5.00
   7  -2   2   31.16    5.30
   8  -2   2    2.13    1.45
   8  -2   2   -0.97    0.96
   8   2   2    0.04    1.38
   9  -2   2   17.08    4.71
   9   2   2   18.62    5.03
  10  -2   2   24.67    6.15
  10   2   2   25.57    6.32
  11   2   2    2.12    2.54
  11  -2   2    1.06    1.02
  12   3  -2    0.06    0.96
  11  -3  -2   74.85   11.09
  11   3  -2   50.88    8.50
  10  -3  -2  263.67   18.78
  10   3  -2  294.25   18.86
   9   3  -2    2.72    2.01
   9  -3  -2    4.81    2.39
   9   3  -2    0.30    0.63
   8  -3  -2    3.24    0.19
   8   3  -2    2.33    1.44
   7   3  -2  139.65   10.01
  -7   3   2  140.34   14.28
   7   3  -2  122.24   11.65
   7   3  -2  132.88   11.88
  -6   3   2  645.87   28.98
   6   3  -2  642.16   24.49
   6  -3  -2  590.47   26.12
   6   3  -2  611.26   25.15
   6   3  -2  618.78   19.25
   5   3  -2  306.46   12.12
  -5   3   2  315.58   18.39
   5   3  -2  316.41   15.35
   5  -3  -2  321.69   17.76
   5   3  -2  358.89   19.16
   4   3  -2 1137.24   20.00
  -4   3   2 1156.14   32.08
   4   3  -2 1153.27   25.17
   4   3  -2 1134.45   33.44
   4  -3  -2 1172.80   31.10
  -4  -3   2 1201.33   37.44
   3   3  -2  340.18    9.54
   3  -3  -2  341.73   15.38
  -3  -3   2  380.22   23.99
   3   3  -2  354.95   18.29
  -3   3   2  333.14   15.89
   3   3  -2  359.18   11.40
   2   3  -2   17.76    1.64
   2  -3  -2   25.00    3.85
   2   3  -2   21.33    2.07
   2   3  -2   16.63    4.19
   2   3  -2   22.49    4.72
  -2   3   2   12.75    3.02
  -2  -3   2   23.99    5.40
  -2  -3   2   23.69    5.99
  -1  -3   2  728.25   30.37
  -1   3   2  731.00   19.81
  -1  -3   2  724.68   26.12
   1   3  -2  756.74   25.58
   1  -3  -2  713.76   19.06
  -1  -3   2  709.38   24.03
   1   3  -2  701.55   22.71
   1   3  -2  761.33   30.30
   0   3  -2   77.98    2.65
   0  -3   2   87.86    8.98
   0  -3   2   86.47    7.83
   0  -3  -2   74.11    5.81
   0   3  -2   87.90   10.03
   0   3  -2   78.53    8.48
   0   3  -2   88.47    8.38
   0   3   2   71.08    5.97
   0  -3  -2   84.77    4.73
  -1   3  -2  199.87    5.99
   1  -3   2  215.61   13.79
   1   3   2  236.63    9.29
  -1   3  -2  184.99   12.46
  -1   3  -2  187.56   15.61
   1   3   2  185.62    9.35
   1  -3   2  200.38    6.31
  -1  -3  -2  193.66    9.44
   1  -3   2  202.48   12.47
  -1   3  -2  202.19   11.80
   2  -3   2  278.75    9.10
  -2   3  -2  306.31    9.43
  -2  -3  -2  296.26   12.13
  -2  -3  -2  326.81   12.30
   2  -3   2  293.62   16.07
   2   3   2  282.08    8.67
   2  -3   2  328.50   16.40
   2   3   2  281.60   12.44
   3  -3   2   48.86    6.49
  -3   3  -2   60.57    4.67
  -3  -3  -2   73.08    7.23
   3  -3   2   64.72    5.09
   3   3   2   68.98    7.30
  -3  -3  -2   61.46    5.79
   4  -3   2  526.76   21.30
  -4   3  -2  519.11   15.80
   4   3   2  519.02   18.24
  -4  -3  -2  499.48   17.14
   4  -3   2  529.28   16.86
   5   3   2    0.49    0.89
  -5  -3  -2    3.70    1.67
   5  -3   2    3.92    2.17
   5  -3   2    0.58    0.68
   5  -3   2    0.33    0.79
  -6  -3  -2  778.86   24.34
   6  -3   2  754.14   29.88
   6  -3   2  710.35   25.06
   6  -3   2  747.14   24.38
   7   3   2   76.74    8.59
   7  -3   2   78.71    8.46
   7  -3   2   63.92    7.44
   8  -3   2   30.16    5.01
   8   3   2   42.96    7.22
   8  -3   2   40.24    7.08
   9   3   2    4.34    2.31
   9  -3   2    1.84    1.30
   9  -3   2    7.32    2.89
  10   3   2   97.88   12.18
  10  -3   2   99.55   12.10
  11   3   2   85.83   12.30
  11  -3   2   85.43   11.98
  12   4  -2   14.66    4.57
  11   4  -2   37.72    6.97
  10   4  -2    3.37    2.44
  10  -4  -2    2.79    2.49
   9  -4  -2  209.93   15.60
   9   4  -2  157.72   14.52
   9   4  -2  196.27   14.07
   8   4  -2  528.52   26.98
   8   4  -2  527.28   21.26
   7   4  -2    0.39    1.02
   7   4  -2    0.84    1.25
  -7   4   2    0.71    1.15
   7   4  -2    1.52    1.61
   6   4  -2   65.24    5.98
  -6   4   2   76.79   10.51
   6   4  -2   64.41    7.46
  -6   4   2   63.33    4.38
   6   4  -2   79.79   10.03
   6  -4  -2   70.80    9.08
  -5   4   2  602.86   25.87
   5  -4  -2  560.62   24.20
  -5  -4   2  517.05   36.84
   5   4  -2  522.66   25.74
   5   4  -2  597.17   20.12
   4   4  -2  549.65   13.33
   4   4  -2  570.31   26.25
   4  -4  -2  564.74   22.46
  -4   4   2  535.16   22.54
   4   4  -2  564.72   16.74
   4   4  -2  539.26   26.80
  -4  -4   2  555.80   33.73
   3  -4  -2  312.80   15.40
  -3   4   2  304.38   15.80
  -3  -4   2  307.01   21.80
   3   4  -2  301.31   18.74
   3   4  -2  354.10   20.26
   3   4  -2  306.61   10.05
  -3  -4   2  348.35   21.61
   3   4  -2  292.10    7.96
   2   4  -2  325.30   24.25
  -2  -4   2  349.87   23.35
  -2  -4   2  295.70   20.62
   2  -4  -2  292.20   14.17
   2   4  -2  294.48    5.15
  -2   4   2  294.52   14.65
   2   4  -2  267.04   17.36
   2   4  -2  277.92   16.46
   2   4  -2  304.49    5.66
   1   4  -2   44.47    6.92
  -1   4   2   50.29    5.56
   1  -4  -2   63.25    6.11
  -1  -4   2   58.26    8.35
   1   4  -2   58.68    8.10
  -1  -4   2   49.03    9.35
   1   4  -2   62.46    9.72
  -1  -4   2   61.70    7.85
   0  -4   2   82.11   12.06
   0   4  -2   72.27    8.72
   0   4   2   62.85    7.94
   0  -4  -2   56.51    5.48
   0  -4   2   64.44    7.58
   0  -4   2   61.40    8.54
   0   4  -2   59.37    9.18
   0   4  -2   67.48    7.74
   0  -4  -2   76.18    6.19
   1  -4   2   13.04    2.21
   1   4   2   15.20    3.04
  -1   4  -2   19.95    4.78
   1   4   2   24.36    3.79
  -1  -4  -2   11.06    2.24
  -1  -4  -2   23.36    3.11
   1  -4   2   21.00    4.86
  -1   4  -2   13.05    5.49
   1  -4   2   16.35    3.82
   2  -4   2  470.40   14.89
   2   4   2  446.11   16.07
   2  -4   2  496.57   22.84
   2  -4   2  480.14   21.46
  -2   4  -2  453.37   20.90
  -2  -4  -2  452.91   15.48
  -2  -4  -2  462.35   18.61
   2   4   2  456.74   13.48
  -2   4  -2  533.05   31.28
   2  -4   2  470.73   11.89
   3  -4   2  310.72   14.11
  -3  -4  -2  333.38   16.52
   3   4   2  279.48   11.80
   3  -4   2  300.26   17.51
   3   4   2  290.48   13.53
   3  -4   2  295.70   10.86
  -3  -4  -2  299.53   13.10
   3  -4   2  275.75   16.92
   4  -4   2  199.92   12.78
   4  -4   2  201.46   10.14
   4  -4   2  211.66   14.53
  -4  -4  -2  209.04   11.33
  -4  -4  -2  231.53   15.25
   4   4   2  205.13   12.06
   4   4   2  189.98   11.53
   5  -4   2  220.40   12.01
   5  -4   2  200.16   14.09
   5  -4   2  227.11   15.06
   5   4   2  205.85   12.42
  -5  -4  -2  203.51   12.39
  -6  -4  -2  200.08   12.87
   6  -4   2  212.94   16.07
   6  -4   2  232.67   15.12
   6   4   2  219.12   13.95
   6  -4   2  254.73   13.93
   7  -4   2    8.77    2.98
   7  -4   2    5.06    1.81
   7   4   2   10.48    3.39
   8  -4   2  203.76   13.85
   8   4   2  236.96   17.06
   8  -4   2  242.24   16.26
   9   4   2  284.42   19.84
   9  -4   2  252.38   15.11
   9  -4   2  302.73   19.40
  10   4   2    1.99    2.55
  10  -4   2    0.77    1.08
  11   4   2   25.94    6.53
  12   5  -2   -0.06    0.29
  11   5  -2    0.92    1.09
 -10  -5   2    3.00    3.43
  10   5  -2    1.56    1.87
  10  -5  -2    3.84    2.57
   9  -5  -2   22.76    5.38
  -9  -5   2   26.68   10.35
   9   5  -2   21.96    4.66
   8   5  -2    3.45    1.71
  -8   5   2    1.26    1.82
   8   5  -2   -0.05    0.52
   8   5  -2   -0.19    0.95
  -8  -5   2   -0.68    1.52
  -7   5   2  489.57   28.34
   7   5  -2  506.54   22.76
   7   5  -2  483.70   18.27
   7   5  -2  483.88   27.75
  -6   5   2  115.30   12.59
   6   5  -2  108.25    9.44
  -6  -5   2  127.33   19.61
   6   5  -2   86.01   11.75
  -6   5   2   81.89    6.73
   6   5  -2  120.66    8.04
  -5   5   2  236.29   17.53
   5   5  -2  263.41   12.89
  -5   5   2  255.59   15.36
   5   5  -2  231.65   18.49
  -5  -5   2  219.91   23.47
   5  -5  -2  211.33   15.44
   5   5  -2  244.67   19.79
   5   5  -2  228.06    9.67
   4   5  -2    3.82    1.46
   4   5  -2    3.29    0.99
  -4  -5   2    1.60    1.58
   4   5  -2    3.78    2.57
  -4   5   2    5.88    2.41
   4  -5  -2    3.40    2.01
   4   5  -2    7.65    4.33
   3   5  -2  277.01   18.46
  -3   5   2  287.57   16.04
   3  -5  -2  307.85   15.99
   3   5  -2  325.18   21.12
   3   5  -2  328.07    9.09
  -3  -5   2  309.60   24.33
   3   5  -2  315.18    7.55
   2   5  -2  175.59   18.50
  -2  -5   2  192.08   18.56
  -2  -5   2  189.25   17.03
   2  -5  -2  171.68   11.34
   2   5  -2  190.79   16.13
  -2   5   2  166.62   11.42
   2   5  -2  184.91   14.40
  -1  -5   2 1214.33   43.95
  -1  -5   2 1052.41   43.82
   1   5  -2 1029.83   40.51
  -1   5   2 1013.98   26.80
   1  -5  -2 1022.68   25.92
  -1  -5   2 1130.12   36.41
   1   5  -2 1067.18   34.36
   1  -5  -2 1014.51   26.52
   1   5  -2 1124.57   38.22
   0   5   2  262.43   13.00
   0   5   2  265.34   17.11
   0  -5   2  270.15   19.88
   0   5  -2  242.60   17.73
   0  -5  -2  256.34   12.37
   0   5  -2  236.49   21.55
   0  -5   2  285.70   17.67
   0  -5  -2  271.54   12.96
   0   5  -2  245.11   15.71
   1  -5   2   26.66    2.71
  -1  -5  -2   28.35    4.09
  -1   5  -2   15.10    7.74
   1   5   2   42.12    5.93
  -1  -5  -2   33.92    4.45
   1  -5   2   34.76    6.30
   1   5   2   23.91    3.73
  -1   5  -2   22.85    5.47
   1  -5   2   32.46    6.16
   2   5   2   43.28    7.77
   2  -5   2   43.42    4.54
  -2   5  -2   34.40   10.51
   2   5   2   54.72    5.91
  -2   5  -2   55.67    8.17
  -2  -5  -2   49.77    5.37
   2  -5   2   35.11    7.10
   2  -5   2   55.11    3.98
   2  -5   2   58.10    8.83
   2   5   2   57.62    5.61
  -3  -5  -2 1108.26   33.92
   3  -5   2  992.07   24.88
  -3  -5  -2 1102.74   26.17
  -3   5  -2 1022.13   33.31
   3  -5   2 1008.46   35.82
   3   5   2  968.33   24.80
   3   5   2 1086.66   26.99
   3  -5   2 1094.65   36.05
   3  -5   2 1095.70   20.95
  -4  -5  -2    0.49    1.13
   4  -5   2    0.88    0.66
   4  -5   2    2.30    1.65
   4  -5   2    1.52    1.04
  -4  -5  -2    1.73    1.17
   4   5   2   -0.52    0.58
   4  -5   2    0.70    1.06
   4   5   2   -0.28    0.64
   5  -5   2    1.63    1.10
  -5  -5  -2   -0.65    1.23
   5   5   2    0.29    1.36
  -5  -5  -2    2.10    1.85
   5  -5   2   -1.38    1.60
   5   5   2    1.68    1.66
   5  -5   2    3.69    2.54
   6  -5   2    2.33    2.55
  -6  -5  -2    0.12    0.54
   6   5   2    2.64    2.09
   6  -5   2    0.31    1.03
  -6  -5  -2    4.16    2.25
   7  -5   2    1.56    1.64
   7  -5   2    2.04    1.89
  -7  -5  -2    2.98    3.40
   7   5   2   -0.59    1.47
   8   5   2   10.45    3.92
   8  -5   2    4.50    2.84
  -8  -5  -2    5.83    4.29
   8  -5   2    6.49    3.13
  -9  -5  -2   44.93   13.08
   9   5   2   61.96    8.95
   9  -5   2   72.40    9.65
 -10  -5  -2   -0.66    1.88
  10  -5   2    2.43    2.58
  10   5   2    0.47    1.45
 -11  -5  -2    3.48    4.49
  11   5   2    0.33    0.94
  10  -6  -2    2.23    1.98
  10   6  -2    0.44    0.98
 -10  -6   2    0.35    2.62
  -9  -6   2    3.67    4.91
   9   6  -2    2.52    1.56
   9  -6  -2    4.40    2.97
  -8   6   2   77.52   11.90
   8   6  -2   62.66    8.54
  -8  -6   2   69.89   15.64
   8   6  -2   75.10    7.74
  -7  -6   2    3.31    5.15
   7   6  -2    4.41    1.71
  -7   6   2    0.99    0.80
   7   6  -2    1.98    1.61
  -7   6   2   -0.60    1.29
   6   6  -2    4.94    2.50
   6   6  -2    6.24    2.00
   6   6  -2    2.36    1.97
  -6  -6   2    7.99    4.83
  -6   6   2    2.65    1.73
  -6   6   2    3.19    3.08
  -5  -6   2    5.71    2.66
   5   6  -2    5.15    1.44
  -5   6   2   -0.30    2.24
  -5   6   2    9.59    3.80
   5   6  -2    3.39    2.67
   5  -6  -2    3.31    2.39
   4   6  -2   17.51    2.83
  -4  -6   2   30.39    8.04
   4   6  -2    7.70    3.28
   4   6  -2   21.52    2.33
   4  -6  -2   16.16    4.09
  -4   6   2   27.76    5.62
   4   6  -2   17.78    4.93
   3   6  -2   31.74    6.67
  -3   6   2   39.57    6.34
   3   6  -2   42.27    8.91
  -3  -6   2   37.62    8.97
   3   6  -2   39.11    2.07
   3   6  -2   45.81    2.50
   3  -6  -2   41.05    6.13
   2  -6  -2  266.18   14.83
   2   6  -2  292.31   21.40
  -2   6   2  288.38   15.84
  -2  -6   2  261.24   23.73
   2   6  -2  265.57   18.93
   2   6  -2  221.07   24.25
  -1   6   2  307.77   15.47
   1   6  -2  266.32   20.11
   1   6  -2  289.49   24.04
   1  -6  -2  268.87   14.02
  -1  -6   2  248.66   24.79
   1  -6  -2  288.53   15.85
  -1   6   2  248.63   21.85
  -1  -6   2  282.95   19.59
  -1  -6   2  270.61   21.80
   1   6  -2  319.52   21.30
   0   6   2   88.34   10.83
   0  -6  -2   71.89    7.48
   0  -6   2  108.46   14.11
   0   6  -2   74.00   10.65
   0   6  -2   51.91   11.92
   0  -6  -2   83.38    7.54
   0  -6   2   92.02   10.95
   0   6  -2   78.00    9.43
   0   6   2   86.91    7.89
   1  -6   2  380.34    9.38
   1  -6   2  486.36   30.34
  -1  -6  -2  399.43   16.25
   1   6   2  412.78   21.79
   1   6   2  394.17   16.79
  -1   6  -2  410.60   24.47
  -1   6  -2  417.33   30.32
  -1  -6  -2  394.28   17.49
   1  -6   2  406.74   22.89
   1  -6   2  399.80    8.37
   2  -6   2    0.52    1.71
   2  -6   2    0.21    0.41
   2   6   2   -1.12    1.23
   2   6   2    0.14    0.85
   2   6   2   -0.05    0.73
   2  -6   2    0.20    0.33
  -2   6  -2    3.10    2.18
  -2   6  -2    0.16    1.24
  -2  -6  -2    0.75    0.30
   2  -6   2   -0.31    0.67
   3  -6   2   75.72    5.63
  -3   6  -2   81.63   10.61
   3  -6   2   79.61    6.86
   3   6   2   87.52    8.29
   3  -6   2   51.13   10.17
   3   6   2   82.78    7.95
  -3  -6  -2   79.49    7.25
   3  -6   2   74.19   10.31
  -3   6  -2   62.70   13.69
   4  -6   2  200.01   10.39
   4  -6   2  202.00   12.60
   4   6   2  176.90   12.15
  -4  -6  -2  197.93   16.90
   4  -6   2  202.09   18.78
   4   6   2  175.08   12.06
  -4  -6  -2  186.32   11.51
   4  -6   2  235.09   18.70
  -5  -6  -2    5.83    3.45
   5  -6   2   13.34    5.26
   5  -6   2   18.73    5.86
   5   6   2   11.53    3.17
   5  -6   2   11.37    2.91
   5  -6   2    9.20    3.05
  -5  -6  -2    7.83    2.44
   5   6   2    4.25    2.22
   6  -6   2   41.95    5.89
  -6  -6  -2   37.68    8.22
   6  -6   2   31.13    6.02
   6  -6   2   34.48    8.01
   6   6   2   39.71    6.35
   6   6   2   42.10    7.06
   7  -6   2   -0.98    0.48
   7  -6   2    2.32    1.96
  -7  -6  -2    0.38    1.64
   7   6   2    3.83    2.20
   7   6   2   -0.28    0.28
   8  -6   2   60.41    8.36
  -8  -6  -2   40.82    9.72
   8   6   2   52.28    8.26
  -9  -6  -2   33.97   10.26
   9   6   2   46.23    8.12
   9  -6   2   38.94    7.45
 -10  -6  -2    2.26    2.27
  10   6   2   -0.58    1.13
  10  -6   2   -0.23    0.81
   9  -7  -2   94.39   11.60
  -9  -7   2   74.64   17.08
   8   7  -2   19.15    3.92
  -8   7   2    8.38    4.16
  -8  -7   2    4.05    4.40
  -7   7   2  169.41   17.75
  -7  -7   2  158.21   22.73
   7   7  -2  189.56   11.31
  -6   7   2  101.48   12.72
  -6   7   2   75.10    8.62
   6   7  -2   91.81    8.00
   6   7  -2   87.51    6.54
  -6  -7   2   89.72   16.90
  -5  -7   2  444.07   35.09
  -5   7   2  357.67   22.87
   5   7  -2  389.42   14.42
  -5   7   2  437.16   24.07
   5   7  -2  417.16   12.38
   4  -7  -2 1102.62   35.38
  -4   7   2 1103.00   37.32
   4   7  -2 1218.96   19.21
  -4  -7   2 1233.93   56.99
  -4   7   2 1206.10   43.42
   4   7  -2 1151.05   16.09
   3   7  -2 1214.67   47.65
   3   7  -2 1170.01   43.52
  -3   7   2 1217.81   36.75
   3  -7  -2 1219.19   35.22
   2   7  -2  242.29   20.93
  -2  -7   2  274.74   27.36
   2  -7  -2  305.60   16.48
   2   7  -2  262.84   19.68
   2   7  -2  272.98   28.32
  -2   7   2  255.35   15.89
   2  -7  -2  270.22   17.11
  -1  -7   2   95.71   17.01
  -1   7   2   84.97   14.22
   1   7  -2   96.94   14.72
  -1   7   2   99.20    9.29
   1   7  -2  123.40   14.90
   1  -7  -2   97.83    8.77
   1  -7  -2  120.22   11.69
  -1  -7   2  108.15   13.10
   1   7  -2   92.08   11.42
   0   7   2   68.05    7.47
   0  -7   2   75.94   10.47
   0  -7  -2   76.00    7.62
   0   7  -2   56.86    9.92
   0   7  -2   37.32   10.14
   0   7   2   76.91   11.27
   0  -7  -2   72.26    8.44
   0   7  -2   50.11    8.29
  -1   7  -2  112.76   17.61
  -1   7  -2  114.83   14.24
   1  -7   2  120.93    5.21
  -1  -7  -2  134.47    9.70
   1   7   2  112.12   12.72
   1   7   2  121.11   10.10
  -1  -7  -2  122.11   10.93
   1  -7   2  131.87   14.24
   1  -7   2  130.26    4.75
   2   7   2    7.99    2.69
   2  -7   2    7.32    1.57
  -2   7  -2    5.76    3.64
   2   7   2    7.30    3.60
   2  -7   2    7.63    3.06
  -2   7  -2    6.23    4.73
   2  -7   2   11.78    5.33
   2  -7   2    8.09    2.06
  -2  -7  -2    3.90    1.63
   3  -7   2  621.68   19.57
   3  -7   2  608.18   16.21
   3  -7   2  610.04   34.03
   3   7   2  597.65   22.26
  -3  -7  -2  623.03   21.30
  -3   7  -2  603.23   30.87
   3   7   2  589.08   23.04
   4   7   2    5.92    2.62
   4  -7   2    5.23    3.26
   4  -7   2   10.92    2.47
  -4   7  -2    8.91    3.98
   4  -7   2    5.19    2.03
  -4  -7  -2    8.08    3.81
  -4  -7  -2    9.45    2.76
   4  -7   2    5.03    3.58
   4   7   2    3.72    1.99
  -5  -7  -2  137.57   15.92
   5  -7   2  149.31   10.11
   5   7   2  126.51   11.74
   5  -7   2  117.45   10.96
   5   7   2  139.50   11.36
   5  -7   2  140.93   16.58
  -5  -7  -2  121.49   10.39
   6  -7   2  537.33   21.27
   6  -7   2  489.13   24.46
  -6  -7  -2  576.54   34.62
   6   7   2  536.45   24.12
   6   7   2  568.96   26.38
   6  -7   2  577.44   34.28
   7  -7   2    1.82    1.71
   7   7   2    3.30    2.17
  -7  -7  -2    0.44    1.39
   7   7   2    0.45    1.12
   8  -7   2  102.32   10.69
   8   7   2   90.59   10.65
  -8  -7  -2   94.07   15.17
   9   7   2    8.13    3.20
   9  -7   2    7.74    3.23
  -9  -7  -2    2.46    2.01
  10  -7   2   13.18    4.50
  10   7   2    5.83    3.00
  -9  -8   2    6.24    5.34
   9  -8  -2   35.92    6.96
  -8   8   2   16.75    6.51
  -8  -8   2   10.48    6.55
  -7   8   2   29.70    7.80
  -7  -8   2   14.30    7.32
   6   8  -2   30.61    3.70
  -6  -8   2   38.71   11.68
  -6   8   2   20.97    5.92
   5   8  -2  260.94    8.99
  -5   8   2  246.03   19.41
   5   8  -2  268.10   10.34
  -5  -8   2  286.94   29.64
  -5   8   2  253.08   19.76
  -4   8   2   91.94   11.48
  -4   8   2   75.15   11.68
  -4  -8   2   82.51   16.14
   3  -8  -2    1.57    1.81
   3  -8  -2   -0.48    1.38
  -3   8   2    1.02    1.96
  -3   8   2    1.62    1.91
  -3  -8   2   -2.25    1.96
  -2  -8   2  945.18   55.39
  -2   8   2  862.99   31.03
   2  -8  -2  872.67   29.00
   2  -8  -2  936.56   36.43
   1  -8  -2   13.62    4.69
  -1   8   2    6.17    4.19
  -1   8   2   13.21    3.52
   1  -8  -2   18.06    3.97
  -1  -8   2   11.58    4.87
   0   8   2  161.19   12.02
   0   8   2  192.27   19.07
   0  -8  -2  182.91   12.40
   0  -8   2  177.55   17.78
   0  -8  -2  156.05   13.29
   1  -8   2   -0.73    1.56
   1   8   2    0.07    0.47
   1  -8   2   -0.16    0.12
   1  -8   2    0.73    0.36
  -1  -8  -2    1.55    1.28
   1   8   2    1.23    1.11
   2   8   2   67.81    7.77
   2   8   2   52.22   10.68
   2  -8   2   64.13    5.23
  -2  -8  -2   82.56    7.98
   2  -8   2   66.64   11.57
   3  -8   2  157.98    8.49
  -3  -8  -2  153.29   10.96
   3  -8   2  146.70    9.40
   3   8   2  142.26   11.18
   3  -8   2  133.47   16.20
   3   8   2  143.57   12.15
  -4  -8  -2  412.35   29.92
   4  -8   2  406.48   15.35
  -4   8  -2  369.40   25.71
   4   8   2  381.32   19.10
   4  -8   2  400.07   18.22
  -4  -8  -2  364.96   17.47
   4  -8   2  450.15   31.25
   4   8   2  380.77   21.36
   5  -8   2  103.19    8.59
   5   8   2  106.24   10.49
  -5  -8  -2  100.26   14.87
   5  -8   2   93.93    9.75
   5   8   2   93.66   10.83
   5  -8   2   98.21   14.80
   6   8   2   50.43    8.32
   6  -8   2   48.87   10.88
   6  -8   2   70.59    7.66
   6   8   2   54.18    7.87
  -6  -8  -2   52.73   10.84
   7  -8   2    1.29    3.38
   7  -8   2    0.89    1.13
  -7  -8  -2   -0.19    1.28
   7   8   2    4.92    2.87
   8  -8   2   50.28    7.81
   8  -8   2   32.49    8.88
   8   8   2   46.32    8.08
  -8  -8  -2   30.63    9.41
   9   8   2   16.48    4.96
   9  -8   2   26.88    6.10
  10   8   2    1.65    1.56
  -8  -9   2   13.36    7.59
  -7  -9   2   13.63    7.25
  -7   9   2   13.53    5.16
  -6  -9   2   -0.29    2.07
  -6   9   2   -0.14    0.36
   5  -9  -2    8.15    3.90
  -5  -9   2    6.94    5.25
  -5   9   2    2.44    2.55
  -5   9   2   -0.21    0.77
   4  -9  -2   26.29    6.79
  -4   9   2   22.61    5.53
  -4  -9   2   12.98    7.81
   3  -9  -2    3.62    2.66
  -3  -9   2    4.60    4.65
  -3   9   2    2.42    1.99
   2  -9  -2   19.32    5.79
   2  -9  -2   11.05    3.38
  -2  -9   2   24.49    9.54
  -2   9   2   14.53    3.89
  -1   9   2   22.30    7.05
   1  -9  -2   33.90    5.67
  -1   9   2   28.60    5.55
   1  -9  -2   35.97    7.52
  -1  -9   2   30.84    8.28
   0   9   2   26.16    8.24
   0  -9   2   34.61    9.00
   0  -9  -2   31.20    5.31
   0   9   2   35.28    5.91
   0  -9  -2   38.81    7.14
   1  -9   2   19.45    6.11
  -1  -9  -2   13.63    3.33
   1   9   2   10.96    4.46
   1  -9   2   20.66    1.78
   1  -9   2   17.52    1.37
  -1  -9  -2   11.74    4.17
   2  -9   2    0.78    2.46
   2  -9   2    0.42    0.58
   2   9   2    0.09    9.30
   2   9   2    1.11    0.62
  -2  -9  -2    1.66    1.54
   2  -9   2    1.91    0.90
   3   9   2    5.55    2.39
   3  -9   2    4.22    3.26
   3  -9   2    9.00    2.11
  -3  -9  -2    5.96    2.26
   3  -9   2    3.95    1.41
   4  -9   2  129.23    8.77
   4   9   2   98.29   10.00
   4  -9   2   89.25    8.58
   4  -9   2  129.86   17.88
  -4  -9  -2  106.16    9.50
   4   9   2  101.47   11.39
   5  -9   2   12.20    6.86
   5   9   2    6.90    3.00
  -5  -9  -2    4.62    3.76
   5  -9   2   11.11    2.80
   6  -9   2    0.29    2.46
   6  -9   2    3.05    1.62
   6   9   2    0.90    1.31
  -6  -9  -2    1.64    2.12
   7  -9   2    9.34    3.22
   7  -9   2    4.48    3.92
  -7  -9  -2    0.22    0.78
   7   9   2    5.17    2.59
   8  -9   2    5.31    2.85
   8   9   2    3.75    2.46
   9   9   2    3.38    2.94
   9  -9   2    3.05    2.03
   7 -10  -2    0.68    1.69
  -7  10   2    1.09    2.05
  -7 -10   2   -0.68    2.27
   6 -10  -2   27.73    7.89
  -6  10   2   14.98    5.73
  -6 -10   2    9.61    7.27
   5 -10  -2    4.99    3.56
  -5 -10   2    2.64    4.27
  -5  10   2    6.21    3.30
   4 -10  -2    1.61    2.11
  -4  10   2    1.80    1.94
  -4 -10   2    5.20    4.81
  -3  10   2   48.31    8.19
  -3 -10   2   35.19   13.10
   3 -10  -2   68.97   11.69
   2 -10  -2   13.43    4.82
  -2  10   2   20.26    5.20
  -1 -10   2   57.92   12.45
  -1  10   2   66.08    8.97
   1 -10  -2   55.35    9.52
   0 -10  -2   33.59    5.66
   0  10   2   45.02    7.20
   0 -10  -2   49.71    8.76
   0 -10   2   45.72   10.32
   1  10   2   56.73    7.92
  -1 -10  -2   40.21    5.86
  -1 -10  -2   45.49    8.67
   1 -10   2   52.54   11.45
   2 -10   2    4.61    3.72
  -2 -10  -2    1.98    1.27
   2 -10   2    3.79    0.98
   2  10   2    5.52    2.44
   3 -10   2   -1.41    1.95
   3  10   2    1.53    1.31
   4  10   2    4.60    2.43
   4 -10   2    2.48    3.37
   4 -10   2    1.95    1.28
   5 -10   2    3.08    3.45
   5  10   2    7.09    2.83
   5 -10   2    1.86    1.11
   6 -10   2   36.18    5.67
   6 -10   2   24.96    8.51
   6  10   2   25.58    5.59
  -6 -10  -2   10.22    5.85
   7 -10   2   -0.16    0.68
   7  10   2    1.46    1.41
  -7  11   2   44.48   10.47
   6 -11  -2   15.46    6.42
  -6  11   2   22.58    7.40
   5 -11  -2    3.90    3.30
  -5  11   2    6.70    3.57
  -5 -11   2   -0.19   18.50
   4 -11  -2   23.85    7.90
  -4  11   2   17.72    5.36
  -4 -11   2    8.66    7.15
   3 -11  -2   51.51   11.14
  -3  11   2   45.94    8.80
   2 -11  -2  101.06   14.35
  -2  11   2  155.37   14.63
   1 -11  -2   -0.07    0.51
  -1  11   2    1.34    1.88
  -1 -11   2    1.44    2.97
   0 -11   2  195.72   23.08
   0  11   2  193.21   15.55
   0 -11  -2  205.98   19.95
   1  11   2   39.66    6.75
  -1 -11  -2   44.20    9.68
   1 -11   2   37.76   10.62
   2 -11   2    4.17    3.49
   2  11   2    5.38    2.42
   3 -11   2    3.28    3.42
   3  11   2    2.40    1.58
   4 -11   2    4.80    4.34
   4  11   2   17.36    4.39
   5 -12  -2   58.47   12.74
   4 -12  -2    2.30    2.19
   3 -12  -2    5.33    3.86
   2 -12  -2   79.99   13.28
   1 -12  -2   98.89   14.23
   0 -12   2    2.19    3.79
   0 -12  -2    1.00    1.57
   1 -12   2   42.68   11.76
   2 -12   2    4.09    3.87
   3 -13  -2   -0.31   12.53
   2 -13  -2   -0.10    0.49
   1 -13  -2    1.37    2.20
   0 -13  -2    1.62    2.19
  11   0  -3   -0.23    1.02
  10   0  -3    1.92    2.00
   9   0  -3   -1.81    1.57
   8   0  -3    0.53    1.18
   7   0  -3    0.28    0.61
  -7   0   3   -0.10    0.91
  -6   0   3   -0.25    0.98
   6   0  -3   -0.36    0.89
  -6   0   3    2.66    1.20
  -5   0   3   -0.37    1.25
  -5   0   3   -0.21    0.89
   5   0  -3    0.60    2.98
  -4   0   3   -0.99    0.77
   4   0  -3    0.19    0.14
  -3   0   3    2.54    1.78
   3   0  -3    2.42    1.67
   2   0  -3   -0.43    0.58
  -2   0   3   -0.49    0.96
   1   0  -3   -0.66    0.72
  -1   0   3   -0.58    1.33
  -1   0   3    0.16    1.09
   0   0  -3    1.22    1.15
   0   0   3    1.04    0.80
   0   0  -3   -0.40    0.25
   1   0   3    2.18    1.28
  -1   0  -3   -1.09    0.40
  -1   0  -3    0.97    1.02
   1   0   3    0.84    0.98
   2   0   3   -0.18    0.78
  -2   0  -3   -0.24    0.45
  -2   0  -3   -0.84    0.82
   2   0   3   -1.25    1.03
  -3   0  -3   -0.15    0.69
   3   0   3   -0.77    0.80
   4   0   3    3.83    2.06
  -4   0  -3   -0.41    0.39
   5   0   3    1.31    1.02
  -5   0  -3   -0.89    0.77
   6   0   3   -2.00    1.80
  -6   0  -3   -0.97    1.19
   7   0   3   -1.24    2.01
   8   0   3    2.57    2.13
   9   0   3   -0.05    0.51
  10   0   3    0.87    1.75
  11   0   3    0.07    0.47
  11  -1  -3    9.97    3.82
  11   1  -3   10.18    4.20
  10   1  -3   98.67   11.07
  10  -1  -3  104.51   11.93
   9   1  -3   20.75    4.76
   9  -1  -3   16.88    4.49
   8   1  -3   32.25    5.62
   7   1  -3 1268.94   38.88
   7   1  -3 1255.51   31.68
  -6   1   3    6.97    3.24
   6  -1  -3   10.59    3.66
  -6  -1   3    5.28    2.69
   6   1  -3    3.22    1.87
  -6   1   3    5.23    1.71
  -6  -1   3    3.27    2.12
  -5  -1   3   52.74    6.93
  -5   1   3   43.00    6.55
   5  -1  -3   55.07    7.01
  -5  -1   3   42.58    5.97
  -5   1   3   44.90    5.25
   5   1  -3   51.62    6.61
  -4  -1   3 1752.25   35.64
  -4   1   3 1767.52   38.43
   4   1  -3 1760.20   34.23
   4  -1  -3 1803.09   37.82
  -4  -1   3 1709.83   38.44
   3   1  -3  220.37   10.92
  -3   1   3  229.90   12.81
  -3  -1   3  219.62   11.39
   3  -1  -3  217.25   12.07
  -3  -1   3  231.87   13.77
  -2  -1   3   51.38    6.27
  -2  -1   3   53.29    5.04
  -2   1   3   51.92    5.53
   2   1  -3   49.06    4.79
  -2  -1   3   36.78    9.12
   2  -1  -3   46.30    5.38
  -1  -1   3 1077.92   20.96
  -1  -1   3 1150.19   31.46
  -1   1   3 1067.54   24.45
   1  -1  -3 1088.85   23.60
   1   1  -3 1062.74   19.72
   1   1  -3 1079.75   26.56
   0   1   3  753.84   19.67
   0  -1   3  666.01   23.49
   0  -1  -3  778.35   19.65
   0  -1   3  743.85   16.87
   0   1  -3  752.44   16.27
   0   1  -3  774.33   26.22
   0  -1  -3  855.60   15.22
   0   1  -3  808.61   20.76
   1   1   3  485.38   15.93
   1  -1   3  504.94   14.50
  -1  -1  -3  494.73   15.46
  -1   1  -3  520.29   14.12
   1  -1   3  503.55   16.09
  -1   1  -3  500.49   15.25
  -2  -1  -3  973.54   17.74
  -2  -1  -3  947.61   22.16
   2  -1   3  902.29   20.56
   2   1   3  914.25   22.80
  -2   1  -3  932.62   31.31
  -2   1  -3  900.92   19.30
   3   1   3 2138.52   36.31
   3  -1   3 2192.88   34.53
  -3  -1  -3 2080.18   33.98
  -3   1  -3 2155.35   32.84
  -4   1  -3  413.33   15.20
   4   1   3  386.10   16.69
   4  -1   3  409.91   16.05
  -4  -1  -3  413.44   16.05
  -5  -1  -3  109.67    8.97
  -5   1  -3  129.23    9.47
   5   1   3  116.09    9.80
   5  -1   3  122.90    9.47
  -6  -1  -3  257.39   14.42
  -6   1  -3  244.59   13.96
   6   1   3  248.34   15.73
   6  -1   3  273.18   15.43
   7   1   3    0.76    1.42
   7  -1   3   -2.89    1.94
   8   1   3    9.31    3.78
   8  -1   3   20.91    5.27
   9   1   3   95.19   12.07
   9  -1   3  114.02   12.33
  10   1   3    0.71    1.43
  10  -1   3    1.77    1.84
  11   1   3    6.36    3.67
  11  -1   3    7.02    3.49
  11   2  -3   13.39    4.38
  11  -2  -3    5.86    3.46
  10  -2  -3    3.74    2.53
  10   2  -3    2.90    2.19
   9   2  -3  446.10   21.91
   9  -2  -3  377.78   21.06
  -8   2   3  145.53   15.58
   8   2  -3  132.09   10.80
  -7   2   3  461.47   26.35
   7   2  -3  452.27   18.55
   7   2  -3  467.66   22.87
  -6   2   3  382.59   21.78
   6   2  -3  390.43   18.95
   6  -2  -3  367.31   20.39
  -6   2   3  363.26   12.59
   6   2  -3  387.94   15.46
  -5  -2   3  500.42   20.89
  -5   2   3  546.29   24.33
   5   2  -3  542.52   20.63
   5  -2  -3  534.48   22.88
  -4  -2   3  271.14   13.87
  -4   2   3  276.12   16.00
   4  -2  -3  290.74   15.58
   4   2  -3  296.63   13.47
  -3  -2   3  387.16   14.18
  -3  -2   3  433.68   20.54
  -3   2   3  389.57   17.45
   3   2  -3  379.12   13.26
  -3  -2   3  357.11   27.10
   3  -2  -3  406.86   17.29
  -2  -2   3  324.73   18.36
  -2  -2   3  325.62   20.70
  -2  -2   3  308.77   11.36
  -2   2   3  302.96   14.47
   2   2  -3  311.89   10.68
   2  -2  -3  338.60   14.91
   2   2  -3  319.57   17.19
   1  -2  -3    5.23    1.61
  -1  -2   3    4.73    3.18
   1   2  -3    2.75    0.91
  -1  -2   3    4.01    2.46
  -1  -2   3    4.85    1.23
  -1   2   3    7.24    2.27
   1   2  -3    0.10    0.95
   1   2  -3    3.00    1.39
   0  -2  -3  368.94   14.31
   0   2  -3  366.63   10.19
   0  -2   3  328.91   19.71
   0   2  -3  398.17   19.90
   0  -2   3  364.57   10.78
   0  -2   3  391.79   19.14
   0   2   3  374.17   14.69
   0  -2   3  394.98   17.18
   0   2  -3  372.92   15.99
  -1   2  -3 1972.31   46.66
   1   2   3 1832.26   32.56
  -1   2  -3 1893.68   34.71
   1  -2   3 1919.58   42.10
   1  -2   3 1887.19   26.44
  -1  -2  -3 1883.50   31.83
   1  -2   3 1904.21   36.43
  -1   2  -3 1839.07   24.00
  -2   2  -3  322.90   20.07
   2   2   3  331.38   14.75
  -2  -2  -3  302.83   13.39
   2  -2   3  298.53   11.03
  -2   2  -3  319.65   11.08
  -3   2  -3  142.78    8.03
   3   2   3  143.79    9.65
   3  -2   3  162.77    9.01
  -3  -2  -3  139.12    9.17
  -4   2  -3  969.06   23.44
   4   2   3  971.20   26.34
   4  -2   3  951.08   24.34
  -4  -2  -3  953.11   24.81
  -5   2  -3  733.35   22.15
   5   2   3  734.44   24.40
   5  -2   3  712.28   22.83
  -5  -2  -3  750.02   23.76
  -6  -2  -3  176.98   12.10
  -6   2  -3  166.38   11.73
   6   2   3  203.84   13.96
   6  -2   3  173.62   12.19
   7   2   3  240.45   16.16
   7  -2   3  215.50   15.22
   7  -2   3  200.18   14.38
   8  -2   3  243.47   16.50
   8   2   3  283.01   19.05
   8  -2   3  291.14   18.21
   9   2   3   15.66    5.19
   9  -2   3   16.30    4.46
   9  -2   3    8.84    3.67
  10   2   3   64.69   10.12
  10  -2   3   72.31   10.51
  11   3  -3    2.70    2.35
  10  -3  -3    0.84    0.26
  10   3  -3    0.04    1.08
   9  -3  -3   20.92    5.32
   9   3  -3   22.26    4.80
   8   3  -3   48.50    6.40
  -8   3   3   33.04    7.86
   7   3  -3  220.99   12.74
  -7   3   3  212.98   18.38
   7   3  -3  222.91   15.56
   6   3  -3    2.71    1.64
   6   3  -3    1.15    1.56
  -6   3   3    5.30    3.23
   6   3  -3    0.65    2.00
  -5   3   3  286.32   17.80
   5   3  -3  250.73   11.08
   5   3  -3  284.76   14.04
   5  -3  -3  264.81   16.93
   5   3  -3  238.36   16.33
  -4  -3   3  110.14    8.10
   4   3  -3   98.71    7.34
  -4   3   3  103.61    9.76
  -4  -3   3  119.21   16.53
   4  -3  -3  108.56   10.10
  -4  -3   3  108.63   11.61
   4   3  -3   94.14   10.07
  -3  -3   3  318.59   12.28
   3   3  -3  309.29   11.00
  -3   3   3  280.85   15.41
  -3  -3   3  297.68   22.43
   3  -3  -3  314.45   16.11
  -3  -3   3  312.40   19.15
   3   3  -3  285.97   17.22
   3   3  -3  299.29   18.89
  -2  -3   3  743.63   15.65
  -2  -3   3  762.99   29.13
   2  -3  -3  705.45   22.93
   2   3  -3  713.11   13.91
   2   3  -3  725.14   27.24
  -2  -3   3  731.19   32.36
  -2   3   3  717.84   23.17
   2   3  -3  684.34   26.71
  -1  -3   3   34.44    7.16
  -1   3   3   42.63    5.44
   1  -3  -3   42.30    5.31
   1   3  -3   32.00    8.16
  -1  -3   3   49.00    7.23
   1   3  -3   47.53    3.12
   1   3  -3   42.16    6.12
   0  -3   3   57.04    8.27
   0  -3   3   40.53    8.97
   0   3   3   49.51    5.81
   0   3  -3   36.22    7.85
   0  -3   3   53.42    3.78
   0  -3  -3   59.78    6.13
   0  -3   3   47.26    6.76
   0   3  -3   46.54    3.16
   0   3  -3   61.81    7.20
   1  -3   3  409.45   11.34
  -1   3  -3  457.07   24.87
   1   3   3  399.14   16.00
   1  -3   3  420.36   21.58
  -1  -3  -3  418.03   15.90
   1  -3   3  384.30   18.51
  -1   3  -3  415.43   18.20
  -1   3  -3  387.70   10.29
  -2   3  -3  730.42   16.08
  -2   3  -3  744.97   34.16
   2   3   3  701.88   21.53
  -2  -3  -3  702.58   20.75
   2  -3   3  740.15   28.76
   2  -3   3  701.88   16.81
   2  -3   3  756.65   26.99
  -3   3  -3  291.25   11.40
   3  -3   3  264.09   11.34
   3  -3   3  270.12   17.27
   3   3   3  297.85   14.63
  -3  -3  -3  311.26   10.95
   3   3   3  265.69    8.03
  -3  -3  -3  281.82   13.65
   3  -3   3  297.72   16.88
  -4   3  -3  447.13   15.37
  -4  -3  -3  465.91   20.81
   4  -3   3  394.42   21.55
   4   3   3  423.51   18.01
   4  -3   3  444.50   16.20
  -4  -3  -3  420.63   17.32
  -5   3  -3    6.10    2.28
  -5  -3  -3    3.99    2.03
   5  -3   3    2.70    1.11
   5   3   3   11.37    3.00
   5  -3   3    5.41    3.02
  -6   3  -3  212.89   12.60
   6  -3   3  189.58   15.82
   6   3   3  218.46   14.51
   6  -3   3  237.05   13.98
   7  -3   3  190.39   15.04
   7   3   3  196.21   14.70
   7  -3   3  202.53   13.94
   8  -3   3   52.42    7.68
   8   3   3   56.35    8.42
   8  -3   3   74.49    8.96
   9  -3   3   23.38    6.01
   9  -3   3   14.79    3.96
   9   3   3   29.72    7.23
  10  -3   3    5.05    3.10
  10   3   3    3.99    3.02
  12   4  -3    2.63    1.99
  11   4  -3    0.61    1.38
  10  -4  -3   72.85   10.35
  10   4  -3   69.57    8.81
   9   4  -3   20.89    4.70
   8   4  -3   22.98    4.27
  -8   4   3   36.85    8.15
  -8  -4   3   21.02    9.82
   8   4  -3   20.45    5.24
   8   4  -3   20.36    4.94
  -7  -4   3    4.22    3.85
   7   4  -3    2.43    1.29
   7   4  -3    2.37    1.96
   7   4  -3    2.56    2.21
  -7   4   3    0.89    2.06
   6   4  -3  120.00    8.25
  -6   4   3  117.37   13.08
   6   4  -3  121.11   13.05
   6   4  -3  108.11    9.34
  -5   4   3   89.07   10.19
   5  -4  -3   70.33    9.00
  -5  -4   3  103.79   12.77
   5   4  -3   79.18    7.16
   5   4  -3   82.39   10.59
  -5  -4   3   97.40   15.51
  -4  -4   3    6.48    3.31
  -4   4   3    6.85    2.90
  -4  -4   3    0.32    1.44
   4   4  -3    3.01    1.06
   4   4  -3    7.94    3.08
   4   4  -3    3.23    1.30
   4  -4  -3    2.15    0.99
   4   4  -3    1.46    2.01
   3   4  -3   16.89    2.07
   3   4  -3   21.81    2.52
  -3  -4   3   24.89    6.03
  -3  -4   3   13.54    5.24
   3   4  -3   20.73    5.48
  -3   4   3   24.81    4.92
   3  -4  -3   19.17    4.43
   3   4  -3   16.52    4.11
  -2  -4   3  185.21    6.86
  -2   4   3  209.48   13.10
  -2  -4   3  224.82   20.51
   2  -4  -3  214.19   13.09
  -2  -4   3  217.12   17.08
   2   4  -3  199.08    5.69
   2   4  -3  170.73   15.41
   2   4  -3  190.67   14.57
  -1   4   3   72.60    7.32
  -1  -4   3   80.63    3.34
  -1  -4   3   61.43   10.85
  -1  -4   3   62.67    8.98
   1  -4  -3   72.66    7.38
   1   4  -3   64.59    8.88
   1   4  -3   65.99   10.60
  -1  -4   3   62.99    8.47
   1   4  -3   65.40    2.50
   1   4  -3   75.17    9.07
   0  -4  -3  138.10    9.83
   0   4  -3  126.01    4.28
   0   4   3  132.09    9.66
   0  -4   3  111.58   15.82
   0   4   3  143.82   10.31
   0  -4   3  125.23   12.72
   0   4  -3  103.64   14.27
   0   4  -3  119.93   12.36
   0  -4   3  131.17   12.39
   0   4  -3  141.39   12.25
  -1   4  -3  336.63    8.87
   1   4   3  357.47   12.15
   1   4   3  299.95   14.69
   1  -4   3  326.94   20.41
  -1  -4  -3  314.89   14.74
   1  -4   3  317.40    9.15
   1  -4   3  300.29   18.18
  -1   4  -3  327.44   23.70
  -1   4  -3  307.65   17.17
  -2   4  -3  618.91   14.20
  -2   4  -3  663.21   34.76
   2   4   3  574.53   20.48
   2  -4   3  607.16   27.75
  -2  -4  -3  581.03   19.75
   2  -4   3  596.66   14.98
   2  -4   3  665.28   27.01
   3   4   3    3.52    1.11
  -3   4  -3    4.16    3.01
   3  -4   3    4.69    2.46
  -3  -4  -3    3.43    1.68
  -3   4  -3    5.66    1.52
   3  -4   3    3.06    1.09
  -3  -4  -3    6.06    2.08
   3  -4   3    4.32    3.08
   3   4   3    3.58    2.25
   4   4   3  176.83   12.45
  -4   4  -3  169.46    9.43
  -4  -4  -3  196.76   11.85
   4  -4   3  155.05   14.09
   4   4   3  176.65    9.27
  -4  -4  -3  197.20   12.25
   4  -4   3  170.48   10.00
   4  -4   3  172.95   14.46
  -5  -4  -3   33.08    5.73
   5  -4   3   36.40    7.22
   5  -4   3   27.43    4.20
  -5  -4  -3   21.84    4.48
   5   4   3   21.44    4.37
   6  -4   3    0.95    1.88
  -6  -4  -3    0.46    1.32
   6  -4   3    2.91    2.07
   6  -4   3    1.11    0.69
   6   4   3   -1.82    1.27
   7  -4   3   19.76    4.27
   7  -4   3   10.91    3.81
   7   4   3   27.66    5.27
   8  -4   3  122.36   12.47
   8   4   3  135.82   13.86
   8  -4   3  149.87   12.77
   9  -4   3   29.12    6.24
   9  -4   3   16.70    4.52
   9   4   3   22.76    6.28
  10  -4   3    4.30    2.87
  10   4   3    1.19    1.09
  11   5  -3   72.58    9.30
  10  -5  -3  111.37   13.12
  10   5  -3  119.77   11.51
  -9   5   3    9.98    5.04
  -9  -5   3    7.95    6.55
   9   5  -3   14.69    4.36
  -8   5   3    1.59    0.66
  -8  -5   3    0.29    2.31
   8   5  -3    1.46    1.30
   8   5  -3    2.44    2.28
   8   5  -3    2.26    1.56
  -7   5   3   91.11   12.21
  -7   5   3   52.39    4.47
  -7  -5   3   43.15   13.38
   7   5  -3   57.77    9.59
   7   5  -3   76.26    8.81
   7   5  -3   76.98    7.17
   6   5  -3  378.05   17.11
  -6   5   3  391.19   24.07
  -6  -5   3  310.17   31.83
   6   5  -3  355.32   23.72
   6   5  -3  375.28   13.86
   5   5  -3   -0.34    0.45
  -5  -5   3   -0.66    1.96
  -5   5   3    0.96    2.11
   5   5  -3    1.06    1.02
   5   5  -3    0.96    1.74
  -4   5   3  613.80   26.48
  -4  -5   3  587.49   36.27
   4   5  -3  603.90   15.23
   4  -5  -3  603.57   25.86
  -4  -5   3  603.85   33.57
   4   5  -3  612.27   30.82
   4   5  -3  582.84   30.67
   4   5  -3  591.91   12.85
   3   5  -3    6.97    1.11
  -3  -5   3    6.16    3.22
  -3   5   3    5.40    2.62
   3   5  -3    5.02    0.90
   3   5  -3    5.64    3.30
  -3  -5   3   -1.60    2.39
   3  -5  -3    4.85    2.75
   3   5  -3    4.01    2.76
  -2  -5   3  283.39   25.06
  -2   5   3  274.85   16.02
   2   5  -3  252.25   23.77
   2  -5  -3  287.90   15.88
  -2  -5   3  303.82   22.57
   2   5  -3  275.43   19.96
   2   5  -3  267.19   18.66
   1   5  -3    2.23    2.14
   1  -5  -3    1.94    0.88
  -1  -5   3    2.02    0.55
   1   5  -3    1.11    1.57
  -1  -5   3    0.48    0.84
   1   5  -3    1.35    1.24
  -1   5   3   -0.51    0.43
  -1  -5   3    2.99    1.55
   0   5  -3  269.04   19.77
   0  -5  -3  262.31   14.19
   0   5   3  229.38   13.92
   0  -5   3  245.72   19.06
   0   5   3  256.58   15.04
   0   5  -3  198.37   19.74
   0  -5   3  251.35   18.30
   0  -5  -3  236.10   10.89
   0   5  -3  237.97   16.48
  -1  -5  -3   95.82    8.43
   1  -5   3   71.64    5.29
  -1   5  -3  103.17   14.19
   1   5   3  100.67    8.85
   1  -5   3  115.88   13.09
  -1   5  -3  101.96   11.49
   1   5   3  110.57    8.31
   1  -5   3   94.00   11.23
  -1   5  -3   91.48   10.19
   2  -5   3   80.77    7.22
   2  -5   3  102.89   12.60
  -2   5  -3  118.62   16.09
   2   5   3  116.49    9.72
  -2  -5  -3  117.87    9.14
   2  -5   3  111.46    6.30
   2  -5   3  129.48   13.01
   3  -5   3  445.80   18.11
  -3   5  -3  442.24   34.59
   3   5   3  471.18   19.98
   3  -5   3  458.50   25.65
  -3  -5  -3  487.53   19.59
   3  -5   3  468.16   14.62
   3  -5   3  515.47   27.25
   3   5   3  451.17   13.54
   4   5   3   39.56    6.15
   4  -5   3   37.08    7.07
   4  -5   3   37.61    5.66
  -4  -5  -3   39.79    6.05
   4  -5   3   45.76    8.10
   4   5   3   31.35    4.03
  -4  -5  -3   36.19    5.48
   4  -5   3   44.23    5.02
  -5  -5  -3  721.57   28.22
   5  -5   3  658.32   27.22
   5  -5   3  614.36   29.61
   5   5   3  641.43   25.51
   5   5   3  672.69   21.78
   5  -5   3  642.34   20.95
   5  -5   3  652.12   31.78
  -5  -5  -3  612.61   22.99
   6  -5   3  462.65   24.42
   6  -5   3  509.54   27.16
   6   5   3  530.46   23.99
   6   5   3  481.28   21.78
   6  -5   3  514.73   20.58
   7  -5   3   13.58    3.96
   7  -5   3   22.19    5.67
   7   5   3    8.39    3.29
  -7  -5  -3   19.82    6.45
   8   5   3    2.23    2.27
  -8  -5  -3    1.43    2.31
   8  -5   3    3.41    2.31
   8  -5   3    2.29    1.85
  -9  -5  -3   26.14    8.32
   9   5   3   34.32    7.47
   9  -5   3   40.27    7.42
  10   5   3   77.88   11.35
  10  -5   3   92.03   11.74
  -9   6   3  147.71   18.49
  -9  -6   3   97.39   22.91
   9   6  -3  125.89   10.91
  -8   6   3   56.17   10.56
   8   6  -3   52.58    6.24
  -8  -6   3   34.86   11.27
  -7   6   3   70.48   11.67
   7   6  -3   49.98    6.53
  -7  -6   3   51.58   12.93
   7   6  -3   54.95    5.79
  -6   6   3  272.74   20.61
   6   6  -3  291.45   14.05
  -6  -6   3  262.53   28.19
  -6   6   3  273.82   17.42
   6   6  -3  296.13   11.93
  -5   6   3  783.99   33.28
  -5  -6   3  789.62   46.89
   5   6  -3  838.97   19.80
   5   6  -3  765.40   16.43
   4   6  -3   20.32    2.03
  -4   6   3   26.41    6.02
   4   6  -3   23.48    2.12
  -3  -6   3  353.58   29.50
   3   6  -3  357.34   25.40
   3  -6  -3  376.98   20.12
  -3  -6   3  420.59   29.31
  -3   6   3  312.54   19.08
   3   6  -3  332.90   22.63
   2   6  -3  740.89   44.23
  -2  -6   3  719.16   41.65
  -2  -6   3  840.33   44.32
   2  -6  -3  735.82   26.52
   2   6  -3  753.45   35.76
  -2   6   3  696.78   26.98
   2   6  -3  708.82   32.85
  -1  -6   3   85.00   15.47
   1   6  -3   74.67   13.24
  -1  -6   3  110.79   15.21
   1   6  -3  105.42   13.56
  -1   6   3  106.02   10.07
  -1  -6   3  102.91   12.63
   1   6  -3  109.46   12.87
   1  -6  -3  103.16    9.48
   1  -6  -3  105.80    9.03
   0   6   3   36.02    5.92
   0   6  -3   20.34    5.57
   0   6   3   32.08    6.02
   0   6  -3   15.53    6.77
   0  -6  -3   31.77    5.12
   0  -6   3   35.24    8.48
   0   6  -3   33.33    7.82
   0  -6  -3   31.57    4.58
   0  -6   3   29.56    6.40
   1  -6   3  876.95   13.54
  -1   6  -3  916.29   47.25
   1   6   3 1001.91   29.92
   1   6   3  902.64   28.36
   1  -6   3  889.82   38.94
  -1   6  -3  870.63   37.00
   1  -6   3  901.37   12.55
  -1  -6  -3  935.09   27.78
  -1  -6  -3  870.90   23.19
   1  -6   3  951.35   36.98
   2  -6   3   17.81    6.22
   2   6   3   12.22    3.13
  -2   6  -3   22.35    7.52
   2  -6   3   12.90    2.42
  -2   6  -3   18.72    5.50
   2  -6   3   18.35    6.60
   2  -6   3   12.92    2.13
  -2  -6  -3    9.84    2.72
   3  -6   3   41.67    5.49
  -3   6  -3   28.05    9.28
   3  -6   3   43.42    9.29
  -3  -6  -3   42.02    5.91
   3   6   3   46.91    6.42
   3  -6   3   48.31    4.67
   3  -6   3   61.26   10.71
   3   6   3   48.04    5.07
   4  -6   3  683.50   24.55
  -4  -6  -3  737.54   30.95
   4  -6   3  732.71   34.59
   4   6   3  708.15   26.56
  -4  -6  -3  686.31   24.67
   4   6   3  751.73   22.41
   4  -6   3  782.04   35.53
   4  -6   3  734.65   20.30
   5   6   3   44.78    7.11
   5   6   3   25.36    4.44
  -5  -6  -3   33.64    7.03
   5  -6   3   24.57    5.12
   5  -6   3   30.17    7.19
   5  -6   3   45.19    8.80
   5  -6   3   32.48    4.67
   6  -6   3    7.61    3.81
   6  -6   3    1.04    2.05
   6   6   3    7.09    2.89
   6  -6   3    2.21    2.69
   6  -6   3    6.36    2.53
  -6  -6  -3    5.41    3.05
   6   6   3    2.46    1.48
  -7  -6  -3  101.76   12.97
   7  -6   3   95.92   12.55
   7   6   3  105.65   11.78
   7  -6   3   92.91    9.61
   7  -6   3  110.58   15.33
  -8  -6  -3   35.89    7.98
   8  -6   3   28.94    6.91
   8  -6   3   31.75    5.93
   8   6   3   29.79    6.46
   9  -6   3    8.81    3.31
   9   6   3   13.13    4.37
  10  -6   3    1.87    1.70
  10   6   3    0.13    0.76
  -9   7   3    6.00    3.65
  -9  -7   3    2.90    4.05
  -8   7   3   10.46    5.46
  -8  -7   3    6.02    4.30
   7   7  -3    6.35    1.92
  -7   7   3    1.99    1.88
  -7  -7   3    8.13    5.48
  -6  -7   3    2.55    4.95
  -6   7   3    0.05    0.80
  -6   7   3    2.80    2.36
   6   7  -3    0.77    0.78
  -5  -7   3    1.12    3.79
  -5   7   3    1.03    1.25
   5   7  -3    0.37    0.44
   5   7  -3    0.48    0.42
  -4   7   3  244.55   18.53
  -4  -7   3  211.55   24.40
  -3  -7   3   14.56    7.68
  -3   7   3    6.90    3.20
   2  -7  -3   -0.94    1.67
   2  -7  -3    1.98    1.50
  -2  -7   3    0.17    3.50
  -2   7   3    2.30    2.17
  -1   7   3   48.77    9.76
  -1   7   3   50.56    7.22
  -1  -7   3   51.32   11.87
  -1  -7   3   66.72   12.04
   1  -7  -3   44.74    6.49
   1  -7  -3   56.74    7.61
  -1  -7   3   42.81    8.30
   0  -7  -3    3.10    2.11
   0   7   3    1.41    1.72
   0  -7  -3    0.53    1.06
   0   7   3    3.94    1.82
   0  -7   3    2.85    3.06
   0  -7   3    4.84    4.82
   1  -7   3   -1.33    0.84
   1   7   3    1.22    1.38
   1  -7   3    1.27    3.12
  -1  -7  -3    0.94    0.91
  -1  -7  -3    4.00    2.48
   1   7   3    0.94    1.85
   2  -7   3   19.32    6.61
   2   7   3   21.81    4.82
   2  -7   3   14.80    2.38
   2  -7   3   12.62    6.49
  -2   7  -3   10.40    4.50
  -2  -7  -3   21.33    4.27
   3  -7   3   96.39    7.67
   3   7   3   90.28    9.49
   3  -7   3   92.44   14.31
  -3  -7  -3   83.49    8.81
   3  -7   3  103.15    6.69
   3  -7   3   80.94   12.55
   4  -7   3   -2.33    2.37
   4   7   3    0.12    0.48
   4  -7   3   -0.26    0.69
   4   7   3    0.80    1.00
   4  -7   3    0.58    0.79
   4  -7   3    1.39    3.06
   5   7   3   -0.14    0.42
   5   7   3    0.74    0.22
  -5  -7  -3   -0.30    0.80
   5  -7   3    2.51    3.38
   5  -7   3    0.04    0.55
   5  -7   3    0.76    1.30
   6  -7   3    2.58    2.43
  -6  -7  -3    3.82    2.34
   6   7   3   14.29    4.11
   6  -7   3    7.19    2.98
   6  -7   3    8.20    3.94
   6  -7   3    7.77    2.47
   7  -7   3    0.87    1.95
  -7  -7  -3   -0.23    0.53
   7   7   3    0.80    2.05
   7  -7   3    1.32    2.29
   7  -7   3    2.28    1.86
   8  -7   3    5.74    3.84
   8   7   3    8.54    3.54
   8  -7   3    2.96    2.72
   8  -7   3    6.24    2.79
   9  -7   3    1.77    2.39
   9  -7   3    6.04    3.03
   9   7   3    4.25    2.72
  -8   8   3   58.96   11.69
  -8  -8   3   47.95   13.35
  -7   8   3   13.35    5.47
  -7  -8   3    5.60    4.27
  -6   8   3   35.30    8.60
  -6  -8   3   24.38   10.20
  -5   8   3    8.97    4.26
  -5  -8   3   10.42    5.85
  -5   8   3    8.81    4.80
  -4  -8   3    3.42    4.35
  -4   8   3   11.48    4.01
   3  -8  -3   -0.56    1.20
  -3  -8   3    2.35    4.65
  -3   8   3   -1.13    1.66
  -2   8   3  219.33   24.17
  -2   8   3  223.97   16.78
   2  -8  -3  232.63   16.83
   1  -8  -3    0.26    1.43
   1  -8  -3    0.53    0.50
  -1   8   3    0.15    0.86
  -1   8   3    1.35    1.26
  -1  -8   3    2.18    2.21
   0   8   3   95.37   12.93
   0   8   3   87.06    9.62
   0  -8   3  119.62   16.83
   0  -8  -3   86.43    9.20
   0  -8   3  105.73   15.39
   0  -8  -3   95.46    9.72
   1  -8   3  340.52   29.28
   1   8   3  328.21   18.74
  -1  -8  -3  334.70   18.05
  -1  -8  -3  358.51   19.06
   1  -8   3  326.47   25.38
   1   8   3  321.41   22.68
   2  -8   3  216.50    8.28
   2   8   3  221.50   15.62
   2  -8   3  219.94   23.76
  -2  -8  -3  193.73   13.49
   2  -8   3  222.54    7.68
   2  -8   3  243.16   21.87
   3  -8   3   28.86    8.61
   3   8   3   15.90    4.01
   3  -8   3   13.86    6.23
   3  -8   3   14.58    2.84
   3  -8   3   20.97    3.01
   4  -8   3   10.43    5.61
   4   8   3    1.38    1.60
   4   8   3    6.71    2.93
   4  -8   3   11.25    2.60
   4  -8   3    6.82    2.35
   4  -8   3    3.66    3.46
   5  -8   3    1.80    2.85
   5  -8   3    0.23    0.77
   5  -8   3    2.26    1.41
   5  -8   3    0.18    1.79
   5   8   3    2.88    2.33
   6  -8   3    0.73    1.21
   6   8   3   -0.40    1.13
  -6  -8  -3   -0.08    8.80
   6  -8   3    0.43    2.29
   6  -8   3    1.83    1.39
   7  -8   3   29.49    9.01
   7   8   3   49.62    8.60
   7  -8   3   55.23    7.39
   8  -8   3    8.26    4.64
   8   8   3   17.69    5.42
   8  -8   3   21.53    4.98
   9  -8   3    1.18    2.07
   9   8   3   -0.36    0.88
  -7   9   3  104.82   15.30
  -7  -9   3   55.70   15.26
  -6  -9   3    3.48    5.03
  -6   9   3    0.91    1.52
  -5  -9   3    6.68    5.27
  -5   9   3    0.54    1.80
  -4   9   3  144.26   15.50
  -4  -9   3  138.64   24.53
   4  -9  -3  172.06   17.11
   3  -9  -3    2.49    2.10
  -3  -9   3    0.14    2.05
  -3   9   3    1.62    2.21
   2  -9  -3    2.39    1.67
  -2  -9   3    4.91    5.32
  -2   9   3    0.90    2.02
  -2   9   3    0.92    1.43
  -1   9   3  145.37   18.08
  -1   9   3  162.05   14.47
  -1  -9   3  170.72   20.77
   1  -9  -3  139.50   13.59
   0   9   3  191.64   19.68
   0   9   3  228.54   16.62
   0  -9  -3  232.34   16.74
   1   9   3    0.78    1.33
   1   9   3    2.39    1.98
  -1  -9  -3    2.31    2.19
   1  -9   3    5.22    4.76
   2  -9   3   61.42    3.42
   2  -9   3   60.63    3.17
   2   9   3   59.20    9.11
   2  -9   3   65.51   12.57
   3   9   3   73.41    9.43
   3  -9   3   77.69   13.49
   4  -9   3   -0.19    1.07
   4   9   3   -0.14    0.33
   4  -9   3   -0.11    0.35
   5  -9   3   20.59    7.17
   5   9   3   20.53    5.17
   5  -9   3   23.62    4.02
   6   9   3  272.52   19.78
   6  -9   3  287.01   30.51
   6  -9   3  275.16   15.54
   7  -9   3    9.04    5.10
   7   9   3    3.80    2.46
   7  -9   3    6.02    2.44
   8   9   3    0.63    1.49
   8  -9   3    0.55    1.15
  -7  10   3    0.63    1.76
   6 -10  -3    2.10    2.36
  -6 -10   3   10.05    6.32
  -6  10   3    2.76    2.56
   5 -10  -3    3.08    2.41
  -5 -10   3    6.06    5.86
  -5  10   3    0.99    1.67
   4 -10  -3    2.28    2.36
  -4 -10   3    3.35    5.70
  -4  10   3    1.06    1.72
  -3  10   3   69.09   10.55
  -3 -10   3   34.35   12.77
   3 -10  -3   64.80   11.38
  -2  10   3  169.08   16.10
   2 -10  -3  155.75   16.57
   1 -10  -3    0.46    1.62
  -1  10   3    0.53    0.99
  -1 -10   3    1.29    2.96
   0  10   3    0.75    1.40
   0  10   3    0.18    1.09
   0 -10   3    4.81    4.03
   0 -10  -3    2.49    2.18
   1  10   3   12.73    4.04
  -1 -10  -3    6.31    3.61
   1 -10   3   11.06    5.02
   2  10   3  221.36   16.93
   2 -10   3  194.52   22.30
   3 -10   3    3.94    4.74
   3  10   3    0.55    0.56
   4  10   3  126.03   13.04
   4 -10   3  114.42   18.58
   5 -10   3    7.22    5.08
   5  10   3    4.50    2.69
   6  10   3    0.95    1.29
   7  10   3   14.79    4.80
   6 -11  -3    0.10    0.96
  -6  11   3   -0.09    0.43
   5 -11  -3   -0.09    0.64
  -5  11   3    0.78    1.66
   4 -11  -3   19.13    6.53
  -4  11   3    4.81    3.62
  -4 -11   3    8.58    7.90
   3 -11  -3    2.53    2.34
  -3  11   3    2.84    2.38
   2 -11  -3   18.04    5.64
  -2  11   3   10.47    4.01
  -1  11   3   13.51    4.56
   1 -11  -3   19.40    5.46
   0  11   3   12.59    4.10
   0 -11   3   24.31    8.90
   0 -11  -3   17.90    5.28
   1  11   3    0.64    1.06
   1 -11   3    0.88    3.08
   2  11   3   -0.05    0.83
   2 -11   3    0.11    1.09
   3 -11   3    0.22    0.55
   3  11   3   -0.05    0.59
   4  11   3    1.10    1.30
   5  11   3    1.51    1.75
   5 -12  -3    4.58    3.58
  -5  12   3    0.65    1.64
   4 -12  -3   -0.10    1.17
  -4  12   3    1.49    2.02
   3 -12  -3    0.52    0.43
  -3  12   3    0.28    1.06
   2 -12  -3    0.08    0.90
  -2  12   3    0.92    1.19
  -1  12   3    0.31    0.62
   1 -12  -3    0.54    1.09
   0  12   3    2.67    2.11
   1  12   3   20.64    5.47
  11   0  -4    5.66    2.86
  10   0  -4   27.54    6.05
   9   0  -4  466.09   23.15
  -8   0   4   17.36    5.06
  -7   0   4  434.15   25.25
  -7   0   4  413.51   19.53
  -6   0   4  364.28   20.91
   6   0  -4  344.25   19.85
  -6   0   4  372.05   18.63
  -5   0   4    0.28    0.81
  -5   0   4    0.67    1.15
   5   0  -4    1.48    1.34
  -4   0   4 1005.30   30.11
   4   0  -4 1045.80   29.75
  -4   0   4 1027.44   31.92
  -3   0   4  161.23   10.86
   3   0  -4  161.06   10.90
  -2   0   4  882.98   34.87
  -2   0   4  943.50   25.25
   2   0  -4  949.46   24.63
  -1   0   4  562.98   22.68
  -1   0   4  548.72   18.63
   1   0  -4  568.07   18.31
   1   0  -4  569.47   19.60
   0   0   4 1721.85   36.86
   0   0   4 1736.23   32.46
   0   0  -4 1741.59   31.65
   1   0   4  548.78   18.47
  -1   0  -4  507.48   16.75
  -2   0  -4 5702.46   64.44
  -2   0  -4 5672.00   58.51
   2   0   4 5762.08   52.54
  -3   0  -4   10.15    4.23
   3   0   4   16.83    3.65
  -3   0  -4   20.82    3.72
   3   0   4   26.60    4.19
   4   0   4  726.93   23.83
   4   0   4  741.82   22.05
  -4   0  -4  731.80   22.82
  -5   0  -4  408.33   18.23
   5   0   4  406.19   19.38
   6   0   4    2.37    2.14
   7   0   4  288.60   18.77
   8   0   4    6.81    3.17
   9   0   4    1.20    2.04
  10   0   4    3.79    2.83
  11  -1  -4   14.17    4.65
  11   1  -4   14.41    4.83
  10   1  -4   30.76    6.22
  10  -1  -4   20.41    5.19
   9   1  -4    0.04    0.53
   9  -1  -4   -0.36    1.01
   8   1  -4   18.83    4.44
  -8   1   4   10.32    4.41
  -7  -1   4   53.61    8.40
  -7   1   4   57.49    9.05
  -7  -1   4   65.65    9.61
  -7   1   4   70.41    6.92
  -6   1   4  484.83   20.17
  -6  -1   4  447.23   22.93
  -6   1   4  453.74   24.23
   6   1  -4  456.94   21.97
   6  -1  -4  415.37   22.10
  -6  -1   4  503.39   23.56
  -5  -1   4  254.36   15.95
  -5   1   4  236.13   16.24
   5  -1  -4  245.79   15.73
   5   1  -4  238.55   14.53
  -5  -1   4  253.97   16.85
  -5   1   4  286.18   16.09
  -4  -1   4   33.18    5.13
   4   1  -4   39.58    5.43
   4  -1  -4   32.15    5.34
  -4  -1   4   42.38    6.99
  -4   1   4   38.58    6.01
  -3  -1   4  143.13   10.21
  -3  -1   4  151.97   16.56
   3  -1  -4  142.82   10.80
   3   1  -4  145.94    9.80
  -3  -1   4  143.38   12.49
  -3   1   4  157.43   11.65
   2  -1  -4    8.41    2.66
   2   1  -4    5.50    1.61
  -2  -1   4    5.47    2.51
  -2  -1   4   15.93    3.23
  -2  -1   4   13.61    4.22
  -2   1   4   11.29    3.39
   2   1  -4    8.72    2.69
  -1  -1   4  461.96   22.50
  -1   1   4  413.77   19.63
  -1  -1   4  475.43   16.27
  -1   1   4  476.62   18.28
   1  -1  -4  479.05   17.75
   1   1  -4  454.50   15.41
   1   1  -4  495.58   19.42
   0  -1   4   50.28    7.65
   0   1   4   44.14    5.37
   0  -1   4   46.88    5.08
   0  -1  -4   39.81    4.97
   0   1  -4   52.88    5.11
   0  -1  -4   44.87    4.00
   0   1  -4   48.03    5.66
  -1   1  -4  469.50   20.50
   1   1   4  494.13   18.19
   1  -1   4  501.69   16.74
  -1  -1  -4  507.62   17.99
  -1   1  -4  481.15   15.77
   1  -1   4  491.28   18.67
  -1   1  -4  481.84   16.85
  -2   1  -4  456.83   21.47
  -2  -1  -4  314.43   10.43
   2   1   4  445.90   17.82
   2  -1   4  390.04   15.38
  -2  -1  -4  415.40   16.80
   2   1   4  390.22   10.46
   2  -1   4  376.62   15.56
  -2   1  -4  407.72   14.86
  -3  -1  -4  142.72    9.16
   3   1   4  125.64    9.87
   3  -1   4  121.73    9.13
  -3  -1  -4  135.29    9.69
   3   1   4  135.83    7.14
   3  -1   4  140.39   10.77
  -3   1  -4  131.52    8.82
   4   1   4   66.34    7.36
   4  -1   4   49.18    6.19
  -4  -1  -4   55.26    6.31
   4  -1   4   50.79    6.43
  -4   1  -4   53.60    6.09
  -5   1  -4  147.16   10.70
   5   1   4  156.47   12.03
   5  -1   4  143.89   11.71
  -5  -1  -4  145.26   11.20
   6   1   4  413.98   20.81
   6  -1   4  399.39   20.39
   7  -1   4   11.74    3.61
   7   1   4    8.78    3.60
   8  -1   4   26.22    5.79
   8   1   4   28.16    6.06
   9  -1   4    7.13    3.88
   9   1   4    7.38    4.25
  10   1   4    3.16    2.41
  10  -1   4    0.57    1.50
  11   2  -4    2.05    1.67
  10  -2  -4   30.34    6.71
  10   2  -4   23.47    5.60
  -9   2   4    6.05    3.40
   9   2  -4    5.51    2.50
   8   2  -4    2.78    1.67
  -8   2   4    3.29    2.75
  -7   2   4   37.82    7.83
   7   2  -4   31.53    5.15
  -7   2   4   32.35    4.27
  -7  -2   4   35.80    7.13
   7   2  -4   27.38    5.77
  -6  -2   4  184.42   14.54
  -6   2   4  185.86   15.46
  -6  -2   4  204.97   16.45
  -6   2   4  183.85   11.76
   6   2  -4  204.12   14.12
  -5  -2   4    1.03    1.23
  -5   2   4   -2.03    2.60
  -5  -2   4    3.45    1.91
   5   2  -4    4.30    2.21
   5  -2  -4    0.83    1.20
  -4  -2   4  172.13   11.27
   4   2  -4  182.78   11.17
   4  -2  -4  174.37   13.23
  -4  -2   4  167.59   14.23
  -4   2   4  152.95   12.76
   3  -2  -4   -0.70    0.79
   3   2  -4    1.36    1.14
  -3  -2   4   -0.69    3.06
  -3  -2   4    2.70    1.69
  -3   2   4    0.75    1.75
  -3  -2   4    1.29    1.15
   3   2  -4    3.43    2.71
   2  -2  -4   16.22    3.60
  -2  -2   4   22.83    3.60
  -2  -2   4   24.37    5.52
   2   2  -4   20.32    3.15
  -2  -2   4   21.66    4.67
  -2   2   4   19.05    4.07
   2   2  -4   20.80    4.86
  -1  -2   4  769.38   19.35
  -1   2   4  725.82   24.18
  -1  -2   4  786.77   31.04
   1  -2  -4  736.79   23.17
   1   2  -4  747.97   18.27
   1   2  -4  759.86   25.81
  -1  -2   4  785.52   33.76
   0   2  -4   21.39    4.06
   0   2   4   23.12    2.67
   0   2  -4   16.17    5.56
   0   2   4   25.46    4.48
   0  -2   4   25.80    3.46
   0  -2  -4   21.76    4.13
   0   2  -4   20.04    2.84
   0  -2   4   30.81    6.12
   0  -2  -4   26.90    2.48
   0  -2   4   19.54    5.93
  -1   2  -4  131.96   12.34
   1   2   4  105.90    9.14
   1  -2   4  114.85    7.62
  -1  -2  -4  120.50    9.08
  -1   2  -4  124.46    7.40
  -1   2  -4  115.43    9.30
  -2   2  -4  145.64   13.75
   2   2   4  122.92   10.05
   2  -2   4  126.71    8.47
  -2  -2  -4  130.52    9.68
   2  -2   4  134.41   10.74
  -2   2  -4  114.90    7.38
   3  -2   4   23.57    5.15
  -3  -2  -4   13.33    3.29
  -3   2  -4   20.21    5.75
   3   2   4   15.56    3.45
   3  -2   4   17.22    3.19
  -3   2  -4   20.07    3.56
   4  -2   4    0.41    1.20
  -4  -2  -4    0.03    0.82
  -4   2  -4    1.95    1.41
   4   2   4   -1.80    1.44
   4  -2   4   -1.54    0.60
  -5   2  -4   46.36    5.89
   5   2   4   62.31    7.72
   5  -2   4   62.18    7.45
   5  -2   4   43.44    7.00
  -5  -2  -4   55.02    7.11
   6  -2   4   -0.37    0.86
   6   2   4    0.78    1.77
   7  -2   4    2.09    2.45
   7   2   4    0.36    1.77
   8  -2   4    2.32    2.02
   8  -2   4    0.97    1.84
   8   2   4    1.56    2.04
   9  -2   4    0.66    1.23
   9  -2   4    0.63    0.90
   9   2   4    1.35    2.47
  10  -2   4    3.79    2.58
  10   2   4   -0.46    0.57
  11   3  -4   15.76    4.35
  10   3  -4    0.64    1.15
  10  -3  -4    3.78    2.64
   9   3  -4   61.14    8.05
  -9   3   4   53.15   10.69
   8   3  -4    0.80    0.58
  -8   3   4    1.68    2.62
  -7   3   4  128.27   14.62
   7   3  -4  117.32    9.65
   7   3  -4  117.98   11.58
  -7   3   4  130.58    8.47
  -6   3   4   10.78    3.34
  -6  -3   4    7.49    7.36
  -6  -3   4   10.37    4.82
   6   3  -4    5.25    2.61
   6   3  -4   12.83    2.92
  -5  -3   4  197.63   13.00
  -5   3   4  230.29   17.02
   5   3  -4  217.27   12.70
  -5  -3   4  189.90   16.48
  -4  -3   4  153.39   10.43
   4  -3  -4  124.74   11.53
  -4   3   4  133.07   12.31
  -4  -3   4  138.16   14.01
   4   3  -4  144.84    9.32
  -4  -3   4  133.10   17.93
   4   3  -4  140.54   14.93
  -3  -3   4  426.80   15.53
  -3   3   4  410.59   20.68
  -3  -3   4  445.72   28.85
   3  -3  -4  434.21   20.46
   3   3  -4  440.10   14.57
  -3  -3   4  427.71   24.64
   3   3  -4  413.45   23.91
  -2   3   4  127.78   10.97
  -2  -3   4  146.86    8.30
  -2  -3   4  129.27   15.38
   2  -3  -4  138.30   10.97
  -2  -3   4  128.63   13.39
   2   3  -4  128.74    7.18
   2   3  -4  121.48   11.92
  -1  -3   4   44.04    8.92
  -1  -3   4   47.85    4.45
  -1   3   4   53.98    6.65
   1   3  -4   28.78    8.94
   1  -3  -4   47.39    6.12
  -1  -3   4   52.46    8.77
   1   3  -4   44.99    3.93
   1   3  -4   39.96    6.42
   0  -3   4  109.15   14.97
   0   3  -4  111.81   13.74
   0   3   4  139.73   10.62
   0  -3   4  155.49    8.14
   0  -3  -4  145.25   10.96
   0  -3   4  131.89   12.26
   0   3  -4  152.34    7.31
   0  -3   4  161.05   14.93
   0   3  -4  165.79   13.14
  -1   3  -4  205.14   17.30
   1   3   4  209.27   12.99
   1  -3   4  205.32    9.62
  -1  -3  -4  214.87   12.72
   1  -3   4  188.38   16.11
   1  -3   4  225.49   15.25
  -1   3  -4  195.16    8.64
  -1   3  -4  190.84   13.19
   2   3   4  938.38   28.08
   2  -3   4  866.65   34.59
   2  -3   4  915.99   21.83
  -2  -3  -4  937.39   26.54
  -2   3  -4  982.42   39.89
   2  -3   4  998.28   32.02
  -2   3  -4  913.51   20.35
  -3   3  -4  517.80   16.45
  -3   3  -4  506.26   32.50
   3  -3   4  548.03   27.62
   3   3   4  546.53   22.11
   3  -3   4  505.00   17.45
  -3  -3  -4  546.36   21.09
   3  -3   4  537.36   24.44
   4  -3   4   32.15    6.05
  -4   3  -4   26.60    4.08
  -4  -3  -4   32.47    3.01
  -4   3  -4   24.78    7.16
   4   3   4   27.56    5.03
   4  -3   4   27.24    6.03
   4  -3   4   25.73    4.46
   4   3   4   26.25    2.47
  -4  -3  -4   25.39    4.68
  -5   3  -4  517.17   19.55
   5  -3   4  442.00   25.04
   5   3   4  483.82   22.74
   5  -3   4  486.23   20.33
   5  -3   4  482.19   24.88
   6  -3   4  173.81   16.21
   6   3   4  180.85   14.53
   6  -3   4  192.06   14.16
   7  -3   4    3.16    1.83
   7  -3   4    3.83    2.74
   7   3   4    4.47    3.09
   8  -3   4    1.88    2.62
   8  -3   4    5.21    2.95
   8   3   4    4.52    2.75
   9  -3   4   36.86    7.56
   9   3   4   42.55    8.91
   9  -3   4   52.61    8.92
  10  -3   4    6.86    3.40
  10   3   4    3.68    3.13
  11   4  -4    0.55    1.03
  10   4  -4   64.05    8.76
 -10  -4   4    0.78    3.52
   9   4  -4   44.85    6.71
  -9   4   4   31.87    8.48
  -8   4   4    0.92    2.72
  -8  -4   4    3.33    3.57
   8   4  -4    1.66    1.37
   7   4  -4  197.31   11.88
  -7   4   4  181.75   17.86
   7   4  -4  211.45   14.70
  -6  -4   4    7.65    5.12
  -6   4   4   13.21    5.04
   6   4  -4    9.57    2.41
  -6  -4   4    7.83    3.87
   6   4  -4    8.66    2.69
   5   4  -4   45.44    4.79
  -5   4   4   40.02    7.17
   5   4  -4   37.45    4.95
  -5  -4   4   26.09    9.68
  -5  -4   4   36.46    8.06
  -4  -4   4   84.09    7.67
  -4   4   4   95.15   10.56
   4  -4  -4   76.77    9.44
   4   4  -4   90.74    6.85
  -4  -4   4  110.58   13.72
   4   4  -4   72.27   10.76
  -4  -4   4   71.90   13.35
  -3  -4   4  361.82   27.50
  -3  -4   4  333.32   12.84
   3  -4  -4  306.00   18.10
   3   4  -4  327.10   10.94
  -3  -4   4  296.73   21.92
  -3   4   4  299.81   18.49
   3   4  -4  332.19   21.96
  -2  -4   4  199.68   20.22
  -2   4   4  166.01   12.95
   2  -4  -4  190.69   13.41
  -2  -4   4  189.60   17.40
   2   4  -4  187.47    7.28
   2   4  -4  181.66   15.33
  -1  -4   4  183.64   19.53
   1   4  -4  167.60   19.57
  -1   4   4  233.60   14.81
  -1  -4   4  210.21   18.15
   1  -4  -4  240.04   14.56
   1   4  -4  212.62    7.27
   1   4  -4  200.21   15.71
   0   4   4  297.55   13.49
   0  -4   4  226.28   25.17
   0   4  -4  276.95   22.66
   0  -4   4  335.29   10.83
   0  -4   4  323.84   22.74
   0  -4  -4  393.14   18.95
   0  -4   4  363.74   21.51
   0  -4  -4  348.26    8.96
   0   4  -4  306.18   18.66
   0   4  -4  300.99    8.85
  -1   4  -4  334.99   10.45
  -1   4  -4  361.17   26.65
   1   4   4  333.04   17.16
   1  -4   4  321.75   22.60
   1  -4   4  331.68   11.72
  -1  -4  -4  353.19   17.39
   1  -4   4  359.41   20.94
  -1   4  -4  321.07   18.58
   2  -4   4   -0.42    1.06
   2   4   4    0.45    0.49
  -2   4  -4    1.93    2.94
  -2   4  -4    0.15    0.56
   2  -4   4   -0.38    0.16
  -2  -4  -4    0.46    0.41
  -3   4  -4  633.95   17.93
   3   4   4  620.77   24.28
   3  -4   4  631.15   31.04
  -3   4  -4  595.49   36.17
   3  -4   4  623.26   18.85
  -3  -4  -4  639.98   23.76
   3  -4   4  652.77   29.38
  -4   4  -4  829.39   22.13
   4  -4   4  824.77   36.56
   4   4   4  868.89   30.35
  -4   4  -4  897.63   49.04
   4  -4   4  849.64   24.60
  -4  -4  -4  756.89   26.41
   4  -4   4  845.99   34.40
  -5   4  -4   45.27    5.73
  -5  -4  -4   53.11    5.78
   5  -4   4   44.55    8.25
   5   4   4   50.06    7.51
   5   4   4   48.80    4.46
   5  -4   4   50.22    6.57
   5  -4   4   48.00    8.68
   6  -4   4    9.75    4.15
   6  -4   4   19.73    4.40
  -6  -4  -4   19.31    4.89
   6   4   4   28.86    6.10
   6  -4   4   22.68    7.30
  -7  -4  -4  217.93   18.55
   7  -4   4  208.08   18.50
   7   4   4  199.74   16.32
   7  -4   4  236.31   15.96
  -8  -4  -4   32.77    8.69
   8   4   4   54.62    9.06
   8  -4   4   49.41    9.10
   8  -4   4   38.91    7.33
   9  -4   4    2.51    2.17
   9  -4   4    0.37    0.54
   9   4   4    0.63    1.18
  10  -4   4   26.46    6.80
   9   5  -4   -0.04    0.25
  -9   5   4   -0.27    0.90
  -9  -5   4   -0.52    1.50
   8   5  -4   36.10    5.45
  -8   5   4   30.98    7.58
  -8  -5   4   28.54   12.57
  -7   5   4   21.94    6.47
  -7  -5   4   22.75    9.26
   7   5  -4   20.44    3.60
   7   5  -4   11.14    3.20
   6   5  -4  245.82   11.35
  -6   5   4  204.06   19.22
  -6  -5   4  198.65   24.43
   6   5  -4  243.08   12.88
   5   5  -4   89.74    6.04
  -5   5   4   81.69   11.09
  -5  -5   4   93.84   15.70
  -5  -5   4   94.62   14.62
   5   5  -4   65.45   10.58
   5   5  -4  101.20    7.35
   4   5  -4  313.26    9.70
  -4   5   4  295.62   19.63
  -4  -5   4  305.05   27.45
   4   5  -4  319.35   10.81
  -4  -5   4  322.80   25.84
   4   5  -4  269.35   21.38
   3   5  -4    3.95    3.16
   3  -5  -4    3.63    2.47
   3   5  -4    5.48    1.07
  -3  -5   4    2.76    4.20
   3   5  -4    4.83    1.17
  -3  -5   4    0.85    0.80
  -3   5   4    7.77    2.90
   3   5  -4    6.84    3.97
   2   5  -4  176.53    4.36
  -2  -5   4  137.46   18.46
  -2   5   4  172.50   13.52
  -2  -5   4  180.98   17.58
   2  -5  -4  142.87   12.30
   2   5  -4  155.20    4.19
   2   5  -4  174.43   15.86
   1   5  -4  141.93    3.79
  -1  -5   4  152.40    4.86
  -1   5   4  158.78   12.54
  -1  -5   4  154.32   16.78
   1  -5  -4  149.72   12.13
  -1  -5   4  141.69   18.74
   1   5  -4  166.15   14.87
   0   5  -4  187.71    5.70
   0  -5   4  150.52   20.85
   0   5   4  173.07   10.78
   0   5  -4  203.28   20.32
   0   5   4  167.99   13.50
   0  -5   4  148.65   16.01
   0  -5  -4  197.54   14.29
   0  -5   4  193.82   16.72
   0  -5  -4  141.19    6.94
   0   5  -4  170.82   14.96
   0  -5   4  174.98    6.32
  -1   5  -4   65.57    4.10
  -1   5  -4   37.76   10.04
   1   5   4   60.10    7.76
   1  -5   4   62.61   10.45
  -1  -5  -4   49.85    6.85
   1  -5   4   63.13    9.83
  -1   5  -4   59.11    8.82
  -2   5  -4   55.27    4.52
  -2   5  -4   36.82    9.30
   2   5   4   40.77    6.26
   2  -5   4   52.04    9.54
   2  -5   4   47.95    4.54
  -2  -5  -4   51.75    6.81
   2  -5   4   42.40    8.97
  -3   5  -4    5.85    1.55
   3  -5   4    8.11    3.02
  -3  -5  -4    5.86    2.63
   3   5   4    7.66    2.58
  -3   5  -4    3.06    3.39
   3  -5   4   10.24    3.81
   3  -5   4   15.98    3.13
  -4   5  -4  130.74   18.42
  -4   5  -4  190.15   10.45
   4  -5   4  183.76   17.83
   4   5   4  172.20   13.63
   4  -5   4  180.15   11.02
   4  -5   4  184.41   18.80
   5   5   4    0.53    0.63
   5  -5   4    6.20    3.51
   5  -5   4    5.48    2.16
   5  -5   4    4.06    2.40
  -5  -5  -4    2.00    1.49
   5   5   4    4.44    2.75
   5  -5   4    1.87    1.38
   6  -5   4   14.91    5.30
   6  -5   4   21.30    4.69
  -6  -5  -4   23.31    4.60
   6   5   4   24.23    5.76
   6  -5   4   15.39    5.06
   6   5   4   14.18    2.76
   7  -5   4    0.30    1.00
   7  -5   4    7.86    3.19
  -7  -5  -4    7.96    3.11
   7   5   4    7.17    3.20
   7  -5   4    4.18    2.81
   8  -5   4    0.83    1.37
   8  -5   4    0.10    0.83
   8   5   4    1.18    1.71
   8  -5   4    0.27    1.30
   9  -5   4    4.87    2.63
   9   5   4    0.78    1.03
  10  -5   4    1.74    1.87
  -9   6   4    2.18    2.56
  -9  -6   4    4.27    3.83
  -8   6   4    5.19    3.68
  -8  -6   4    7.83    6.09
  -7   6   4    7.38    4.12
  -7  -6   4    1.35    3.46
   7   6  -4    2.19    1.11
  -6  -6   4    2.12    4.15
   6   6  -4    0.61    0.49
   5   6  -4    2.18    0.94
  -5  -6   4   -1.65    2.84
  -5   6   4    1.18    1.78
   5   6  -4    2.57    1.04
   4   6  -4    5.56    1.01
  -4  -6   4    0.12    1.02
  -4   6   4    0.81    1.46
  -4  -6   4    7.16    4.49
   4   6  -4    7.85    1.07
  -3  -6   4    1.26    2.78
  -3  -6   4   -0.09    4.03
  -3   6   4   -0.10    0.74
  -2  -6   4    3.18    4.69
  -2  -6   4    0.24    1.52
  -2   6   4   -2.44    1.82
  -1  -6   4  265.05   27.60
  -1   6   4  230.92   15.90
  -1  -6   4  266.29   23.38
   1  -6  -4  250.17   16.46
   1  -6  -4  234.66   12.59
   0   6   4  268.56   15.38
   0   6  -4  201.92   21.72
   0   6   4  241.70   16.48
   0  -6   4  234.51   21.75
   0  -6  -4  262.68   16.67
   0  -6   4  278.47   21.62
   0   6  -4  254.71   19.10
   1  -6   4   50.73    4.56
   1   6   4   30.92    5.82
  -1   6  -4   56.69   11.84
   1   6   4   64.37    8.25
   1  -6   4   86.50    4.64
   1  -6   4   77.99   12.45
  -1  -6  -4   72.88    8.61
   1  -6   4   68.27   10.56
   2  -6   4   40.66    5.16
   2   6   4   60.07    8.05
   2  -6   4   60.19   10.58
   2  -6   4   64.21    5.05
   2  -6   4   65.14   10.42
   3  -6   4   48.60    6.31
   3   6   4   78.51    9.25
   3  -6   4   55.99   10.35
   3  -6   4   76.34    6.27
   3  -6   4   46.44    9.42
   4  -6   4   11.39    4.37
   4  -6   4   14.42    3.09
   4   6   4   21.50    5.15
   4  -6   4    6.64    2.96
   4  -6   4   21.51    6.97
   5   6   4    1.14    0.76
   5  -6   4   -0.97    0.61
   5  -6   4    0.64    1.12
   5  -6   4    0.07    0.64
   6   6   4    2.36    1.75
   6  -6   4    0.78    2.22
   6  -6   4    0.72    1.58
  -6  -6  -4   -0.21    0.30
   6  -6   4    1.91    3.45
   7  -6   4   34.62    8.57
   7   6   4   39.69    7.94
   7  -6   4   33.01    7.63
   7  -6   4   35.43    6.38
   8  -6   4   10.02    4.30
   8  -6   4   10.50    3.60
   8   6   4    4.76    3.24
   8  -6   4   10.17    4.39
   9  -6   4    1.70    2.80
   9  -6   4    1.76    1.61
   9   6   4    1.04    1.74
  -8   7   4  121.82   16.49
  -8  -7   4   91.89   19.37
  -7   7   4  181.10   19.48
  -7  -7   4  154.03   24.17
  -6   7   4    2.79    2.64
  -6  -7   4    1.84    2.85
  -5  -7   4   26.21    9.91
  -5   7   4   29.92    6.99
  -4   7   4  295.70   21.52
  -4  -7   4  325.41   32.28
  -3  -7   4  465.37   38.41
  -3   7   4  450.91   25.48
  -3  -7   4  526.49   38.07
  -2  -7   4  502.87   39.92
  -2   7   4  571.06   27.34
  -2  -7   4  609.02   40.43
   2  -7  -4  526.03   22.39
  -1  -7   4  165.57   24.09
  -1   7   4  159.40   15.98
  -1   7   4  164.28   14.20
  -1  -7   4  161.75   20.72
  -1  -7   4  202.53   20.53
   1  -7  -4  184.74   12.44
   0  -7  -4    4.52    1.78
   0   7   4    6.75    3.00
   0  -7   4    2.30    2.95
   0   7   4    3.58    0.50
   0  -7   4   10.24    5.27
   1   7   4  136.79   12.64
   1  -7   4  119.92   16.44
   1  -7   4  152.89   17.29
   2  -7   4  357.52   12.19
   2   7   4  399.19   21.83
   2  -7   4  387.25   29.40
   2  -7   4  428.65   12.03
   2  -7   4  415.20   28.17
   3  -7   4  157.38   10.21
   3   7   4  160.51   14.07
   3  -7   4  145.79   17.99
   3  -7   4  175.35    9.23
   3  -7   4  155.40   17.71
   4  -7   4   93.44    8.97
   4  -7   4  134.33   16.90
   4   7   4  127.77   12.63
   4  -7   4  125.54    9.06
   4  -7   4  107.47   15.52
   5  -7   4   52.28   11.41
   5  -7   4   18.44    4.65
   5   7   4   42.62    7.58
   5  -7   4   46.59   10.15
   5  -7   4   55.37    6.62
   6  -7   4   12.93    5.69
   6   7   4   26.58    6.30
   6  -7   4   16.36    5.76
   6  -7   4   27.77    4.95
   7  -7   4    3.48    3.27
   7  -7   4    3.30    2.17
   7   7   4    5.61    2.97
   7  -7   4    1.36    2.52
   8  -7   4    1.02    1.15
   8  -7   4    0.48    1.03
   8   7   4    0.35    1.12
   8  -7   4    0.34    0.61
   9  -7   4   67.34    9.67
  -7   8   4    5.88    3.37
  -7  -8   4    1.59    5.39
  -6   8   4   78.46   13.14
  -6  -8   4  103.99   20.28
  -5  -8   4    4.13    4.44
  -5   8   4    1.98    3.08
  -4   8   4   84.17   12.11
  -4  -8   4   60.21   14.73
  -3   8   4   83.70   12.38
  -3  -8   4   75.60   16.44
   3  -8  -4  119.22   12.57
   2  -8  -4   31.16    5.89
  -2   8   4   10.94    6.06
  -2  -8   4    6.93    3.84
  -2  -8   4   22.71    7.87
  -2   8   4   30.39    6.67
  -1   8   4  270.89   21.74
  -1   8   4  258.04   18.59
  -1  -8   4  324.31   31.61
   1  -8  -4  260.70   16.42
   0   8   4   14.95    4.83
   0  -8   4   39.70   11.55
   0  -8  -4   32.61    5.11
   0   8   4   26.37    5.95
   0  -8   4   41.41    9.95
   1   8   4  303.94   19.94
   1  -8   4  290.20   29.41
   1  -8   4  284.98   24.45
   2  -8   4   19.23    6.43
   2  -8   4   15.04    1.80
   2  -8   4   17.98    1.92
   2  -8   4   14.16    6.91
   2   8   4   10.06    3.69
   3  -8   4   58.04    5.51
   3   8   4   61.64    8.79
   3  -8   4   59.65   12.68
   3  -8   4   59.52   11.33
   4   8   4  202.98   16.81
   4  -8   4  212.71   11.59
   4  -8   4  195.06   21.65
   5  -8   4    9.92    5.52
   5  -8   4    7.73    2.67
   5   8   4    4.57    3.01
   5  -8   4    1.21    1.82
   6  -8   4    4.40    3.92
   6  -8   4    4.64    2.07
   6   8   4    3.48    2.45
   6  -8   4    0.41    0.73
   7  -8   4   44.44   11.26
   7   8   4   34.91    7.49
   7  -8   4   37.28   10.29
   7  -8   4   41.50    6.96
   8  -8   4   10.38    3.97
   8   8   4   10.06    4.31
   9  -8   4    0.83    1.53
  -7   9   4    2.82    2.34
  -6  -9   4   16.77    9.15
  -6   9   4   12.87    5.23
  -5  -9   4    3.25    3.47
  -5   9   4    3.05    3.10
   4  -9  -4    1.11    1.69
  -4   9   4    0.27    1.49
  -4  -9   4   -0.63    1.58
   3  -9  -4   -0.11    0.74
  -3  -9   4    1.13    1.62
  -3   9   4    1.27    2.21
  -2  -9   4   -0.16    1.58
   2  -9  -4    0.71    1.17
  -2   9   4    0.09    0.94
  -2   9   4    1.06    2.29
   1  -9  -4    3.07    1.98
  -1   9   4    0.63    1.31
  -1   9   4    2.73    2.43
   0   9   4   75.22   11.02
   0  -9   4   68.46   13.98
   0  -9   4   84.12   14.86
   0  -9  -4   86.12    9.62
   1  -9   4    0.94    3.16
   1   9   4   -0.42    0.83
   1  -9   4    2.66    3.23
   2  -9   4    0.48    4.51
   2   9   4    5.57    3.15
   2  -9   4    4.46    3.62
   3   9   4    2.21    2.01
   3  -9   4    0.19    1.90
   3  -9   4    1.19    2.86
   4  -9   4    6.84    4.28
   4   9   4    9.29    3.90
   4  -9   4    2.59    3.34
   5  -9   4   23.06    7.73
   5   9   4   19.41    5.55
   5  -9   4    3.93    4.55
   6  -9   4   -0.34    0.79
   6   9   4    1.06    1.90
   6  -9   4    3.71    3.55
   7   9   4    0.46    1.04
   6 -10  -4   -0.34    0.60
  -6  10   4    0.26    1.23
   5 -10  -4    2.36    2.51
  -5 -10   4    1.09    1.83
  -5  10   4    0.16    0.68
   4 -10  -4   -0.07    0.50
  -4 -10   4    2.04    2.47
  -4  10   4   -0.51    1.16
   3 -10  -4   -0.13    0.33
  -3  10   4   -0.07    0.84
  -3 -10   4   -0.54    1.57
   2 -10  -4   25.11    6.05
  -2  10   4   36.07    7.83
   1 -10  -4   25.73    5.61
  -1  10   4   16.34    5.46
   0  10   4   70.91   10.82
   0 -10  -4   59.36    8.39
   0 -10   4   72.34   14.02
   1  10   4   47.18    8.26
   1 -10   4   39.43   10.33
   2  10   4    7.53    3.41
   2 -10   4    8.73    5.44
   3 -10   4    0.95    3.56
   3  10   4    1.06    1.73
   4  10   4   48.54    8.84
   4 -10   4   28.47    9.92
   5  10   4    8.14    3.46
   6  10   4   -0.13    0.65
   6 -11  -4    1.39    1.67
   5 -11  -4    0.26    0.43
   4 -11  -4    0.16    0.72
  -4  11   4   -0.39    1.05
   3 -11  -4    0.81    1.74
  -3  11   4    2.22    2.10
  -2  11   4   22.91    6.41
  -1  11   4  113.76   14.12
   0  11   4    8.33    4.11
   0 -11   4    8.57    5.88
   1  11   4   83.57   11.62
   1 -11   4   87.57   16.44
   2  11   4   78.43   11.28
   3  11   4    8.41    3.58
   4  11   4    0.97    1.46
   5  11   4   14.55    5.21
  -3  12   4    0.08   10.03
  -2  12   4    1.05    1.36
  -1  12   4    7.65    3.62
   0  12   4   36.60    8.51
   1  12   4   16.81    5.42
   2  12   4    0.53    1.37
  10   0  -5    1.23    1.61
  -8   0   5    1.65    2.18
  -8   0   5    0.54    1.47
  -7   0   5    2.14    2.98
  -7   0   5    0.82    1.30
  -6   0   5    1.39    2.33
  -6   0   5    1.21    1.60
  -5   0   5    0.34    0.35
   5   0  -5    1.58    1.92
   4   0  -5   -0.29    0.94
  -4   0   5    1.44    1.60
  -4   0   5    0.72    1.26
   3   0  -5   -0.42    0.62
  -3   0   5    0.36    3.59
  -3   0   5   -2.79    2.30
   2   0  -5    1.71    1.64
  -2   0   5    1.39    2.58
  -2   0   5   -0.10    0.83
   2   0  -5    0.88    1.08
  -1   0   5   -1.54    1.64
   1   0  -5   -0.17    0.71
  -1   0   5   -0.79    0.22
   1   0  -5    0.34    0.43
   0   0  -5   -0.14    0.39
   0   0  -5   -0.46    0.50
   1   0   5    5.36    2.30
  -1   0  -5    1.71    1.09
   2   0   5    0.19    1.10
  -2   0  -5   -0.16    0.28
  -3   0  -5    1.01    0.98
  -3   0  -5    2.91    2.24
   3   0   5    0.66    1.84
   3   0   5    2.45    1.48
   4   0   5    0.41    1.00
  -4   0  -5    1.07    1.01
  -4   0  -5   -0.09    0.27
   4   0   5    0.34    1.00
   5   0   5   -0.38    0.79
  -5   0  -5    0.06    1.40
   5   0   5   -1.35    1.08
   6   0   5    1.23    1.40
   6   0   5   -0.36    1.60
   7   0   5   -0.68    1.09
   8   0   5    3.88    3.24
   9   0   5    0.44    0.54
  11   1  -5    4.06    2.26
  10  -1  -5    2.75    2.22
  10   1  -5    1.88    1.84
  -9   1   5   70.01   12.00
   9   1  -5   66.81    8.92
  -8  -1   5   50.69    9.31
  -8   1   5   59.04   10.36
  -8  -1   5   41.82    7.58
  -7  -1   5    1.53    1.86
  -7   1   5    4.33    3.65
  -7  -1   5    1.62    1.71
  -7   1   5    0.20    1.29
  -6  -1   5  720.90   30.60
  -6   1   5  684.35   31.73
  -6  -1   5  669.10   30.50
   6   1  -5  713.64   28.41
  -6   1   5  727.29   29.29
  -5  -1   5   17.28    4.18
  -5   1   5   29.98    6.15
  -5  -1   5   18.47    5.47
  -5   1   5   30.59    6.12
   5   1  -5   26.47    5.21
   4  -1  -5   10.49    3.60
   4   1  -5   10.34    2.96
  -4  -1   5    1.58    1.17
  -4  -1   5   15.07    3.85
  -4   1   5   11.75    4.08
  -4  -1   5   11.01    4.62
  -3  -1   5 1073.94   30.26
  -3   1   5 1040.72   32.56
  -3  -1   5 1055.33   45.06
   3  -1  -5 1114.01   32.29
   3   1  -5 1081.82   29.10
  -3  -1   5 1111.47   39.64
  -2  -1   5  537.30   28.23
  -2  -1   5  548.38   20.61
  -2   1   5  557.00   22.79
   2  -1  -5  573.12   22.34
   2   1  -5  575.14   20.28
   2   1  -5  581.46   24.96
  -1  -1   5   45.73    8.62
  -1   1   5   52.71    7.15
  -1   1   5   55.80    7.19
   1  -1  -5   55.93    6.84
   1   1  -5   56.37    6.14
  -1  -1   5   57.20    6.73
   1  -1  -5   61.21    6.47
   1   1  -5   52.51    6.68
   0   1   5  231.86   14.26
   0  -1   5  237.34   13.14
   0  -1  -5  205.52   12.87
   0   1  -5  239.34   12.38
   0  -1  -5  226.82   10.25
   0  -1   5  190.47   16.16
   0   1  -5  258.11   14.22
   1   1   5   44.16    6.44
   1  -1   5   49.83    6.23
  -1  -1  -5   37.67    5.48
  -1   1  -5   43.86    5.27
  -1   1  -5   46.81    5.57
  -2   1  -5  171.20   13.32
   2   1   5  157.59   12.02
   2  -1   5  163.07   11.40
  -2  -1  -5  173.01   11.89
   2  -1   5  171.91   11.82
  -2   1  -5  174.26   10.96
   3  -1   5    0.96    1.02
  -3  -1  -5    1.94    1.30
  -3   1  -5    1.61    1.30
   3   1   5    8.23    3.24
  -3  -1  -5    0.76    0.85
  -3   1  -5    2.67    1.63
   3  -1   5    9.29    2.87
   3   1   5    4.24    1.44
  -4  -1  -5  338.46   15.73
   4   1   5  359.12   19.36
   4  -1   5  333.85   17.44
   4  -1   5  340.35   17.62
  -4   1  -5  327.68   16.41
   5  -1   5    1.77    2.04
   5   1   5    0.94    1.30
  -5  -1  -5    1.16    1.88
   5   1   5    1.11    1.31
   5  -1   5   -0.31    1.28
  -5   1  -5    4.55    3.56
   6   1   5   22.00    4.39
   6   1   5   28.73    6.10
   6  -1   5   41.67    6.72
   6  -1   5   31.70    6.13
   7  -1   5    0.40    0.44
   7   1   5    3.99    2.91
   7  -1   5    2.72    2.07
   8   1   5    2.05    1.91
   8  -1   5    1.98    2.16
   9   1   5   12.52    4.55
   9  -1   5   15.51    4.90
  11   2  -5   10.58    3.98
  10   2  -5   86.97   10.39
   9   2  -5   22.18    5.19
  -9   2   5   32.27    8.34
  -8   2   5  116.31   14.86
   8   2  -5   93.32    9.67
  -7  -2   5  102.29   11.98
  -7   2   5  110.16   13.60
  -7  -2   5   74.84   11.00
  -7   2   5   81.07    8.94
  -6  -2   5  120.95   12.14
  -6   2   5   97.83   12.23
   6   2  -5   96.15    9.95
  -6  -2   5  106.42   12.83
  -6   2   5  106.96   10.85
  -5  -2   5  115.40   10.81
  -5   2   5  119.58   12.77
  -5  -2   5  102.72   18.88
   5   2  -5  126.43   11.09
  -5  -2   5  106.69   12.79
  -4  -2   5  633.07   23.87
  -4   2   5  651.08   28.57
  -4  -2   5  552.21   35.64
   4  -2  -5  638.27   27.01
   4   2  -5  653.05   22.67
  -4  -2   5  653.15   32.25
   4   2  -5  641.35   32.36
  -3  -2   5  479.02   19.58
  -3  -2   5  494.56   30.71
  -3   2   5  505.44   23.72
   3  -2  -5  478.54   21.96
   3   2  -5  517.31   18.90
  -3  -2   5  454.86   26.73
   3   2  -5  506.49   26.38
  -2  -2   5   47.99   10.04
  -2  -2   5   60.72    6.44
  -2   2   5   50.72    7.43
   2  -2  -5   65.26    8.07
  -2  -2   5   51.82    8.96
   2   2  -5   56.28    6.04
   2   2  -5   57.44    8.11
  -1  -2   5  903.76   38.37
  -1   2   5  893.07   28.30
  -1  -2   5  920.84   24.66
  -1   2   5  847.85   28.52
   1  -2  -5  976.68   29.65
  -1  -2   5  918.44   37.38
   1   2  -5  915.14   23.29
   1   2  -5  933.36   30.97
   0   2   5  677.39   17.10
   0   2   5  681.29   25.31
   0  -2   5  662.99   20.97
   0  -2   5  665.56   31.52
   0  -2  -5  668.56   24.46
   0   2  -5  655.21   19.17
   0  -2  -5  678.22   14.19
  -1   2  -5   57.16    9.70
   1  -2   5   84.48    7.50
  -1  -2  -5   75.70    8.02
   1  -2   5   73.58    9.26
  -1   2  -5   76.24    6.62
  -1   2  -5   75.60    8.06
  -2   2  -5  344.42   21.63
   2   2   5  340.55   17.90
   2  -2   5  339.04   15.64
  -2  -2  -5  373.90   18.13
   2  -2   5  317.69   17.84
  -2   2  -5  345.11   14.82
  -3   2  -5  115.58   13.33
   3   2   5   93.53    9.80
   3  -2   5  117.35    9.87
  -3  -2  -5  103.29    9.73
   3  -2   5  112.29   10.75
  -3   2  -5  108.76    8.65
  -4   2  -5  243.56   13.61
  -4   2  -5  237.87   20.63
   4   2   5  240.03   16.38
   4  -2   5  229.81   14.30
   4   2   5  261.42    6.50
   4  -2   5  274.51   17.66
   5  -2   5    1.90    1.37
   5   2   5    3.60    1.48
  -5   2  -5    5.47    3.88
  -5  -2  -5    1.19    1.29
   5   2   5    1.00    0.32
   5  -2   5    4.43    2.27
   6   2   5  125.34   12.86
   6  -2   5  128.56   11.99
   6  -2   5  139.60   13.42
   7  -2   5  116.97   12.72
   7  -2   5  111.55   12.84
   8  -2   5   -0.06    1.02
   8   2   5    1.01    1.79
   8  -2   5    1.70    3.00
   8  -2   5    1.43    2.26
   9  -2   5    9.97    4.33
   9   2   5   12.11    4.79
   9  -2   5   15.70    5.54
  11   3  -5    1.60    1.65
  10   3  -5    1.11    1.13
   9   3  -5   -0.24    0.82
  -9   3   5    0.53    2.39
  -9  -3   5    3.50    4.71
   8   3  -5    0.33    1.04
  -8   3   5    0.54    2.58
  -8  -3   5    1.94    3.04
   7   3  -5    1.58    1.56
  -7   3   5    1.36    2.78
  -7  -3   5    3.92    4.72
  -7  -3   5    2.13    2.35
  -7   3   5    1.84    1.63
   7   3  -5    1.40    1.17
  -6  -3   5  132.86   12.42
  -6   3   5  119.78   13.52
   6   3  -5  107.34   10.34
   5   3  -5   19.00    3.84
  -5  -3   5   26.96    9.15
  -5  -3   5   22.94    4.67
  -5   3   5   20.46    5.40
  -5  -3   5   23.61    6.60
  -4  -3   5   47.82    6.17
  -4   3   5   43.26    7.37
  -4  -3   5   33.43    8.61
   4   3  -5   43.15    5.34
  -4  -3   5   30.92    7.20
   4   3  -5   27.65    6.74
   3  -3  -5    2.37    1.90
   3   3  -5    2.32    1.36
  -3  -3   5    4.18    1.68
  -3   3   5    1.72    0.99
  -3  -3   5    4.50    1.27
   3   3  -5    4.24    3.12
  -2  -3   5  479.14   31.85
  -2  -3   5  526.28   18.18
  -2   3   5  492.98   23.46
   2  -3  -5  510.61   22.81
  -2  -3   5  526.85   29.66
   2   3  -5  510.80   16.58
   2   3  -5  489.09   24.97
  -1  -3   5  443.77   29.70
  -1  -3   5  477.35   16.60
  -1   3   5  515.04   22.89
   1  -3  -5  491.96   22.12
   1   3  -5  489.08   15.51
   1   3  -5  468.95   24.58
   0   3   5    2.23    2.64
   0  -3   5    0.98    1.02
   0   3  -5   -0.04    0.71
   0   3  -5   -0.26    0.66
   0  -3   5    8.05    5.32
   0   3  -5    8.55    4.68
   0  -3  -5    0.40    0.60
   0  -3   5    7.95    4.06
  -1   3  -5  138.96   15.41
   1   3   5  126.59   11.26
   1  -3   5  137.11    9.25
   1  -3   5  122.87   14.79
  -1  -3  -5  121.59   10.57
   1  -3   5  130.07   12.73
  -1   3  -5  122.07    7.95
  -1   3  -5  134.54   11.78
   2   3   5   10.22    3.92
  -2   3  -5    1.49    2.25
   2  -3   5    9.50    2.78
  -2   3  -5   10.30    2.37
   2  -3   5    7.90    2.54
  -2  -3  -5   10.28    3.20
   2  -3   5    9.09    2.99
   3  -3   5    3.92    2.42
  -3   3  -5   10.58    2.60
   3   3   5    9.58    3.48
  -3   3  -5    3.05    2.75
   3  -3   5   10.22    2.34
   3  -3   5    3.81    3.29
  -4   3  -5   67.72    7.11
  -4   3  -5   44.22   10.24
   4  -3   5   70.71   11.10
   4   3   5   59.79    8.37
   4  -3   5   61.74    7.26
   4  -3   5   61.65    9.04
  -5   3  -5  183.66   12.45
   5  -3   5  201.24   19.37
   5   3   5  190.95   15.34
   5  -3   5  201.56   13.73
   5  -3   5  212.97   17.88
   6  -3   5   22.43    6.81
  -6   3  -5    2.39    2.79
  -6  -3  -5   13.63    3.35
   6   3   5   22.03    5.34
   6  -3   5    9.45    5.07
   6  -3   5   27.88    5.62
   7  -3   5   14.46    4.75
   7   3   5   17.96    5.25
   7  -3   5   15.19    5.48
   7  -3   5   17.56    4.58
   8  -3   5   19.00    5.50
   8   3   5   31.22    7.25
   8  -3   5   21.79    6.02
   8  -3   5   38.78    7.55
   9  -3   5    0.06    0.44
   9  -3   5    0.08    0.69
   9   3   5    1.91    2.14
   9  -3   5    2.00    2.41
  -9   4   5   18.11    6.71
  -9  -4   5    7.94    6.14
   9   4  -5   30.01    5.56
   8   4  -5    0.40    0.68
  -8   4   5    0.08    0.99
  -8  -4   5    3.34    4.38
  -7   4   5    5.15    3.85
  -7  -4   5   15.75    8.26
  -7  -4   5    4.56    3.63
   7   4  -5   14.19    3.69
   6   4  -5    3.24    1.38
  -6  -4   5    9.48    5.96
  -6   4   5    4.50    2.64
  -6  -4   5    4.66    3.52
   6   4  -5    1.68    1.21
  -5  -4   5   40.26    5.97
  -5   4   5   39.62    7.70
  -5  -4   5   26.79    8.65
   5   4  -5   43.97    5.49
  -5  -4   5   55.90   10.87
   4   4  -5   13.89    2.91
  -4  -4   5   11.82    3.27
  -4  -4   5   11.89    5.68
  -4   4   5    6.41    2.19
  -4  -4   5   13.73    4.99
   3   4  -5    2.97    2.17
  -3  -4   5    1.99    2.60
   3   4  -5    5.14    1.71
  -3  -4   5    1.45    0.99
  -3  -4   5   -0.43    1.44
  -3   4   5    2.11    1.60
   2   4  -5   18.62    5.30
  -2  -4   5   25.29    3.57
  -2  -4   5   22.22    7.22
   2   4  -5   24.60    3.03
  -2  -4   5   32.67    8.14
  -2   4   5   20.56    4.93
  -1  -4   5  150.29   19.29
  -1  -4   5  210.22   10.06
  -1   4   5  215.62   15.36
  -1  -4   5  209.41   19.68
   1  -4  -5  193.82   14.56
   1   4  -5  205.83    8.98
   1   4  -5  197.76   16.60
   0   4  -5   17.78    4.68
   0  -4   5    7.64    5.52
   0  -4   5   24.91    3.75
   0   4  -5    6.77    4.56
   0  -4  -5   16.79    4.15
   0  -4   5   22.96    6.84
   0   4  -5   15.90    2.52
   0   4   5   27.31    5.61
  -1   4  -5  101.14   14.09
   1   4   5  129.40   12.03
   1  -4   5  129.57    8.48
   1  -4   5  120.75   15.18
   1  -4   5  108.72   12.47
  -1   4  -5  106.72   11.40
  -1   4  -5  109.19    6.99
  -2   4  -5   23.37    3.49
  -2   4  -5   10.48    5.22
   2   4   5   31.29    5.80
   2  -4   5   24.65    3.99
   2  -4   5   21.44    7.11
   2  -4   5   21.89    5.68
  -3   4  -5  298.66   13.34
  -3   4  -5  310.03   25.83
   3   4   5  278.62   17.76
   3  -4   5  251.65   22.38
   3  -4   5  289.41   14.54
   3  -4   5  264.02   19.12
   4  -4   5   14.30    4.52
   4   4   5   14.53    4.23
  -4   4  -5    6.81    4.48
   4  -4   5   17.02    6.09
   4  -4   5   19.32    4.12
  -4   4  -5   16.03    3.40
   5  -4   5   -1.34    1.99
   5   4   5    0.30    2.71
  -5   4  -5    1.08    0.98
   5  -4   5    2.15    1.66
   6  -4   5    6.44    3.31
   6   4   5   10.06    3.69
   6  -4   5    4.47    3.01
   6  -4   5    7.66    2.99
   7  -4   5    1.97    2.53
   7   4   5    2.02    1.79
   7  -4   5    2.43    2.83
   7  -4   5    2.34    1.94
   8  -4   5    1.21    1.93
   8  -4   5    0.23    1.24
   8   4   5    0.72    2.32
   8  -4   5    0.55    1.97
   9  -4   5   12.11    4.67
   9  -4   5    7.16    3.77
   9  -4   5    6.01    3.28
  10  -4   5    0.77    0.83
  -8   5   5    0.67    1.88
  -8  -5   5   -0.32    1.38
  -7   5   5    9.26    4.04
  -7  -5   5    4.19    3.78
   7   5  -5   10.40    2.65
   6   5  -5   57.81    5.53
  -6   5   5   48.77    9.63
  -6  -5   5   38.89   12.47
  -6  -5   5   40.31   10.25
   5   5  -5  360.57   13.04
  -5   5   5  369.18   24.25
  -5  -5   5  307.13   31.05
  -5  -5   5  376.24   30.53
   5   5  -5  345.28   13.96
   4   5  -5    0.18    0.54
  -4  -5   5    4.99    5.18
  -4   5   5    3.15    2.56
  -4  -5   5    3.74    3.12
  -3  -5   5  473.00   35.59
  -3   5   5  435.50   24.62
  -3  -5   5  453.67   31.32
   3   5  -5  423.98   11.70
  -2  -5   5  107.45    6.36
  -2  -5   5   91.68   16.23
  -2   5   5  139.28   13.19
  -2  -5   5  105.55   14.71
   2   5  -5  116.56    5.57
   1   5  -5   12.29    4.59
  -1  -5   5   13.93    2.24
  -1  -5   5   10.14    5.42
   1   5  -5   -0.40    0.88
  -1  -5   5    5.53    4.16
  -1   5   5    9.33    3.60
   1   5  -5    9.95    1.69
   1  -5  -5   15.78    2.69
   0   5  -5    0.51    0.68
   0   5  -5    1.38    2.17
   0   5   5    0.30    0.38
   0   5  -5   -0.75    1.40
   0  -5   5   -0.23    2.20
   0   5   5    1.33    2.06
   0  -5   5    1.29    1.25
  -1   5  -5  675.83   15.92
  -1   5  -5  667.64   38.82
   1   5   5  678.91   28.63
   1  -5   5  666.73   17.74
   1  -5   5  674.72   37.22
   1  -5   5  642.75   32.85
  -2   5  -5  634.32   17.22
  -2   5  -5  540.49   37.18
   2   5   5  586.87   26.29
   2  -5   5  550.75   33.50
   2  -5   5  548.76   17.93
   2  -5   5  520.71   29.45
   3  -5   5   17.87    6.49
  -3   5  -5   30.24    4.03
   3   5   5   29.61    5.71
   3  -5   5   35.36    5.00
   3  -5   5   23.80    7.73
  -4   5  -5   99.95    8.17
   4   5   5   94.42   11.35
   4  -5   5   82.81   13.06
   4  -5   5  105.74    9.17
   4  -5   5   87.70   12.33
  -5   5  -5  105.94    9.03
   5  -5   5   86.20   13.55
   5   5   5   92.00   11.45
   5  -5   5   86.08    8.87
   5  -5   5   79.20   12.04
   6  -5   5    2.28    2.24
   6   5   5    7.16    3.78
   6  -5   5    0.73    2.72
   6  -5   5    3.56    2.55
   7  -5   5   22.44    5.16
   7  -5   5    8.23    4.35
   7   5   5   17.76    5.26
   7  -5   5   14.36    6.03
   8  -5   5    2.00    2.52
   8  -5   5    2.57    2.71
   8   5   5    1.02    0.97
   8  -5   5    1.78    2.41
   9  -5   5    4.48    2.78
   9  -5   5    6.17    3.37
  -8   6   5   15.43    6.13
  -8  -6   5   13.54    6.82
  -7   6   5   77.13   12.07
  -7  -6   5   76.49   16.22
  -6   6   5  129.24   15.55
  -6  -6   5  109.41   18.59
   5   6  -5  101.03    5.69
  -5   6   5  132.66   15.14
  -5  -6   5  118.09   19.86
  -5  -6   5  128.76   19.17
   4   6  -5  565.10   10.31
  -4   6   5  537.43   29.84
  -4  -6   5  546.60   41.54
  -4  -6   5  576.55   38.90
  -3  -6   5    6.48    4.55
  -3   6   5    9.02    4.89
  -3  -6   5    9.25    6.33
  -2   6   5   52.80    8.58
  -2  -6   5   39.11   10.96
  -2  -6   5   32.30    8.72
  -1   6   5  468.12   26.17
  -1  -6   5  474.69   40.03
  -1   6   5  515.12   26.06
  -1  -6   5  485.13   33.40
   1  -6  -5  543.39   17.67
   0   6   5   85.71    6.68
   0  -6   5   96.07    4.50
   0   6   5   79.24   10.47
   0  -6   5   62.87   11.62
   0  -6   5   61.92   11.13
   0  -6  -5   66.39    3.82
  -1   6  -5   85.61    4.83
   1   6   5   75.82   10.24
   1  -6   5   91.09    5.96
   1  -6   5   78.96   13.50
   1  -6   5   75.33   11.96
  -2   6  -5  206.86    8.89
   2   6   5  182.71   15.54
   2  -6   5  179.01   20.17
   2  -6   5  192.27    9.87
   2  -6   5  180.82   18.78
   3   6   5   37.88    7.20
   3  -6   5   51.01    5.66
   3  -6   5   51.07   10.43
   3  -6   5   51.62    9.72
   4  -6   5   40.45    6.84
   4   6   5   69.04    9.68
   4  -6   5   56.35   11.45
   4  -6   5   73.99    7.56
   4  -6   5   62.68   11.85
   5  -6   5   23.70    7.11
   5  -6   5    3.98    2.59
   5   6   5   24.44    5.97
   5  -6   5   11.62    4.95
   5  -6   5   24.09    4.61
   6  -6   5    7.00    4.24
   6   6   5    4.78    3.16
   6  -6   5    0.52    1.57
   6  -6   5    9.86    3.10
   7  -6   5    5.46    2.93
   7  -6   5    6.46    4.02
   7   6   5    6.04    3.36
   7  -6   5    4.19    2.70
   8  -6   5    0.05    0.38
   8  -6   5    0.20    1.30
   8   6   5    0.07    0.90
   8  -6   5   -0.44    1.32
   9  -6   5    0.18    0.86
  -7  -7   5    1.17    3.36
  -7   7   5    0.75    1.78
  -6  -7   5   12.18    7.01
  -6   7   5    0.39    0.78
  -5   7   5    1.00    1.44
  -5  -7   5    1.02    2.55
  -4  -7   5   16.27    8.44
  -4   7   5    5.89    3.17
  -4  -7   5    8.02    5.29
  -3   7   5   65.76   10.24
  -3  -7   5   71.96   15.63
  -3  -7   5   78.91   15.45
   2  -7  -5    4.26    2.11
  -2  -7   5    7.39    6.43
  -2  -7   5    6.37    4.98
  -2   7   5    4.82    2.85
  -1  -7   5    2.96    2.61
  -1   7   5    1.13    1.43
  -1  -7   5    5.22    4.92
  -1   7   5    3.82    2.94
   0   7   5    0.26    0.41
   0  -7   5    1.34    2.21
   0   7   5    0.85    1.82
   0  -7   5    3.08    3.67
   0  -7  -5    1.32    0.92
   1  -7   5    0.62    0.27
   1  -7   5    1.27    0.44
   1   7   5    2.63    1.81
   1  -7   5    3.54    3.60
   2   7   5    2.43    2.53
   2  -7   5    2.71    1.05
   2  -7   5    0.21    0.64
   2  -7   5    1.11    2.63
   2  -7   5    4.34    4.18
   3  -7   5    1.63    2.64
   3   7   5    2.82    2.52
   3  -7   5    0.50    0.93
   3  -7   5    0.83    2.50
   4  -7   5   17.74    6.32
   4   7   5   21.95    5.59
   4  -7   5   19.81    6.70
   4  -7   5   14.97    3.27
   5  -7   5    4.57    3.80
   5   7   5    1.49    1.40
   5  -7   5    3.52    3.02
   5  -7   5    3.12    1.82
   6  -7   5    1.35    2.87
   6   7   5    1.08    1.15
   6  -7   5   -0.09    0.80
   6  -7   5    1.11    1.36
   7  -7   5    0.09    0.87
   7  -7   5    2.65    3.45
   7   7   5    3.78    2.56
   7  -7   5    0.10    0.48
   8  -7   5    1.66    2.33
   8  -7   5    0.38    1.36
   9  -7   5    1.10    1.68
  -6  -8   5    0.34    1.69
  -6   8   5    1.56    2.51
  -5  -8   5    8.75    5.75
  -5   8   5   10.76    4.68
  -4  -8   5   11.31    7.82
  -4   8   5   22.75    6.36
   3  -8  -5    1.03    1.43
  -3  -8   5    2.39    3.83
  -3  -8   5    2.58    4.19
  -3   8   5    2.94    3.34
   2  -8  -5    0.09    1.16
  -2  -8   5   -0.16    1.61
  -2  -8   5    2.32    3.60
  -2   8   5   -0.19    1.30
  -1   8   5  229.81   19.06
  -1  -8   5  258.99   29.02
   0   8   5   64.39    9.83
   0  -8   5   61.76   13.77
   0  -8  -5   49.16    5.63
   0  -8   5   36.17   10.56
   1  -8   5    3.85    4.14
   1   8   5    0.74    1.34
   1  -8   5    1.49    2.69
   2   8   5   69.06   10.36
   2  -8   5   51.82   11.81
   2  -8   5   50.51   11.20
   3  -8   5    1.09    3.04
   3   8   5    5.34    2.70
   3  -8   5    5.50    3.56
   4  -8   5   29.42    8.93
   4   8   5   22.63    5.80
   4  -8   5   18.79    6.85
   5  -8   5    4.60    3.77
   5   8   5    0.25    0.84
   5  -8   5    4.17    4.05
   6  -8   5    0.11    0.78
   6   8   5   -0.40    0.58
   6  -8   5    0.11    1.72
   7  -8   5    1.75    2.80
  -5  -9   5    1.25    2.84
  -5   9   5    5.73    3.44
   4  -9  -5    2.46    1.86
  -4  -9   5    2.24    3.67
  -4   9   5   -0.08    1.44
  -3   9   5   88.79   13.47
  -3  -9   5  110.69   23.16
   3  -9  -5   79.25   10.28
   2  -9  -5   22.26    5.62
  -2  -9   5   12.37    6.78
  -2   9   5   19.43    6.79
  -1  -9   5   47.96   12.49
  -1   9   5   27.04    7.37
   0  -9   5   22.60    9.45
   0   9   5   13.22    5.22
   0  -9   5   15.42    6.93
   1   9   5  244.70   20.40
   1  -9   5  339.41   34.23
   1  -9   5  294.71   28.10
   2   9   5   74.56   12.28
   2  -9   5   77.52   17.04
   2  -9   5  104.30   16.44
   3  -9   5    7.97    5.49
   3   9   5    5.29    2.86
   3  -9   5    3.64    3.38
   4  -9   5    5.65    4.04
   4   9   5    9.96    4.37
   4  -9   5    1.69    1.85
   5  -9   5    4.30    3.27
   5   9   5   11.77    4.37
   5  -9   5    7.37    4.40
   6   9   5    0.85    1.42
   6  -9   5    2.93    3.84
   7  -9   5    3.51    3.25
  -4  10   5    5.77    3.29
  -3  10   5    9.01    4.98
  -2  10   5    1.82    2.28
  -1  10   5   69.22   11.60
   0 -10   5   37.14   11.23
   0  10   5   23.29    6.19
   0 -10   5   20.31    8.38
   1 -10   5    5.50    4.48
   1  10   5   15.26    4.88
   1 -10   5    2.71    3.74
   2 -10   5    5.10    4.50
   2  10   5    2.60    2.55
   2 -10   5   -0.12    1.34
   3  10   5  134.41   15.75
   3 -10   5  114.19   20.09
   4 -10   5    6.14    4.38
   4  10   5    1.15    1.62
   5  10   5   -0.15    0.90
   5 -10   5    0.41    0.97
  -2  11   5    0.24    1.13
  -1  11   5    0.15    0.86
   0  11   5   -0.22    0.98
   1  11   5    0.07    1.30
   2  11   5    0.43    1.43
   3  11   5   -0.07    0.51
  10   0  -6   34.79    7.25
  -9   0   6    4.69    3.17
  -8   0   6  416.34   28.52
  -7   0   6    3.30    3.14
  -7   0   6    0.88    1.76
  -6   0   6  108.23   12.67
  -6   0   6  107.45   13.29
  -5   0   6  362.70   22.14
  -5   0   6  333.64   23.17
  -4   0   6  314.64   19.60
  -4   0   6  310.38   22.76
   3   0  -6    3.39    1.88
  -3   0   6    7.53    4.96
  -3   0   6    7.35    3.11
   3   0  -6    6.81    3.18
  -2   0   6   83.87   11.00
  -2   0   6  103.24   10.27
   2   0  -6   86.89    9.74
  -1   0   6 1113.90   33.43
   1   0  -6 1182.57   33.19
   1   0  -6 1199.52   32.49
   0   0   6  117.28   11.10
   0   0  -6  120.93   10.45
   0   0  -6  109.78    9.10
   1   0   6   11.89    3.46
  -1   0  -6   10.49    3.04
   2   0   6   81.35    9.22
  -2   0  -6   79.13    8.53
  -3   0  -6   45.44    5.96
   3   0   6  206.13   15.01
  -4   0  -6   61.65    7.31
   4   0   6   84.39   10.11
   4   0   6   87.19    8.14
  -5   0  -6   69.24    8.47
   5   0   6   59.95    9.04
   5   0   6   65.64    7.27
   6   0   6  104.62   12.32
   6   0   6   82.74    9.05
   7   0   6    0.90    1.26
   7   0   6    5.96    3.27
   8   0   6   26.39    6.70
  10   1  -6    4.67    2.70
  -9   1   6   55.36   11.72
  -8  -1   6    5.55    3.46
  -8   1   6    2.59    3.22
  -7  -1   6    9.50    3.92
  -7   1   6    8.87    4.31
  -7  -1   6    4.68    2.71
  -7   1   6    5.15    2.49
  -6  -1   6  105.65   12.31
  -6   1   6  104.86   12.91
  -6  -1   6  102.53   13.20
  -6   1   6   91.94   11.57
  -5  -1   6    9.25    5.18
  -5  -1   6   28.57    5.97
  -5   1   6   26.68    6.43
  -5  -1   6   28.38    7.07
  -5   1   6   32.88    7.36
  -4  -1   6   83.07    9.69
  -4   1   6   66.96    9.58
  -4  -1   6   40.71    9.88
   4   1  -6   70.97    8.47
  -4  -1   6   75.01   11.72
   4   1  -6   67.16   10.21
  -3  -1   6  192.39   14.13
  -3  -1   6  190.16   19.00
  -3   1   6  220.62   16.35
  -3   1   6  144.48   16.19
   3   1  -6  207.13   13.88
  -3  -1   6  213.25   19.11
   3   1  -6  205.23   16.89
  -2  -1   6  398.31   26.31
  -2   1   6  392.55   23.21
  -2  -1   6  421.51   20.12
  -2   1   6  406.39   21.52
   2  -1  -6  408.23   20.60
  -2  -1   6  403.99   26.62
   2   1  -6  442.26   20.05
   2  -1  -6  423.61   20.79
   2   1  -6  488.19   24.88
   1   1  -6   28.88    5.27
  -1  -1   6   27.62    6.84
  -1   1   6   29.74    5.93
  -1  -1   6   29.73    5.15
   1  -1  -6   25.36    5.08
   1   1  -6   26.93    4.74
   1  -1  -6   31.68    4.94
  -1   1   6   28.26    5.13
   0  -1   6  131.31   14.87
   0   1   6  127.28   11.89
   0  -1   6  155.93   11.94
   0  -1  -6  115.21   10.58
   0   1  -6  121.56    9.73
   0   1  -6  120.84   10.35
   0  -1  -6  125.69    8.17
   1   1   6   47.39    7.12
   1  -1   6   57.87    7.27
  -1  -1  -6   41.32    6.20
  -1   1  -6   44.19    6.16
   2   1   6    0.12    0.55
  -2   1  -6    1.27    1.15
   2  -1   6    4.15    1.88
  -2   1  -6    2.47    2.20
   3   1   6    9.92    3.45
   3  -1   6    3.17    1.24
  -3   1  -6    2.61    1.83
  -3   1  -6    4.18    1.91
   3  -1   6    5.58    2.99
  -4   1  -6   20.33    5.92
   4  -1   6   28.23    5.71
   4   1   6   35.53    6.99
   4  -1   6   33.04    5.68
   5  -1   6    1.93    1.95
  -5   1  -6    0.68    1.16
   5   1   6    1.40    2.10
   5  -1   6   -0.57    0.48
   5   1   6    0.77    0.88
   6   1   6    5.06    2.31
   6  -1   6    7.73    2.99
   6   1   6    8.28    4.03
   6  -1   6    8.21    3.62
   7  -1   6   44.14    7.72
   7   1   6   53.12    9.31
   7  -1   6   52.07    8.83
   8   1   6    1.57    2.44
   8  -1   6    2.55    2.05
  10   2  -6    1.96    2.08
   9   2  -6    9.05    3.30
  -9  -2   6    0.58    2.36
  -8  -2   6    3.21    2.55
  -8   2   6    4.78    3.37
  -8  -2   6   -0.34    1.20
  -8  -2   6    1.46    1.46
  -7  -2   6    2.41    2.34
  -7   2   6    0.21    0.86
  -7  -2   6    1.60    3.44
  -7  -2   6    1.79    2.30
  -7   2   6    2.91    2.20
  -6  -2   6    5.79    2.96
  -6  -2   6    2.44    3.76
  -6   2   6   11.61    4.35
  -6  -2   6    1.73    1.98
  -6   2   6    3.51    2.44
  -5  -2   6   92.35   10.53
  -5   2   6  103.02   12.85
  -5  -2   6   78.24   14.76
   5   2  -6   86.83    9.30
  -5  -2   6   99.36   13.71
   4   2  -6    1.06    1.07
  -4  -2   6    2.38    2.64
  -4  -2   6    5.68    2.86
  -4   2   6    5.62    3.27
  -4  -2   6    5.39    3.55
  -3  -2   6   16.20    6.23
   3   2  -6   28.86    4.93
  -3  -2   6   23.00    4.63
  -3   2   6   22.37    5.60
  -3  -2   6   24.39    6.98
   3   2  -6   15.43    4.92
   2   2  -6    0.35    1.48
  -2  -2   6    2.88    3.55
  -2   2   6   -0.46    0.68
   2   2  -6    2.20    1.53
  -2  -2   6    1.10    1.05
  -2   2   6   -1.35    1.68
   1   2  -6    2.92    2.20
  -1  -2   6   -0.43    0.88
   1   2  -6    2.31    1.30
  -1  -2   6    1.37    1.03
  -1   2   6    0.48    1.12
   1  -2  -6    2.85    1.70
   0  -2   6   28.30    9.03
   0   2   6   39.67    7.07
   0  -2   6   38.31    5.75
   0   2  -6   34.09    4.95
   0  -2   6   32.28    7.47
   0   2  -6   51.08    7.25
   0  -2  -6   36.98    3.29
   1   2   6   -1.21    1.10
   1  -2   6   -0.03    0.43
  -1   2  -6    1.57    1.18
   2   2   6   17.73    5.01
   2  -2   6   12.66    3.55
  -2   2  -6    7.51    2.67
  -2   2  -6    3.68    2.80
   2  -2   6   14.49    3.67
   3  -2   6    1.20    0.50
  -3   2  -6    1.05    1.24
  -3   2  -6    2.19    1.63
   3  -2   6    0.63    0.75
   4  -2   6   10.38    3.84
   4   2   6   14.11    4.34
  -4   2  -6   10.51    4.01
   4  -2   6   12.58    3.73
   5  -2   6    3.55    2.96
  -5   2  -6    0.93    1.23
   5   2   6    4.82    2.40
   5  -2   6    2.32    2.27
   6  -2   6    0.78    0.84
   6   2   6    5.83    3.30
   6  -2   6    2.96    2.16
   7  -2   6    0.32    1.17
   7   2   6    1.14    1.45
   7  -2   6    1.62    2.11
   8  -2   6    0.93    1.60
   8   2   6    0.90    1.47
   8  -2   6    1.00    2.04
   8  -2   6    0.49    0.87
   9  -2   6    0.61    1.91
  -9  -3   6   -0.57    2.53
   9   3  -6   10.07    3.54
   8   3  -6    3.42    2.14
  -8   3   6    1.10    2.33
  -8  -3   6    1.98    4.22
  -8  -3   6   -0.27   10.47
  -7  -3   6    4.78    2.67
  -7   3   6    7.60    4.24
  -7  -3   6    3.71    4.60
  -7  -3   6    3.44    2.92
  -7   3   6    6.18    2.98
  -6  -3   6  281.74   19.04
  -6   3   6  246.59   21.05
  -6  -3   6  212.30   27.02
   6   3  -6  283.30   17.13
  -6  -3   6  242.27   22.10
  -5  -3   6   86.97    9.80
  -5   3   6   79.38   11.33
  -5  -3   6   47.97   13.38
   5   3  -6   81.80    8.47
  -5  -3   6   67.90   11.70
  -4  -3   6   99.68    9.87
  -4   3   6  101.57   12.49
  -4  -3   6  123.94   17.35
  -4  -3   6  107.53   14.91
   4   3  -6  107.30    9.33
  -3  -3   6  311.45   16.53
  -3  -3   6  355.12   29.13
  -3   3   6  305.73   20.60
  -3  -3   6  284.20   24.76
   3   3  -6  353.58   16.29
  -2  -3   6   69.96   13.48
  -2  -3   6   44.35    5.97
  -2   3   6   48.70    7.85
  -2  -3   6   57.28   10.70
   2   3  -6   57.10    6.15
   2   3  -6   51.03    8.53
   1   3  -6   24.40    5.65
  -1   3   6   31.74    4.70
  -1  -3   6   17.18    7.16
  -1  -3   6   36.63    5.31
  -1   3   6   29.59    6.51
   1   3  -6   29.85    4.31
  -1  -3   6   19.89    6.58
   1  -3  -6   30.33    3.89
   0  -3   6   22.47    8.52
   0  -3   6   38.15    5.70
   0   3   6   44.92    7.37
   0  -3   6   40.84    9.12
   0   3  -6   46.88    5.47
   0   3  -6   40.98    6.99
   1   3   6  367.06   21.22
   1  -3   6  362.04   17.01
   1  -3   6  362.69   27.55
  -1   3  -6  368.34   15.66
  -2   3  -6   26.48    7.17
   2   3   6   37.02    6.95
   2  -3   6   37.82    5.73
   2  -3   6   30.04    7.77
  -2   3  -6   43.89    5.49
   2  -3   6   28.19    6.64
   3  -3   6   22.81    4.64
  -3   3  -6   27.32    6.89
   3   3   6   28.51    6.57
   3  -3   6   27.53    7.79
  -3   3  -6   29.26    4.77
   3  -3   6   19.20    5.03
  -4   3  -6   56.96   10.53
   4   3   6   80.80   10.65
   4  -3   6   70.10   12.21
   4  -3   6   80.01    9.13
   4  -3   6   69.72    9.88
   5  -3   6    1.67    2.29
  -5   3  -6   -0.37    1.05
   5   3   6    1.17    2.26
   5  -3   6    2.67    1.70
   5  -3   6    0.33    2.63
   6  -3   6   13.47    4.96
   6   3   6   30.37    7.28
   6  -3   6   26.48    5.85
   6  -3   6   24.84    7.84
   7  -3   6   14.57    5.21
   7   3   6   22.05    6.38
   7  -3   6    9.93    5.02
   7  -3   6   18.92    5.21
   8  -3   6    0.16    0.78
   8   3   6   -1.14    1.93
   8  -3   6    0.79    1.47
   8  -3   6    0.35    1.39
   9  -3   6    0.36    0.78
  -8   4   6   52.32   10.89
  -8  -4   6   22.08   10.40
   7   4  -6   35.78    5.55
  -7  -4   6   22.58    9.14
  -7   4   6   34.39    8.64
  -7  -4   6   45.02   10.84
  -6  -4   6   16.24    4.37
  -6  -4   6   26.36    8.85
  -6   4   6   18.78    6.16
  -6  -4   6   11.82    5.32
  -5  -4   6   62.51    8.12
  -5   4   6   62.02   10.34
  -5  -4   6   52.73   12.61
  -5  -4   6   75.07   12.46
  -4  -4   6  352.85   17.51
  -4   4   6  329.46   22.87
  -4  -4   6  350.48   31.77
  -4  -4   6  335.68   27.44
   4   4  -6  346.90   15.27
  -3  -4   6   14.87    6.38
  -3  -4   6   14.97    3.40
   3   4  -6   17.34    3.25
  -3  -4   6   21.42    7.06
  -3   4   6   14.71    4.54
  -2  -4   6  135.22   19.53
  -2  -4   6  163.21   10.71
  -2   4   6  130.66   14.04
  -2  -4   6  166.83   19.33
   2   4  -6  138.68    8.50
  -1  -4   6  434.71   34.48
  -1   4   6  428.75   16.97
  -1  -4   6  453.62   17.33
  -1   4   6  439.58   24.35
  -1  -4   6  516.68   33.97
   1  -4  -6  509.86   14.34
   1   4  -6  461.41   15.89
   1   4  -6  455.33   27.41
   0  -4   6   86.37    7.78
   0   4   6   74.80   10.84
   0  -4   6   89.97   14.51
   0   4  -6   93.41    7.10
   0   4  -6   74.37    9.88
   1   4   6   -0.15    1.07
   1  -4   6    0.54    0.58
  -1   4  -6   -0.45    1.21
  -1   4  -6    0.82    0.91
   1  -4   6    1.42    2.34
   1  -4   6    2.31    2.91
  -2   4  -6   69.56   13.25
   2   4   6  118.77   12.48
   2  -4   6  112.28    9.53
   2  -4   6  134.25   17.42
   2  -4   6   88.36   11.78
  -2   4  -6  112.96    8.38
  -3   4  -6   64.14    6.70
  -3   4  -6   50.54   10.39
   3   4   6   49.83    7.90
   3  -4   6   61.62   11.73
   3  -4   6   52.93    6.94
   3  -4   6   47.65    8.83
   4  -4   6    6.46    3.00
   4   4   6    9.95    4.27
   4  -4   6    6.30    2.68
  -4   4  -6    2.84    1.49
   4  -4   6    5.85    5.08
   5   4   6   76.17   10.76
   5  -4   6   63.89   11.90
   5  -4   6   83.94    9.70
   5  -4   6   75.93   11.82
   6  -4   6   10.12    4.28
   6   4   6   10.34    4.38
   6  -4   6    5.27    5.29
   6  -4   6   12.28    3.90
   7  -4   6   -0.16    0.91
   7   4   6    0.98    2.63
   7  -4   6   -0.09    9.36
   7  -4   6    1.58    1.80
   8  -4   6   22.18    7.41
   8  -4   6   17.28    6.18
   8  -4   6   24.40    6.04
   9  -4   6    1.33    1.90
  -8  -5   6    0.99    2.99
  -7  -5   6    1.06    2.63
  -7   5   6    4.48    3.31
  -7  -5   6    1.62    1.88
  -6  -5   6   14.77    7.09
  -6   5   6   21.95    7.05
  -6  -5   6    4.06    3.64
  -5  -5   6   11.39    6.38
  -5   5   6   13.37    6.05
  -5  -5   6    7.19    4.42
  -4  -5   6    7.33    2.60
  -4  -5   6    5.69    3.90
  -4  -5   6   11.80    5.70
  -3  -5   6  157.08   21.74
  -3   5   6  168.97   16.56
  -3  -5   6  154.35   18.95
  -2  -5   6   15.66    7.37
  -2  -5   6   36.83    9.56
  -2   5   6   36.28    7.29
   2   5  -6   30.88    3.53
   1  -5  -6    6.75    1.43
  -1  -5   6   12.66    6.80
   1   5  -6    8.12    1.89
  -1  -5   6   11.37    5.13
  -1   5   6   10.87    3.97
   0  -5   6   39.18    4.67
   0   5   6   24.97    7.18
   0  -5   6   44.19   10.21
   0   5  -6   34.49    3.98
   1   5   6    4.50    3.00
   1  -5   6   -0.39    0.69
  -1   5  -6    1.84    0.90
   1  -5   6    3.38    3.44
   1  -5   6    1.65    2.85
   2   5   6   -1.19    1.85
   2  -5   6   -0.24    0.67
  -2   5  -6    0.88    0.86
   2  -5   6    2.02    3.03
   2  -5   6    1.64    3.24
   3   5   6    1.44    1.76
   3  -5   6    5.05    2.47
   3  -5   6    4.45    4.11
  -3   5  -6    0.95    1.03
   3  -5   6    0.98    1.41
   4  -5   6    4.47    2.75
   4   5   6    8.20    4.00
  -4   5  -6    8.50    2.62
   4  -5   6   10.90    3.22
   5  -5   6    2.29    2.10
   5   5   6    6.26    3.30
   5  -5   6    4.07    2.07
   5  -5   6    4.94    3.47
   6  -5   6    0.67    1.58
   6   5   6    2.05    2.28
   6  -5   6    1.83    2.42
   6  -5   6    1.49    1.38
   7  -5   6    4.36    3.34
   7   5   6    3.42    3.05
   7  -5   6    1.85    1.70
   7  -5   6    6.54    3.03
   8  -5   6    0.20    2.04
   8  -5   6   -0.30    1.57
   8  -5   6    3.36    2.37
   9  -5   6    0.47    3.02
  -7  -6   6    2.01    3.94
  -7   6   6    4.91    3.72
  -6  -6   6   -0.64    2.12
  -6   6   6   -0.40    1.06
  -6  -6   6   -0.12    1.24
  -5  -6   6    0.45    1.67
  -5   6   6   -0.30    0.84
  -5  -6   6    2.92    3.41
  -4   6   6   49.75    9.41
  -4  -6   6   33.25   10.69
  -4  -6   6   49.28   11.70
  -3  -6   6   18.13    8.19
  -3  -6   6   30.20    8.92
  -3   6   6   23.25    6.11
  -2  -6   6    1.12    0.69
  -2  -6   6    6.22    5.71
  -2  -6   6    4.76    4.37
  -2   6   6    7.91    4.32
  -1  -6   6   33.30    3.36
  -1  -6   6   24.59   11.65
  -1   6   6   34.31    4.58
  -1   6   6   42.65    8.09
  -1  -6   6   39.53   10.53
   1  -6  -6   30.02    2.69
   0  -6   6    4.46    3.92
   0  -6   6    0.79    0.82
   0   6   6    0.81    1.51
   1  -6   6    2.63    3.06
   1  -6   6    5.53    3.98
   1   6   6    7.02    4.49
   2   6   6   19.49    5.29
   2  -6   6   13.52    2.92
   2  -6   6    8.23    4.77
   2  -6   6   14.87    5.30
   3   6   6   27.67    6.70
   3  -6   6   31.97    4.97
   3  -6   6   10.84    5.55
   3  -6   6   38.76    9.15
   4  -6   6   -0.65    1.64
   4   6   6    3.02    2.48
   4  -6   6    1.20    1.76
   4  -6   6    0.30    1.66
   5  -6   6   -0.34    8.59
   5   6   6    1.17    2.01
   5  -6   6    1.42    1.28
   5  -6   6   -0.10    1.51
   6  -6   6    0.09    0.67
   6   6   6    1.59    2.13
   6  -6   6    3.12    3.39
   6  -6   6    0.13    0.55
   7  -6   6    0.60    2.07
   7  -6   6    0.62    1.79
   7  -6   6    0.05    0.57
   8  -6   6    0.53    1.07
   8  -6   6    0.22    0.48
  -6   7   6  175.17   19.91
  -6  -7   6  187.38   28.43
  -5  -7   6    5.98    6.29
  -5   7   6   12.55    5.07
  -5  -7   6   24.23    9.22
  -4  -7   6    5.32    4.45
  -4   7   6    3.00    2.29
  -4  -7   6    0.26   12.40
  -3  -7   6  277.11   32.64
  -3   7   6  287.46   23.04
  -3  -7   6  307.34   30.89
  -2  -7   6   -0.31    2.72
  -2  -7   6    1.58    3.41
  -2   7   6    0.92    1.88
  -1  -7   6    3.32    2.34
  -1   7   6    3.55    2.02
   0   7   6   57.51    9.42
   0  -7   6   44.11   10.69
   1   7   6   72.36   10.83
   1  -7   6   65.22   13.19
   1  -7   6   70.31   13.08
   2  -7   6    2.72    1.64
   2  -7   6    8.64    4.52
   3   7   6   13.17    5.10
   3  -7   6    7.69    4.64
   3  -7   6   10.67    5.14
   4  -7   6   24.55    8.02
   4   7   6   31.20    7.73
   4  -7   6   24.08    4.63
   4  -7   6   32.60    9.32
   5  -7   6   -0.10    0.48
   5   7   6    1.93    2.27
   5  -7   6   -0.33    1.74
   6  -7   6    1.63    2.56
   6   7   6    1.31    2.04
   6  -7   6   -0.11    0.55
   7  -7   6    0.79    1.13
   7  -7   6    0.11    1.44
  -5  -8   6   48.99   16.28
  -5   8   6   56.80   11.22
  -4  -8   6   20.03   10.46
  -4   8   6   48.92    9.73
  -4  -8   6   37.53   11.26
  -3  -8   6    0.17    2.27
  -3  -8   6   -1.17    2.65
  -3   8   6    0.90    1.30
  -2  -8   6    8.80    6.85
  -2  -8   6   10.98    6.05
  -2   8   6   11.58    4.80
  -1   8   6   71.81   11.18
  -1  -8   6   63.27   14.46
   0  -8   6    1.09    1.83
   0   8   6   -0.53    1.06
   1  -8   6    1.57    2.71
   1   8   6   -0.20    0.95
   1  -8   6   -0.83    1.64
   2   8   6   99.95   13.40
   2  -8   6   86.17   15.69
   2  -8   6  110.39   16.92
   3   8   6   40.32    8.96
   3  -8   6   37.20   10.35
   3  -8   6   36.16    9.81
   4   8   6    0.07    0.79
   4  -8   6    1.30    1.33
   4  -8   6    1.98    3.81
   5  -8   6   12.49    5.77
   5   8   6   16.42    5.62
   5  -8   6   10.80    5.84
   6  -8   6    0.60    2.26
   7  -8   6    0.72    1.35
  -3  -9   6   -0.79    1.71
  -3  -9   6   -1.06    2.53
  -3   9   6    0.16    0.41
  -2  -9   6   -0.65    3.65
  -2   9   6    0.39    0.56
  -1  -9   6   -0.78    1.75
  -1   9   6   -0.15    0.83
   0  -9   6    7.54    5.09
   0   9   6    0.95    1.28
   1  -9   6   23.65    9.11
   1   9   6   16.72    5.26
   1  -9   6    6.71    5.07
   2  -9   6   -0.82    2.29
   2   9   6    0.51    1.50
   2  -9   6    0.35    2.32
   3  -9   6   -0.68    1.68
   3   9   6    1.50    2.17
   3  -9   6    0.12    1.02
  -9   0   7    2.44    2.53
  -8   0   7   -0.08    0.58
  -7   0   7    0.29    1.25
  -7   0   7    1.39    3.46
  -7   0   7    0.07    0.64
  -6   0   7    0.90    1.41
  -6   0   7    1.16    2.41
  -6   0   7   -0.39    0.95
  -5   0   7    0.66    3.26
  -5   0   7    2.73    2.31
  -5   0   7    1.08    2.01
  -4   0   7   -0.09    1.44
  -4   0   7   -0.27    0.83
  -4   0   7    2.74    3.08
  -3   0   7    1.81    2.33
  -3   0   7    2.67    2.65
   3   0  -7   -0.22    0.62
   2   0  -7    0.67    1.14
  -2   0   7    1.50    2.00
  -2   0   7    1.56    2.24
   1   0  -7    0.08    0.61
  -1   0   7    1.14    1.41
  -1   0   7    1.06    2.29
   0   0  -7   -0.06    0.30
   0   0   7    6.06    3.63
   1   0   7    5.10    3.01
   2   0   7    1.70    2.91
   3   0   7    1.87    1.70
   4   0   7    0.32    1.86
   5   0   7   -0.06    1.65
   6   0   7    1.20    1.71
   7   0   7    3.14    2.82
  -9  -1   7   12.56    5.20
  -8  -1   7   31.35    8.18
  -8   1   7   28.61    7.33
  -7  -1   7   88.86   12.68
  -7   1   7   84.06   13.28
  -7  -1   7   72.04   11.90
  -7   1   7   68.19   10.94
  -6  -1   7   52.78    9.08
  -6   1   7   51.73    9.67
  -6  -1   7   50.80   10.41
  -6   1   7   43.39    9.02
  -5  -1   7   65.04    9.60
  -5   1   7   55.98    9.88
  -5  -1   7   34.52    9.91
  -5   1   7   40.02   11.21
  -5   1   7   51.96   10.06
  -5  -1   7   45.03    9.68
  -4  -1   7   12.72    5.50
  -4   1   7    6.98    4.84
  -4  -1   7   22.39    5.72
  -4   1   7   15.86    5.24
  -4  -1   7   13.69    5.30
  -3  -1   7  113.58   15.42
  -3  -1   7  118.31   12.25
  -3   1   7   93.74   13.37
  -3   1   7   92.83   11.68
  -3  -1   7  133.50   16.72
   3  -1  -7  110.16   11.92
   3   1  -7   77.16   10.76
   2   1  -7    6.19    2.66
  -2  -1   7   11.18    4.95
  -2   1   7    7.85    3.48
  -2  -1   7   12.80    4.20
  -2  -1   7   15.81    6.42
  -2   1   7   21.41    5.48
   2  -1  -7    5.77    2.31
   1  -1  -7   11.49    3.20
   1   1  -7   12.00    3.64
  -1  -1   7   10.63    4.53
  -1   1   7   16.85    4.45
  -1  -1   7   22.34    5.34
  -1   1   7   13.76    4.10
   0   1  -7   12.39    3.51
   0  -1  -7   13.80    2.71
   0  -1   7   20.04    5.17
   0   1   7   18.36    4.86
   1   1   7    2.59    2.91
   1  -1   7    1.79    1.39
   2   1   7   -0.05    0.75
   2  -1   7   -0.76    1.45
   3   1   7   10.81    3.84
   3  -1   7   14.07    4.34
   4   1   7    4.38    3.30
   4  -1   7    3.21    2.21
   4  -1   7   -0.12    0.94
   5   1   7   38.92    7.95
   5  -1   7   43.51    8.17
   6   1   7    0.26    1.22
   6  -1   7    1.52    2.35
   7   1   7   16.99    6.52
   7  -1   7   17.64    5.94
   9   2  -7   78.81   10.39
  -8  -2   7  101.14   13.93
  -8   2   7   88.99   15.22
  -7  -2   7    0.20    1.00
  -7   2   7   -0.24    0.70
  -7  -2   7    0.15    1.07
  -7  -2   7    0.17    1.19
  -6  -2   7   31.04    6.77
  -6  -2   7   13.54    8.89
  -6   2   7   18.38    6.10
  -6  -2   7   18.93    6.64
  -6   2   7   19.06    6.02
  -5  -2   7    6.73    5.66
  -5  -2   7   19.75    5.34
  -5   2   7   20.63    6.27
  -5  -2   7   16.81    6.26
  -4  -2   7   76.69    9.93
  -4   2   7   73.16   11.30
  -4  -2   7   58.67   12.77
  -4  -2   7   84.41   13.82
  -3  -2   7   40.13    6.87
  -3  -2   7   22.94    7.73
  -3   2   7   18.76    6.47
   3   2  -7   28.67    5.28
  -3   2   7   25.92    5.99
  -3  -2   7   38.45    9.71
   3  -2  -7   34.79    6.35
  -2  -2   7  188.15   20.74
  -2   2   7  221.85   16.72
  -2  -2   7  216.09   15.24
  -2   2   7  219.38   17.82
  -2  -2   7  175.95   20.02
   2   2  -7  210.52   13.99
   2  -2  -7  171.95   12.71
   2   2  -7  151.87   15.89
  -1  -2   7  131.40   18.26
  -1   2   7  155.24   11.79
  -1  -2   7  154.95   12.79
  -1   2   7  166.39   15.26
  -1  -2   7  166.60   19.31
   1   2  -7  149.36   11.33
   1  -2  -7  141.55    9.77
   1   2  -7  141.45   14.07
   0   2  -7    6.01    2.77
   0  -2   7    8.68    3.25
   0   2   7    5.50    2.76
   0   2  -7    8.95    2.80
   1   2   7   38.13    7.26
   1  -2   7   44.65    7.06
   1  -2   7   22.41    7.45
  -1   2  -7   30.87    5.17
   2   2   7   25.57    6.00
   2  -2   7   24.17    5.18
   3   2   7   15.69    5.04
   3  -2   7   10.59    3.49
   4   2   7    9.55    3.98
   4  -2   7   13.62    4.70
   4  -2   7    8.66    3.70
   5   2   7   68.34   11.08
   5  -2   7   57.65    9.28
   5  -2   7   45.97    7.90
   6   2   7    0.73    1.83
   6  -2   7    0.35    1.06
   7   2   7   26.35    7.30
   7  -2   7   15.61    5.22
   7  -2   7   27.81    8.70
   8  -2   7   14.50    6.34
   9  -2   7    0.84    1.06
  -8  -3   7   -0.51    1.91
  -7  -3   7    3.69    2.51
  -7  -3   7    1.80    3.20
  -7   3   7    3.82    2.80
  -7  -3   7    3.79    3.49
  -6  -3   7   11.79    4.06
  -6  -3   7    6.49    5.76
  -6   3   7    7.04    4.35
  -6  -3   7    3.35    2.92
  -5  -3   7    2.07    1.66
  -5  -3   7    5.97    4.10
  -5   3   7    1.55    2.18
  -5  -3   7    1.21    2.30
  -4  -3   7    4.22    3.77
  -4  -3   7   15.34    4.10
  -4   3   7   11.12    4.40
  -4  -3   7   11.83    5.64
  -3  -3   7    4.15    3.29
  -3   3   7    1.07    1.68
  -3  -3   7    7.61    3.01
   3   3  -7    3.71    1.83
  -3   3   7   10.43    4.09
  -3  -3   7    2.45    3.14
  -2  -3   7   39.92    6.39
  -2   3   7   39.43    7.78
  -2  -3   7   33.56    9.54
   2   3  -7   29.52    4.96
  -2  -3   7   19.72    6.91
   2  -3  -7   19.60    4.11
  -1   3   7   80.37    6.87
  -1  -3   7   59.45   13.58
  -1  -3   7   80.21    8.83
  -1   3   7   69.19   10.08
  -1  -3   7   82.77   14.14
   1   3  -7   74.43    7.65
   1  -3  -7   67.44    5.17
   0  -3   7  128.91   11.29
   0   3   7  113.08   13.46
   0  -3   7   87.15   15.04
   0   3  -7  119.56    9.80
   0   3  -7   83.83   10.41
   1  -3   7    4.75    2.32
  -1   3  -7    5.47    2.11
   1  -3   7    5.55    3.77
   2   3   7    5.97    2.91
   2  -3   7    4.60    2.63
  -2   3  -7   -0.45    1.10
   2  -3   7    4.59    3.22
   3   3   7    4.71    3.09
   3  -3   7    1.00    1.09
   3  -3   7    5.62    3.51
   3  -3   7   -0.36    1.05
   4   3   7    3.11    2.71
   4  -3   7    2.01    2.23
   4  -3   7    0.48    1.18
   4  -3   7    1.30    1.97
   5   3   7    3.11    2.58
   5  -3   7    3.37    2.34
   5  -3   7    4.06    3.85
   5  -3   7    1.93    2.05
   6  -3   7   17.70    5.14
   6   3   7   31.74    7.74
   6  -3   7   30.68    6.87
   6  -3   7   16.97    6.47
   7  -3   7    5.55    3.02
   7  -3   7    3.12    3.80
   8  -3   7    1.90    2.99
  -7  -4   7   -0.93    2.46
  -7  -4   7    0.11    0.55
  -6  -4   7    5.77    2.87
  -6  -4   7    2.04    2.63
  -6   4   7    2.24    2.41
  -6  -4   7    0.51    1.15
  -5  -4   7    6.76    2.89
  -5  -4   7    5.19    3.82
  -5   4   7   10.47    4.58
  -5  -4   7    8.55    4.71
  -4  -4   7   49.67    6.93
  -4   4   7   52.86    9.74
  -4  -4   7   40.67   11.14
  -4  -4   7   45.16   10.46
  -3  -4   7   14.23    6.90
  -3  -4   7   14.78    3.77
  -3  -4   7    6.98    4.28
  -3   4   7   16.02    5.27
  -2  -4   7    2.17    3.39
  -2   4   7    0.39    0.95
  -2  -4   7    1.30    1.38
  -2   4   7   -0.19    1.32
  -1  -4   7    0.72    2.84
  -1  -4   7   -1.41    1.82
  -1  -4   7    0.23    0.23
  -1   4   7    4.02    2.96
   0   4  -7    2.44    1.27
   0  -4   7    2.59    2.69
   0  -4   7    4.80    1.86
   0   4   7    4.17    2.76
   1  -4   7    1.34    1.15
  -1   4  -7    0.40    0.40
   1  -4   7    1.39    3.34
   1   4   7    1.60    1.66
   2   4   7    5.60    3.04
   2  -4   7    8.26    3.28
   2  -4   7    9.09    5.11
  -2   4  -7    3.38    1.72
   3   4   7    2.02    1.71
   3  -4   7    2.59    2.17
   3  -4   7    1.41    2.63
   3  -4   7    1.41    2.67
   4   4   7   31.39    7.71
   4  -4   7   28.60    5.87
   4  -4   7   18.02    6.88
   4  -4   7   29.75    7.28
   5   4   7    0.61    1.76
   5  -4   7    1.22    1.69
   5  -4   7    1.87    2.72
   5  -4   7   -0.14    7.83
   6  -4   7    0.68    1.38
   6   4   7    0.07    1.50
   6  -4   7    0.44    1.11
   6  -4   7    1.06    1.60
   7  -4   7    0.79    1.73
   7  -4   7   -0.33    1.33
   8  -4   7   -0.22    1.11
  -7  -5   7   25.14    9.41
  -6   5   7   90.90   14.40
  -6  -5   7   80.22   17.82
  -6  -5   7   96.69   17.18
  -5  -5   7    0.15    1.55
  -5   5   7    2.06    2.95
  -5  -5   7    0.33    2.07
  -4  -5   7  142.18   22.12
  -4   5   7  142.88   17.50
  -4  -5   7  127.37   19.02
  -3  -5   7   50.66    6.18
  -3   5   7   69.42   10.93
  -3  -5   7   53.78   13.30
  -3  -5   7   58.80   12.47
  -2  -5   7    1.03    2.97
  -2  -5   7    0.17    0.60
  -2  -5   7    3.38    3.23
  -2   5   7    1.46    2.18
  -1  -5   7    3.27    4.45
  -1  -5   7   -0.19    0.66
  -1  -5   7    1.18    0.93
  -1   5   7    1.15    1.93
   0  -5   7    5.46    3.98
   0  -5   7   13.73    3.16
   0   5   7   15.45    6.01
   1  -5   7   22.25    7.63
   1  -5   7   22.87    4.36
   1   5   7   14.65    4.87
   2   5   7   66.47   10.38
   2  -5   7   48.09    6.56
   2  -5   7   62.97   13.07
   2  -5   7   41.31    9.33
   3   5   7   57.97   10.08
   3  -5   7   60.86    7.89
   3  -5   7   30.56   10.07
   3  -5   7   47.57    9.59
   4   5   7    1.83    1.59
   4  -5   7    0.21    1.14
   4  -5   7   -0.44    1.11
   4  -5   7   -0.40    0.57
   5   5   7    7.84    3.75
   5  -5   7    7.40    3.14
   5  -5   7    3.93    4.82
   5  -5   7   11.82    5.55
   6  -5   7    0.69    1.89
   6  -5   7   11.09    4.08
   6  -5   7    7.04    4.19
   7  -5   7    1.83    2.25
   7  -5   7    0.12    0.42
   7  -5   7   -0.23    0.82
  -7  -6   7   -0.27    1.16
  -6  -6   7   17.94    8.83
  -6  -6   7   20.12    8.14
  -5   6   7  154.93   18.39
  -5  -6   7  124.81   21.51
  -5  -6   7  134.03   20.72
  -4  -6   7    0.92    3.34
  -4   6   7    3.38    3.16
  -4  -6   7    0.97    1.82
  -3   6   7   60.99   10.71
  -3  -6   7   29.36   11.27
  -3  -6   7   41.23   10.97
  -2  -6   7    4.04    5.18
  -2  -6   7    4.20    4.10
  -2   6   7   11.71    4.67
  -1  -6   7    3.91    3.11
  -1   6   7    7.50    3.61
   0  -6   7   12.02    7.63
   0   6   7   11.07    4.65
   1  -6   7    3.75    3.37
   1   6   7    1.44    1.42
   2  -6   7   31.99   10.15
   2  -6   7   24.02    8.01
   2   6   7   38.77    8.64
   3   6   7    2.75    2.40
   3  -6   7    3.00    3.23
   3  -6   7    3.65    2.63
   4   6   7    2.36    2.22
   4  -6   7   -0.47    1.45
   4  -6   7    0.91    1.88
   5  -6   7    2.82    3.29
   5  -6   7    2.71    3.04
   6  -6   7   -0.29    0.84
   6  -6   7   -0.12    0.59
   7  -6   7    1.43    2.12
  -5  -7   7   -0.62    1.90
  -4  -7   7    0.69    3.75
  -4  -7   7    0.69    2.07
  -3  -7   7    7.82    5.91
  -3  -7   7    6.37    4.80
  -3   7   7    3.81    3.18
  -2  -7   7    3.77    4.79
  -2  -7   7    2.03    3.66
  -2   7   7    3.29    3.54
  -1  -7   7    1.34    3.17
  -1   7   7    2.96    2.92
   0  -7   7    0.37    2.40
   0   7   7    7.95    4.15
   1  -7   7    1.36    2.41
   1   7   7    3.61    3.20
   2  -7   7    0.86    2.32
   2  -7   7    0.10    1.85
   2   7   7   -0.45    0.65
   3   7   7    0.61    1.86
   3  -7   7    0.87    2.24
   3  -7   7    1.13    1.55
   4  -7   7    0.37    1.53
   4  -7   7    0.52    0.74
   5  -7   7    0.95    1.29
  -3  -8   7    3.19    3.61
  -1   8   7    0.87    1.73
   0   8   7    3.75    3.28
   2  -8   7   -0.69    1.82
   3  -8   7   -0.46    1.41
  -8   0   8    1.05    2.49
  -7   0   8   22.56    7.12
  -7   0   8    5.06    7.58
  -6   0   8    0.52    0.65
  -6   0   8    4.21    3.42
  -6   0   8    0.47    1.41
  -5   0   8    2.73    2.57
  -5   0   8    2.25    2.52
  -5   0   8    1.41    1.77
  -4   0   8    0.77    1.52
  -4   0   8    0.77    1.92
  -4   0   8    0.19    1.16
  -3   0   8   43.67    8.88
  -3   0   8   41.46    9.63
  -3   0   8   38.12    9.70
  -2   0   8    0.83    1.51
  -2   0   8    0.51    0.64
  -1   0   8    0.58    1.82
  -1   0   8    3.02    2.75
   0   0   8  160.01   15.52
   1   0   8   15.22    5.21
   2   0   8    0.85    1.85
   3   0   8   24.06    5.99
   4   0   8    1.55    2.25
   5   0   8   39.63    8.68
   6   0   8    1.00    1.39
  -8  -1   8   15.94    5.54
  -8   1   8    0.71    1.99
  -7  -1   8   14.55    5.70
  -7   1   8   21.83    6.64
  -7  -1   8    4.71    5.17
  -7   1   8    1.37    3.43
  -6  -1   8    1.31    3.28
  -6  -1   8    1.54    2.52
  -6   1   8    1.56    2.91
  -6   1   8    1.23    2.35
  -6  -1   8    1.18    1.56
  -6   1   8   -0.27    1.34
  -5  -1   8    2.78    3.34
  -5   1   8    3.54    2.95
  -5  -1   8    4.23    2.54
  -5   1   8    5.04    3.30
  -5  -1   8    1.29    1.79
  -5   1   8    2.72    2.41
  -4  -1   8    0.43    1.33
  -4   1   8   -0.79    1.45
  -4  -1   8    0.06    0.30
  -4   1   8    0.14    0.83
  -4  -1   8   -0.10    1.79
  -4   1   8    1.52    2.25
  -3  -1   8    0.10    0.69
  -3   1   8    0.08    0.95
  -3  -1   8    0.06    1.08
  -3   1   8    1.87    2.63
  -3  -1   8   -0.89    2.04
  -2  -1   8    5.98    3.72
  -2   1   8    1.81    2.03
  -2  -1   8   14.65    4.70
  -2  -1   8   13.32    6.85
  -2   1   8    6.50    4.04
  -1  -1   8   32.37   10.31
  -1  -1   8   57.16    8.98
  -1   1   8   46.83    9.26
  -1  -1   8   49.01   11.66
   0  -1   8    5.21    3.26
   0   1   8    4.40    3.41
   1   1   8   13.01    4.78
   1  -1   8   17.33    4.94
   2   1   8    9.11    4.10
   2  -1   8   17.92    5.14
   3   1   8    3.87    2.65
   3  -1   8    2.46    2.30
   4   1   8    1.63    2.43
   4  -1   8    0.48    1.34
   5   1   8    9.97    4.49
   5  -1   8   10.46    4.44
   6  -1   8    5.46    3.42
  -7  -2   8   -0.29    0.91
  -7  -2   8   -0.15    1.07
  -7   2   8   -0.16   18.59
  -6  -2   8    0.98    1.23
  -6  -2   8    2.34    2.76
  -6   2   8    0.13    0.64
  -6   2   8    1.45    2.86
  -6  -2   8   -0.41    1.25
  -6   2   8    0.34   10.23
  -5  -2   8    0.25    1.88
  -5   2   8   -0.86    1.20
  -5  -2   8    2.34    1.89
  -5   2   8    0.84    1.92
  -5  -2   8    0.31    1.05
  -5   2   8    4.07    3.50
  -4  -2   8    0.25    0.62
  -4   2   8   -0.08    0.85
  -4  -2   8    2.95    2.42
  -4   2   8    2.49    2.44
  -4  -2   8    1.89    2.64
  -3  -2   8    0.43    1.09
  -3   2   8    1.55    2.01
  -3  -2   8    0.05    0.83
  -3   2   8    1.23    2.19
  -3  -2   8    0.31    1.95
  -2  -2   8    0.50    1.96
  -2  -2   8    4.99    2.67
  -2  -2   8    3.30    3.47
  -2   2   8    0.38    1.44
  -1  -2   8    0.40    2.53
  -1  -2   8   -0.10    9.81
  -1  -2   8    0.20    0.78
  -1   2   8    1.31    2.44
   0  -2   8    1.14    3.37
   0  -2   8   -0.24    0.59
   0   2   8   -0.25    1.39
   1  -2   8    2.37    2.53
   1   2   8    2.18    2.41
   1  -2   8    5.83    2.91
   2   2   8    2.31    3.01
   2  -2   8    0.31    0.77
   2  -2   8    0.41    2.08
   3   2   8    0.13    0.98
   3  -2   8    2.34    2.14
   3  -2   8    6.11    5.29
   4   2   8   -0.95    1.64
   4  -2   8    1.14    2.39
   4  -2   8    0.75    1.53
   5   2   8    1.72    2.19
   5  -2   8    2.90    2.74
   5  -2   8    0.33    0.78
   6  -2   8    1.27    1.39
  -6  -3   8   -0.15   15.52
  -6  -3   8    1.11    2.66
  -5  -3   8   22.46    9.71
  -5  -3   8   23.04    5.66
  -5   3   8   15.74    5.92
  -5  -3   8   11.65    5.70
  -4  -3   8   14.53    6.55
  -4  -3   8   26.14    6.01
  -4   3   8   34.62    8.67
  -4  -3   8   15.55    6.48
  -3  -3   8    1.19    1.89
  -3  -3   8    0.72    0.90
  -3   3   8    0.58    1.26
  -3  -3   8    0.56    2.44
  -2  -3   8    3.75    3.83
  -2  -3   8   12.94    3.93
  -2  -3   8    2.42    3.26
  -2   3   8    8.29    3.69
  -1  -3   8    4.76    3.90
  -1  -3   8    1.32    3.26
  -1  -3   8    1.06    1.31
  -1   3   8    2.05    2.85
   0  -3   8    0.55    1.23
   0  -3   8    3.02    1.97
   0   3   8    3.74    3.28
   1  -3   8    1.10    2.71
   1  -3   8    6.29    3.33
   1   3   8    7.56    3.76
   2   3   8   71.13   11.48
   2  -3   8   78.93   10.31
   2  -3   8   60.33   13.78
   3   3   8   15.35    5.15
   3  -3   8    7.81    3.71
   3  -3   8    3.50    3.76
   4   3   8    0.99    1.18
   4  -3   8    2.39    2.76
   4  -3   8    2.99    3.65
   5  -3   8   18.24    5.55
   5  -3   8   11.37    6.89
   6  -3   8    2.21    2.61
  -6  -4   8   13.57    7.94
  -6  -4   8    7.71    5.17
  -5  -4   8    2.61    4.01
  -5  -4   8    5.90    4.47
  -4  -4   8   -0.57    1.89
  -4   4   8    0.96    1.60
  -4  -4   8   -0.12    1.32
  -3  -4   8   45.86   12.92
  -3   4   8   45.99   10.54
  -3  -4   8   57.85   13.08
  -2  -4   8    7.41    4.97
  -2  -4   8   10.18    3.20
  -2  -4   8    6.11    5.51
  -2   4   8   10.68    4.49
  -1  -4   8    9.46    6.31
  -1  -4   8    4.04    2.07
  -1   4   8    2.09    2.12
   0  -4   8   50.83    7.41
   0   4   8   54.55   10.25
   0  -4   8   50.20   12.15
   1  -4   8   22.90    8.11
   1  -4   8   22.76    4.96
   1   4   8    9.72    4.91
   2  -4   8   -0.14    0.82
   2  -4   8    0.59    1.78
   3   4   8   15.44    5.87
   3  -4   8   20.23    4.91
   3  -4   8   15.86    6.88
   4  -4   8   28.44    6.38
   4  -4   8   33.88   10.82
   5  -4   8   -0.40    0.64
   6  -4   8    3.00    2.35
  -6  -5   8   -0.39    1.14
  -5  -5   8   -0.17    1.44
  -5  -5   8    1.11    2.06
  -4  -5   8   -0.93    2.33
  -4  -5   8    0.25    1.27
  -3  -5   8    0.45    1.49
  -3  -5   8   -0.75    1.88
  -3   5   8    1.39    2.29
  -2  -5   8    0.16    2.49
  -2  -5   8    2.71    2.97
  -1  -5   8    2.63    3.98
  -1   5   8    3.45    3.15
   0  -5   8   -0.12    2.08
   0   5   8    0.22    1.28
   1  -5   8   -0.38    1.41
   1   5   8   -0.22    0.92
   2  -5   8   -0.76    1.90
   2   5   8    0.08    2.09
   3  -5   8    1.54    2.88
   4  -5   8    1.62    2.71
  -4  -6   8    0.52    2.45
  -3  -6   8    0.85    2.41
  -2  -6   8    2.17    2.78
   4  -6   8   -0.10    0.89
  -5   0   9    0.23    0.39
  -5   0   9    0.79    1.49
  -4   0   9   -0.07    0.64
  -4   0   9   -0.57    1.89
  -3   0   9    0.84    1.57
  -3   0   9    0.11    0.57
  -2   0   9    1.55    2.19
  -2   0   9    0.33    1.77
  -1   0   9    1.26    2.16
   0   0   9    0.78    2.11
   1   0   9    1.60    2.17
   2   0   9    1.03    1.47
   3   0   9    0.14    0.79
  -6  -1   9    0.14   17.47
  -6  -1   9    4.59    2.97
  -5  -1   9    1.66    1.88
  -5  -1   9    1.55    2.23
  -5   1   9    4.04    3.55
  -4  -1   9   -0.21    0.99
  -4   1   9    0.55    1.18
  -4  -1   9   -0.83    2.05
  -4   1   9    2.50    3.13
  -3  -1   9    1.36    2.23
  -3   1   9    1.05    1.73
  -3  -1   9   -0.47    1.18
  -2  -1   9   15.19    5.09
  -2   1   9   15.92    5.13
  -2  -1   9    7.46    5.38
  -1  -1   9   -1.17    2.50
  -1  -1   9    2.04    2.38
  -1   1   9    1.46    2.41
   0  -1   9    1.16    0.83
   0  -1   9    0.49    1.44
   0   1   9    1.86    2.47
   1  -1   9    3.09    2.31
   1  -1   9   13.49    4.92
   1   1   9    7.88    4.54
   2  -1   9    5.96    3.10
   2   1   9   17.17    5.77
   3   1   9    1.77    1.78
   3  -1   9    3.51    2.42
   4  -1   9    1.52    1.43
  -6  -2   9    0.16    1.77
  -6  -2   9   -0.12    0.85
  -5  -2   9    0.43    0.72
  -5  -2   9    0.25    1.96
  -5   2   9   -0.63    1.49
  -4  -2   9    0.13    1.47
  -4  -2   9    0.06    1.17
  -4  -2   9   -0.13    1.26
  -3  -2   9    7.60    5.84
  -3   2   9    7.09    4.10
  -3  -2   9    4.95    3.93
  -2  -2   9    2.82    2.30
  -2  -2   9    0.37    0.88
  -2   2   9    0.83    1.96
  -1  -2   9   24.16    8.44
  -1  -2   9   42.85    8.35
  -1   2   9   37.55    8.78
   0   2   9   54.47   10.57
   0  -2   9   38.86   11.59
   0  -2   9   45.98    8.59
   1  -2   9    1.30    1.80
   1   2   9   -0.07    0.74
   2   2   9    3.08    2.16
   2  -2   9    6.58    3.55
   3  -2   9   16.50    5.13
   4  -2   9    4.08    3.27
  -5  -3   9    1.07    2.54
  -4  -3   9    0.14    0.71
  -3  -3   9   -1.07    2.23
  -2  -3   9   -0.14    0.96
  -1  -3   9    4.88    2.81
  -1   3   9    6.06    3.69
   0  -3   9    0.68    0.84
   0   3   9    2.23    2.28
   1  -3   9    8.64    3.59
   2  -3   9    3.99    2.36
   3  -3   9   -0.06    0.86
   4  -3   9    1.01    1.58
   5  -3   9    0.82    1.23
  -4  -4   9    1.27    2.64
  -3  -4   9    2.00    3.45
  -2  -4   9    3.85    4.00
  -3  -5   9    4.28    4.65
  -2  -1  10    2.32    2.55
  -1  -1  10   -0.29    1.03
   0  -1  10    2.09    2.14
   0   0   0    0.00    0.00


TITL 123TrzPO4_KN2102c03a03_373K in P2(1)/c
REM P2(1)/c (#14 in standard setting)
CELL 0.71073   9.303095   9.779818   7.153476  90.0000  91.8705  90.0000
ZERR    3.00   0.000615   0.000559   0.000485   0.0000   0.0062   0.0000
LATT  1
SYMM -x, y+1/2,-z+1/2
SFAC C H N O
UNIT 33.00 30.00 3.00 3.00
TREF
HKLF 4
END
_computing_structure_solution     'SHELXT 2018/2 (Sheldrick, 2018)'
;
_shelx_hkl_checksum                40479
_olex2_submission_special_instructions  'No special instructions were received'
_oxdiff_exptl_absorpt_empirical_details
;
Empirical correction (ABSPACK) includes:
- Absorption correction using spherical harmonics
- Frame scaling
- Detector area scaling
;
_oxdiff_exptl_absorpt_empirical_full_max  2.024
_oxdiff_exptl_absorpt_empirical_full_min  0.531
