# Supplementary material for: Proton Tautomerism for Anhydrous Superprotonic Conduction in 1,2,3‐Triazolium Dihydrogen Phosphate Crystal
Source: Angew Chem Int Ed Engl. 2026 Feb 1;65(11):e20785. doi: 10.1002/anie.202520785 (PMC12970496; doi:10.1002/anie.202520785)
Supplement: Supplementary file 2 — Supporting File 2: anie71356‐sup‐0002‐Data.zip. [file ANIE-65-e20785-s002.zip › 123Trz-d2-PO4_298K.cif]

data_123Trz-d2-PO4
_audit_creation_date               2025-07-11
_audit_creation_method
;
Olex2 1.5
(compiled 2025.05.31 svn.r86d253d1 for OlexSys, GUI svn.r7254)
;
_shelx_SHELXL_version_number       '2018/3'
_audit_contact_author_address      ?
_audit_contact_author_email        ?
_audit_contact_author_name         ''
_audit_contact_author_phone        ?
_publ_contact_author_id_orcid      ?
_publ_section_references
;
Dolomanov, O.V., Bourhis, L.J., Gildea, R.J, Howard, J.A.K. & Puschmann, H.
 (2009), J. Appl. Cryst. 42, 339-341.

Sheldrick, G.M. (2008). Acta Cryst. A64, 112-122.

Sheldrick, G.M. (2015). Acta Cryst. C71, 3-8.
;
_chemical_name_common              ?
_chemical_name_systematic          ?
_chemical_formula_moiety           'H2 O4 P, C2 H2 D2 N3'
_chemical_formula_sum              'C2 H4 D2 N3 O4 P'
_chemical_formula_weight           169.08
_chemical_melting_point            ?
_chemical_oxdiff_formula           C8N12H16D8P4O16
loop_
  _atom_type_symbol
  _atom_type_description
  _atom_type_scat_dispersion_real
  _atom_type_scat_dispersion_imag
  _atom_type_scat_source
 'C' 'C' 0.0033 0.0016 'International Tables Vol C Tables 4.2.6.8 and 6.1.1.4'
 'H' 'H' 0.0000 0.0000 'International Tables Vol C Tables 4.2.6.8 and 6.1.1.4'
 'D' 'D' 0.0000 0.0000 'International Tables Vol C Tables 4.2.6.8 and 6.1.1.4'
 'N' 'N' 0.0061 0.0033 'International Tables Vol C Tables 4.2.6.8 and 6.1.1.4'
 'O' 'O' 0.0106 0.0060 'International Tables Vol C Tables 4.2.6.8 and 6.1.1.4'
 'P' 'P' 0.1023 0.0942 'International Tables Vol C Tables 4.2.6.8 and 6.1.1.4'

_shelx_space_group_comment
;
The symmetry employed for this shelxl refinement is uniquely defined
by the following loop, which should always be used as a source of
symmetry information in preference to the above space-group names.
They are only intended as comments.
;
_space_group_crystal_system        'monoclinic'
_space_group_IT_number             14
_space_group_name_H-M_alt          'P 1 21/c 1'
_space_group_name_Hall             '-P 2ybc'
loop_
  _space_group_symop_operation_xyz
 'x, y, z'
 '-x, y+1/2, -z+1/2'
 '-x, -y, -z'
 'x, -y-1/2, z-1/2'

_cell_length_a                     9.2629(3)
_cell_length_b                     9.7612(3)
_cell_length_c                     7.1220(2)
_cell_angle_alpha                  90
_cell_angle_beta                   92.405(3)
_cell_angle_gamma                  90
_cell_volume                       643.38(3)
_cell_formula_units_Z              4
_cell_measurement_reflns_used      6074
_cell_measurement_temperature      298
_cell_measurement_theta_max        32.0990
_cell_measurement_theta_min        2.2510
_cell_oxdiff_angle_alpha           90.0842(19)
_cell_oxdiff_angle_beta            92.4060(19)
_cell_oxdiff_angle_gamma           89.969(2)
_cell_oxdiff_length_a              9.2605(2)
_cell_oxdiff_length_b              9.7667(2)
_cell_oxdiff_length_c              7.11983(16)
_cell_oxdiff_measurement_reflns_used  6074
_cell_oxdiff_volume                643.38(3)
_shelx_estimated_absorpt_T_max     ?
_shelx_estimated_absorpt_T_min     ?
_exptl_absorpt_coefficient_mu      0.389
_exptl_absorpt_correction_T_max    1.00000
_exptl_absorpt_correction_T_min    0.69846
_exptl_absorpt_correction_type     multi-scan
_exptl_absorpt_process_details
;
CrysAlisPro 1.171.43.103a (Rigaku Oxford Diffraction, 2023)
Empirical absorption correction using spherical harmonics,
implemented in SCALE3 ABSPACK scaling algorithm.
;
_exptl_absorpt_special_details     ?
_exptl_crystal_colour              'clear colourless'
_exptl_crystal_colour_lustre       clear
_exptl_crystal_colour_modifier     .
_exptl_crystal_colour_primary      colourless
_exptl_crystal_density_diffrn      1.746
_exptl_crystal_density_meas        ?
_exptl_crystal_density_method      ?
_exptl_crystal_description         plate
_exptl_crystal_F_000               344
_exptl_crystal_size_max            ?
_exptl_crystal_size_mid            ?
_exptl_crystal_size_min            ?
_exptl_transmission_factor_max     ?
_exptl_transmission_factor_min     ?
_diffrn_reflns_av_R_equivalents    0.0184
_diffrn_reflns_av_unetI/netI       0.0171
_diffrn_reflns_Laue_measured_fraction_full  0.998
_diffrn_reflns_Laue_measured_fraction_max  0.893
_diffrn_reflns_limit_h_max         14
_diffrn_reflns_limit_h_min         -12
_diffrn_reflns_limit_k_max         10
_diffrn_reflns_limit_k_min         -14
_diffrn_reflns_limit_l_max         8
_diffrn_reflns_limit_l_min         -10
_diffrn_reflns_number              10241
_diffrn_reflns_point_group_measured_fraction_full  0.998
_diffrn_reflns_point_group_measured_fraction_max  0.893
_diffrn_reflns_theta_full          25.242
_diffrn_reflns_theta_max           32.874
_diffrn_reflns_theta_min           3.033
_diffrn_ambient_temperature        298
_diffrn_detector                   'Hybrid Pixel Array Detector'
_diffrn_detector_area_resol_mean   10.0000
_diffrn_measured_fraction_theta_full  0.998
_diffrn_measured_fraction_theta_max  0.893
_diffrn_measurement_details
;
List of Runs (angles in degrees, time in seconds):

  # Type    Start    End  Width  t~exp~   \w     \q     \k     \f   Frames
--------------------------------------------------------------------------
  1  \w    -47.00  63.00   0.50    1.50    --    5.00  54.00 159.00  220
  2  \w   -103.00 -78.00   0.50    1.50    --  -15.30  54.00 159.00   50
  3  \w     -5.00  25.00   0.50    1.50    --    5.00   9.00  90.00   60
  4  \w    -73.00  74.00   0.50    1.50    --  -15.30  18.00-150.00  294
  5  \w   -105.00  27.00   0.50    1.50    --  -15.30  55.00-150.00  264
  6  \w   -105.00 -80.00   0.50    1.50    --  -15.30  18.00-150.00   50
  7  \w    -16.00  10.00   0.50    1.50    --  -15.30  54.00 159.00   52
;
_diffrn_measurement_device         'four-circle diffractometer'
_diffrn_measurement_device_type    'XtaLAB AFC11 (RCD3): quarter-chi single'
_diffrn_measurement_method         '\w scans'
_diffrn_orient_matrix_type        
 'CrysAlisPro convention (1999,Acta A55,543-557)'
_diffrn_orient_matrix_UB_11        0.0216286000
_diffrn_orient_matrix_UB_12        0.0210609000
_diffrn_orient_matrix_UB_13        0.0923241000
_diffrn_orient_matrix_UB_21        -0.0497377000
_diffrn_orient_matrix_UB_22        0.0552074000
_diffrn_orient_matrix_UB_23        -0.0066807000
_diffrn_orient_matrix_UB_31        -0.0541787000
_diffrn_orient_matrix_UB_32        -0.0422243000
_diffrn_orient_matrix_UB_33        0.0370669000
_diffrn_oxdiff_digest_hkl
;
01734ef8884fc0174789d63e0a78d99b7bc422
;
_diffrn_radiation_monochromator    mirror
_diffrn_radiation_probe            x-ray
_diffrn_radiation_type             'Mo K\a'
_diffrn_radiation_wavelength       0.71073
_diffrn_source                     'Rotating-anode X-ray tube'
_diffrn_source_type                'Rigaku (Mo) X-ray Source'
_diffrn_special_details            ?
_reflns_Friedel_coverage           0.000
_reflns_Friedel_fraction_full      .
_reflns_Friedel_fraction_max       .
_reflns_number_gt                  1847
_reflns_number_total               2145
_reflns_special_details
;
 Reflections were merged by SHELXL according to the crystal
 class for the calculation of statistics and refinement.
 
 _reflns_Friedel_fraction is defined as the number of unique
 Friedel pairs measured divided by the number that would be
 possible theoretically, ignoring centric projections and
 systematic absences.
;
_reflns_threshold_expression       'I > 2\s(I)'
_computing_cell_refinement         'CrysAlisPro 1.171.43.103a (Rigaku OD, 2023)'
_computing_data_collection         'CrysAlisPro 1.171.43.103a (Rigaku OD, 2023)'
_computing_data_reduction          'CrysAlisPro 1.171.43.103a (Rigaku OD, 2023)'
_computing_molecular_graphics      'Olex2 1.5 (Dolomanov et al., 2009)'
_computing_publication_material    'Olex2 1.5 (Dolomanov et al., 2009)'
_computing_structure_refinement    'SHELXL 2018/3 (Sheldrick, 2015)'
_computing_structure_solution      'SHELXS  (Sheldrick, 2008)'
_refine_diff_density_max           0.274
_refine_diff_density_min           -0.374
_refine_diff_density_rms           0.052
_refine_ls_extinction_coef         .
_refine_ls_extinction_method       none
_refine_ls_goodness_of_fit_ref     1.078
_refine_ls_hydrogen_treatment      refxyz
_refine_ls_matrix_type             full
_refine_ls_number_parameters       113
_refine_ls_number_reflns           2145
_refine_ls_number_restraints       0
_refine_ls_R_factor_all            0.0351
_refine_ls_R_factor_gt             0.0293
_refine_ls_restrained_S_all        1.078
_refine_ls_shift/su_max            0.000
_refine_ls_shift/su_mean           0.000
_refine_ls_structure_factor_coef   Fsqd
_refine_ls_weighting_details      
 'w=1/[\s^2^(Fo^2^)+(0.0491P)^2^+0.0904P] where P=(Fo^2^+2Fc^2^)/3'
_refine_ls_weighting_scheme        calc
_refine_ls_wR_factor_gt            0.0832
_refine_ls_wR_factor_ref           0.0863
_refine_special_details            ?
_olex2_refinement_description
;
1. Fixed Uiso
 At 1.2 times of:
  All C(H) groups
;
_atom_sites_solution_hydrogens     difmap
_atom_sites_solution_primary       direct
_atom_sites_solution_secondary     ?
loop_
  _atom_site_label
  _atom_site_type_symbol
  _atom_site_fract_x
  _atom_site_fract_y
  _atom_site_fract_z
  _atom_site_U_iso_or_equiv
  _atom_site_adp_type
  _atom_site_occupancy
  _atom_site_site_symmetry_order
  _atom_site_calc_flag
  _atom_site_refinement_flags_posn
  _atom_site_refinement_flags_adp
  _atom_site_refinement_flags_occupancy
  _atom_site_disorder_assembly
  _atom_site_disorder_group
 P1 P 0.15046(3) 0.61560(2) 0.36593(4) 0.02351(10) Uani 1 1 d . . . . .
 O1 O 0.28739(8) 0.69962(8) 0.37919(13) 0.03215(19) Uani 1 1 d . . . . .
 O2 O 0.03410(9) 0.67246(8) 0.48561(12) 0.03228(19) Uani 1 1 d . . . . .
 O3 O 0.18996(9) 0.46551(8) 0.42244(13) 0.0336(2) Uani 1 1 d . . . . .
 H3A H 0.117(3) 0.421(2) 0.446(3) 0.073(6) Uiso 1 1 d . . . . .
 O4 O 0.09388(11) 0.60209(9) 0.15721(13) 0.0350(2) Uani 1 1 d . . . . .
 H4 H 0.077(2) 0.675(2) 0.103(3) 0.062(6) Uiso 1 1 d . . . . .
 N1 N 0.52848(12) 0.61399(10) 0.24500(16) 0.0329(2) Uani 1 1 d . . . . .
 N3 N 0.67054(11) 0.46739(10) 0.15228(16) 0.0339(2) Uani 1 1 d . . . . .
 N2 N 0.54666(11) 0.48123(10) 0.23289(17) 0.0357(2) Uani 1 1 d . . . . .
 C1 C 0.63822(14) 0.68444(13) 0.17412(18) 0.0352(3) Uani 1 1 d . . . . .
 D1 D 0.6417(17) 0.7834(19) 0.177(2) 0.042 Uiso 1 1 d . U . . .
 C2 C 0.73151(14) 0.58782(13) 0.1136(2) 0.0370(3) Uani 1 1 d . . . . .
 D2 D 0.8181(19) 0.5971(18) 0.060(3) 0.044 Uiso 1 1 d . U . . .
 H3 H 0.702(2) 0.378(2) 0.140(3) 0.055(5) Uiso 1 1 d . . . . .
 H1 H 0.446(2) 0.644(2) 0.296(3) 0.057(5) Uiso 1 1 d . . . . .

loop_
  _atom_site_aniso_label
  _atom_site_aniso_U_11
  _atom_site_aniso_U_22
  _atom_site_aniso_U_33
  _atom_site_aniso_U_23
  _atom_site_aniso_U_13
  _atom_site_aniso_U_12
 P1 0.02146(14) 0.01819(14) 0.03146(15) 0.00047(9) 0.00798(10) -0.00127(8)
 O1 0.0240(4) 0.0228(3) 0.0504(5) -0.0014(3) 0.0107(3) -0.0039(3)
 O2 0.0273(4) 0.0270(4) 0.0437(5) -0.0061(3) 0.0148(3) -0.0033(3)
 O3 0.0273(4) 0.0225(4) 0.0517(5) 0.0083(3) 0.0097(4) 0.0016(3)
 O4 0.0452(5) 0.0273(4) 0.0326(4) 0.0001(3) 0.0029(4) -0.0011(3)
 N1 0.0274(5) 0.0261(5) 0.0456(6) -0.0033(4) 0.0067(4) 0.0015(3)
 N3 0.0278(5) 0.0260(5) 0.0481(6) -0.0041(4) 0.0022(4) 0.0043(4)
 N2 0.0305(5) 0.0253(5) 0.0516(6) -0.0008(4) 0.0061(4) -0.0006(4)
 C1 0.0332(6) 0.0247(5) 0.0481(7) -0.0029(4) 0.0082(5) -0.0023(4)
 C2 0.0286(5) 0.0330(6) 0.0500(7) -0.0045(5) 0.0091(5) -0.0017(5)

_geom_special_details
;
 All esds (except the esd in the dihedral angle between two l.s. planes)
 are estimated using the full covariance matrix.  The cell esds are taken
 into account individually in the estimation of esds in distances, angles
 and torsion angles; correlations between esds in cell parameters are only
 used when they are defined by crystal symmetry.  An approximate (isotropic)
 treatment of cell esds is used for estimating esds involving l.s. planes.
;
loop_
  _geom_bond_atom_site_label_1
  _geom_bond_atom_site_label_2
  _geom_bond_distance
  _geom_bond_site_symmetry_2
  _geom_bond_publ_flag
 P1 O1 1.5100(8) . ?
 P1 O2 1.5078(8) . ?
 P1 O3 1.5588(8) . ?
 P1 O4 1.5609(9) . ?
 O3 H3A 0.82(3) . ?
 O4 H4 0.82(2) . ?
 N1 N2 1.3101(14) . ?
 N1 C1 1.3432(16) . ?
 N1 H1 0.91(2) . ?
 N3 N2 1.3115(15) . ?
 N3 C2 1.3379(17) . ?
 N3 H3 0.93(2) . ?
 C1 D1 0.967(18) . ?
 C1 C2 1.3615(18) . ?
 C2 D2 0.906(18) . ?

loop_
  _geom_angle_atom_site_label_1
  _geom_angle_atom_site_label_2
  _geom_angle_atom_site_label_3
  _geom_angle
  _geom_angle_site_symmetry_1
  _geom_angle_site_symmetry_3
  _geom_angle_publ_flag
 O1 P1 O3 107.87(5) . . ?
 O1 P1 O4 110.67(5) . . ?
 O2 P1 O1 112.54(5) . . ?
 O2 P1 O3 111.44(5) . . ?
 O2 P1 O4 110.49(5) . . ?
 O3 P1 O4 103.43(5) . . ?
 P1 O3 H3A 111.1(16) . . ?
 P1 O4 H4 115.2(14) . . ?
 N2 N1 C1 112.35(10) . . ?
 N2 N1 H1 117.2(13) . . ?
 C1 N1 H1 130.4(13) . . ?
 N2 N3 C2 112.61(10) . . ?
 N2 N3 H3 114.9(13) . . ?
 C2 N3 H3 132.4(13) . . ?
 N1 N2 N3 104.36(10) . . ?
 N1 C1 D1 122.0(10) . . ?
 N1 C1 C2 105.36(11) . . ?
 C2 C1 D1 132.6(10) . . ?
 N3 C2 C1 105.33(11) . . ?
 N3 C2 D2 124.3(11) . . ?
 C1 C2 D2 130.4(11) . . ?

loop_
  _geom_hbond_atom_site_label_D
  _geom_hbond_atom_site_label_H
  _geom_hbond_atom_site_label_A
  _geom_hbond_distance_DH
  _geom_hbond_distance_HA
  _geom_hbond_distance_DA
  _geom_hbond_angle_DHA
  _geom_hbond_site_symmetry_A
  _geom_hbond_publ_flag
 O3 H3A O2 0.82(3) 1.76(3) 2.5815(11) 176(2) 3_566 yes
 O4 H4 O2 0.82(2) 1.74(2) 2.5664(12) 177(2) 4_575 yes
 N3 H3 O1 0.93(2) 1.75(2) 2.6536(13) 165.1(19) 2_645 yes
 N1 H1 O1 0.91(2) 1.69(2) 2.6035(14) 176.7(19) . yes

loop_
  _geom_torsion_atom_site_label_1
  _geom_torsion_atom_site_label_2
  _geom_torsion_atom_site_label_3
  _geom_torsion_atom_site_label_4
  _geom_torsion
  _geom_torsion_site_symmetry_1
  _geom_torsion_site_symmetry_2
  _geom_torsion_site_symmetry_3
  _geom_torsion_site_symmetry_4
  _geom_torsion_publ_flag
 N1 C1 C2 N3 0.14(15) . . . . ?
 N2 N1 C1 C2 -0.02(16) . . . . ?
 N2 N3 C2 C1 -0.21(16) . . . . ?
 C1 N1 N2 N3 -0.10(15) . . . . ?
 C2 N3 N2 N1 0.20(15) . . . . ?

_shelx_res_file
;
TITL exp_5850_auto in P21/c #14
    exp_5850_auto.res
    created by SHELXL-2018/3 at 14:29:29 on 11-Jul-2025
CELL 0.71073 9.26295 9.761168 7.121996 90 92.4052 90
ZERR 4 0.000299 0.000284 0.000215 0 0.0031 0
LATT 1
SYMM -X,0.5+Y,0.5-Z
SFAC C H D N O P
UNIT 8 16 8 12 16 4
EQIV $1 -X,1-Y,1-Z
EQIV $2 +X,1.5-Y,-0.5+Z
EQIV $3 1-X,-0.5+Y,0.5-Z

L.S. 50
PLAN  20
TEMP 24.85
CONF
HTAB O3 O2_$1
HTAB O4 O2_$2
HTAB N1 O1
HTAB N3 O1_$3
BOND
MORE -1
BOND $H
fmap 2 53
acta
OMIT 1 0 0
REM <olex2.extras>
REM <HklSrc "%.\\exp_5850_auto.hkl">
REM </olex2.extras>

WGHT    0.049100    0.090400
FVAR       4.12810
P1    6    0.150463    0.615600    0.365933    11.00000    0.02146    0.01819 =
         0.03146    0.00047    0.00798   -0.00127
O1    5    0.287392    0.699619    0.379194    11.00000    0.02405    0.02280 =
         0.05037   -0.00142    0.01065   -0.00389
O2    5    0.034098    0.672455    0.485612    11.00000    0.02728    0.02696 =
         0.04371   -0.00612    0.01478   -0.00334
O3    5    0.189960    0.465514    0.422437    11.00000    0.02725    0.02251 =
         0.05168    0.00833    0.00969    0.00161
H3A   2    0.117171    0.421310    0.446117    11.00000    0.07267
O4    5    0.093882    0.602087    0.157210    11.00000    0.04524    0.02731 =
         0.03264    0.00008    0.00293   -0.00107
H4    2    0.077364    0.675112    0.102580    11.00000    0.06160
N1    4    0.528477    0.613995    0.244999    11.00000    0.02745    0.02608 =
         0.04565   -0.00331    0.00666    0.00147
N3    4    0.670542    0.467394    0.152280    11.00000    0.02777    0.02595 =
         0.04811   -0.00408    0.00221    0.00430
N2    4    0.546662    0.481230    0.232895    11.00000    0.03054    0.02530 =
         0.05162   -0.00083    0.00609   -0.00058
C1    1    0.638219    0.684444    0.174121    11.00000    0.03322    0.02466 =
         0.04814   -0.00292    0.00816   -0.00228
D1    3    0.641743    0.783400    0.176732    11.00000   -1.20000
C2    1    0.731511    0.587819    0.113554    11.00000    0.02859    0.03298 =
         0.04997   -0.00449    0.00910   -0.00174
D2    3    0.818112    0.597096    0.060495    11.00000   -1.20000
H3    2    0.701605    0.377731    0.139525    11.00000    0.05523
H1    2    0.445799    0.644073    0.296263    11.00000    0.05707
HKLF 4


REM  exp_5850_auto in P21/c #14
REM wR2 = 0.0863, GooF = S = 1.078, Restrained GooF = 1.078 for all data
REM R1 = 0.0293 for 1847 Fo > 4sig(Fo) and 0.0351 for all 2145 data
REM 113 parameters refined using 0 restraints

END

WGHT      0.0492      0.0904

REM Highest difference peak  0.274,  deepest hole -0.374,  1-sigma level  0.052
Q1    1   0.6977  0.6466  0.1595  11.00000  0.05    0.27
Q2    1   0.0929  0.6562  0.4473  11.00000  0.05    0.26
Q3    1   0.2430  0.6480  0.3721  11.00000  0.05    0.24
Q4    1   0.0633  0.6398  0.5546  11.00000  0.05    0.24
Q5    1   0.5879  0.6457  0.2145  11.00000  0.05    0.22
Q6    1   0.6174  0.4756  0.2011  11.00000  0.05    0.20
Q7    1   0.1635  0.5353  0.3934  11.00000  0.05    0.20
Q8    1   0.2828  0.7186  0.4183  11.00000  0.05    0.20
Q9    1   0.7005  0.5238  0.1239  11.00000  0.05    0.19
Q10   1   0.0020  0.6610  0.4767  11.00000  0.05    0.19
Q11   1   0.2678  0.7375  0.3244  11.00000  0.05    0.18
Q12   1   0.0313  0.7332  0.5083  11.00000  0.05    0.18
Q13   1   0.1214  0.6081  0.2584  11.00000  0.05    0.18
Q14   1   0.2969  0.6772  0.2945  11.00000  0.05    0.17
Q15   1   0.1716  0.5283  0.4627  11.00000  0.05    0.16
Q16   1   0.5388  0.5445  0.2521  11.00000  0.05    0.15
Q17   1   0.1507  0.4532  0.3401  11.00000  0.05    0.15
Q18   1   0.4797  0.4352  0.2522  11.00000  0.05    0.15
Q19   1   0.5055  0.4234  0.2236  11.00000  0.05    0.15
Q20   1   0.5136  0.4366  0.1843  11.00000  0.05    0.15
;
_shelx_res_checksum                24516
_shelx_hkl_file
;
   0   0   1-2.18210 3.03573   4
   0   0   1-1.60933 2.79241   5
   0   0   2 13900.0 233.918   4
   0   0  -2 14134.0 234.347   4
   0   0   2 13853.5 233.200   5
   0   0  -2 14306.7 233.441   5
   0   0  -3 1.66941 11.3775   4
   0   0   3 1.64596 11.2177   4
   0   0  -3 6.28791 13.5515   5
   0   0   3 16.0911 13.0527   5
   0   0   4 31927.8 524.150   4
   0   0  -4 32161.9 526.067   4
   0   0   4 31731.7 523.020   5
   0   0  -4 31788.4 522.124   5
   0   0  -5 2.80009 13.2668   4
   0   0   5-5.49440 14.5023   4
   0   0   5 2.68240 15.1116   5
   0   0  -5-2.57026 16.9226   5
   0   0  -6 1607.45 71.9994   4
   0   0  -6 1718.27 72.4205   5
   0   0   6 1580.28 70.5037   5
   0   0  -7-31.5682 19.3332   4
   0   0  -7-6.97640 20.3603   5
   0   0  -8 4675.31 148.771   4
   0   0  -8 4531.87 138.840   5
   0   0  -9 19.8264 25.8018   4
   0   0  -9 25.4221 25.8293   5
   0   0 -10 562.909 56.3653   4
   0   0 -10 519.482 51.5420   5
   0  -1   0-0.36760 2.12085   4
   0   1  -1 9616.16 150.915   4
   0  -1   1 9609.02 150.769   4
   0  -1  -1 9578.42 156.732   1
   0   1   1 9461.28 157.201   1
   0  -1   1 9466.15 157.448   1
   0   1  -1 9592.69 156.579   1
   0   1   2 5306.26 113.453   4
   0   1  -2 5636.85 103.687   4
   0  -1   2 5701.17 104.086   4
   0  -1   2 5693.59 101.488   5
   0   1   2 5503.59 114.137   5
   0  -1  -2 5510.63 113.437   5
   0   1  -2 5693.61 100.578   5
   0   1  -2 5502.46 111.224   1
   0  -1   2 5443.86 113.452   1
   0  -1  -2 5531.24 111.223   1
   0   1   2 5499.28 112.971   1
   0  -1   3 15396.7 263.745   4
   0  -1  -3 15721.8 277.432   4
   0   1   3 15317.2 274.396   4
   0   1  -3 15644.9 264.288   4
   0  -1   3 15557.5 261.965   5
   0   1   3 15482.6 275.178   5
   0  -1  -3 15433.0 275.178   5
   0   1  -3 15486.6 259.414   5
   0  -1   3 15741.6 279.154   1
   0   1  -3 15410.5 273.932   1
   0   1   3 15883.9 278.940   1
   0  -1  -3 15421.0 273.994   1
   0  -1   4 1286.22 50.1809   4
   0  -1  -4 1363.69 57.6271   4
   0   1  -4 1278.66 49.9388   4
   0   1   4 1262.94 54.4704   4
   0   1  -4 1301.91 48.0869   5
   0   1   4 1258.64 54.4418   5
   0  -1   4 1284.58 48.8007   5
   0  -1  -4 1248.21 54.4613   5
   0  -1   4 1186.21 56.7160   1
   0  -1  -4 1168.12 53.3312   1
   0   1   4 1322.07 58.9346   1
   0   1  -4 1328.83 56.4153   1
   0  -1   5 4513.35 116.933   4
   0  -1  -5 4592.25 127.128   4
   0   1  -5 4577.07 117.796   4
   0   1   5 4562.91 125.112   4
   0   1   5 4498.87 124.398   5
   0  -1   5 4459.48 114.143   5
   0  -1  -5 4370.44 123.323   5
   0   1  -5 4443.29 111.208   5
   0   1  -5 4554.90 125.481   1
   0  -1   5 4420.12 131.393   1
   0   1   5 4415.85 130.756   1
   0  -1  -5 4403.54 124.105   1
   0  -1   6 2871.50 96.0434   4
   0   1  -6 3002.58 96.9988   4
   0  -1  -6 2874.52 103.314   4
   0   1   6 2918.48 110.148   1
   0  -1   6 2893.49 110.306   1
   0  -1  -6 3024.90 105.405   1
   0   1  -6 2841.61 102.939   1
   0  -1  -6 2866.80 113.307   7
   0  -1  -6 3048.15 103.360   5
   0   1  -6 2779.13 90.1547   5
   0   1  -6 2646.07 111.579   7
   0  -1  -7 320.351 38.8668   4
   0   1  -7 347.747 36.4398   4
   0   1   7 424.430 45.8564   1
   0  -1   7 405.236 46.1858   1
   0   1  -7 399.753 49.9001   7
   0  -1  -7 335.207 45.9287   7
   0  -1  -7 334.740 40.8607   5
   0   1  -7 351.187 35.9311   5
   0  -1  -8 139.897 31.7989   4
   0   1  -8 87.0842 26.1013   4
   0   1   8 157.617 37.7743   1
   0  -1   8 58.6087 26.8386   1
   0   1  -8 99.5918 35.5251   7
   0  -1  -8 99.6478 35.9649   7
   0  -1  -8 155.453 33.1567   5
   0   1  -8 96.1488 24.7779   5
   0  -1  -9 138.035 35.3257   4
   0   1  -9 129.551 31.8606   4
   0   1  -9 139.511 46.3813   7
   0  -1  -9 132.407 42.5290   7
   0  -1  -9 173.641 36.0550   5
   0   1  -9 134.375 30.8763   5
   0  -1 -10 690.658 64.6072   4
   0   1 -10 627.432 58.3435   4
   0  -1 -10 617.918 58.1364   5
   0   2   0 28652.2 434.491   5
   0  -2   0 28021.7 434.297   5
   0  -2   0 28994.3 438.013   4
   0   2   0 28635.9 437.491   4
   0   2   1 148255. 2202.89   4
   0  -2   2 7971.71 136.972   4
   0  -2  -2 8062.46 147.884   1
   0  -2   2 7897.66 149.987   1
   0   2  -2 7820.68 147.224   1
   0   2   2 7944.66 149.850   1
   0   2  -2 8068.68 128.220   5
   0   2  -3 7927.90 147.312   4
   0  -2   3 7744.90 146.978   4
   0  -2  -3 8002.27 160.140   1
   0   2  -3 8053.45 160.041   1
   0  -2   3 7984.58 163.891   1
   0   2   3 8001.14 163.493   1
   0   2   3 7924.09 166.567   5
   0   2  -3 8035.86 138.824   5
   0  -2  -3 7894.19 167.129   5
   0   2   3 7846.89 165.493   4
   0  -2  -4 339.060 31.1909   4
   0   2  -4 340.400 23.8867   4
   0  -2   4 307.024 23.6993   4
   0   2   4 264.602 27.5510   1
   0   2  -4 381.307 30.2381   1
   0  -2   4 309.062 29.3424   1
   0  -2  -4 320.736 28.9940   1
   0   2   4 360.587 31.8079   5
   0  -2  -4 352.714 31.7105   5
   0   2  -4 334.799 21.6884   5
   0   2   4 416.779 33.1845   4
   0   2  -5 12450.1 235.300   4
   0  -2   5 11922.2 234.337   4
   0  -2  -5 12403.8 259.772   4
   0  -2   5 11984.2 258.325   1
   0   2   5 12469.4 260.255   1
   0   2  -5 12147.1 249.949   1
   0  -2  -5 12232.9 249.983   1
   0  -2  -5 12290.6 256.432   5
   0   2  -5 12199.9 224.291   5
   0   2   5 12383.1 255.573   5
   0   2   5 12829.0 256.868   4
   0   2  -6 1017.13 52.2270   4
   0  -2  -6 1126.48 64.8657   4
   0  -2   6 1104.30 54.3806   4
   0  -2  -6 1022.00 62.3146   5
   0   2  -6 986.522 46.8261   5
   0   2  -6 1175.21 71.1684   7
   0  -2  -6 902.808 63.8921   7
   0   2   6 1090.95 65.9912   1
   0  -2   6 1034.79 65.0164   1
   0  -2  -6 1050.75 59.9477   1
   0   2  -6 1106.85 61.4957   1
   0   2  -7 598.859 44.6018   4
   0  -2  -7 592.360 52.2547   4
   0  -2   7 557.989 52.7156   1
   0   2   7 651.143 57.6563   1
   0  -2  -7 668.643 55.0272   5
   0   2  -7 494.552 52.9055   7
   0  -2  -7 523.133 55.1543   7
   0   2  -7 531.470 37.3729   5
   0   2  -8 3.82027 18.4099   4
   0  -2  -8 10.3100 23.5671   4
   0  -2   8-11.7268 27.7808   1
   0   2   8-5.82515 26.6309   1
   0  -2  -8-6.20221 31.3473   7
   0   2  -8 6.19319 30.3383   7
   0  -2  -8 14.2019 25.3351   5
   0   2  -8-8.81600 16.3522   5
   0  -2  -9 2458.99 114.828   4
   0   2  -9 2253.64 98.7999   4
   0   2  -9 2483.50 90.1700   5
   0   2  -9 2478.15 128.289   7
   0  -2  -9 2267.29 106.759   5
   0  -2  -9 2339.33 125.936   7
   0   2 -10 85.1597 28.8840   4
   0  -2 -10 127.268 34.5933   4
   0  -2 -10 129.734 35.3080   5
   0  -3   0 2.23146 7.28022   4
   0   3   0 6.51587 6.89013   4
   0   3   0 1.88028 6.40726   5
   0  -3   0 0.90492 7.03169   5
   0   3  -1 19720.7 319.954   3
   0   3   1 20358.0 310.092   1
   0  -3   1 19901.4 309.878   1
   0  -3  -1 19902.8 308.047   1
   0   3  -1 19764.6 307.927   1
   0  -3   1 20089.2 302.603   5
   0  -3  -1 19493.1 328.970   5
   0   3   1 19271.6 329.360   5
   0   3  -1 20182.5 309.844   7
   0   3  -1 20042.1 304.210   5
   0   3   1 20132.1 331.645   4
   0  -3  -1 20133.2 333.014   4
   0  -3   1 19847.0 316.597   4
   0  -3   2 1427.74 37.2007   4
   0  -3  -2 1320.25 53.1799   4
   0   3  -2 1385.37 43.1395   1
   0  -3   2 1434.51 45.7589   1
   0  -3  -2 1401.13 44.1154   1
   0   3   2 1469.29 45.9715   1
   0   3  -2 1507.07 38.1204   6
   0   3   2 1349.89 51.9742   4
   0  -3   3 1034.08 35.5853   4
   0  -3  -3 1035.92 43.4449   1
   0  -3   3 1070.08 46.0671   1
   0   3  -3 1091.78 44.1736   1
   0   3   3 1100.17 46.3554   1
   0   3  -3 1023.81 35.2773   6
   0   3  -3 1094.01 26.2239   5
   0  -3   4 3127.32 79.5196   4
   0   3   4 3327.73 98.0891   1
   0  -3   4 2984.20 95.1055   1
   0  -3  -4 3189.66 92.2738   1
   0   3  -4 3097.60 91.7197   1
   0  -3  -4 2998.61 99.5926   5
   0   3  -4 3099.29 67.1505   5
   0   3   4 3341.72 102.156   5
   0   3   4 3237.87 100.017   4
   0  -3  -5-7.51423 18.4050   4
   0  -3   5-2.12903 12.9779   4
   0   3  -5-6.30625 12.4068   4
   0   3   5-10.4747 16.5433   1
   0  -3   5 3.50451 18.2415   1
   0  -3  -5-6.02755 17.5888   1
   0   3  -5-11.9298 19.4605   1
   0   3  -5-3.68553 20.7630   7
   0  -3  -5-14.5404 21.9263   5
   0   3  -5-1.34234 9.95174   5
   0   3  -6 1024.86 50.5862   4
   0  -3  -6 1131.46 68.3427   4
   0  -3   6 1031.55 51.9673   4
   0   3  -6 1127.25 70.1192   7
   0   3  -6 1103.08 44.1894   5
   0  -3  -6 1078.13 66.5963   5
   0  -3  -6 1067.05 68.9843   7
   0  -3  -6 1150.57 62.4118   1
   0   3   6 1056.54 65.1782   1
   0   3  -6 1195.90 63.8706   1
   0  -3   6 1199.56 69.7926   1
   0  -3  -7 3227.75 124.131   4
   0   3  -7 3162.02 101.193   4
   0  -3   7 2949.81 120.606   1
   0   3   7 3147.76 124.438   1
   0  -3  -7 3215.23 122.173   5
   0   3  -7 3039.17 86.3513   5
   0  -3  -7 3139.83 128.907   7
   0   3  -7 3111.94 127.339   7
   0  -3  -8 229.599 40.7024   4
   0   3   8 289.946 44.9289   1
   0  -3   8 246.042 41.4054   1
   0   3  -8 245.594 46.9345   7
   0  -3  -8 227.890 44.1856   7
   0  -3  -8 282.538 42.8054   5
   0   3  -8 269.017 27.7236   5
   0  -3  -9 631.579 62.6438   4
   0   3  -9 472.636 62.2324   7
   0  -3  -9 404.274 59.5678   7
   0  -3  -9 604.292 61.2130   5
   0  -3 -10 261.976 48.4921   4
   0  -3 -10 227.286 46.5686   5
   0  -4   0 35747.1 558.933   3
   0   4   0 35599.5 555.945   5
   0  -4   0 35487.5 555.415   5
   0  -4   0 35728.0 562.380   4
   0   4   0 35926.6 561.488   4
   0   4  -1 10865.4 193.737   3
   0  -4   1 11042.5 195.206   3
   0   4   1 10883.6 176.070   1
   0  -4   1 10605.3 175.884   1
   0   4  -1 10732.8 173.423   1
   0  -4  -1 10868.4 173.797   1
   0  -4  -1 10895.0 203.546   5
   0  -4  -1 11274.4 176.090   7
   0   4  -1 11080.7 179.461   5
   0   4  -1 11014.9 175.257   7
   0   4   1 11087.2 203.540   5
   0  -4   1 10988.8 176.793   5
   0  -4   1 10945.8 190.746   4
   0   4   1 10965.1 204.622   4
   0  -4  -1 10138.8 204.937   4
   0   4  -1 10837.0 188.689   4
   0  -4  -2 1025.95 48.7996   4
   0   4  -2 948.958 39.0608   3
   0   4   2 1084.67 38.1736   1
   0  -4   2 981.840 36.9241   1
   0   4  -2 944.090 34.7955   1
   0  -4  -2 953.524 34.5858   1
   0   4  -2 980.571 37.4677   7
   0   4   2 1083.15 49.2435   5
   0  -4  -2 997.807 47.5953   5
   0  -4   2 1011.67 35.5245   4
   0   4   2 1079.33 48.8642   4
   0  -4  -3 2463.99 86.5427   4
   0  -4   3 2583.55 61.8731   4
   0   4   3 2454.00 74.1201   1
   0  -4  -3 2568.01 72.0751   1
   0  -4   3 2434.13 73.9981   1
   0   4  -3 2560.42 72.1353   1
   0   4  -3 2699.61 62.7961   6
   0   4   3 2586.83 85.8395   4
   0  -4   4 6456.34 129.682   4
   0  -4  -4 6582.14 147.177   1
   0  -4   4 6453.42 153.384   1
   0   4   4 6823.31 155.090   1
   0   4  -4 6266.31 144.429   1
   0   4  -4 6481.15 129.904   6
   0   4  -4 6393.40 103.043   5
   0   4  -4 6321.84 153.990   7
   0   4   4 6499.24 162.821   5
   0   4  -4 6286.50 102.455   5
   0  -4   5 519.073 32.2321   4
   0   4  -5 448.980 38.7424   1
   0  -4  -5 489.886 39.7005   1
   0  -4   5 492.860 41.3476   1
   0   4   5 520.791 42.6387   1
   0   4  -5 484.989 45.5186   7
   0   4  -5 515.319 20.9397   5
   0   4  -5 491.305 31.2733   6
   0  -4  -5 553.499 46.3889   7
   0  -4  -5 502.948 46.5139   5
   0  -4  -6 1785.05 89.3948   4
   0  -4   6 1818.87 67.2929   4
   0  -4  -6 1792.81 79.4725   1
   0   4  -6 1813.50 79.4901   1
   0   4   6 1821.21 86.2560   1
   0  -4   6 1769.25 85.1124   1
   0  -4  -6 1780.06 87.5559   7
   0   4  -6 1779.25 49.4349   5
   0   4  -6 1804.01 66.4160   6
   0   4  -6 1965.79 91.0207   7
   0  -4  -6 1883.35 90.7892   5
   0  -4  -7 195.298 38.6792   4
   0   4   7 155.018 33.0447   1
   0  -4   7 176.854 34.5520   1
   0  -4  -7 196.603 40.3152   7
   0   4  -7 189.725 38.6195   7
   0  -4  -7 267.689 42.9471   5
   0   4  -7 194.827 19.0858   5
   0  -4  -8 2230.86 110.338   4
   0  -4   8 2102.21 109.022   1
   0   4   8 2264.78 111.966   1
   0   4  -8 2183.13 85.3390   6
   0  -4  -8 2280.86 110.199   5
   0  -4  -8 2253.16 116.150   7
   0   4  -8 2399.61 118.182   7
   0  -4  -9 50.6209 31.0082   4
   0  -4  -9 27.0257 32.5700   7
   0   4  -9 79.0579 24.5786   6
   0   4  -9 47.2007 35.1079   7
   0  -4  -9 65.3509 31.8059   5
   0  -4 -10 205.549 45.6216   5
   0  -5   0-1.87157 10.9228   4
   0  -5   0 6.85149 8.25455   3
   0   5   0 6.30099 9.99434   5
   0   5   0 10.7389 10.5637   4
   0  -5   0 1.49501 9.01776   5
   0  -5   1 5324.68 115.558   3
   0   5  -1 5129.73 86.6578   1
   0  -5  -1 5194.94 87.3392   1
   0   5  -1 5115.38 101.423   5
   0  -5  -1 5387.69 122.475   5
   0  -5   1 5384.83 99.2741   5
   0   5   1 5316.48 122.066   5
   0  -5   1 5246.91 111.886   4
   0  -5  -1 5037.81 124.082   4
   0   5   1 5253.02 123.110   4
   0   5  -1 5301.69 110.320   4
   0  -5  -2 4716.46 124.512   4
   0   5  -2 4582.46 106.975   3
   0  -5   2 4623.07 97.5930   1
   0   5  -2 4470.04 93.3327   1
   0   5   2 4516.60 97.1304   1
   0  -5  -2 4497.99 93.6879   1
   0  -5   2 4494.83 92.2042   6
   0  -5  -2 4620.01 119.991   5
   0   5   2 4630.59 120.633   5
   0  -5  -2 4605.48 97.5139   7
   0   5  -2 4711.29 97.7932   7
   0   5  -2 4639.45 78.1011   5
   0   5   2 4754.65 122.227   4
   0  -5   2 4699.25 75.7855   5
   0  -5   2 4786.00 101.709   4
   0  -5  -3 4889.29 136.299   4
   0  -5   3 4865.57 99.2330   4
   0   5  -3 4912.34 118.203   3
   0  -5   3 4890.90 115.595   1
   0  -5  -3 4975.97 111.127   1
   0   5   3 4867.99 114.735   1
   0   5  -3 4988.64 110.375   1
   0  -5  -3 4994.06 116.787   7
   0  -5  -3 4872.32 133.852   5
   0   5   3 5086.94 135.180   5
   0   5  -3 4918.28 116.031   7
   0  -5   3 4993.06 108.236   4
   0   5   3 4919.66 133.437   4
   0  -5   4 3740.19 87.0354   4
   0  -5  -4 3677.35 122.437   4
   0   5  -4 3865.38 110.133   7
   0  -5  -4 3687.73 109.017   7
   0   5   4 4039.19 110.223   1
   0   5  -4 3779.83 101.849   1
   0  -5   4 3932.38 109.940   1
   0  -5  -4 3862.77 103.056   1
   0  -5   5 7.39756 9.89789   4
   0   5  -5 8.62692 16.5909   1
   0   5   5-10.3296 22.2618   1
   0  -5   5-6.96222 22.5068   1
   0  -5  -5 2.91843 16.6409   1
   0   5  -5-46.5910 24.0144   7
   0   5  -5-5.51522 9.83911   6
   0  -5  -5-21.8215 23.9457   7
   0  -5  -6 779.381 61.1668   4
   0  -5   6 698.758 39.4741   4
   0   5  -6 699.425 49.2537   1
   0   5   6 709.255 53.9411   1
   0  -5   6 672.564 51.6079   1
   0  -5  -6 649.681 49.6195   1
   0   5  -6 722.131 56.4365   7
   0  -5  -6 652.695 54.2176   7
   0   5  -6 659.886 38.3991   6
   0  -5  -6 664.289 57.8919   5
   0  -5  -7 500.341 53.1292   4
   0  -5   7 466.930 49.9733   1
   0   5   7 569.600 53.5609   1
   0   5  -7 556.859 55.8975   7
   0   5  -7 476.655 36.2544   6
   0  -5  -7 685.269 60.6659   7
   0  -5  -7 493.086 54.4731   5
   0  -5  -8-6.16259 28.1739   4
   0  -5   8-5.76738 25.3718   1
   0   5   8-34.1495 27.8815   1
   0   5  -8 3.04142 15.6038   6
   0   5  -8-35.4558 33.2911   7
   0  -5  -8-29.7621 31.4228   7
   0  -5  -8 29.5231 29.3879   5
   0  -5  -9 13.2821 27.4060   4
   0   5  -9 6.60550 39.4168   7
   0  -5  -9 6.63187 38.2619   7
   0  -5  -9-12.6474 34.2972   5
   0  -6   0 772.917 38.9121   3
   0  -6   0 798.722 37.0418   5
   0   6   0 670.489 35.2586   5
   0  -6   0 691.877 38.4545   4
   0   6   0 763.593 39.3561   4
   0  -6   1 35591.0 585.857   3
   0  -6  -1 36621.7 594.005   5
   0   6  -1 36054.7 568.245   5
   0   6   1 35874.9 594.212   5
   0  -6   1 37065.7 563.315   5
   0   6  -1 36455.7 579.196   4
   0  -6  -1 36620.0 601.760   4
   0  -6   1 35624.2 581.699   4
   0   6   1 36678.0 598.450   4
   0  -6  -2 1335.89 63.2499   4
   0   6  -2 1156.11 49.7973   3
   0   6  -2 1316.46 38.3417   1
   0  -6   2 1331.93 41.0722   1
   0  -6  -2 1289.95 38.6523   1
   0   6  -2 1361.88 33.6938   5
   0  -6  -2 1364.30 61.4195   5
   0   6  -2 1337.88 40.4474   7
   0  -6   2 1248.24 41.0903   6
   0   6   2 1416.08 62.9130   5
   0  -6  -2 1353.91 41.2896   7
   0  -6   2 1382.61 48.8331   4
   0  -6   2 1367.20 31.2237   5
   0   6   2 1260.42 59.8274   4
   0   6  -3 844.111 43.1123   3
   0  -6  -3 820.657 53.3203   4
   0  -6   3 791.659 31.5049   4
   0   6  -3 777.129 35.5988   1
   0  -6   3 805.754 39.1853   1
   0   6   3 738.162 37.3041   1
   0  -6  -3 901.011 37.9938   1
   0  -6  -3 817.905 39.9039   7
   0  -6  -3 643.806 47.9144   5
   0   6  -3 802.243 39.3839   7
   0  -6   3 750.543 35.8142   4
   0   6   3 833.238 51.9444   4
   0  -6   4 5378.04 113.245   4
   0   6  -4 5593.11 137.837   3
   0  -6  -4 5611.36 162.032   4
   0  -6  -4 5560.11 130.112   1
   0  -6   4 5389.43 136.245   1
   0   6   4 5451.08 136.092   1
   0   6  -4 5586.97 130.312   1
   0  -6  -4 5778.99 140.154   7
   0   6  -4 5365.29 136.596   7
   0  -6  -4 5611.13 159.758   5
   0  -6   4 5592.41 124.059   4
   0  -6  -5 1588.26 83.5674   4
   0  -6   5 1406.25 50.8017   4
   0   6  -5 1548.58 68.0328   3
   0  -6   5 1518.75 70.3877   1
   0   6  -5 1527.15 64.3261   1
   0   6   5 1454.12 69.4132   1
   0  -6  -5 1625.58 66.6471   1
   0   6  -5 1367.55 68.4878   7
   0  -6  -5 1479.92 71.6634   7
   0  -6   5 1513.82 58.1540   4
   0  -6   6 8.41524 12.1377   4
   0   6  -6 3.33559 19.2444   1
   0  -6   6 33.4644 20.1581   1
   0   6   6-4.12876 20.8676   1
   0  -6  -6 20.3780 19.5948   1
   0  -6  -6 60.4842 25.4987   7
   0   6  -6-4.23428 24.7117   7
   0  -6  -7 672.684 62.6577   4
   0  -6   7 622.010 55.5424   1
   0   6   7 715.371 58.4979   1
   0   6  -7 603.845 37.5066   6
   0   6  -7 594.496 58.3820   7
   0  -6  -7 558.560 57.6101   7
   0  -6  -7 722.329 64.9718   5
   0  -6  -8 97.3770 35.7232   4
   0  -6   8 136.278 35.3806   1
   0   6   8 145.141 36.1453   1
   0   6  -8 126.220 36.8010   7
   0  -6  -8 179.858 42.1396   7
   0  -6  -8 131.848 39.1095   5
   0  -6  -9 855.101 77.0812   4
   0   6  -9 811.844 73.2249   7
   0  -6  -9 926.971 79.1793   7
   0  -6  -9 695.706 71.1438   5
   0  -7   0-2.40534 9.92665   3
   0  -7   0 2.59805 11.8779   4
   0   7   0 2.18857 13.8857   5
   0  -7   0-2.05908 11.6005   5
   0  -7   1 914.147 45.1659   3
   0   7   1 945.906 49.9335   5
   0   7  -1 871.077 37.6489   5
   0  -7  -1 952.271 49.1130   5
   0  -7   1 927.748 36.1163   5
   0   7  -1 872.478 42.0204   4
   0  -7   1 934.730 44.5389   4
   0   7   1 930.528 50.0456   4
   0  -7  -1 908.316 51.0671   4
   0  -7  -2 1265.03 64.2809   4
   0   7  -2 1108.58 32.0714   1
   0  -7  -2 1154.43 32.9973   1
   0  -7  -2 1204.30 61.4542   5
   0   7   2 1204.56 61.4662   5
   0   7  -2 1131.83 33.9824   5
   0  -7   2 1080.83 39.9914   6
   0   7   2 1232.55 61.3659   4
   0  -7   2 1177.51 31.7066   5
   0  -7   2 1200.82 47.7290   4
   0  -7   3 79.2081 12.2859   4
   0  -7   3 69.6664 14.6580   4
   0  -7  -3 65.0616 21.7805   4
   0   7  -3 56.7253 15.9051   3
   0   7  -3 58.7664 13.2754   1
   0  -7   3 54.5690 12.6330   1
   0  -7  -3 60.6644 12.6200   1
   0   7  -3 60.0368 14.8907   7
   0  -7  -3 57.2072 14.1842   7
   0  -7  -3 30.4955 20.6938   5
   0  -7  -4 179.500 32.4977   4
   0  -7   4 170.752 16.6604   4
   0   7  -4 170.309 24.7574   3
   0   7   4 173.688 24.2364   1
   0  -7  -4 206.344 22.6837   1
   0  -7   4 183.807 23.8103   1
   0   7  -4 205.723 22.9799   1
   0  -7  -4 167.944 23.1026   7
   0   7  -4 148.411 24.2795   7
   0  -7  -4 176.431 34.3701   5
   0  -7   4 160.133 19.2284   4
   0  -7  -5 20.6316 22.2367   4
   0  -7   5 34.5184 11.3969   4
   0   7  -5 26.3068 16.8764   3
   0  -7   5 30.0814 16.3798   1
   0  -7  -5 48.8871 17.7276   1
   0   7   5 19.7274 15.3143   1
   0   7  -5 42.4122 17.1445   1
   0  -7  -5 43.7525 21.3580   7
   0   7  -5 19.7253 18.5268   7
   0  -7   5 34.5571 13.0359   4
   0  -7  -5 20.0269 27.1586   5
   0   7  -6 1293.99 67.0030   3
   0  -7  -6 1117.56 78.6424   4
   0   7   6 1180.85 67.2264   1
   0  -7  -6 1143.87 60.5617   1
   0   7  -6 1040.00 58.1157   1
   0  -7   6 1151.65 66.7534   1
   0  -7  -6 1146.42 68.2756   7
   0   7  -6 1195.35 68.5298   7
   0  -7   6 1158.39 52.3539   4
   0  -7   7 419.220 46.4766   1
   0   7   7 431.133 45.5202   1
   0  -7  -7 401.407 47.2020   7
   0   7  -7 450.803 50.4926   7
   0  -7  -7 442.253 56.2512   5
   0  -7  -8-13.6359 28.7684   4
   0  -7  -8 5.58264 29.8771   7
   0   7  -8-5.49498 29.0078   7
   0  -7  -8-6.63105 30.3153   5
   0   7  -9-6.10577 36.8289   7
   0  -7  -9 24.7253 30.7650   7
   0  -8   0 2898.60 91.9336   3
   0  -8   0 2857.45 86.1318   5
   0   8   0 3026.54 90.6430   5
   0   8   0 2787.44 90.3945   4
   0  -8   0 2790.84 93.0232   4
   0  -8   1 21404.0 379.359   3
   0  -8  -1 21316.1 394.016   4
   0  -8  -1 21669.3 384.992   5
   0   8  -1 21393.9 359.800   5
   0   8   1 20236.8 383.538   5
   0  -8   1 20659.5 351.496   5
   0  -8   1 21541.7 376.125   4
   0   8  -1 21580.1 371.909   4
   0   8   1 21317.9 389.434   4
   0  -8  -2 3847.02 117.488   4
   0   8  -2 3725.36 49.0932   2
   0  -8  -2 3721.04 50.6326   1
   0  -8   2 3534.98 77.7197   6
   0  -8  -2 3767.26 111.000   5
   0  -8   2 3675.75 90.6395   4
   0  -8   2 3829.62 63.9910   5
   0  -8  -3 2596.50 105.548   4
   0  -8  -3 2517.74 64.7590   1
   0   8  -3 2582.95 64.1293   1
   0  -8  -3 2646.79 103.659   5
   0  -8   3 2573.89 75.7831   4
   0  -8  -4 830.088 62.1707   4
   0  -8   4 779.492 33.9876   4
   0   8  -4 816.161 48.7367   3
   0  -8  -4 804.337 40.1238   1
   0   8  -4 817.420 39.8522   1
   0   8  -4 732.938 41.1944   7
   0  -8  -4 922.724 65.0099   5
   0  -8  -4 821.179 44.0534   7
   0  -8   4 758.528 38.3536   4
   0  -8  -5 1416.84 86.1749   4
   0   8  -5 1360.90 67.2740   3
   0   8  -5 1413.58 60.2449   1
   0  -8  -5 1512.75 61.9660   1
   0  -8  -5 1559.87 89.0429   5
   0   8  -5 1443.50 66.5910   7
   0  -8  -5 1567.44 69.5271   7
   0  -8   5 1491.30 55.3068   4
   0  -8  -6 36.4329 27.2431   4
   0   8  -6 30.4179 19.8502   1
   0  -8  -6 28.0070 20.6734   1
   0  -8   6 27.4206 19.8012   1
   0   8  -6 22.7319 22.1134   7
   0  -8  -6-3.89393 23.7382   7
   0  -8  -6 23.7429 29.0789   5
   0  -8  -7 422.888 55.7541   4
   0   8  -7 351.310 45.0250   7
   0  -8  -7 415.802 47.9225   7
   0  -8  -8 728.395 63.8431   7
   0   8  -8 651.590 62.0867   7
   0  -8  -8 767.193 75.1199   5
   0  -8  -9 274.074 46.6228   7
   0   8  -9 258.396 47.5528   7
   0  -9   0-15.4698 13.6108   3
   0  -9   0 3.28355 15.5576   4
   0   9   0 8.23800 16.2072   5
   0  -9   0-12.7023 14.9941   5
   0   9   0 3.05289 13.4302   4
   0  -9   1 235.235 28.4145   3
   0  -9  -1 229.188 31.0380   4
   0  -9  -1 225.650 29.4175   3
   0  -9   1 294.242 29.3118   4
   0   9  -1 265.118 25.7637   5
   0  -9   1 197.518 19.9122   5
   0  -9  -1 274.124 31.2856   5
   0   9  -1 270.179 27.1112   4
   0  -9  -2 1188.35 69.3883   4
   0  -9   2 1141.64 46.1005   6
   0  -9  -2 1276.18 68.2568   5
   0  -9   2 1234.77 54.4441   4
   0  -9   2 1264.05 37.8402   5
   0  -9  -3 4854.49 156.301   4
   0   9  -3 4978.67 94.2432   1
   0   9  -3 4950.72 94.4026   2
   0  -9  -3 4959.83 94.9923   2
   0  -9  -3 4973.71 95.5928   1
   0  -9  -3 5235.94 157.287   5
   0  -9   3 4791.98 117.740   4
   0   9  -4 2703.23 95.0112   3
   0  -9  -4 2582.87 114.362   4
   0  -9  -4 2721.54 73.6446   1
   0   9  -4 2604.25 71.6943   1
   0  -9  -4 2615.80 113.687   5
   0  -9   4 2574.25 75.6363   4
   0  -9  -5 1124.39 79.2322   4
   0  -9  -5 969.964 74.0391   5
   0  -9  -5 1126.15 56.4813   7
   0  -9  -6 262.613 46.2921   4
   0  -9  -6 275.866 34.3085   7
   0   9  -6 253.572 32.8419   7
   0  -9  -6 275.822 48.5531   5
   0  -9  -7 905.718 77.3204   4
   0   9  -7 766.574 58.2477   7
   0  -9  -7 717.294 55.9474   7
   0  -9  -7 824.823 75.0695   5
   0 -10   0 9397.25 212.276   3
   0 -10   0 9231.42 214.005   4
   0 -10   0 9487.76 199.747   5
   0  10   0 9066.68 202.588   5
   0 -10   1 34.3473 16.9377   4
   0 -10  -1 4.08107 19.0021   4
   0 -10  -1 18.0063 17.0654   3
   0 -10   1 37.0844 18.2871   3
   0  10  -1 23.3377 13.7772   5
   0  10  -1 8.62242 12.6472   4
   0 -10   1 19.7323 12.2796   5
   0 -10  -1 24.2399 18.0270   5
   0 -10  -2 1268.55 73.8189   4
   0 -10  -2 1291.08 70.8043   5
   0 -10   2 1123.55 37.4877   5
   0 -10   2 1205.11 55.5546   4
   0 -10  -3 15.3792 21.6318   4
   0 -10   3 6.82125 12.8111   4
   0 -10  -3 42.7226 26.0830   5
   0 -10  -4 2297.98 108.973   4
   0 -10  -4 2022.44 102.927   5
   0 -10  -5 1057.36 79.2693   4
   0 -10  -5 1218.69 83.5978   5
   0 -10  -6 100.566 36.8624   4
   0 -10  -6 85.3365 35.1570   5
   0 -11   0-7.70654 17.2868   4
   0 -11   0 18.7847 18.6986   3
   0 -11   0 2.90255 16.3520   5
   0 -11   1 243.487 30.4982   4
   0 -11  -1 258.413 36.1828   4
   0 -11  -1 302.443 35.4867   3
   0 -11   1 324.223 27.1793   5
   0 -11  -1 275.505 35.0565   5
   0 -11  -2 4862.33 149.367   3
   0 -11  -2 4881.35 157.540   4
   0 -11  -2 5037.61 152.933   5
   0 -11   2 4821.34 128.425   4
   0 -11  -3 1187.17 79.2174   4
   0 -11  -3 1036.04 71.0665   5
   0 -11  -4 303.409 48.3036   4
   0 -11  -4 494.511 55.5644   5
   0 -11  -5 200.958 42.4184   4
   0 -11  -5 236.876 44.6701   5
   0 -11  -6 2096.80 118.192   4
   0 -11  -6 2079.43 115.494   5
   0 -12   0 3578.09 122.765   3
   0 -12   0 3729.82 125.139   4
   0 -12   0 3776.31 111.678   5
   0 -12  -1 1893.92 92.4683   4
   0 -12  -1 2003.81 90.4513   3
   0 -12   1 1981.66 82.7250   4
   0 -12  -1 2175.34 89.6331   5
   0 -12  -2 366.067 43.6851   3
   0 -12  -2 304.887 42.2374   4
   0 -12  -2 400.880 46.1664   5
   0 -12  -3 510.364 52.1164   3
   0 -12  -3 562.313 58.4417   4
   0 -12  -3 646.293 59.1324   5
   0 -12  -4 2091.21 110.914   4
   0 -12  -4 2306.28 112.776   5
   0 -12  -5 1176.96 88.5397   4
   0 -12  -5 1098.04 83.5406   5
   0 -13   0-4.17348 19.7740   4
   0 -13   0 8.54534 20.2439   3
   0 -13  -1 1609.16 85.7866   4
   0 -13  -1 1641.58 84.0650   3
   0 -13  -1 1549.57 77.4008   5
   0 -13  -2 342.070 45.8941   4
   0 -13  -2 374.383 44.8449   5
   0 -13  -3 452.080 53.2859   4
   0 -13  -3 390.559 49.3013   5
   0 -13  -4 6.41003 29.3049   4
   0 -13  -4 5.96294 30.1381   5
   0 -14  -3 5.99148 29.3514   4
   0 -14  -3 27.0179 26.8950   5
   1   0 -10 579.706 56.0767   4
   1   0 -10 605.573 55.5513   5
   1   0  -9-4.77383 23.7597   4
   1   0  -9 17.5743 24.7519   5
   1   0  -8 125.312 29.2688   4
   1   0  -8 146.941 33.5542   5
   1   0  -7-3.79970 18.3109   4
   1   0  -7-7.37063 21.7511   5
   1   0  -6 23634.9 426.325   4
   1   0  -6 23351.5 424.454   5
  -1   0   6 23389.3 423.108   4
  -1   0   5-10.7159 14.3377   4
   1   0  -5-10.8966 13.9760   4
   1   0  -5 2.82145 16.4667   5
   1   0  -4 12720.8 237.875   4
   1   0  -4 12558.6 240.284   5
  -1   0   4 12417.1 235.302   4
   1   0  -3-4.88190 10.7143   4
  -1   0   3 12.9012 11.4393   4
   1   0  -3 5.51440 13.4339   5
   1   0  -2 35443.1 541.965   4
   1   0  -2 34933.3 547.384   5
  -1   0   2 34490.9 541.116   4
   1   0  -1 3.81434 4.93984   4
  -1   0   1-1.25242 4.15966   4
  -1   0   0 142.405 6.10077   3
   1   0   0 0.30551 1.92917   3
   1   0   1-1.18111 4.46968   5
  -1   0  -1-0.59707 4.63946   5
   1   0   3 3.53556 10.7767   4
  -1   0  -3 5.48054 9.90920   4
   1   0   3-1.54956 10.3840   5
   1   0   4 7047.87 155.753   4
  -1   0  -4 7187.92 158.399   4
  -1   0  -4 7279.51 150.743   5
   1   0   4 7147.65 152.628   5
   1   0   5 2.85280 13.2816   4
  -1   0  -5 5.94000 14.5491   4
   1   0   5-2.61873 14.2030   5
  -1   0  -5 7.34582 15.3852   5
  -1   0  -6 386.578 37.8744   4
   1   0   6 305.648 33.2618   5
  -1   0  -6 298.565 32.4139   5
  -1   0  -7-4.12866 18.5223   4
  -1   0  -7-3.38369 19.5220   5
  -1   0  -8 454.140 47.8027   4
  -1   0  -8 464.818 44.4963   5
  -1   0  -9-10.3636 24.1247   4
  -1   0  -9-4.09031 23.5989   5
  -1   0 -10 306.876 46.5292   4
   1   1 -10 9.64075 23.2296   4
   1  -1 -10 5.54009 29.6495   4
   1  -1 -10 5.09675 30.4138   5
   1   1  -9-4.41146 22.2966   4
   1  -1  -9 20.5830 27.1642   4
   1   1  -9-7.04591 37.7082   7
   1  -1  -9-14.0649 36.0781   7
   1   1  -9 15.6549 24.3486   5
   1  -1  -9 9.65914 29.1310   5
   1  -1  -8 2099.98 96.9852   4
   1   1  -8 2118.58 90.6228   4
   1   1  -8 2189.57 114.134   7
   1  -1  -8 2081.81 111.514   7
   1   1  -8 2176.83 89.4597   5
   1  -1  -8 2215.03 99.0209   5
  -1  -1   8 2471.81 115.480   1
  -1   1   8 2057.23 106.419   1
   1  -1  -7 474.266 45.0725   4
  -1   1   7 417.853 47.7480   1
  -1  -1   7 387.647 46.5112   1
   1   1  -7 486.174 42.0648   5
   1  -1  -7 456.068 45.8518   5
   1   1  -6 345.586 32.5976   4
   1  -1  -6 362.258 37.2095   4
   1  -1  -6 446.458 42.3487   1
  -1  -1   6 453.891 44.4046   1
   1   1  -6 394.634 40.2920   1
  -1   1   6 362.967 40.6478   1
   1  -1  -6 449.879 42.3815   5
   1   1  -6 332.054 33.8159   5
  -1  -1   6 477.598 38.0309   4
   1   1  -5 818.423 42.7156   4
   1  -1  -5 803.361 48.0834   4
  -1   1   5 739.836 50.0115   1
  -1  -1   5 782.909 51.1015   1
   1   1  -5 697.980 47.3385   1
   1  -1  -5 772.874 48.5314   1
   1   1  -5 786.379 44.0573   5
  -1   1   5 780.225 48.9080   5
   1  -1  -5 723.126 47.2894   5
  -1   1   5 726.912 45.1764   4
  -1  -1   5 667.536 40.2512   4
  -1  -1   4 9022.92 176.973   4
   1  -1  -4 9349.96 191.771   4
   1   1  -4 9063.48 177.135   4
  -1   1   4 9030.29 196.381   1
  -1  -1   4 8986.53 196.512   1
   1   1  -4 8821.61 189.833   1
   1  -1  -4 9047.06 191.138   1
   1  -1  -4 9102.31 193.734   5
   1   1  -4 9202.57 181.086   5
  -1   1   4 9014.02 190.982   5
  -1   1   4 8942.90 187.653   4
   1   1  -3 18809.1 310.880   4
   1  -1  -3 18968.0 327.429   4
  -1  -1   3 18921.9 311.779   4
   1   1  -3 19320.0 328.312   1
   1  -1  -3 18400.2 327.078   1
  -1  -1   3 18894.0 331.069   1
  -1   1   3 19053.8 331.480   1
   1   1  -3 18791.0 316.681   5
  -1   1   3 18820.3 328.646   5
   1  -1  -3 19159.5 331.446   5
  -1   1   3 19010.2 325.719   4
  -1  -1   2 1492.14 37.8565   4
   1   1  -2 1455.93 37.1342   4
   1  -1  -2 1565.02 48.7826   4
  -1  -1   2 1420.65 47.3163   1
  -1   1   2 1487.08 47.7802   1
   1   1  -2 1455.95 46.4496   1
   1  -1  -2 1390.75 45.6437   1
  -1   1   2 1435.54 48.5878   5
   1  -1  -2 1399.55 48.4103   5
  -1   1   2 1482.69 47.7455   4
   1  -1  -1 14280.1 231.064   1
   1   1  -1 14317.3 230.905   1
   1   1   0 30574.2 455.547   4
  -1  -1   0 30248.1 460.430   5
   1  -1   1 35101.4 533.792   1
  -1   1  -1 35704.9 533.241   1
   1   1   1 34792.6 533.621   1
  -1  -1  -1 34795.8 533.241   1
  -1   1  -1 34734.7 534.676   6
  -1   1  -1 34696.8 535.162   7
   1   1   1 35390.7 535.641   7
   1  -1   1 35104.9 523.375   5
   1  -1   1 34698.5 535.852   7
  -1  -1  -1 35145.9 535.339   7
  -1   1  -1 35209.8 523.341   5
  -1   1  -2 373.637 20.8138   4
   1  -1   2 429.064 21.6298   4
  -1  -1  -2 372.475 22.8051   5
  -1  -1  -2 382.976 23.6092   7
  -1   1  -2 379.743 16.2698   5
  -1   1  -2 342.510 22.7042   7
   1   1   2 413.431 23.5736   5
   1  -1   2 369.458 16.5901   5
  -1  -1  -2 353.828 21.3706   1
   1  -1   2 361.068 22.3666   1
   1   1   2 347.056 22.3923   1
  -1   1  -2 339.666 21.0651   1
   1   1   3 9900.27 190.492   4
  -1  -1  -3 9717.01 191.171   4
   1  -1   3 9765.44 182.797   4
  -1   1  -3 9618.55 183.554   4
  -1  -1  -3 9942.05 196.100   7
  -1   1  -3 9935.97 195.879   7
  -1   1  -3 9604.32 171.889   5
   1   1   3 9596.82 186.654   5
  -1  -1  -3 9671.00 186.717   5
   1  -1   3 9769.30 174.317   5
   1   1   3 9993.32 192.256   1
   1  -1   3 9810.99 192.648   1
  -1  -1  -3 9819.77 187.570   1
  -1   1  -3 9971.88 188.528   1
   1   1   4 9953.19 201.833   4
   1  -1   4 9641.52 192.557   4
  -1  -1  -4 9678.46 202.910   4
  -1   1  -4 9828.12 195.204   4
  -1   1  -4 9856.96 211.321   7
   1  -1   4 9862.34 186.467   5
  -1  -1  -4 9363.43 208.268   7
  -1   1  -4 9410.64 181.992   5
  -1  -1  -4 9796.19 198.056   5
   1   1   4 9654.62 198.438   5
  -1  -1  -4 9922.54 200.433   1
   1   1   4 10044.8 207.405   1
  -1   1  -4 9849.06 200.007   1
   1  -1   4 10148.5 208.161   1
  -1   1  -5 739.135 43.6499   4
  -1  -1  -5 733.589 47.1206   4
   1  -1   5 750.838 43.5266   4
   1   1   5 690.645 45.2277   4
   1   1   5 742.750 46.2413   5
  -1  -1  -5 739.827 45.2866   5
  -1   1  -5 722.190 38.0901   5
  -1  -1  -5 713.219 51.5671   7
  -1   1  -5 692.464 50.7894   7
   1  -1   5 764.340 41.4366   5
   1   1   5 740.707 49.6245   1
   1  -1   5 668.723 48.2904   1
  -1   1  -5 747.055 46.3656   1
  -1  -1  -5 685.562 45.4809   1
  -1  -1  -6 817.681 54.9470   4
  -1   1  -6 886.483 52.2847   4
   1  -1   6 776.780 55.8041   1
   1   1   6 868.499 59.8224   1
  -1  -1  -6 850.009 54.6099   1
  -1   1  -6 890.461 55.4502   1
  -1   1  -6 825.012 45.1088   5
  -1  -1  -6 804.168 50.7148   5
  -1   1  -6 759.271 59.1328   7
  -1  -1  -6 734.556 58.2340   7
   1  -1   6 803.762 46.9781   5
  -1  -1  -7 8.82598 20.9088   4
  -1   1  -7-3.84599 17.2541   4
   1  -1   7-5.09483 21.4976   1
   1   1   7-10.1475 23.1958   1
  -1   1  -7 5.36977 25.8769   7
  -1  -1  -7 5.39730 28.8851   7
   1  -1   7-3.29102 18.0825   5
  -1  -1  -7 11.4110 21.4284   5
  -1   1  -7 2.92688 17.6543   5
  -1   1  -8 705.358 55.6889   4
  -1  -1  -8 667.365 57.0364   4
   1  -1   8 658.158 61.6499   1
   1   1   8 579.112 58.9537   1
  -1  -1  -8 678.335 66.4255   7
  -1  -1  -8 702.473 54.7372   5
  -1   1  -8 609.310 64.0487   7
  -1   1  -8 523.280 43.0600   5
  -1  -1  -9 693.019 62.5594   4
  -1   1  -9 771.790 60.3334   4
  -1   1  -9 648.974 71.1634   7
  -1   1  -9 813.903 55.3137   5
  -1  -1  -9 668.438 56.8806   5
  -1   1 -10 327.581 46.3749   4
  -1  -1 -10 449.358 55.1063   4
  -1  -1 -10 418.041 49.2731   5
   1  -2 -10-17.7301 28.9514   4
   1  -2 -10 22.1323 31.5492   5
   1  -2  -9 2362.01 111.955   4
   1   2  -9 2273.44 95.6905   4
   1   2  -9 2226.64 88.1144   5
   1   2  -9 1973.37 117.298   7
   1  -2  -9 2208.31 105.579   5
   1  -2  -9 2137.36 119.796   7
   1  -2  -8 50.4037 26.9882   4
   1   2  -8 75.4277 22.3617   4
  -1  -2   8 29.2588 26.2662   1
  -1   2   8 87.6980 30.8752   1
   1   2  -8 37.3493 30.0097   7
   1  -2  -8 18.6405 29.9548   7
   1  -2  -8 78.2847 31.9366   5
   1   2  -8 75.7800 23.5878   5
   1  -2  -7 3684.97 130.179   4
   1   2  -7 3819.51 112.849   4
   1   2  -7 3696.97 109.380   5
   1  -2  -7 3694.45 130.012   5
  -1  -2   7 3691.36 136.957   1
  -1   2   7 3701.76 137.375   1
   1  -2  -6 11.9086 19.4457   4
   1   2  -6 10.3320 14.1927   4
  -1  -2   6 5.39197 14.0334   4
   1   2  -6 7.32755 19.0707   1
   1  -2  -6 3.68178 18.8887   1
  -1   2   6-4.31978 20.8174   1
  -1  -2   6 17.2288 20.4079   1
   1   2  -6 17.4805 16.7331   5
   1  -2  -6 11.9414 24.5151   5
   1   2  -5 19199.9 331.815   4
  -1  -2   5 18752.6 332.638   4
   1  -2  -5 19039.6 362.247   4
  -1   2   5 18996.2 364.522   1
  -1  -2   5 19494.4 366.705   1
   1   2  -5 19089.3 355.020   1
   1  -2  -5 19096.1 355.758   1
  -1   2   5 18881.3 360.142   5
   1  -2  -5 19394.2 364.930   5
   1   2  -5 19026.4 332.242   5
  -1   2   5 18789.8 356.677   4
  -1  -2   4 14410.8 252.241   4
   1   2  -4 14284.4 250.331   4
   1  -2  -4 14428.9 280.475   4
  -1   2   4 14551.0 279.284   1
   1  -2  -4 14440.0 273.034   1
  -1  -2   4 14118.5 278.319   1
   1   2  -4 14217.9 271.851   1
   1  -2  -4 14502.0 282.636   5
   1   2  -4 14536.8 254.267   5
  -1   2   4 14536.3 279.299   5
  -1   2   4 14644.6 277.291   4
  -1   2   3 215.296 22.4915   4
   1  -2  -3 231.827 24.4373   4
  -1  -2   3 216.818 15.8901   4
   1   2  -3 244.465 15.7605   4
   1  -2  -3 283.986 28.3684   5
   1   2  -3 230.426 17.4848   5
  -1   2   3 215.232 25.2675   5
   1   2  -3 213.234 21.2598   1
   1  -2  -3 274.158 23.6927   1
  -1  -2   3 209.828 22.3066   1
  -1   2   3 226.045 23.2259   1
   1  -2  -2 600.650 28.5876   1
  -1  -2   2 549.160 27.9786   1
  -1   2   2 601.476 29.1517   1
   1   2  -2 545.311 27.2718   1
   1   2  -2 619.420 18.1336   4
  -1  -2   2 604.685 18.7564   4
   1   2  -1 38440.3 598.334   1
   1  -2  -1 39246.5 598.322   1
   1  -2  -1 39876.5 612.953   5
  -1   2   1 38581.0 611.492   5
   1   2  -1 39871.9 591.486   5
  -1  -2   1 39687.9 592.028   5
   1   2   0 4602.35 81.8209   4
  -1  -2   0 4579.15 81.0413   4
  -1  -2   0 4430.79 85.0857   5
   1  -2   0 4624.55 87.2857   5
   1   2   0 4597.26 85.3286   5
  -1   2   0 4542.32 92.0205   4
   1  -2   0 4613.33 93.9568   4
  -1  -2  -1 7313.83 134.067   4
  -1   2  -1 7046.25 132.194   3
   1   2   1 7135.92 132.912   4
   1  -2   1 7295.55 125.224   1
  -1  -2  -1 7106.69 123.672   1
  -1   2  -1 7342.11 124.393   1
   1   2   1 7285.48 125.316   1
   1  -2   1 7301.95 126.767   7
   1   2   1 7137.16 126.386   7
   1  -2   1 7144.12 127.004   6
   1  -2   2 6198.93 118.627   4
  -1  -2  -2 6235.21 122.003   1
   1   2   2 6221.55 124.437   1
  -1   2  -2 6363.24 122.368   1
   1  -2   2 6040.83 124.172   1
   1  -2   2 6260.63 103.027   5
  -1  -2  -2 6328.13 126.706   7
  -1   2  -2 6272.87 126.736   7
  -1   2  -2 6190.48 120.194   6
  -1   2  -2 6398.18 101.737   5
   1  -2   3 34832.4 543.606   4
  -1   2  -3 34203.2 560.660   7
  -1  -2  -3 34491.8 559.316   5
   1   2   3 34682.9 559.166   5
  -1   2  -3 34204.5 523.731   5
   1  -2   3 34269.1 527.490   5
  -1  -2  -3 33790.3 560.346   7
   1   2   3 34776.0 557.204   1
  -1   2  -3 34147.1 550.869   1
   1  -2   3 34065.7 556.969   1
  -1  -2  -3 34482.1 551.334   1
   1  -2   4 2006.28 65.5029   4
   1   2   4 2200.02 77.2938   4
  -1   2  -4 2137.43 68.1211   4
  -1  -2  -4 2165.94 78.2948   4
  -1  -2  -4 2072.49 75.4923   5
  -1   2  -4 2159.59 56.2313   5
  -1   2  -4 2019.50 77.7949   7
  -1  -2  -4 1856.05 75.0040   7
   1  -2   4 2077.69 59.0822   5
   1   2   4 2156.70 75.7095   5
   1  -2   4 2192.23 77.7049   1
  -1   2  -4 2212.40 73.9348   1
   1   2   4 2094.21 76.4152   1
  -1  -2  -4 2131.12 72.5550   1
  -1  -2  -5 1288.52 65.2336   4
   1  -2   5 1325.29 56.3255   4
  -1   2  -5 1185.13 53.8387   4
   1   2   5 1194.72 63.9369   1
   1  -2   5 1248.23 64.9034   1
  -1  -2  -5 1263.93 60.5078   1
  -1   2  -5 1254.37 59.7019   1
  -1   2  -5 1267.56 68.4759   7
  -1  -2  -5 1279.34 63.0746   5
   1   2   5 1357.81 64.9565   5
  -1  -2  -5 1259.30 67.0442   7
  -1   2  -5 1197.15 45.4167   5
   1  -2   5 1277.42 50.0158   5
  -1  -2  -6 49.1603 21.0264   4
  -1   2  -6 61.3841 19.2947   4
  -1   2  -6 56.8975 22.3526   1
   1  -2   6 64.8778 23.7731   1
   1   2   6 47.2077 22.3472   1
  -1  -2  -6 60.8034 23.3461   1
   1  -2   6 12.1164 14.6303   5
  -1   2  -6 45.4564 25.9265   7
  -1  -2  -6 41.1539 25.4523   7
  -1   2  -6 49.6120 15.3380   5
  -1  -2  -6 40.8175 20.9141   5
  -1  -2  -7 1077.58 69.5093   4
  -1   2  -7 1113.72 61.5332   4
   1  -2   7 1148.42 73.4294   1
   1   2   7 1037.08 70.4592   1
  -1  -2  -7 1083.23 74.9276   7
  -1   2  -7 1081.73 51.0230   5
  -1  -2  -7 981.370 63.3411   5
  -1   2  -7 1130.69 77.0093   7
  -1  -2  -8 349.594 45.5517   4
  -1   2  -8 213.302 32.0567   4
   1   2   8 163.419 37.1866   1
   1  -2   8 206.119 39.9457   1
  -1  -2  -8 190.336 40.5694   7
  -1   2  -8 299.584 48.2346   7
  -1  -2  -8 293.788 39.5018   5
  -1   2  -8 226.713 27.8390   5
  -1  -2  -9-5.80725 28.9031   4
  -1   2  -9 4.58227 22.4471   4
  -1  -2  -9 54.8939 41.3886   7
  -1   2  -9-13.7006 37.1533   7
  -1  -2  -9-30.2011 31.3152   5
  -1  -2 -10-37.3636 31.9481   4
  -1  -2 -10 21.0965 28.9797   5
   1  -3 -10 12.6050 30.8761   4
   1  -3 -10 41.6354 33.5105   5
   1  -3  -9 452.844 53.9102   4
   1   3  -9 414.340 41.2623   4
   1  -3  -9 451.959 63.3135   7
   1   3  -9 397.216 58.5220   7
   1  -3  -9 508.581 57.6987   5
   1   3  -8 146.558 25.9082   4
   1  -3  -8 168.201 35.4903   4
  -1  -3   8 169.097 37.0774   1
  -1   3   8 127.882 37.3150   1
   1  -3  -8 160.843 41.5256   7
   1   3  -8 185.859 42.6442   7
   1  -3  -8 168.660 40.2361   5
   1   3  -8 215.025 27.2159   5
   1   3  -7 2582.68 86.7361   4
   1  -3  -7 2513.42 109.042   4
  -1   3   7 2457.82 110.380   1
  -1  -3   7 2495.92 109.946   1
   1   3  -7 2528.84 81.1866   5
   1  -3  -7 2831.13 115.201   5
  -1  -3   7 2600.74 88.9461   4
   1   3  -6 821.769 42.3134   4
   1  -3  -6 828.144 57.8682   4
  -1  -3   6 821.704 43.7082   4
   1   3  -6 778.684 40.1043   5
   1  -3  -6 768.181 57.4840   5
   1  -3  -6 753.602 51.4419   1
  -1   3   6 807.720 58.3506   1
   1   3  -6 715.476 51.5233   1
  -1  -3   6 762.389 56.2397   1
   1  -3  -5 9779.96 223.048   4
  -1  -3   5 9573.31 185.886   4
   1   3  -5 9431.78 182.520   4
   1   3  -5 9566.15 209.345   1
   1  -3  -5 9724.84 210.361   1
  -1   3   5 9702.02 218.293   1
  -1  -3   5 9537.63 217.360   1
   1   3  -5 9062.82 181.172   5
   1  -3  -5 10109.0 226.414   5
   1   3  -4 964.078 35.7538   4
  -1  -3   4 985.269 36.8607   4
   1  -3  -4 976.350 54.0970   4
  -1   3   4 986.165 50.8312   1
   1   3  -4 943.659 47.9455   1
   1  -3  -4 877.402 46.7676   1
  -1  -3   4 950.543 50.3968   1
  -1   3   4 865.197 51.4778   5
   1  -3  -4 1000.96 55.7687   5
   1   3  -4 1016.92 37.4210   5
  -1   3   4 947.459 51.7516   4
  -1  -3   3 630.653 23.7206   4
  -1   3   3 652.481 36.0773   1
   1  -3  -3 715.416 36.2936   1
  -1  -3   3 635.566 35.8527   1
   1   3  -3 671.116 35.4127   1
   1   3  -3 630.092 25.7823   5
   1   3  -3 622.892 22.0616   5
  -1  -3   2 13494.4 209.527   4
  -1   3   2 13648.3 235.800   1
   1  -3  -2 13108.5 233.745   1
  -1  -3   2 13154.6 235.081   1
   1   3  -2 13721.6 233.961   1
   1  -3  -2 13618.6 254.204   5
  -1   3   2 13333.7 249.991   5
   1   3  -2 13730.4 214.813   5
  -1  -3   2 13796.7 211.736   4
   1   3  -1 2513.54 54.0860   3
   1   3  -1 2510.47 52.5512   2
   1   3  -1 2702.17 56.0373   1
   1  -3  -1 2462.77 54.9481   1
   1  -3  -1 2569.29 52.9743   2
  -1   3   1 2470.98 68.2297   5
   1  -3  -1 2511.63 69.3456   5
   1   3  -1 2453.26 52.8528   5
   1  -3  -1 2559.29 72.1099   4
  -1   3   1 2430.46 68.8784   4
  -1  -3   1 2593.07 47.6438   4
  -1  -3   1 2484.03 53.3817   5
   1   3  -1 2623.41 47.7915   4
   1  -3   0 1512.32 46.3896   3
  -1  -3   0 1389.09 39.1599   4
  -1   3   0 1511.48 31.8795   2
  -1  -3   0 1535.31 31.5501   2
   1  -3   0 1520.51 31.7871   1
   1   3   0 1534.47 31.4233   1
  -1   3   0 1525.83 43.3637   5
   1   3   0 1428.10 41.4027   5
  -1  -3   0 1498.07 42.2156   5
   1  -3   0 1549.46 43.5589   5
  -1   3   0 1543.98 47.9065   4
   1   3   0 1551.33 40.7136   4
   1  -3   0 1559.46 49.9266   4
  -1   3  -1 31267.7 503.412   3
  -1  -3  -1 32006.1 505.271   4
  -1  -3  -1 31691.8 485.946   1
  -1   3  -1 31974.6 485.991   1
   1   3   1 32304.3 487.803   1
   1  -3   1 31544.5 488.207   1
   1  -3   1 31953.3 494.291   6
  -1  -3  -1 32503.5 507.248   5
   1  -3   1 32078.9 490.043   7
   1   3   1 31885.8 489.406   7
   1  -3   1 32005.3 480.755   5
   1   3   1 32481.1 505.767   5
   1   3   1 31540.9 504.999   4
   1  -3   1 31266.4 504.948   4
  -1  -3  -2 4117.17 102.309   4
   1   3   2 4045.83 100.401   4
   1  -3   2 3988.11 91.2024   1
  -1  -3  -2 4071.33 88.3082   1
  -1   3  -2 4095.75 88.6253   1
   1   3   2 4084.77 91.4356   1
  -1  -3  -2 4116.75 92.7853   7
  -1   3  -2 4117.23 92.0222   7
  -1   3  -2 4252.93 88.8234   6
   1  -3   3 7933.35 153.240   4
  -1  -3  -3 8223.78 161.284   1
   1   3   3 8048.61 165.261   1
   1  -3   3 8015.61 165.891   1
  -1   3  -3 7972.96 159.872   1
   1   3   3 8101.89 172.932   5
  -1   3  -3 7829.42 166.759   7
  -1  -3  -3 8089.97 168.062   7
  -1   3  -3 7930.12 155.934   6
  -1   3  -3 8078.60 126.578   5
   1  -3   4 4472.08 106.296   4
  -1   3  -4 4519.26 123.950   7
  -1  -3  -4 4545.68 124.001   7
   1   3   4 4465.89 123.491   5
  -1   3  -4 4522.66 85.0689   5
  -1  -3  -4 4553.05 125.266   5
   1   3   4 4514.06 121.127   1
   1  -3   4 4571.11 122.278   1
  -1   3  -4 4410.64 114.738   1
  -1  -3  -4 4578.42 116.039   1
   1  -3   5 2767.12 84.2644   4
  -1  -3  -5 2684.64 101.045   4
  -1   3  -5 2725.89 102.048   7
  -1  -3  -5 2882.36 103.710   7
  -1   3  -5 2777.82 66.4618   5
  -1  -3  -5 3091.76 104.504   5
  -1  -3  -5 2823.40 93.3468   1
   1   3   5 2749.87 99.0011   1
   1  -3   5 2858.34 101.201   1
  -1   3  -5 2758.27 92.3353   1
  -1  -3  -6 8300.96 212.891   4
   1  -3   6 8257.95 185.046   4
  -1   3  -6 8549.84 199.506   1
   1   3   6 8453.22 212.359   1
  -1  -3  -6 8106.87 196.657   1
   1  -3   6 8670.75 214.270   1
  -1  -3  -6 8855.15 218.898   7
  -1   3  -6 8218.56 213.946   7
  -1   3  -6 8384.94 160.574   5
  -1  -3  -6 8183.31 207.057   5
  -1  -3  -7 95.0438 29.2228   4
   1   3   7 75.5850 28.0695   1
   1  -3   7 61.2240 25.4260   1
  -1  -3  -7 85.0385 31.7420   7
  -1   3  -7 99.9743 32.4322   7
  -1   3  -7 95.0710 17.4338   5
  -1  -3  -7 110.654 31.1855   5
  -1  -3  -8 651.983 59.8807   4
   1  -3   8 570.807 59.5741   1
   1   3   8 609.420 59.2151   1
  -1   3  -8 623.092 63.2612   7
  -1  -3  -8 596.237 62.9382   7
  -1   3  -8 477.689 33.2882   5
  -1  -3  -8 497.572 52.8978   5
  -1  -3  -9 912.348 74.8196   4
  -1   3  -9 973.650 81.8841   7
  -1  -3  -9 1162.33 78.4404   5
  -1  -3  -9 1106.44 88.0605   7
  -1  -3 -10 948.739 73.8399   5
   1  -4  -9 106.380 33.9655   4
   1  -4  -9 158.127 45.2856   7
   1   4  -9 27.5472 33.7629   7
   1  -4  -9 108.717 38.7098   5
   1  -4  -8 295.798 47.5131   4
  -1   4   8 235.988 43.1797   1
  -1  -4   8 342.543 48.1062   1
   1  -4  -8 331.485 54.1758   7
   1   4  -8 257.864 48.1998   7
   1  -4  -8 298.999 49.0692   5
   1  -4  -7-5.25387 24.0192   4
  -1  -4   7-2.66863 13.8906   4
  -1  -4   7-5.04483 20.8188   1
  -1   4   7 20.0436 24.9396   1
   1  -4  -7-5.33486 29.6859   7
   1  -4  -7 31.0617 30.5546   5
   1   4  -7-31.9501 28.4983   7
   1   4  -7 16.1715 13.9622   5
  -1  -4   6 9868.86 196.985   4
   1  -4  -6 9577.75 242.379   4
   1  -4  -6 9787.53 242.356   5
   1   4  -6 9972.28 183.830   5
   1   4  -6 10019.0 225.563   1
   1  -4  -6 10047.9 226.094   1
  -1  -4   6 10221.4 238.687   1
  -1   4   6 10004.2 236.505   1
  -1  -4   5 4247.42 99.2099   4
   1  -4  -5 4176.67 135.149   4
  -1  -4   5 4085.14 126.520   1
   1   4  -5 4453.34 123.275   1
   1  -4  -5 4152.82 120.343   1
  -1   4   5 4120.74 126.627   1
   1  -4  -5 4234.97 137.094   5
   1   4  -5 4282.03 91.5876   5
  -1  -4   4 4757.54 99.1107   4
  -1  -4   4 4867.46 127.938   1
  -1   4   4 4969.30 128.823   1
   1   4  -4 4975.92 123.736   1
   1  -4  -4 4880.06 123.169   1
   1   4  -4 4891.32 95.7806   5
   1   4  -4 4962.75 98.0597   6
   1   4  -4 4763.13 89.6664   5
  -1   4   4 4831.40 135.674   4
   1   4  -3 1238.34 48.7590   1
  -1   4   3 1300.05 51.7102   1
  -1  -4   3 1332.10 52.7058   1
   1  -4  -3 1263.15 49.1923   1
  -1  -4   3 1341.79 34.6789   4
   1   4  -3 1327.13 32.2877   5
   1   4  -2 902.845 34.2454   3
  -1  -4   2 952.124 23.4518   4
   1  -4  -2 894.855 35.1251   1
   1   4  -2 901.514 34.4608   1
   1   4  -2 941.280 26.5293   5
   1  -4  -2 952.229 47.7010   5
  -1   4   2 965.532 47.2811   5
   1  -4  -2 927.971 47.2898   4
  -1  -4   2 937.885 25.5826   4
  -1   4   2 954.344 47.0886   4
   1   4  -1 1017.14 27.3500   2
   1   4  -1 1009.85 29.0622   1
   1  -4  -1 980.892 27.1501   2
   1  -4  -1 1019.75 29.6600   1
  -1   4   1 970.136 42.5207   5
   1   4  -1 1020.12 31.9540   5
   1  -4  -1 985.709 43.4238   5
  -1  -4   1 981.021 29.1357   4
  -1   4   1 1030.98 44.8665   4
  -1  -4   1 954.142 30.6133   5
   1   4  -1 962.146 28.7405   4
   1  -4  -1 986.869 45.5812   4
   1  -4   0 29034.8 479.167   3
  -1  -4   0 29082.9 468.481   4
   1   4   0 30488.8 445.067   1
  -1  -4   0 29616.7 444.918   2
   1  -4   0 29966.9 445.762   1
  -1   4   0 30008.4 445.889   2
   1   4   0 29697.4 470.504   5
  -1   4   0 29710.9 472.677   5
   1  -4   0 28846.6 470.340   5
  -1  -4   0 29976.2 470.708   5
   1  -4   0 29273.8 484.225   4
   1   4   0 28989.8 468.017   4
  -1   4   0 29154.3 480.314   4
  -1   4  -1 44722.0 713.263   3
   1  -4   1 45358.8 714.040   3
  -1  -4  -1 45504.0 716.028   4
  -1   4  -1 45258.0 686.483   1
  -1  -4  -1 45634.1 686.232   1
   1   4   1 46021.4 688.768   1
   1  -4   1 45957.4 689.078   1
  -1  -4  -1 45482.8 716.437   5
   1  -4   1 45611.8 687.115   5
   1   4   1 46105.5 715.193   5
   1  -4   1 45671.4 714.574   4
   1   4   1 45645.7 715.114   4
  -1   4  -1 46054.0 710.323   4
   1   4   2 311.436 26.3221   4
  -1  -4  -2 323.134 26.7399   4
  -1   4  -2 271.506 22.4700   3
   1  -4   2 292.363 20.4493   1
  -1  -4  -2 317.245 20.0925   1
  -1   4  -2 302.336 19.7328   1
   1   4   2 284.367 19.6044   1
   1   4   2 317.441 27.9070   5
  -1  -4  -2 302.273 21.0600   7
  -1   4  -2 331.286 21.5356   7
  -1  -4  -2 363.817 28.2619   5
   1  -4   2 343.586 20.8543   6
   1  -4   2 299.724 23.1153   4
   1  -4   3 5325.83 112.179   4
  -1  -4  -3 5276.74 136.308   4
  -1   4  -3 5326.02 117.410   1
  -1  -4  -3 5340.16 117.555   1
   1   4   3 5422.67 123.848   1
   1  -4   3 5452.77 123.820   1
  -1  -4  -3 5068.81 122.060   7
  -1   4  -3 5425.33 114.584   6
  -1   4  -3 5141.27 122.517   7
   1   4   3 5284.52 134.003   4
   1  -4   4 6734.12 139.456   4
  -1   4  -4 6600.49 148.201   1
   1  -4   4 6601.91 156.989   1
   1   4   4 6457.09 155.396   1
  -1  -4  -4 6353.69 146.810   1
  -1  -4  -4 6745.19 158.991   7
  -1   4  -4 6542.08 157.185   7
  -1   4  -4 6727.49 141.613   6
   1   4   4 6629.14 164.477   5
   1  -4   5 2654.86 80.4482   4
   1   4   5 2535.68 94.7405   1
  -1  -4  -5 2784.48 91.2756   1
  -1   4  -5 2768.79 90.7836   1
   1  -4   5 2654.28 96.9324   1
  -1   4  -5 2591.13 97.4204   7
  -1  -4  -5 2739.75 100.146   7
  -1  -4  -5 2467.94 98.9248   5
  -1   4  -5 2552.05 81.5032   6
  -1   4  -5 2567.56 51.4578   5
  -1  -4  -6-9.45077 21.1992   4
   1  -4   6-5.41021 13.4634   4
  -1   4  -6-6.90426 18.9678   1
  -1  -4  -6 13.9632 16.5394   1
   1  -4   6-8.62769 20.4390   1
   1   4   6 4.26090 20.1882   1
  -1  -4  -6 22.2653 23.8317   7
  -1   4  -6-4.39509 22.8770   7
  -1   4  -6-8.45414 14.4572   6
  -1   4  -6 0.93835 7.24447   5
  -1  -4  -6 8.93779 21.8916   5
  -1  -4  -7 21.2586 24.7429   4
   1  -4   7 30.4970 23.6636   1
   1   4   7-10.0285 25.3432   1
  -1   4  -7-6.50134 16.4296   6
  -1   4  -7 15.5438 28.8312   7
  -1  -4  -7-26.2074 26.8900   7
  -1   4  -7 3.67680 8.95719   5
  -1  -4  -7-5.00066 24.0982   5
  -1  -4  -8 779.368 68.1420   4
   1   4   8 696.596 63.5328   1
   1  -4   8 826.979 69.4503   1
  -1   4  -8 785.120 70.4029   7
  -1  -4  -8 798.042 71.5929   7
  -1  -4  -8 915.211 69.6870   5
  -1   4  -8 806.398 54.5027   6
  -1  -4  -9 51.4705 33.4939   4
  -1   4  -9 66.4109 33.5706   7
  -1   4  -9 37.0179 22.6071   6
  -1  -4  -9 6.68250 31.6672   7
  -1  -4  -9 46.8956 33.4295   5
   1  -5  -9 72.7198 37.2687   4
   1   5  -9 87.6110 40.2388   7
   1  -5  -9 94.3285 39.3462   7
   1  -5  -9 128.119 42.5739   5
   1  -5  -8 406.284 52.2713   4
  -1   5   8 431.855 52.7539   1
  -1  -5   8 390.729 49.3564   1
   1   5  -8 410.769 54.5094   7
   1   5  -8 381.210 32.9211   6
   1  -5  -8 460.683 55.9808   7
   1  -5  -8 330.276 49.9002   5
   1  -5  -7 11.2435 25.2206   4
  -1  -5   7 24.9815 24.0772   1
  -1   5   7-14.8913 26.9216   1
   1  -5  -7-10.5718 32.2208   7
   1   5  -7 6.56384 11.8666   6
   1   5  -7-36.8109 31.7193   7
   1  -5  -7 11.1189 32.4454   5
   1   5  -7 5.15957 9.16942   5
   1  -5  -6 466.898 49.0503   4
  -1  -5   6 385.478 27.7703   4
  -1   5   6 290.437 38.0273   1
  -1  -5   6 450.376 44.1352   1
   1  -5  -6 345.434 37.9111   1
   1   5  -6 436.969 40.7184   1
   1  -5  -6 356.441 46.0539   5
   1   5  -6 425.356 19.6778   5
   1   5  -6 380.965 26.7373   6
   1   5  -6 391.676 17.8916   5
  -1  -5   5 294.886 21.1411   4
   1  -5  -5 324.990 33.0974   1
  -1  -5   5 185.789 28.2131   1
  -1   5   5 187.813 29.3040   1
   1   5  -5 282.288 30.5262   1
   1   5  -5 278.804 14.4391   5
   1   5  -5 271.600 19.3278   6
   1   5  -5 285.318 13.2298   5
  -1  -5   4 2267.30 55.3231   4
  -1  -5   4 2390.87 81.8603   1
   1  -5  -4 2231.37 76.1639   1
   1   5  -4 2238.90 75.3068   1
  -1   5   4 2336.47 80.6034   1
   1   5  -4 2283.00 46.2993   5
   1   5  -4 2243.91 44.1543   5
  -1  -5   4 2345.02 59.6565   4
  -1  -5   3 154.515 10.8763   4
   1  -5  -3 104.204 22.7515   4
  -1   5   3 148.678 24.3781   4
   1   5  -3 131.179 17.0876   3
   1   5  -3 164.877 18.6946   1
   1  -5  -3 114.563 16.5610   1
  -1   5   3 154.149 27.0270   5
   1  -5  -3 160.152 26.6567   5
   1   5  -3 126.888 9.08354   5
  -1  -5   3 129.339 11.1294   4
   1   5  -2 19788.2 328.864   3
   1  -5  -2 20253.1 323.573   1
   1   5  -2 19460.6 321.639   1
   1   5  -2 19760.7 310.580   5
  -1   5   2 19930.5 357.092   5
   1  -5  -2 19979.8 358.090   5
  -1   5   2 19610.3 357.911   4
   1  -5  -2 19582.5 362.291   4
  -1  -5   2 19816.5 311.217   4
  -1  -5   2 19575.8 309.439   5
  -1  -5   1 9248.25 172.651   3
   1   5  -1 9512.15 154.652   1
   1  -5  -1 9308.23 155.999   1
   1   5  -1 9464.12 167.864   5
  -1   5   1 9554.61 189.991   5
   1  -5  -1 9508.92 189.714   5
  -1  -5   1 9698.47 166.786   5
  -1   5   1 9183.04 192.499   4
   1   5  -1 9492.29 166.045   4
  -1  -5   1 9438.88 166.284   4
   1  -5  -1 9049.10 195.412   4
  -1  -5   0 6658.86 133.193   4
  -1  -5   0 6574.06 129.771   3
   1  -5   0 6432.63 141.121   3
  -1  -5   0 6330.85 131.967   5
  -1   5   0 6589.06 134.092   5
   1  -5   0 6619.39 132.551   5
   1   5   0 6486.89 132.246   5
   1  -5   0 6293.53 144.096   4
  -1   5   0 6621.59 142.115   4
   1   5   0 6372.40 131.286   4
  -1  -5  -1 660.010 36.0410   4
   1  -5   1 570.398 33.6137   3
   1  -5   1 631.457 21.5467   1
   1   5   1 623.307 21.1601   1
  -1   5  -1 602.788 20.0829   1
  -1  -5  -1 604.057 19.8735   1
   1  -5   1 620.234 24.2469   5
   1   5   1 610.888 35.0883   5
  -1  -5  -1 588.230 34.5085   5
   1  -5   1 598.711 34.0134   4
   1   5   1 639.994 35.4267   4
  -1   5  -1 595.500 32.3249   4
  -1  -5  -2 418.352 32.7628   4
  -1   5  -2 483.444 31.3728   3
  -1   5  -2 476.714 23.2147   1
   1  -5   2 497.697 25.6180   1
   1   5   2 510.934 25.5604   1
  -1  -5  -2 409.076 22.0007   1
   1  -5   2 493.131 26.0490   6
   1   5   2 438.488 33.5358   5
  -1  -5  -2 467.831 34.7687   5
   1  -5   2 409.048 28.8274   4
   1   5   2 453.778 33.9063   4
   1  -5   3 2005.11 58.4409   4
  -1   5  -3 1864.38 67.5551   3
  -1  -5  -3 1982.93 78.4636   4
   1   5   3 1827.26 62.8389   1
  -1  -5  -3 1942.06 60.6612   1
   1  -5   3 1902.13 64.1711   1
  -1   5  -3 1915.30 59.8436   1
  -1   5  -3 1986.62 64.8521   7
   1   5   3 1934.44 76.4203   5
  -1  -5  -3 1859.08 63.2654   7
  -1  -5  -3 1995.18 77.9097   5
   1  -5   3 1987.89 66.5119   4
   1   5   3 1882.03 74.9995   4
   1  -5   4 1067.20 44.5542   4
  -1  -5  -4 1144.35 63.7917   4
  -1   5  -4 1150.25 47.1011   6
  -1  -5  -4 1180.82 56.8997   7
  -1   5  -4 1246.13 57.4910   7
   1   5   4 1170.52 55.5256   1
  -1   5  -4 1195.63 51.6045   1
   1  -5   4 1155.97 55.6155   1
  -1  -5  -4 1084.46 49.4774   1
   1  -5   5 14900.0 276.338   4
  -1  -5  -5 15436.7 293.399   1
   1  -5   5 15521.9 308.400   1
  -1   5  -5 15202.5 291.348   1
   1   5   5 15379.2 306.126   1
  -1   5  -5 15173.8 280.878   6
  -1  -5  -5 15633.9 309.799   7
  -1  -5  -5 15287.8 320.195   5
  -1   5  -5 14968.6 305.803   7
   1  -5   6 108.272 19.6918   4
  -1   5  -6 67.5079 22.6600   1
   1   5   6 109.860 27.1004   1
   1  -5   6 64.3305 23.6055   1
  -1  -5  -6 88.9743 23.7484   1
  -1   5  -6 121.006 20.6722   6
  -1   5  -6 98.9750 28.6186   7
  -1  -5  -6 100.371 28.2489   7
  -1  -5  -6 91.9885 28.6088   5
  -1  -5  -7 513.502 54.5539   4
   1  -5   7 532.333 52.8529   1
   1   5   7 482.165 50.1577   1
  -1   5  -7 557.368 54.3079   7
  -1   5  -7 589.902 42.5051   6
  -1  -5  -7 621.842 57.4270   7
  -1  -5  -7 656.998 61.2312   5
  -1  -5  -8 43.3590 27.2512   4
   1   5   8 5.70190 26.5483   1
   1  -5   8 23.3151 26.1519   1
  -1   5  -8 58.0185 33.0837   7
  -1   5  -8 17.3057 18.5268   6
  -1  -5  -8 23.4799 30.1165   7
  -1  -5  -8 23.4708 27.8036   5
  -1  -5  -9 1053.32 83.5541   4
  -1  -5  -9 1077.10 85.2461   7
  -1   5  -9 938.880 81.4511   7
  -1  -5  -9 1181.83 85.3997   5
   1  -6  -9 132.403 41.6215   4
   1   6  -9 91.4658 37.7350   7
   1  -6  -9 111.345 42.3837   7
   1  -6  -9 155.453 40.8066   5
   1  -6  -8-19.5374 30.8564   4
   1  -6  -8-17.7927 33.0029   7
   1   6  -8-5.89621 29.8010   7
   1  -6  -8 19.0965 34.5243   5
   1  -6  -7 377.101 49.4851   4
  -1  -6   7 427.861 47.9711   1
   1  -6  -7 415.479 51.6391   7
   1   6  -7 355.078 47.6474   7
   1  -6  -7 495.849 57.9097   5
  -1  -6   6 1028.88 41.5748   4
   1  -6  -6 1127.66 61.6417   1
   1   6  -6 1080.93 59.6214   1
  -1   6   6 1017.30 63.2887   1
  -1  -6   6 1029.94 63.9207   1
   1  -6  -6 961.204 64.1365   7
   1   6  -6 1127.48 69.3399   7
  -1  -6   6 1169.13 46.8898   4
  -1  -6   5 11165.0 196.877   4
   1   6  -5 11017.8 230.426   3
   1  -6  -5 11467.7 234.947   1
   1   6  -5 11404.4 233.578   1
  -1   6   5 11306.1 242.977   1
  -1  -6   5 11339.8 243.968   1
   1   6  -5 11166.4 245.522   7
  -1  -6   5 11468.5 203.478   4
   1   6  -4 5402.39 130.124   3
   1  -6  -4 5107.34 158.244   4
  -1  -6   4 5594.64 102.476   4
   1   6  -4 5373.09 128.970   1
   1  -6  -4 5351.23 129.524   1
   1  -6  -4 5331.46 157.287   5
  -1  -6   4 5409.21 106.314   4
   1   6  -3 2573.25 75.5299   3
   1  -6  -3 2615.87 99.3570   4
  -1  -6   3 2586.26 54.0501   4
   1  -6  -3 2461.25 70.6433   1
   1   6  -3 2556.64 70.9079   1
   1  -6  -3 2461.70 94.2540   5
   1   6  -3 2488.99 48.7337   5
  -1  -6   3 2450.08 57.2219   4
   1   6  -2 5514.46 119.701   3
   1   6  -2 5502.93 106.711   1
   1   6  -2 5356.74 103.780   2
   1  -6  -2 5437.02 107.540   1
   1  -6  -2 5223.93 103.522   2
   1  -6  -2 5608.90 142.780   5
   1   6  -2 5504.70 104.401   5
  -1   6   2 5588.44 142.421   5
  -1  -6   2 5505.08 100.640   6
   1  -6  -2 5611.44 148.229   4
  -1  -6   2 5524.22 102.648   5
  -1   6   2 5735.16 145.290   4
  -1  -6   2 5426.38 106.067   4
  -1  -6   1 8303.80 162.262   3
   1  -6  -1 8148.24 133.624   1
   1   6  -1 8151.51 131.523   1
   1   6  -1 8400.49 132.757   7
  -1   6   1 8363.58 178.054   5
  -1  -6   1 8383.92 154.483   5
   1   6  -1 8160.06 155.657   5
   1  -6  -1 8322.01 176.272   5
  -1  -6   1 8214.23 156.237   4
   1  -6  -1 8675.08 188.349   4
  -1   6   1 8117.85 181.181   4
   1   6  -1 8302.43 156.356   4
  -1  -6   0 1838.01 59.0197   3
  -1  -6   0 2074.19 63.8476   4
   1  -6   0 1764.13 65.5115   3
   1  -6   0 1933.05 61.0074   5
  -1  -6   0 1851.16 60.3522   5
  -1   6   0 1863.47 61.7613   5
   1   6   0 1819.83 60.8725   5
  -1   6   0 1895.58 67.6073   4
   1   6   0 1921.29 61.3467   4
   1  -6   0 1991.68 71.4176   4
   1  -6   1 3557.19 97.2006   3
  -1  -6  -1 3704.22 99.8673   4
   1  -6   1 3280.16 64.0725   1
   1   6   1 3428.40 62.9742   1
  -1  -6  -1 3385.89 96.0253   5
   1   6   1 3562.87 97.8998   5
   1  -6   1 3560.07 76.9346   5
   1   6   1 3302.13 94.8414   4
   1  -6   1 3436.49 96.2207   4
  -1   6  -1 3442.54 93.1480   4
  -1   6  -2 7916.16 167.924   3
  -1  -6  -2 7908.91 179.520   4
   1   6   2 7892.25 144.491   1
   1  -6   2 7663.42 144.866   1
  -1   6  -2 7695.70 138.876   1
  -1  -6  -2 7812.71 139.986   1
   1   6   2 7730.81 176.224   5
  -1  -6  -2 8012.90 178.864   5
   1  -6   2 7626.27 150.758   6
   1  -6   2 7652.56 164.392   4
   1   6   2 7463.26 175.110   4
   1  -6   2 7570.00 120.501   5
  -1  -6  -3 17360.3 338.095   4
  -1   6  -3 17124.9 317.214   3
  -1  -6  -3 17606.0 295.710   1
   1  -6   3 16917.0 302.395   1
  -1   6  -3 17328.5 294.344   1
   1   6   3 17470.5 302.896   1
  -1  -6  -3 17082.8 334.331   5
  -1  -6  -3 17074.9 300.695   7
  -1   6  -3 16910.1 299.050   7
   1   6   3 17130.4 332.973   4
   1  -6   3 17182.9 310.944   4
   1  -6   4 1403.88 51.0626   4
  -1   6  -4 1374.48 62.8026   3
  -1  -6  -4 1445.30 74.7017   4
  -1   6  -4 1318.82 54.7082   1
   1   6   4 1328.26 59.3368   1
  -1  -6  -4 1398.56 56.0095   1
   1  -6   4 1369.16 60.6312   1
  -1  -6  -4 1353.30 60.3681   7
  -1   6  -4 1347.77 59.5358   7
  -1  -6  -4 1379.88 72.9025   5
   1  -6   4 1278.39 57.0004   4
  -1  -6  -5 1516.98 82.1957   4
  -1   6  -5 1581.05 71.9317   3
   1  -6   5 1468.49 55.9659   4
   1   6   5 1598.33 72.6006   1
  -1  -6  -5 1441.94 63.0328   1
  -1   6  -5 1403.55 62.1569   1
   1  -6   5 1554.39 72.3140   1
  -1  -6  -5 1436.00 70.6730   7
  -1   6  -5 1476.42 70.0438   7
   1  -6   5 1439.87 63.5679   4
   1  -6   6 143.139 21.9073   4
  -1  -6  -6 198.700 37.3173   4
  -1   6  -6 220.901 30.0069   1
  -1  -6  -6 254.693 32.1606   1
   1   6   6 220.765 33.5144   1
   1  -6   6 262.896 36.0948   1
  -1  -6  -6 177.610 32.5656   7
  -1   6  -6 166.300 32.2293   7
  -1  -6  -6 229.170 38.9923   5
   1   6   7 270.025 38.5265   1
   1  -6   7 225.516 37.0292   1
  -1   6  -7 200.991 39.4248   7
  -1   6  -7 214.453 27.7654   6
  -1  -6  -7 214.580 38.6600   7
  -1  -6  -7 190.177 39.0781   5
  -1  -6  -8 26.0062 27.4387   4
  -1  -6  -8 34.1996 27.9274   7
  -1   6  -8 39.2994 27.5075   7
  -1   6  -8 32.4463 19.5786   6
  -1  -6  -8 68.6441 32.0191   5
  -1  -6  -9-101.195 38.9595   7
  -1   6  -9-18.7689 32.5730   7
  -1  -6  -9 13.2184 32.3847   5
   1  -7  -9-25.2434 35.5534   7
   1   7  -9 6.27277 34.4662   7
   1  -7  -8 27.3849 31.8783   4
   1  -7  -8 45.6520 32.9280   7
   1   7  -8 90.3481 36.8492   7
   1  -7  -8 6.69821 33.3421   5
   1  -7  -7 60.4109 30.3753   7
   1   7  -7 39.5637 29.1987   7
   1  -7  -7 62.3473 34.7019   5
   1   7  -6 308.316 34.3837   3
   1   7  -6 308.583 35.5314   1
   1  -7  -6 287.279 35.0652   1
   1   7  -6 276.817 39.8016   7
   1  -7  -6 252.526 37.7106   7
  -1  -7   6 296.031 21.0474   4
   1  -7  -5 169.459 33.7002   4
  -1  -7   5 196.783 15.1414   4
   1   7  -5 163.056 24.0496   3
   1   7  -5 176.319 26.1255   1
   1  -7  -5 163.413 24.4292   1
   1   7  -5 198.321 29.8970   7
   1  -7  -5 111.983 25.1503   7
  -1  -7   5 202.140 15.9218   4
   1  -7  -5 154.110 35.3970   5
  -1  -7   4 3170.23 65.6299   4
   1  -7  -4 3149.07 121.542   4
   1   7  -4 3155.72 94.3886   3
   1  -7  -4 3230.32 91.0351   1
   1   7  -4 3319.76 90.4964   1
   1   7  -4 3091.35 95.4764   7
   1  -7  -4 3223.99 98.0724   7
   1  -7  -4 3319.46 121.764   5
  -1  -7   4 3188.84 69.3815   4
   1  -7  -3 1273.37 70.6308   4
   1   7  -3 1220.86 51.3379   3
  -1  -7   3 1190.95 33.4977   4
   1   7  -3 1171.49 43.2839   1
   1  -7  -3 1211.89 44.7342   1
   1  -7  -3 1199.65 48.1454   7
   1  -7  -3 1251.90 68.0857   5
   1   7  -3 1144.35 27.9701   5
   1   7  -3 1171.94 46.9753   7
  -1  -7   3 1181.35 37.0005   4
   1   7  -2 2022.17 47.9639   2
   1  -7  -2 1980.43 48.1920   2
   1   7  -2 2154.78 50.0802   1
   1  -7  -2 2090.12 50.8557   1
   1   7  -2 2198.61 53.0271   7
  -1   7   2 2047.39 81.8233   5
   1  -7  -2 2099.90 53.4435   7
  -1  -7   2 2038.72 51.6749   6
   1   7  -2 2037.82 55.1940   5
   1  -7  -2 2181.94 83.7120   5
  -1  -7   2 2119.69 53.2036   5
  -1  -7   2 2057.44 56.9849   4
   1  -7  -2 2098.40 87.3416   4
  -1   7   2 1995.00 82.0939   4
  -1  -7   1 1473.09 55.4926   3
   1   7  -1 1502.29 52.2112   5
  -1  -7   1 1583.11 50.9901   5
   1  -7  -1 1535.25 64.1116   5
  -1   7   1 1556.27 64.9928   5
   1  -7  -1 1571.05 70.2195   4
  -1  -7   1 1509.87 52.8015   4
   1   7  -1 1565.04 53.0759   4
  -1   7   1 1454.56 65.6312   4
  -1  -7   0 4981.18 119.405   3
   1  -7   0 5031.62 129.127   3
  -1  -7   0 5082.11 122.853   4
  -1   7   0 5030.83 121.773   5
   1   7   0 4890.15 120.117   5
   1  -7   0 5267.51 120.078   5
  -1  -7   0 5131.65 119.984   5
   1  -7   0 5101.88 134.045   4
  -1   7   0 5247.26 131.230   4
   1   7   0 4828.85 119.252   4
  -1  -7  -1 1304.20 59.9083   4
   1  -7   1 1388.89 60.1372   3
  -1  -7  -1 1437.12 60.7567   5
   1  -7   1 1381.83 44.9117   5
   1   7   1 1219.68 57.3320   5
  -1   7  -1 1428.01 57.9504   4
   1  -7   1 1374.15 59.6343   4
   1   7   1 1362.18 59.0347   4
  -1  -7  -2 2280.18 86.8535   4
   1   7   2 2319.17 56.5624   1
  -1  -7  -2 2314.23 53.0541   1
   1  -7   2 2227.99 56.6949   1
  -1   7  -2 2235.92 52.4021   1
  -1  -7  -2 2299.97 86.5314   5
   1  -7   2 2129.46 65.5797   6
   1   7   2 2289.22 85.6994   5
   1  -7   2 2233.14 45.2431   5
   1  -7   2 2461.37 79.7130   4
   1   7   2 2393.67 86.1637   4
   1   7   3 37.3825 12.0999   1
   1  -7   3 40.1629 12.6067   1
  -1   7  -3 48.7323 11.9246   1
  -1  -7  -3 29.6412 12.0597   1
  -1   7  -3 37.6305 16.7115   3
  -1  -7  -3 39.1727 23.1279   4
   1  -7   3 43.7959 15.3851   4
  -1  -7  -3 87.8684 24.2460   5
  -1   7  -4 3252.66 104.323   3
   1  -7   4 3274.53 86.0956   4
  -1  -7  -4 3246.14 120.473   4
  -1   7  -4 3140.46 88.0389   1
  -1  -7  -4 3285.03 90.3510   1
   1  -7   4 3207.30 96.8484   1
   1   7   4 3066.48 94.8103   1
  -1  -7  -4 3161.48 94.9433   7
  -1  -7  -4 3579.92 123.738   5
   1  -7   4 3201.67 96.9911   4
  -1  -7  -5 71.3445 26.9217   4
   1  -7   5 71.1743 15.6625   4
  -1   7  -5 61.2416 20.3213   3
   1   7   5 76.7604 21.6025   1
   1  -7   5 108.933 23.4151   1
  -1  -7  -5 67.7912 18.0420   1
  -1   7  -5 63.9504 19.5014   1
  -1   7  -5 70.8698 21.4230   7
  -1  -7  -5 62.5459 21.1108   7
   1  -7   5 85.0913 18.8227   4
  -1  -7  -5 34.8738 25.2013   5
  -1  -7  -6 2071.03 104.960   4
   1   7   6 1993.82 88.7607   1
  -1   7  -6 2002.30 79.9731   1
   1  -7   6 1953.75 87.9955   1
  -1  -7  -6 2022.21 80.6044   1
  -1   7  -6 1990.96 88.5510   7
  -1  -7  -6 2039.84 90.4670   7
   1  -7   6 2036.21 80.1562   4
  -1  -7  -7 37.6656 25.9221   4
   1  -7   7 39.2246 25.5374   1
   1   7   7 71.9102 24.6113   1
  -1   7  -7 84.3147 30.5775   7
  -1  -7  -7 86.0293 29.7482   7
   1  -7   7 67.9058 19.6101   4
  -1  -7  -7 55.0310 30.4461   5
  -1  -7  -8 196.800 40.6504   7
  -1   7  -8 182.603 39.3781   7
  -1  -7  -8 303.055 51.2901   5
  -1   7  -9 59.7531 36.0588   7
  -1  -7  -9 90.9377 35.3988   7
   1   8  -9-5.90079 31.1503   7
   1  -8  -9-11.9529 34.0775   7
   1   8  -8 32.0037 31.1295   7
   1  -8  -8-16.2948 32.7622   7
   1  -8  -8 7.02564 32.7086   5
   1  -8  -7 242.942 39.9309   7
   1   8  -7 261.018 40.7638   7
   1  -8  -6 2725.27 124.321   4
   1   8  -6 2460.14 92.4070   3
   1  -8  -6 2533.41 90.7496   1
   1   8  -6 2476.40 89.4790   1
   1  -8  -6 2523.41 100.969   7
   1   8  -6 2185.77 94.2983   7
   1  -8  -6 2405.25 118.008   5
   1   8  -5 5928.21 149.346   3
   1  -8  -5 6053.58 189.079   4
   1  -8  -5 6370.59 145.421   1
   1   8  -5 6041.90 141.960   1
   1   8  -5 5989.18 152.183   7
   1  -8  -5 6025.25 154.433   7
   1  -8  -5 5931.34 185.176   5
  -1  -8   5 5503.39 101.296   4
  -1  -8   4 6077.09 110.184   4
   1  -8  -4 6470.82 190.040   4
   1   8  -4 6587.35 153.084   3
   1  -8  -4 6551.71 140.657   1
   1   8  -4 6572.68 138.851   1
   1  -8  -4 6467.22 148.516   7
   1  -8  -4 6549.48 187.216   5
   1   8  -4 6517.32 146.706   7
  -1  -8   4 6299.93 114.164   4
  -1  -8   3 47.2643 10.0469   4
   1  -8  -3 32.4830 24.5053   4
  -1  -8   3 58.7443 9.44049   4
   1  -8  -3 42.2656 11.0367   1
   1   8  -3 42.5441 11.8317   1
   1   8  -3 40.6130 9.69240   2
   1  -8  -3 51.1169 10.5675   2
   1   8  -3 34.4667 5.96757   5
   1  -8  -3 51.6827 13.6973   7
   1   8  -3 64.3106 14.4230   7
   1  -8  -3 50.7133 24.6727   5
   1  -8  -2 266.547 35.4071   4
   1   8  -2 295.764 12.5283   1
   1  -8  -2 288.198 13.7343   1
   1  -8  -2 261.569 14.4752   7
   1   8  -2 261.817 21.2327   5
  -1  -8   2 348.523 20.7481   6
  -1  -8   2 343.176 20.8242   5
  -1  -8   2 285.491 22.1879   4
   1  -8  -2 316.858 35.9573   5
   1  -8  -1 5824.62 148.665   3
  -1  -8   1 5836.15 135.609   3
  -1  -8   1 5545.15 128.178   4
   1  -8  -1 5751.32 144.431   5
  -1  -8   1 5602.74 123.266   5
  -1   8   1 5600.85 145.224   5
   1   8  -1 5668.10 128.300   5
   1  -8  -1 5875.45 158.769   4
   1   8  -1 5801.16 129.029   4
  -1   8   1 5493.24 149.197   4
  -1  -8   0 355.480 29.5633   3
   1  -8   0 300.489 32.2800   4
  -1  -8   0 369.021 31.7814   4
   1  -8   0 385.405 33.4790   3
  -1   8   0 298.519 29.4202   5
  -1  -8   0 382.468 30.4889   5
   1  -8   0 400.411 31.0281   5
   1   8   0 336.347 32.2051   5
  -1   8   0 380.287 34.0477   4
   1   8   0 364.490 31.1650   4
   1  -8   1 5432.19 143.800   3
  -1  -8  -1 6004.78 149.717   4
  -1  -8  -1 5732.73 145.379   5
   1   8   1 5663.64 146.846   5
   1  -8   1 5678.04 119.859   5
  -1   8  -1 5742.02 141.181   4
   1   8   1 5901.37 145.798   4
   1  -8   1 5515.19 145.050   4
   1  -8   2 56.8545 17.5304   4
  -1  -8  -2 51.7482 20.5874   4
   1  -8   2 45.3999 13.3695   6
  -1  -8  -2 49.9835 20.3768   5
   1  -8   2 71.1972 8.40826   5
  -1   8  -3 6543.55 162.385   3
  -1  -8  -3 6761.86 182.469   4
   1  -8   3 6785.43 138.006   1
  -1  -8  -3 6738.07 130.472   1
  -1   8  -3 6587.20 129.097   1
   1   8   3 6688.17 136.500   1
  -1  -8  -3 6867.02 181.694   5
   1  -8   3 6367.51 154.838   4
  -1  -8  -4 7142.71 201.317   4
   1  -8   4 7645.14 154.971   4
  -1   8  -4 7502.22 181.197   3
  -1  -8  -4 7417.55 154.977   1
   1  -8   4 7511.07 165.733   1
  -1   8  -4 7460.38 154.431   1
   1   8   4 7261.77 162.578   1
  -1  -8  -4 7567.22 203.188   5
   1  -8   4 7239.66 168.631   4
   1   8   5 41.4324 19.4319   1
   1  -8   5 39.0925 18.1324   1
  -1  -8  -5 15.4674 17.4267   1
  -1   8  -5 32.8096 18.7151   1
  -1  -8  -5 5.42573 25.7106   4
   1  -8   5 20.2945 16.1382   4
  -1  -8  -5 58.5680 29.6304   5
  -1  -8  -6 30.0272 26.4208   4
   1  -8   6 15.9836 18.9355   1
  -1  -8  -6 28.1226 19.8277   1
  -1   8  -6 18.3679 19.2378   1
   1   8   6 54.6171 23.7827   1
  -1  -8  -6 15.1983 22.6756   7
   1  -8   6 18.4523 17.1163   4
  -1  -8  -6 11.8077 26.9927   5
  -1  -8  -7 6.57310 28.3317   4
   1  -8   7 9.44473 21.1857   1
   1   8   7-4.60781 21.0656   1
  -1  -8  -7 4.50913 23.8035   7
  -1  -8  -8 63.5646 36.2545   4
  -1  -8  -8 110.368 40.2763   5
   1  -9  -7 7.03270 29.0222   4
   1  -9  -7 30.8599 27.9702   7
   1   9  -7-25.6504 28.6453   7
   1  -9  -7 13.7310 35.7357   5
   1  -9  -6-26.1583 30.4461   4
   1  -9  -6 11.1048 20.8542   7
   1   9  -6-14.2897 21.0853   7
   1  -9  -6-25.3129 36.5104   5
   1  -9  -5 1292.61 84.6895   4
   1   9  -5 1139.25 59.3786   3
   1   9  -5 1161.03 57.9739   7
   1  -9  -5 1193.80 81.4280   5
   1  -9  -5 1049.69 56.9136   7
  -1  -9   4 72.9916 8.40864   4
   1  -9  -4 94.0719 31.2015   4
   1  -9  -4 90.8426 17.2164   1
   1   9  -4 102.142 17.8324   1
   1  -9  -4 99.8892 19.4758   7
   1   9  -4 132.424 21.0020   7
   1  -9  -4 143.600 36.9570   5
   1   9  -3 3803.68 78.2947   2
  -1  -9   3 3736.30 78.7030   4
   1  -9  -3 3778.66 137.469   4
   1  -9  -3 3918.89 80.1199   2
   1   9  -3 3711.65 77.7044   1
   1  -9  -3 3938.43 80.6848   1
   1  -9  -3 3842.70 132.798   5
  -1  -9   3 3813.33 84.3511   4
  -1  -9   2 940.485 40.9102   4
   1  -9  -2 964.041 64.1618   4
  -1  -9   2 831.221 34.9417   6
   1  -9  -2 1029.83 61.7303   5
   1   9  -2 963.068 39.5900   5
  -1  -9   2 893.475 35.4436   5
  -1  -9   1 5052.25 128.803   3
  -1  -9   1 5094.94 123.811   4
   1  -9  -1 5028.36 141.547   3
   1   9  -1 4934.00 121.582   5
   1  -9  -1 5180.45 139.586   5
   1   9  -1 5163.52 122.980   4
  -1  -9   1 4878.49 116.301   5
   1  -9  -1 5182.15 151.758   4
  -1  -9   0 138.863 21.9506   3
  -1  -9   0 141.784 22.4326   4
   1  -9   0 148.776 25.8478   4
   1  -9   0 153.129 26.0084   3
  -1   9   0 120.202 22.5118   5
   1   9   0 109.902 22.2698   5
  -1  -9   0 133.899 21.2694   5
   1  -9   0 166.311 23.9112   5
   1   9   0 153.127 23.1990   4
   1  -9   1 2637.14 95.3687   3
  -1  -9  -1 2734.06 91.6846   3
  -1  -9  -1 2781.59 98.5848   4
   1  -9   1 2623.70 73.4543   5
  -1  -9  -1 2767.67 95.8120   5
   1  -9   1 2720.32 96.8337   4
  -1   9  -1 2863.95 93.9905   4
  -1  -9  -2 617.917 48.7246   4
   1  -9   2 571.992 34.6866   6
   1  -9   2 562.839 21.9293   5
  -1  -9  -2 580.803 47.1925   5
   1  -9   2 519.461 39.7670   4
  -1  -9  -3 10.4168 8.59821   1
  -1   9  -3 8.17868 7.41814   1
  -1  -9  -3 4.57885 19.7363   4
   1  -9   3 2.92274 13.3624   4
  -1  -9  -3 4.45595 22.1778   5
   1  -9   4 82.1967 16.5076   1
  -1  -9  -4 79.1437 15.5915   1
  -1   9  -4 76.9446 15.1606   1
   1  -9   4 56.6131 18.8362   4
  -1   9  -4 83.1766 23.8367   3
  -1  -9  -4 67.2086 28.0619   4
  -1  -9  -4 100.850 31.3909   5
  -1  -9  -5 7036.96 208.862   4
   1   9   5 6970.55 164.443   1
   1  -9   5 6836.82 165.330   1
  -1  -9  -5 7153.65 209.158   5
   1  -9   5 6684.42 160.625   4
  -1  -9  -6 1072.62 80.8507   4
  -1  -9  -6 1088.28 82.6813   5
  -1  -9  -7-6.85437 30.7504   4
  -1  -9  -7 6.75077 31.4289   5
   1 -10  -6 1882.98 110.262   4
   1 -10  -6 1952.74 111.759   5
   1 -10  -5 2976.47 133.866   4
   1 -10  -5 2614.55 123.390   5
   1 -10  -4 1015.32 75.4259   4
   1 -10  -4 1102.18 75.4061   5
   1 -10  -3 21.5804 22.2729   4
  -1 -10   3 42.5425 10.5977   4
   1 -10  -3 81.0931 30.8472   5
   1 -10  -2 1509.31 83.5342   4
   1 -10  -2 1538.04 77.7243   3
  -1 -10   2 1437.89 54.5485   4
   1 -10  -2 1479.13 76.8233   5
  -1 -10   2 1472.40 48.2012   5
  -1 -10   1 1167.14 54.2303   4
   1 -10  -1 1226.16 66.5458   3
   1  10  -1 1134.16 53.4643   5
   1 -10  -1 1323.53 65.8794   5
  -1 -10   1 1115.54 48.9884   5
   1  10  -1 1220.52 53.4948   4
   1 -10  -1 1163.54 69.8868   4
   1 -10   0 86.4059 23.1602   3
  -1 -10   0 77.4426 20.2387   3
  -1 -10   0 44.3005 18.2854   4
   1 -10   0 80.8566 24.4073   4
   1 -10   0 68.4766 19.0036   5
   1  10   0 63.9902 18.4087   4
  -1 -10   0 87.9859 21.2143   5
  -1 -10  -1 2613.11 97.7094   4
   1 -10   1 2408.46 94.2735   3
  -1 -10  -1 2640.07 92.8023   3
   1 -10   1 2357.80 70.6644   5
  -1 -10  -1 2503.07 93.5657   5
   1 -10   1 2382.00 93.0230   4
  -1 -10  -2 1667.07 83.0060   4
   1 -10   2 1616.59 61.4219   6
  -1 -10  -2 1702.96 82.2277   5
   1 -10   2 1541.63 71.2217   4
   1 -10   2 1585.37 41.1922   5
  -1 -10  -3 610.932 54.3302   4
  -1 -10  -3 508.809 49.6510   5
   1 -10   3 565.678 41.3929   4
  -1 -10  -4 1190.01 79.3291   4
  -1 -10  -4 1192.10 78.4311   5
   1 -10   4 1309.94 60.1241   4
  -1 -10  -5 567.465 59.4970   4
  -1 -10  -5 575.427 62.3198   5
  -1 -10  -6 6.59416 28.4230   4
  -1 -10  -6 19.5166 29.7419   5
   1 -11  -6-7.16872 33.9654   4
   1 -11  -6 6.86920 33.1027   5
   1 -11  -5 221.022 45.4269   4
   1 -11  -5 314.422 49.9436   5
   1 -11  -4 3784.61 153.032   4
   1 -11  -4 4197.09 153.553   5
   1 -11  -3 1031.65 75.7417   4
   1 -11  -3 1101.99 74.1430   5
  -1 -11   2 37.2179 14.1096   4
   1 -11  -2 78.6366 28.8136   4
   1 -11  -2 63.6004 23.9924   3
   1 -11  -2 48.2239 26.4530   5
   1 -11  -1 229.449 35.0198   4
  -1 -11   1 156.580 23.5583   4
   1 -11  -1 165.330 31.5214   3
   1 -11  -1 158.123 28.8590   5
  -1 -11   1 154.704 21.4450   5
  -1 -11   0 5452.47 148.579   3
  -1 -11   0 5665.25 150.544   4
   1 -11   0 5743.08 162.096   3
   1 -11   0 5667.60 142.102   5
  -1 -11   0 5612.53 144.171   5
   1 -11   0 5582.80 163.947   4
   1 -11   1 152.583 29.0729   4
  -1 -11  -1 165.646 28.0519   3
  -1 -11  -1 147.856 29.2729   4
   1 -11   1 120.067 18.2718   5
  -1 -11  -1 119.676 26.6030   5
  -1 -11  -2 1290.18 74.0929   4
  -1 -11  -2 1172.90 66.4680   3
  -1 -11  -2 1207.24 71.7188   5
   1 -11   2 1131.36 62.1505   4
  -1 -11  -3 41.3484 28.0344   4
   1 -11   3 22.1653 17.6233   4
  -1 -11  -3 15.0700 23.3891   5
  -1 -11  -4 3171.82 133.628   4
  -1 -11  -4 3181.64 132.268   5
  -1 -11  -5 88.1379 30.8582   4
  -1 -11  -5 55.7632 32.2680   5
  -1 -11  -6 1162.45 87.9058   4
  -1 -11  -6 1235.21 90.5950   5
   1 -12  -5 728.699 72.7995   4
   1 -12  -5 750.848 70.5855   5
   1 -12  -4 727.851 69.5413   4
   1 -12  -4 820.963 70.5189   5
   1 -12  -3 138.553 36.3888   4
   1 -12  -3 130.581 33.8274   5
   1 -12  -2 3405.75 134.160   4
   1 -12  -2 3434.48 128.690   3
   1 -12  -2 3179.31 122.022   5
   1 -12  -1 1572.94 83.1810   3
   1 -12  -1 1789.28 91.8833   4
   1 -12  -1 1737.80 80.4563   5
   1 -12   0-4.40166 18.9724   3
   1 -12   0-13.7031 19.2735   4
  -1 -12   0 3.54054 17.6216   4
  -1 -12   0 32.8071 19.2432   3
  -1 -12   0 25.1699 17.5075   5
   1 -12   0-2.95265 16.6344   5
   1 -12   1 16.3711 20.0518   4
  -1 -12  -1 20.8744 19.4393   4
  -1 -12  -1 50.1150 23.0062   3
  -1 -12  -1 11.7273 19.7601   5
  -1 -12  -2 2222.75 96.1424   3
  -1 -12  -2 2203.11 101.415   4
  -1 -12  -2 2370.05 102.324   5
   1 -12   2 2336.62 91.4433   4
  -1 -12  -3 942.033 71.4555   4
  -1 -12  -3 1039.76 67.1475   3
  -1 -12  -3 944.928 69.2204   5
  -1 -12  -4 920.542 73.6787   4
  -1 -12  -4 1020.58 77.0741   5
  -1 -12  -5 19.5250 28.0560   4
  -1 -12  -5 44.7984 33.3145   5
   1 -13  -4 234.341 48.6671   4
   1 -13  -4 178.968 41.1000   5
   1 -13  -3 4200.71 161.641   4
   1 -13  -3 4297.42 152.309   5
   1 -13  -2 92.0616 34.0138   4
   1 -13  -2 176.548 36.6116   5
   1 -13  -1 73.4670 27.7333   4
   1 -13  -1 108.270 29.4923   5
   1 -13   0 52.0444 23.9211   4
   1 -13   0 32.6009 24.2496   3
  -1 -13  -1 2994.21 114.557   4
  -1 -13  -1 3094.59 112.444   5
  -1 -13  -2 9.90904 26.8723   4
  -1 -13  -2 19.0409 22.5551   5
  -1 -13  -3 283.551 44.4177   4
  -1 -13  -3 178.618 39.1185   5
  -1 -13  -4 6.12935 28.0217   4
  -1 -13  -4-17.9775 32.0706   5
   1 -14  -3 31.8189 27.9990   4
   1 -14  -3 32.1272 27.4739   5
   1 -14  -2 322.474 47.7933   4
  -1 -14  -3 1794.62 98.7934   5
   2   0 -10 630.987 58.2300   4
   2   0 -10 670.327 60.7540   5
   2   0  -9-4.63318 23.7692   4
   2   0  -9 4.64211 27.0918   5
   2   0  -8 16.7467 19.1408   4
   2   0  -8-4.32883 26.1109   5
   2   0  -7 7.42516 16.0021   4
   2   0  -7-11.9435 23.7568   5
   2   0  -6 2274.61 91.8347   5
  -2   0   6 2360.99 87.2440   4
   2   0  -5-5.39821 12.5660   4
  -2   0   5 2.69558 12.0930   4
   2   0  -5 12.5871 18.5725   5
   2   0  -4 16899.7 302.923   4
   2   0  -4 16902.6 312.957   5
  -2   0   4 16854.0 301.657   4
   2   0  -3 3.41419 8.49630   4
  -2   0   3-1.70396 8.61218   4
   2   0  -3-4.37769 12.9187   5
   2   0  -2 1744.63 50.2442   4
  -2   0   2 1802.81 50.2096   4
  -2   0   1 4.79225 6.02235   4
   2   0  -1 1.97927 6.21829   4
  -2   0   0 6248.32 106.594   3
   2   0   0 6281.94 106.883   3
   2   0   0 6195.78 110.163   6
  -2   0   0 6196.18 111.071   6
   2   0   1-2.68101 6.38779   5
  -2   0  -1-1.86163 6.01814   5
   2   0   2 18314.5 298.377   5
  -2   0  -2 18198.3 299.039   5
   2   0   3-1.96054 11.1789   4
  -2   0  -3-2.06877 12.7411   4
   2   0   3 1.58931 11.2736   5
  -2   0  -3 4.75934 10.6301   5
   2   0   4 107507. 1638.93   4
  -2   0  -4 107051. 1643.61   4
  -2   0  -4 106883. 1627.49   5
   2   0   4 108002. 1629.04   5
   2   0   5 14.9380 14.3973   4
  -2   0  -5-3.18521 14.8291   4
   2   0   5 13.0748 15.4336   5
  -2   0  -5-7.36479 11.6315   5
  -2   0  -6 1331.18 68.4309   4
  -2   0  -6 1272.77 59.9199   5
   2   0   6 1274.29 62.1309   5
  -2   0  -7 26.1259 20.6310   4
  -2   0  -7-6.63909 17.2789   5
  -2   0  -8-4.91105 21.6043   4
  -2   0  -8 7.40003 20.5887   5
  -2   0  -9 5.41631 28.1925   4
  -2   0  -9-4.00590 22.0104   5
  -2   0 -10 274.660 44.1131   4
   2  -1 -10 318.256 47.6527   4
   2   1 -10 269.009 40.2120   4
   2  -1 -10 301.333 47.3994   5
   2   1  -9 1132.10 68.3121   4
   2  -1  -9 1132.39 73.1634   4
   2   1  -9 1070.36 68.5093   5
   2  -1  -9 1022.87 73.4554   5
   2  -1  -8 435.653 47.0120   4
   2   1  -8 600.135 46.8444   4
   2   1  -8 513.367 47.4203   5
   2  -1  -8 609.467 56.6220   5
  -2  -1   8 543.163 57.6728   1
  -2   1   8 531.173 57.8868   1
   2   1  -7 484.142 39.4662   4
   2  -1  -7 648.669 50.3833   4
  -2   1   7 443.601 48.8549   1
  -2  -1   7 557.133 53.2958   1
   2  -1  -7 577.425 50.9732   5
   2   1  -7 496.999 43.6678   5
   2   1  -6 8965.87 194.312   4
   2  -1  -6 8688.25 206.416   4
  -2   1   6 8988.44 222.564   1
  -2  -1   6 8926.33 222.393   1
   2   1  -6 8946.31 212.020   1
   2  -1  -6 8635.17 209.117   1
   2  -1  -6 8994.48 215.337   5
   2   1  -6 8882.52 202.884   5
  -2  -1   6 9141.63 196.833   4
   2   1  -5 10118.6 201.938   4
   2  -1  -5 10248.0 217.562   4
   2  -1  -5 9968.75 219.613   1
  -2  -1   5 10007.7 228.436   1
  -2   1   5 10398.2 230.623   1
   2   1  -5 9887.96 219.218   1
   2   1  -5 9716.52 211.587   5
   2  -1  -5 10321.8 226.340   5
  -2  -1   5 9892.15 202.030   4
  -2   1   5 9994.68 214.091   4
   2  -1  -4 289.422 27.7088   4
   2   1  -4 372.374 25.5586   4
  -2   1   4 306.727 27.6977   4
   2  -1  -4 305.583 29.1113   1
  -2  -1   4 398.559 33.8024   1
  -2   1   4 341.490 31.7768   1
   2   1  -4 327.860 29.9326   1
   2  -1  -4 254.761 28.6043   5
   2   1  -4 354.135 29.3442   5
  -2  -1   4 361.056 25.3733   4
   2   1  -3 1330.16 43.0477   4
   2  -1  -3 1226.68 51.2410   1
   2   1  -3 1180.13 49.9898   1
   2  -1  -3 1272.43 54.9871   5
  -2   1   3 1342.84 51.5425   4
  -2  -1   3 1374.66 43.7063   4
   2  -1  -3 1310.60 51.9578   4
   2   1  -2 17042.0 297.890   1
   2  -1  -2 17168.8 298.582   1
  -2   1   2 17651.1 298.656   4
  -2  -1   2 17647.2 280.453   4
   2  -1  -2 17534.1 300.070   4
   2   1  -2 17970.1 280.608   4
   2   1  -1 129195. 1978.60   2
   2  -1  -1 133398. 1979.20   2
  -2   1   1 135745. 1985.69   4
   2   1  -1 134485. 1974.24   5
  -2   1   0 56016.7 853.317   3
   2   1   0 56986.4 846.650   4
   2  -1   0 56636.5 853.595   3
  -2  -1   0 56540.3 847.626   6
  -2   1  -1 104579. 1559.65   1
   2  -1   1 105760. 1560.74   1
   2   1   1 103367. 1561.45   4
   2  -1   2 992.411 37.8953   4
  -2   1  -2 1031.18 38.7438   1
   2   1   2 1000.41 39.5272   1
  -2  -1  -2 1021.75 39.2346   1
   2  -1   2 1019.59 39.8868   1
   2   1   2 1035.41 41.0685   7
   2  -1   2 980.972 31.6529   5
   2  -1   2 1008.35 40.4478   7
   2   1   2 1027.10 38.7788   5
  -2  -1  -2 1068.40 39.5104   5
  -2   1  -2 1007.16 31.9906   5
  -2   1  -3 16848.8 296.738   4
   2  -1   3 16617.6 292.998   4
  -2  -1  -3 16755.6 295.256   5
   2   1   3 17103.6 294.645   5
  -2   1  -3 17216.9 280.559   5
  -2  -1  -3 16420.6 303.521   7
  -2   1  -3 16922.6 304.357   7
   2  -1   3 16983.7 281.396   5
   2   1   3 16604.0 300.104   1
   2  -1   3 16825.4 300.868   1
  -2  -1  -3 16683.0 295.646   1
  -2   1  -3 17060.8 296.071   1
  -2  -1  -4 7125.63 165.184   4
   2   1   4 7423.26 164.391   4
  -2   1  -4 7206.16 160.960   4
   2  -1   4 7136.40 157.170   4
   2  -1   4 7304.62 147.656   5
  -2  -1  -4 7025.89 169.673   7
  -2   1  -4 7255.21 145.250   5
  -2   1  -4 7166.39 170.790   7
   2   1   4 7343.80 159.404   5
  -2  -1  -4 7109.39 158.302   5
  -2   1  -4 7296.11 161.172   1
   2  -1   4 7232.21 168.155   1
   2   1   4 7096.94 166.923   1
  -2  -1  -4 7320.01 160.592   1
  -2  -1  -5 3044.31 103.567   4
  -2   1  -5 3119.17 98.9293   4
   2  -1   5 3188.98 98.0065   4
   2  -1   5 2975.39 105.277   1
   2   1   5 3147.57 107.490   1
  -2  -1  -5 3175.82 100.028   1
  -2   1  -5 3078.16 98.9328   1
  -2   1  -5 3021.19 85.4763   5
   2  -1   5 3109.18 89.4758   5
  -2  -1  -5 3067.36 108.372   7
  -2   1  -5 3074.41 108.501   7
   2   1   5 3186.55 99.0191   5
  -2  -1  -5 3071.06 96.7672   5
  -2   1  -6 24.9139 16.5809   4
  -2  -1  -6 47.8878 22.7625   4
  -2   1  -6 53.4797 20.8163   1
   2   1   6 65.3192 22.9958   1
  -2  -1  -6 46.4536 22.0158   1
   2  -1   6 56.8779 21.4413   1
   2  -1   6 30.7448 17.0479   5
  -2  -1  -6 68.5468 28.1508   7
  -2   1  -6 54.7037 26.6116   7
  -2  -1  -6 26.4621 19.3140   5
  -2   1  -6 29.7622 15.8977   5
  -2  -1  -7 4.60111 19.4147   4
  -2   1  -7 28.7638 20.1295   4
   2   1   7 10.2738 20.7116   1
   2  -1   7-5.16152 22.7064   1
  -2  -1  -7 10.7295 27.5226   7
  -2   1  -7 26.7454 27.4422   7
  -2   1  -7-2.87146 16.3732   5
  -2  -1  -7 11.2548 19.2469   5
  -2  -1  -8 623.152 55.9684   4
  -2   1  -8 576.523 52.6754   4
   2   1   8 448.304 53.0209   1
   2  -1   8 563.055 57.9152   1
  -2  -1  -8 675.074 65.9519   7
  -2   1  -8 514.536 42.3446   5
  -2   1  -8 458.693 58.0059   7
  -2  -1  -8 565.916 49.6299   5
  -2   1  -9 669.135 59.1452   4
  -2  -1  -9 891.208 70.6413   4
  -2   1  -9 758.035 73.3831   7
  -2  -1  -9 855.991 77.6608   7
  -2   1  -9 645.526 49.0357   5
  -2  -1  -9 714.443 58.4123   5
  -2  -1 -10 79.5503 33.6360   4
  -2  -1 -10 56.6169 26.9192   5
   2  -2 -10 34.8228 30.6395   4
   2  -2 -10 5.71087 31.7796   5
   2   2  -9 277.931 36.3181   4
   2  -2  -9 233.286 40.6946   4
   2  -2  -9 190.416 49.0169   7
   2   2  -9 297.210 55.1284   7
   2   2  -9 328.133 39.3937   5
   2  -2  -9 273.630 45.0840   5
   2   2  -8 203.874 29.2538   4
   2  -2  -8 134.889 32.4042   4
   2  -2  -8 153.007 37.0939   5
   2   2  -8 204.548 32.3850   5
   2  -2  -7 5409.16 161.051   4
   2   2  -7 5252.94 135.980   4
  -2   2   7 4897.42 163.072   1
  -2  -2   7 5310.76 168.014   1
   2  -2  -7 5190.46 161.270   5
   2   2  -7 5028.07 139.228   5
  -2  -2   7 5110.59 137.145   4
   2   2  -6 50.8958 15.5415   4
   2  -2  -6 55.8129 22.1960   4
  -2  -2   6 54.3927 16.2912   4
   2  -2  -6 76.2389 23.7269   1
  -2  -2   6 30.8765 20.1791   1
  -2   2   6 44.0245 23.8887   1
   2   2  -6 19.0881 20.7186   1
   2   2  -6 81.1311 21.1893   5
   2  -2  -6 46.8525 27.0335   5
   2   2  -5 996.868 43.2449   4
   2  -2  -5 952.989 55.6648   4
   2  -2  -5 1127.15 57.9867   1
  -2  -2   5 970.631 58.2974   1
  -2   2   5 938.627 57.0611   1
   2   2  -5 896.629 53.4668   1
   2   2  -5 1021.31 49.6888   5
   2  -2  -5 1026.58 61.2695   5
  -2  -2   5 1028.88 45.3108   4
  -2   2   5 1041.47 56.7308   4
   2   2  -4 624.659 29.3021   4
   2  -2  -4 685.810 43.7203   4
   2   2  -4 629.909 40.5313   1
  -2   2   4 566.023 39.5829   1
   2  -2  -4 656.159 40.8245   1
  -2  -2   4 627.811 41.7533   1
   2   2  -4 654.150 36.5731   5
   2  -2  -4 590.924 43.8501   5
  -2  -2   4 592.721 29.9241   4
  -2   2   4 614.629 40.6701   4
   2   2  -3 5958.22 110.588   4
   2   2  -3 5962.02 135.441   1
   2  -2  -3 6114.48 136.393   1
   2  -2  -3 5818.77 143.728   5
  -2   2   3 5998.37 139.329   4
  -2  -2   3 6220.20 113.284   4
   2  -2  -3 5922.02 140.878   4
   2   2  -2 34326.8 550.357   1
   2  -2  -2 33915.3 550.037   1
   2   2  -2 34671.5 519.080   4
   2  -2  -2 34413.2 561.339   4
  -2   2   2 33897.8 559.767   4
   2   2  -2 34727.5 534.749   5
  -2  -2   2 35191.4 520.687   4
   2  -2  -1 2542.77 59.2067   2
   2   2  -1 2683.16 59.8031   2
   2   2  -1 2506.14 57.8294   5
  -2  -2   1 2513.22 59.1802   5
   2   2   0 1071.93 29.8400   4
  -2  -2   0 1076.99 29.6403   4
   2   2   0 1058.24 34.3214   5
  -2  -2   0 1059.11 34.9665   5
  -2  -2  -1 437.204 22.6800   4
   2   2   1 417.456 22.3920   4
   2  -2   1 438.109 21.2842   1
  -2  -2  -1 410.062 20.1843   1
  -2   2  -1 395.777 19.8194   1
   2   2   1 414.479 21.0196   1
   2  -2   1 364.628 21.1470   6
  -2   2  -1 421.906 23.1018   6
   2  -2   1 395.587 16.5741   5
   2  -2   2 6967.43 136.965   4
   2   2   2 7081.95 143.612   4
  -2  -2  -2 7035.86 144.956   4
  -2   2  -2 6787.78 136.320   1
   2  -2   2 6662.73 138.389   1
  -2  -2  -2 7094.49 137.463   1
   2   2   2 6992.77 138.619   1
   2   2   2 7104.37 141.128   7
   2   2   2 6631.73 141.398   5
   2  -2   2 7118.32 120.743   5
   2  -2   2 6973.98 140.661   7
  -2   2  -2 7011.32 140.756   6
  -2   2  -2 7074.53 120.963   5
   2  -2   3 6168.76 132.680   4
  -2   2  -3 6400.72 136.467   1
  -2  -2  -3 6218.39 135.255   1
   2   2   3 6544.82 141.552   1
   2  -2   3 6276.75 140.619   1
   2   2   3 6307.29 139.957   5
  -2  -2  -3 6238.27 142.562   7
  -2   2  -3 6221.79 142.561   7
  -2  -2  -3 6336.10 141.785   5
   2  -2   3 6318.70 117.402   5
  -2   2  -3 6326.27 116.107   5
   2  -2   4 2467.63 75.7373   4
   2   2   4 2273.96 79.1810   5
   2  -2   4 2400.60 64.5898   5
  -2  -2  -4 2376.54 84.9643   7
  -2   2  -4 2293.97 60.9382   5
  -2  -2  -4 2511.83 83.4541   5
  -2   2  -4 2288.51 84.2264   7
   2  -2   4 2523.64 85.9309   1
   2   2   4 2373.62 83.2528   1
  -2  -2  -4 2338.99 77.4482   1
  -2   2  -4 2450.96 79.4130   1
  -2   2  -5 7450.71 171.193   4
  -2  -2  -5 7676.51 186.455   4
   2  -2   5 7552.41 169.015   4
  -2  -2  -5 7906.30 177.104   1
   2   2   5 7299.43 182.144   1
   2  -2   5 7259.45 182.885   1
  -2   2  -5 7146.58 171.318   1
  -2   2  -5 7111.11 147.081   5
   2  -2   5 7430.17 154.934   5
  -2  -2  -5 7936.42 190.272   7
  -2   2  -5 7404.08 186.236   7
  -2  -2  -5 7294.29 176.799   5
   2   2   5 7573.57 178.166   5
  -2  -2  -6 357.352 39.5548   4
  -2   2  -6 333.197 34.3199   4
  -2   2  -6 287.263 34.5231   1
  -2  -2  -6 284.980 36.1984   1
   2   2   6 378.169 41.8258   1
   2  -2   6 359.708 41.1321   1
  -2  -2  -6 376.956 42.5652   7
   2  -2   6 297.577 28.8005   5
  -2   2  -6 379.737 43.4770   7
  -2   2  -6 343.332 26.9872   5
  -2  -2  -6 311.119 35.7292   5
  -2  -2  -7 495.776 50.2515   4
  -2   2  -7 560.046 46.3253   4
   2  -2   7 522.165 52.6001   1
   2   2   7 517.515 51.9461   1
   2  -2   7 441.796 36.7373   5
  -2   2  -7 517.624 35.8231   5
  -2  -2  -7 549.158 56.7892   7
  -2   2  -7 535.384 53.0919   7
  -2  -2  -7 535.337 47.5754   5
  -2  -2  -8-10.9143 24.4821   4
   2  -2   8-11.8700 26.1089   1
   2   2   8 17.6360 27.3688   1
  -2   2  -8 6.06664 28.2438   7
  -2  -2  -8 18.3012 28.4010   7
  -2   2  -8 5.39468 15.1958   5
  -2  -2  -8-4.60233 26.5527   5
  -2  -2  -9 323.704 49.4081   4
  -2  -2  -9 380.811 56.6302   7
  -2   2  -9 318.273 52.1434   7
  -2  -2  -9 267.790 41.8745   5
  -2  -2 -10 5.18628 27.7559   5
   2  -3 -10 427.471 54.7692   4
   2  -3 -10 305.649 53.7808   5
   2  -3  -9 297.410 47.7390   4
   2  -3  -9 259.579 51.0481   7
   2   3  -9 175.947 47.7209   7
   2  -3  -9 339.452 52.1500   5
   2   3  -8 342.358 32.7431   4
   2  -3  -8 302.495 43.3244   4
   2   3  -8 365.195 35.4968   5
   2  -3  -8 339.316 48.8858   5
   2   3  -7 971.080 48.1993   4
   2  -3  -7 1038.82 68.7637   4
  -2  -3   7 834.420 64.1101   1
   2   3  -7 822.653 48.2485   5
   2  -3  -7 869.604 66.9945   5
  -2  -3   7 903.950 49.2597   4
   2  -3  -6 1046.15 65.3461   4
   2   3  -6 898.125 42.3986   4
  -2  -3   6 939.688 62.9894   1
   2  -3  -6 941.085 59.1781   1
   2   3  -6 935.044 59.0819   1
  -2   3   6 870.810 60.6206   1
   2  -3  -6 1024.97 67.3430   5
   2   3  -6 958.142 48.8654   5
  -2  -3   6 958.616 45.9098   4
   2  -3  -5 10777.1 243.197   4
   2   3  -5 10820.8 195.708   4
   2  -3  -5 10625.8 230.127   1
  -2   3   5 10711.1 238.190   1
  -2  -3   5 11277.9 241.654   1
   2   3  -5 10731.2 230.215   1
   2  -3  -5 10532.1 245.542   5
   2   3  -5 10702.5 209.579   5
  -2  -3   5 10535.2 199.543   4
   2   3  -4 2445.03 58.0729   4
   2  -3  -4 2364.56 89.0830   4
   2   3  -4 2367.23 80.8777   1
   2  -3  -4 2512.12 82.8959   1
   2  -3  -4 2306.17 90.5031   5
   2   3  -4 2299.93 70.3430   5
  -2   3   4 2383.90 86.2408   4
  -2  -3   4 2391.44 60.0074   4
   2   3  -3 12336.4 234.434   1
   2  -3  -3 11901.9 232.489   1
   2   3  -3 12678.9 195.402   4
   2  -3  -3 12341.1 248.642   4
   2   3  -3 12114.2 209.878   5
  -2  -3   3 12381.4 197.941   4
  -2   3   3 12409.7 244.885   4
   2   3  -2 314.600 20.6278   2
   2  -3  -2 347.586 21.7110   2
   2  -3  -2 359.189 23.6433   1
   2   3  -2 363.270 23.3180   1
   2  -3  -2 383.558 30.6500   5
   2   3  -2 310.942 17.7033   5
   2  -3  -1 517.680 22.6483   2
   2   3  -1 550.628 23.1962   2
   2  -3  -1 546.050 32.0401   5
   2   3  -1 547.378 23.6575   5
  -2  -3   1 510.274 23.8974   5
  -2  -3   0 16356.6 262.353   4
   2   3   0 16649.3 263.782   4
   2   3   0 16540.9 272.386   5
   2  -3   0 15999.6 276.213   5
   2  -3   0 15953.8 288.792   4
  -2  -3   0 16340.5 273.504   5
  -2   3   0 16363.6 284.083   4
  -2  -3  -1 5781.65 117.458   4
   2   3   1 5933.02 118.006   4
  -2   3  -1 5753.70 108.852   1
   2  -3   1 5622.72 109.280   1
  -2  -3  -1 5490.79 107.651   1
   2   3   1 5667.18 108.636   1
   2  -3   1 5803.36 116.542   6
   2   3   1 5580.69 109.464   7
  -2  -3  -1 5649.25 120.960   5
   2   3   1 5955.31 121.133   5
   2  -3   1 5722.30 126.470   4
  -2  -3  -2 5269.93 122.167   4
   2   3   2 5481.46 121.863   4
  -2   3  -2 5481.00 121.364   3
  -2  -3  -2 5208.60 110.283   1
  -2   3  -2 5191.30 110.566   1
   2  -3   2 5327.23 113.726   1
   2   3   2 5259.42 112.542   1
  -2   3  -2 5452.24 115.855   6
   2  -3   2 5310.76 91.2818   5
   2  -3   2 5357.12 115.602   7
   2   3   2 5104.70 113.690   7
  -2  -3  -3 12916.6 251.365   4
   2  -3   3 12848.3 233.236   4
   2   3   3 12851.1 248.628   4
  -2   3  -3 12536.4 234.702   1
   2   3   3 12396.1 239.310   1
   2  -3   3 13100.3 242.680   1
  -2  -3  -3 13055.4 236.473   1
  -2   3  -3 12867.8 237.294   6
  -2   3  -3 12778.0 242.781   7
   2  -3   3 13076.7 206.893   5
   2   3   3 12567.6 245.695   5
  -2  -3  -3 12593.8 242.725   7
  -2  -3  -3 12294.1 246.621   5
  -2   3  -3 12997.0 204.884   5
   2  -3   4 19102.7 335.944   4
   2   3   4 19057.7 350.923   1
   2  -3   4 19024.0 352.693   1
  -2  -3  -4 18970.0 342.094   1
  -2   3  -4 19135.7 342.015   1
  -2  -3  -4 19242.2 356.662   5
  -2   3  -4 19903.3 343.573   6
  -2   3  -4 19189.7 354.292   7
  -2  -3  -4 19137.3 353.525   7
   2  -3   4 19320.3 310.579   5
   2   3   4 19631.1 354.540   5
  -2   3  -4 18900.3 304.861   5
   2  -3   5 99.3392 19.9814   4
  -2   3  -5 116.005 24.4610   1
  -2  -3  -5 116.509 24.1415   1
   2   3   5 107.318 24.8328   1
   2  -3   5 119.647 26.3525   1
   2  -3   5 72.9616 14.7948   5
  -2  -3  -5 100.433 26.6347   7
  -2   3  -5 111.081 28.6300   7
  -2  -3  -5 139.658 28.5739   5
  -2   3  -5 128.989 14.2217   5
  -2  -3  -6 668.333 55.0454   4
  -2  -3  -6 657.906 47.8789   1
   2  -3   6 700.265 53.8675   1
   2   3   6 716.679 55.0394   1
  -2   3  -6 635.906 47.6698   1
  -2   3  -6 668.092 31.8996   5
   2  -3   6 662.943 36.2785   5
  -2   3  -6 664.967 55.2641   7
  -2  -3  -6 665.237 54.9408   7
  -2  -3  -6 589.561 49.5527   5
  -2  -3  -7 164.550 35.1801   4
   2  -3   7 222.575 36.2785   1
   2   3   7 188.979 35.8011   1
  -2  -3  -7 248.106 40.6069   7
  -2   3  -7 219.825 38.6510   7
  -2   3  -7 208.225 21.7961   5
  -2  -3  -7 243.007 38.6056   5
  -2  -3  -8 3146.01 131.776   4
   2  -3   8 3262.60 135.286   1
   2   3   8 3155.12 132.580   1
  -2  -3  -8 2998.10 131.888   7
  -2   3  -8 2943.12 84.6149   5
  -2   3  -8 3063.08 134.060   7
  -2  -3  -8 2966.32 121.343   5
  -2  -3  -9 364.173 51.4427   4
  -2   3  -9 309.309 40.8776   6
  -2  -3  -9 282.282 51.7623   7
  -2   3  -9 313.802 51.4234   7
  -2  -3  -9 328.699 45.9582   5
  -2   3 -10 131.815 34.8761   6
  -2  -3 -10 90.2009 35.4595   5
   2  -4  -9 50.0272 30.6371   4
   2   4  -9 6.98002 35.8122   7
   2  -4  -9 41.7359 36.7235   7
   2  -4  -9 37.3180 35.8869   5
   2  -4  -8 399.436 50.5973   4
   2  -4  -8 507.636 58.2310   5
   2   4  -8 457.277 35.9206   5
   2  -4  -7 42.4519 26.8393   4
   2   4  -7 90.1574 19.7574   5
   2  -4  -7 48.4642 36.0961   5
   2  -4  -6 3595.35 130.931   4
   2  -4  -6 3674.26 121.235   1
   2   4  -6 3763.06 121.614   1
   2  -4  -6 3666.94 134.605   5
   2   4  -6 3649.06 96.4686   5
  -2  -4   6 3652.05 93.2991   4
   2  -4  -5 614.544 50.6386   4
   2  -4  -5 612.156 44.3989   1
   2   4  -5 691.700 47.0550   1
   2   4  -5 582.063 33.2267   5
   2  -4  -5 630.538 53.6868   5
   2   4  -5 611.979 28.6995   5
  -2  -4   5 642.006 29.8230   4
   2  -4  -4 3571.61 117.908   4
   2   4  -4 3525.36 102.088   1
   2  -4  -4 3460.50 101.550   1
   2   4  -4 3575.09 68.5303   6
   2   4  -4 3427.79 85.5751   5
  -2  -4   4 3595.30 71.8688   4
  -2   4   4 3525.49 112.769   4
   2   4  -4 3520.63 78.0126   5
   2   4  -3 3348.08 90.8475   1
   2  -4  -3 3364.09 90.0672   1
   2  -4  -3 3025.12 102.938   5
  -2   4   3 3233.64 102.193   5
   2   4  -3 3193.09 71.2194   5
   2   4  -2 5461.23 104.234   3
   2  -4  -2 5741.75 112.749   2
   2   4  -2 5674.00 118.109   1
   2   4  -2 5613.97 111.946   2
   2  -4  -2 5375.51 117.152   1
   2   4  -2 5454.40 106.507   5
   2  -4  -2 5501.60 138.235   5
  -2  -4   1 2685.78 50.3989   4
   2   4  -1 2628.45 64.7900   5
   2  -4  -1 2603.53 79.6825   5
  -2   4   1 2545.67 80.1587   4
   2   4  -1 2669.31 51.9260   4
   2  -4  -1 2733.43 84.2931   4
  -2  -4   1 2668.83 65.6703   5
   2  -4   0 4717.73 112.071   3
  -2  -4   0 4713.22 90.0752   2
  -2   4   0 4600.84 90.3312   2
  -2  -4   0 4895.89 96.5951   4
   2   4   0 4800.05 89.7007   1
   2  -4   0 4871.53 91.1148   1
   2   4   0 4889.76 104.523   5
  -2  -4   0 4720.03 105.217   5
   2  -4   0 5016.40 107.718   5
   2  -4   0 4750.52 118.479   4
   2   4   0 4756.25 97.5007   4
  -2   4   0 4737.83 113.845   4
  -2   4  -1 2728.20 77.0038   3
   2   4   1 2676.54 73.1378   4
  -2  -4  -1 2604.21 73.0005   4
   2  -4   1 2758.63 78.3572   3
   2  -4   1 2607.82 61.6094   1
   2   4   1 2580.55 60.9878   1
   2  -4   1 2616.88 70.5040   6
   2  -4   1 2598.33 62.4721   7
   2   4   1 2798.30 76.6512   5
   2  -4   1 2672.12 63.0529   5
  -2  -4  -1 2601.97 75.5097   5
   2   4   1 2632.67 62.3782   7
   2  -4   1 2581.41 80.0741   4
  -2  -4  -2 9501.90 189.977   4
   2   4   2 9663.90 189.799   4
  -2   4  -2 9253.47 187.257   3
   2   4   2 9211.04 173.426   1
   2  -4   2 9485.70 175.158   1
  -2  -4  -2 8972.89 169.886   1
  -2   4  -2 8895.78 169.781   1
  -2  -4  -2 9509.73 192.638   5
   2   4   2 9813.80 191.555   5
   2  -4   2 9305.74 151.254   5
   2   4   2 9228.78 175.500   7
   2  -4   2 8941.42 175.394   7
   2  -4   2 9286.19 176.349   6
   2  -4   2 9358.32 147.230   5
   2  -4   2 8966.85 189.390   4
   2   4   3 11856.1 237.930   4
  -2   4  -3 11646.1 231.835   3
   2  -4   3 11845.6 218.771   4
  -2  -4  -3 11970.4 240.622   4
  -2  -4  -3 12039.9 220.201   1
  -2   4  -3 11676.9 218.651   1
   2   4   3 11756.0 224.785   1
   2  -4   3 11890.8 226.653   1
  -2   4  -3 11453.6 221.414   6
   2  -4   4 63.2119 15.7190   4
  -2  -4  -4 74.2034 23.8937   4
   2   4   4 42.8682 16.6990   1
  -2   4  -4 60.5711 16.6691   1
   2  -4   4 66.8836 20.3241   1
  -2  -4  -4 55.9531 16.5996   1
  -2   4  -4 28.9792 17.6836   7
  -2   4  -4 62.5576 16.0033   6
  -2  -4  -4 55.5024 19.0782   7
  -2  -4  -4 57.8685 21.6124   5
   2  -4   5 371.720 31.2475   4
  -2  -4  -5 352.467 33.8903   1
  -2   4  -5 360.145 35.1499   1
   2   4   5 404.817 39.3451   1
   2  -4   5 401.325 38.7490   1
  -2   4  -5 387.956 33.6043   6
  -2   4  -5 301.392 36.6707   7
  -2  -4  -5 387.849 39.1247   7
  -2  -4  -5 480.199 44.7976   5
  -2   4  -5 337.683 15.5307   5
   2   4   6 2958.85 112.230   1
   2  -4   6 2914.41 111.754   1
  -2  -4  -6 2992.21 103.471   1
  -2   4  -6 2927.21 101.549   1
  -2   4  -6 2900.16 98.6994   6
  -2  -4  -6 2795.39 111.179   7
  -2   4  -6 2926.75 112.807   7
  -2  -4  -6 2823.09 111.451   5
  -2   4  -6 2691.65 61.8857   5
  -2  -4  -7 282.413 43.4842   4
   2   4   7 385.854 45.9748   1
   2  -4   7 315.919 42.7195   1
  -2   4  -7 339.719 38.0003   6
  -2  -4  -7 238.831 40.8300   7
  -2   4  -7 277.307 43.0795   7
  -2   4  -7 280.373 19.3159   5
  -2  -4  -7 298.822 42.4766   5
  -2  -4  -8 18.0441 28.0021   4
   2   4   8-11.5977 26.0151   1
   2  -4   8-11.8315 26.0242   1
  -2   4  -8 16.2829 19.6168   6
  -2  -4  -8-5.93570 27.6343   7
  -2   4  -8-5.86835 29.6599   7
  -2  -4  -8-21.7345 30.6111   5
  -2  -4  -9 32.7398 33.0996   4
  -2   4  -9 49.1524 24.8709   6
  -2  -4  -9 6.60503 32.8784   7
  -2   4  -9 58.9633 34.5896   7
  -2  -4  -9 46.4781 30.6747   5
   2  -5  -9 484.080 59.4037   4
   2  -5  -9 596.564 71.0155   7
   2   5  -9 535.890 68.2691   7
   2  -5  -9 466.730 63.0121   5
   2  -5  -8 944.937 75.7372   4
   2   5  -8 926.795 76.4354   7
   2  -5  -8 838.854 73.7430   7
   2  -5  -8 1020.66 79.8480   5
   2  -5  -7 5.69114 24.0137   4
   2   5  -7-1.71585 10.7810   6
   2   5  -7-1.63965 12.2409   5
   2  -5  -7-5.72630 31.8640   5
   2  -5  -6 632.830 57.5414   4
   2   5  -6 702.573 51.3645   1
   2  -5  -6 554.742 46.6798   1
   2   5  -6 606.691 28.0436   6
   2  -5  -6 657.725 59.5142   5
   2   5  -6 561.464 30.8847   5
  -2  -5   6 618.939 30.6416   4
   2   5  -6 678.164 28.8140   5
   2  -5  -5 2194.39 97.9392   4
   2  -5  -5 2338.34 85.6599   1
   2   5  -5 2274.11 84.8227   1
   2   5  -5 2212.74 49.9641   6
   2   5  -5 2195.62 61.5755   5
  -2  -5   5 2154.16 52.9475   4
   2   5  -5 2166.82 55.1973   5
   2  -5  -4 3368.39 99.8927   1
   2   5  -4 3406.45 99.4955   1
   2  -5  -4 3306.49 118.612   5
   2   5  -4 3476.62 74.1640   5
   2   5  -3 5453.84 115.692   3
   2  -5  -3 5399.78 125.795   1
   2   5  -3 5412.90 125.121   1
  -2   5   3 5682.99 148.605   5
   2  -5  -3 5634.89 152.496   5
   2   5  -3 5603.12 106.540   5
   2   5  -2 2444.98 59.8524   3
   2   5  -2 2479.66 66.2929   1
   2  -5  -2 2366.36 60.9659   2
   2   5  -2 2371.66 60.8704   2
   2  -5  -2 2393.23 66.0301   1
   2  -5  -2 2423.30 86.2657   5
  -2   5   2 2509.66 84.8669   5
   2   5  -2 2427.48 60.4659   5
  -2  -5   2 2376.50 59.9374   5
   2  -5  -2 2419.44 88.8909   4
  -2   5   2 2490.28 86.3516   4
  -2  -5   1 6627.51 115.629   4
   2  -5  -1 6460.94 123.334   1
   2   5  -1 6574.57 122.734   1
   2  -5  -1 6624.24 150.648   5
   2   5  -1 6681.81 130.710   5
   2   5  -1 6675.60 117.958   4
  -2  -5   1 6295.35 130.315   5
  -2   5   1 6826.55 155.116   4
   2  -5  -1 6583.20 158.667   4
   2  -5   0 38420.4 622.571   3
  -2  -5   0 38239.2 599.180   4
  -2  -5   0 38646.8 582.325   2
   2  -5   0 38240.0 583.303   1
  -2   5   0 37970.4 583.449   2
   2   5   0 38718.0 582.217   1
  -2  -5   0 38437.9 610.107   5
   2   5   0 38419.5 608.868   5
   2  -5   0 37644.2 611.676   5
  -2   5   0 38839.9 625.634   4
   2   5   0 37991.2 600.805   4
   2  -5   0 39301.5 633.478   4
  -2  -5  -1 10248.2 200.448   4
   2  -5   1 10618.7 209.698   3
   2   5   1 10461.5 179.703   1
   2  -5   1 10448.9 180.477   1
   2   5   1 10582.1 205.516   5
   2   5   1 10513.3 181.457   7
  -2  -5  -1 10488.5 206.876   5
   2  -5   1 10360.9 185.454   5
   2  -5   1 10631.9 182.636   7
   2  -5   1 10369.7 215.597   4
   2   5   1 10819.8 202.965   4
  -2   5  -2 1061.42 49.1068   3
  -2  -5  -2 1036.45 50.1801   4
   2   5   2 1038.66 39.8670   1
  -2   5  -2 965.807 36.6550   1
   2  -5   2 1016.07 39.9563   1
  -2  -5  -2 947.377 36.4478   1
   2  -5   2 1015.03 42.0192   6
   2  -5   2 1041.78 25.7579   5
  -2  -5  -2 1018.94 50.4936   5
   2   5   2 907.066 48.2460   5
   2  -5   2 1003.93 23.5962   5
   2   5   2 904.914 47.0632   4
   2  -5   2 1069.37 50.6317   4
  -2   5  -3 2534.96 85.0910   3
   2  -5   3 2616.49 75.8437   4
  -2  -5  -3 2600.76 92.0391   4
   2   5   3 2731.12 80.4110   1
   2  -5   3 2570.83 79.3649   1
  -2   5  -3 2746.03 75.7528   1
  -2  -5  -3 2599.57 75.0827   1
   2   5   3 2516.43 90.3424   5
  -2  -5  -3 2816.27 94.7450   5
   2   5   3 2546.92 88.8970   4
   2  -5   3 2667.70 86.5462   4
   2  -5   4 792.040 41.4310   4
  -2   5  -4 893.722 51.1942   3
  -2  -5  -4 910.440 57.6593   4
  -2  -5  -4 931.437 50.5676   7
  -2   5  -4 918.242 46.0613   6
  -2   5  -4 833.231 44.5024   1
   2   5   4 857.937 48.7630   1
  -2  -5  -4 894.118 46.0261   1
   2  -5   4 899.258 50.1777   1
   2  -5   5 12006.3 234.733   4
  -2  -5  -5 11852.3 271.680   4
  -2   5  -5 12072.0 242.742   1
   2  -5   5 12232.3 259.345   1
  -2  -5  -5 12187.0 244.314   1
   2   5   5 11872.5 256.008   1
  -2  -5  -5 11860.3 268.991   5
  -2  -5  -5 11680.3 254.856   7
  -2   5  -5 11909.6 240.246   6
  -2   5  -5 11480.6 252.857   7
   2   5   6 12.9185 18.9464   1
  -2   5  -6 17.1620 20.0347   1
   2  -5   6 30.8606 21.5992   1
  -2  -5  -6 17.3067 19.2637   1
  -2   5  -6 34.6699 17.5416   6
  -2  -5  -6 17.2961 21.8571   7
  -2   5  -6 8.54254 20.9263   7
  -2  -5  -6 62.9539 27.2836   5
   2   5   7 2504.88 108.932   1
   2  -5   7 2268.14 105.085   1
  -2   5  -7 2334.61 107.716   7
  -2  -5  -7 2234.07 104.728   7
  -2  -5  -7 2404.60 111.296   5
  -2   5  -7 2302.52 90.5680   6
  -2  -5  -8-18.9201 33.2929   4
  -2   5  -8 11.6693 22.7013   6
  -2  -5  -8-17.4104 31.4758   7
  -2   5  -8 11.4406 31.4303   7
  -2  -5  -8 64.0902 31.6001   5
  -2  -5  -9 1036.54 82.9185   4
  -2  -5  -9 1091.68 82.1244   5
  -2  -5  -9 1083.19 83.7237   7
  -2   5  -9 892.550 77.9268   7
   2  -6  -9 48.9481 29.5327   4
   2  -6  -9 107.236 41.2975   7
   2   6  -9 140.621 44.8867   7
   2  -6  -9 96.7802 42.5939   5
   2  -6  -8 144.295 38.3356   4
   2  -6  -8 120.484 36.3972   7
   2   6  -8 186.568 43.0686   7
   2  -6  -8 130.756 43.4783   5
   2  -6  -7 206.666 41.1864   4
   2  -6  -7 200.065 45.3588   5
   2  -6  -6 111.923 32.7018   4
   2   6  -6 118.018 27.3001   1
   2  -6  -6 158.629 30.7980   1
   2   6  -6 104.039 12.4086   5
  -2  -6   6 114.520 12.1591   4
   2  -6  -5 1315.64 62.9763   1
   2   6  -5 1341.26 63.7289   1
   2   6  -5 1358.44 35.4492   5
   2   6  -5 1304.35 38.6243   5
   2   6  -4-4.19125 10.7512   3
   2  -6  -4-7.70790 16.6116   1
   2   6  -4-5.05220 16.3323   1
   2  -6  -4 4.44231 26.2188   5
   2   6  -4-3.54619 6.97686   5
   2   6  -3 13675.3 242.368   3
   2   6  -3 13808.2 249.177   1
   2  -6  -3 13301.2 239.988   2
   2  -6  -3 13614.4 249.787   1
   2   6  -3 13705.8 241.734   2
   2   6  -3 13616.4 227.580   5
   2  -6  -3 13674.6 288.079   5
   2  -6  -3 13787.4 292.361   4
   2   6  -2 4687.48 96.9706   2
   2  -6  -2 4685.25 97.4719   2
   2  -6  -2 4602.64 102.363   1
   2   6  -2 4817.74 102.403   1
  -2   6   2 4809.43 131.670   5
   2   6  -2 4821.70 100.896   5
   2  -6  -2 4763.83 134.251   5
   2  -6  -2 4818.95 139.138   4
  -2   6   2 4958.44 136.113   4
  -2  -6   2 4716.34 100.222   5
  -2  -6   1 14262.6 240.443   3
  -2  -6   1 14288.9 233.372   4
   2   6  -1 13532.7 229.955   1
   2  -6  -1 13778.9 232.106   1
   2   6  -1 14401.0 248.692   5
   2  -6  -1 14202.1 270.836   5
   2   6  -1 14029.0 235.217   4
   2  -6  -1 14169.0 283.967   4
  -2   6   1 14018.7 276.235   4
  -2  -6   1 14129.1 247.546   5
   2  -6   0 2538.19 83.0070   3
  -2  -6   0 2539.55 66.4677   3
  -2  -6   0 2376.86 67.6813   4
   2   6   0 2442.85 50.4754   1
   2  -6   0 2434.01 51.4500   1
   2   6   0 2359.56 73.3464   5
   2   6   0 2482.81 51.0679   7
   2  -6   0 2292.03 72.7129   5
  -2  -6   0 2386.31 72.9227   5
   2  -6   0 2567.15 88.6559   4
   2   6   0 2409.83 68.7370   4
  -2   6   0 2373.16 81.5677   4
  -2  -6  -1 2174.31 71.0441   4
   2  -6   1 2111.10 75.5611   3
   2   6   1 2069.75 51.0538   1
   2  -6   1 2092.74 51.5046   1
   2   6   1 2161.21 73.6327   5
   2  -6   1 2024.79 52.7078   7
   2  -6   1 2137.73 58.6264   5
  -2  -6  -1 2197.34 74.7672   5
   2   6   1 2152.96 71.1402   4
  -2   6  -1 2012.99 72.5674   4
   2  -6   1 1985.80 75.9488   4
   2   6   2 8.49464 13.6454   4
  -2   6  -2 5.45301 11.7521   3
  -2  -6  -2 11.5681 15.2669   4
  -2  -6  -2-1.28147 7.56353   1
   2  -6   2 26.3498 9.64314   1
  -2   6  -2 1.28637 8.61959   1
   2   6   2-4.49184 9.49972   1
   2  -6   2 3.93843 9.33035   6
   2   6   2-8.72487 16.7792   5
   2  -6   2 14.0895 5.45738   5
   2  -6   2 0.46664 3.67272   5
  -2  -6  -2 24.3075 16.4794   5
   2  -6   2 2.87629 12.3977   4
   2   6   3 452.089 31.3887   1
   2  -6   3 499.770 33.1319   1
  -2  -6  -3 455.804 29.1835   1
  -2   6  -3 495.519 29.0528   1
  -2   6  -3 503.541 37.8727   3
  -2  -6  -3 501.486 41.8683   4
   2  -6   3 496.219 37.4783   4
  -2  -6  -3 422.492 39.3894   5
  -2  -6  -4 1259.84 70.6060   4
   2  -6   4 1345.73 54.6992   4
  -2   6  -4 1434.14 66.7071   3
   2  -6   4 1389.19 62.5797   1
  -2  -6  -4 1400.73 56.5900   1
  -2   6  -4 1367.88 55.6416   1
   2   6   4 1253.27 58.8778   1
  -2  -6  -4 1256.75 70.2087   5
   2  -6   4 1382.93 64.5983   4
   2   6   5 4500.64 134.735   1
  -2   6  -5 4849.85 127.025   1
   2  -6   5 4672.04 138.805   1
  -2  -6  -5 4490.60 124.371   1
   2  -6   5 4918.21 122.060   4
  -2   6  -5 4658.58 137.928   3
  -2  -6  -5 4739.00 153.711   4
   2  -6   5 4636.20 133.978   4
  -2  -6  -6 376.344 47.2496   4
  -2  -6  -6 197.406 29.6350   1
  -2   6  -6 299.568 34.6603   1
   2   6   6 267.862 37.0779   1
   2  -6   6 301.605 39.2525   1
  -2   6  -6 332.753 33.1298   6
  -2   6  -6 256.239 37.3159   7
  -2  -6  -6 364.811 41.7849   7
  -2  -6  -6 249.724 41.1529   5
   2   6   7 1122.84 72.8976   1
   2  -6   7 1036.20 71.2027   1
  -2   6  -7 1101.97 60.3775   6
  -2  -6  -7 1065.78 78.6858   5
  -2  -6  -7 1324.21 79.0799   7
  -2   6  -7 1114.77 73.7161   7
  -2   6  -8 178.946 30.3844   6
  -2  -6  -8 230.686 41.5227   7
  -2  -6  -8 216.820 42.6713   5
   2  -7  -9 142.073 44.4360   7
   2   7  -9 173.698 46.3875   7
   2  -7  -8 657.899 68.8039   4
   2   7  -8 716.568 66.9391   7
   2  -7  -8 650.870 64.3346   7
   2  -7  -8 609.588 70.9381   5
   2  -7  -7 516.378 57.6860   4
   2  -7  -7 386.212 46.6137   7
   2   7  -7 393.258 47.7419   7
   2   7  -6 58.0342 18.4345   3
   2  -7  -6 41.9892 23.2515   1
   2   7  -6 27.6019 19.4477   1
   2   7  -5 78.6775 17.3126   3
   2  -7  -5 90.3056 33.4006   5
   2  -7  -5 89.2508 20.9775   1
   2   7  -5 90.4801 21.0570   1
   2   7  -4 11301.0 220.690   3
   2  -7  -4 12027.4 278.612   4
   2  -7  -4 11600.9 227.013   1
   2   7  -4 11080.8 223.445   1
   2  -7  -4 11612.6 217.876   2
   2   7  -4 12002.0 221.186   2
   2   7  -4 11415.6 186.728   5
   2  -7  -4 11051.4 267.624   5
   2  -7  -3 45.2124 25.1769   4
   2   7  -3 59.9504 13.4256   3
   2  -7  -3 60.4752 15.1789   1
   2  -7  -3 74.0468 13.1122   2
   2   7  -3 77.8429 15.7163   1
   2   7  -3 54.9153 12.9856   2
   2  -7  -3 70.1761 25.4418   5
   2   7  -3 72.9940 11.9545   5
  -2  -7   2 4955.03 88.3914   4
   2  -7  -2 4880.28 102.912   1
   2   7  -2 4955.39 101.565   1
  -2  -7   2 5086.86 86.8555   6
   2   7  -2 4931.20 107.500   5
  -2   7   2 5037.35 139.248   5
   2  -7  -2 4819.68 139.480   5
   2  -7  -2 4943.05 148.534   4
  -2  -7   2 4898.37 106.395   5
  -2  -7   1 1204.54 45.2046   3
   2  -7  -1 1091.25 56.7968   3
  -2  -7   1 1144.88 40.2708   4
   2  -7  -1 1229.30 33.4882   1
   2   7  -1 1225.89 29.9131   1
   2  -7  -1 1175.86 31.1235   1
   2   7  -1 1221.04 31.3947   1
   2   7  -1 1214.38 47.8141   5
   2  -7  -1 1200.89 58.0428   5
   2  -7  -1 1176.29 63.8853   4
  -2   7   1 1149.38 59.8430   4
  -2  -7   1 1308.36 49.0170   5
   2   7  -1 1171.82 41.7407   4
   2  -7   0 32332.5 545.801   3
  -2  -7   0 32472.3 516.452   3
  -2  -7   0 32543.4 519.907   4
   2  -7   0 32473.4 481.744   1
   2  -7   0 31393.1 480.189   1
   2  -7   0 31365.1 481.474   7
  -2  -7   0 32303.8 528.992   5
   2  -7   0 32480.2 527.785   5
   2   7   0 31698.6 528.067   5
   2  -7   0 32434.9 556.215   4
  -2   7   0 32094.9 546.469   4
   2   7   0 32345.6 521.097   4
   2  -7   1 2604.32 89.3406   3
  -2  -7  -1 2609.08 54.0206   2
  -2  -7  -1 2539.23 83.4862   4
  -2   7  -1 2581.69 54.8059   2
   2   7   1 2595.74 55.2717   1
   2  -7   1 2565.97 56.8370   1
   2  -7   1 2663.44 69.9242   5
  -2  -7  -1 2683.67 88.3003   5
   2   7   1 2513.72 85.8544   5
  -2   7  -1 2681.80 88.2204   4
   2  -7   1 2677.18 93.3524   4
   2   7   1 2723.25 85.3696   4
  -2  -7  -2 96.1415 22.2647   4
   2   7   2 103.148 22.0644   4
   2  -7   2 111.014 15.2613   1
   2   7   2 128.300 15.3008   1
   2  -7   2 137.317 20.4006   6
  -2  -7  -2 130.849 27.4263   5
   2  -7   2 124.029 22.6208   4
   2  -7   2 107.605 9.52230   5
   2   7   3 377.253 28.6982   1
  -2   7  -3 423.174 26.9426   1
  -2  -7  -3 429.479 26.9695   1
   2  -7   3 391.157 29.2030   1
  -2   7  -3 404.274 36.2099   3
  -2  -7  -3 405.176 40.3837   4
  -2  -7  -3 492.760 43.9959   5
   2  -7   3 391.284 35.6416   4
  -2  -7  -4 8300.27 213.598   4
  -2   7  -4 8351.62 198.147   3
   2  -7   4 8381.66 176.240   4
   2  -7   4 8412.67 186.963   1
  -2  -7  -4 8578.52 176.213   1
  -2   7  -4 8630.51 175.446   1
   2   7   4 8026.46 183.091   1
  -2  -7  -4 8463.42 213.981   5
   2  -7   4 8744.97 199.050   4
   2   7   5 62.1266 21.7271   1
  -2  -7  -5 131.217 22.5520   1
   2  -7   5 78.0827 23.4059   1
  -2   7  -5 85.0934 19.8129   1
  -2  -7  -5 91.3998 30.6568   4
   2  -7   5 83.1321 18.3253   4
   2  -7   5 86.4361 22.4454   4
  -2  -7  -5 149.807 34.3397   5
  -2  -7  -6 287.698 33.8716   1
  -2   7  -6 299.618 33.4904   1
   2  -7   6 291.175 39.0632   1
   2   7   6 391.251 41.0408   1
  -2  -7  -6 301.202 45.5139   4
   2  -7   6 342.045 36.7690   4
   2   7   7 19.4487 21.3942   1
   2  -7   7 30.1603 24.2281   1
  -2  -7  -7 56.4422 31.2162   4
  -2  -7  -7 54.7548 31.2149   5
   2  -7   7 23.7774 18.1230   4
  -2  -7  -8 1153.21 86.0068   5
   2  -8  -9 6.12052 30.4621   7
   2   8  -9-12.1259 33.3129   7
   2  -8  -8 145.356 39.9963   4
   2   8  -8 181.820 40.9083   7
   2  -8  -8 117.375 35.1908   7
   2  -8  -8 200.087 50.7389   5
   2  -8  -7 4.94314 25.7296   7
   2   8  -7-4.86203 25.6664   7
   2  -8  -6 420.200 52.7035   4
   2   8  -6 514.658 40.6268   3
   2  -8  -6 464.352 46.6064   7
   2   8  -6 466.574 46.1840   7
   2  -8  -6 433.030 58.0141   5
   2  -8  -6 464.275 40.7770   1
   2   8  -6 500.454 42.6636   1
   2   8  -5 18.9547 14.8817   3
   2  -8  -5 47.1201 31.0948   4
   2  -8  -5 16.8310 32.7441   5
   2  -8  -5 20.7594 21.5276   7
   2   8  -5 43.7776 23.3316   7
   2   8  -5 19.1074 16.9850   1
   2  -8  -5 14.0715 16.9784   1
   2  -8  -4 695.831 60.5890   4
   2   8  -4 687.514 40.1469   3
   2  -8  -4 762.874 41.0415   1
   2   8  -4 705.505 38.7424   1
   2  -8  -4 727.882 37.1998   2
   2   8  -4 733.589 38.0017   2
   2  -8  -4 765.851 61.4668   5
   2   8  -3 4894.91 102.561   2
   2  -8  -3 4748.44 102.341   2
   2  -8  -3 4719.19 105.880   1
   2   8  -3 4514.81 102.945   1
   2   8  -3 4679.59 97.3798   5
   2  -8  -3 4929.78 151.296   5
   2  -8  -3 4753.27 155.348   4
  -2  -8   2 17428.1 282.419   4
   2  -8  -2 17601.1 286.178   1
   2   8  -2 17851.6 283.592   1
  -2  -8   2 18090.3 279.992   6
   2   8  -2 17697.1 303.096   5
   2  -8  -2 17797.9 349.737   5
   2  -8  -2 17455.6 363.362   4
  -2  -8   2 17706.9 301.713   5
  -2  -8   1 215.768 19.9683   4
   2  -8  -1 239.272 29.6153   3
   2  -8  -1 291.251 36.5794   4
   2   8  -1 206.257 24.9147   5
   2  -8  -1 255.183 31.0395   5
  -2  -8   1 215.067 22.5276   5
   2   8  -1 241.081 20.6825   4
  -2  -8   0 721.722 39.0920   3
  -2  -8   0 756.074 41.0152   4
   2  -8   0 779.807 50.4706   3
   2  -8   0 747.977 43.3576   5
  -2  -8   0 818.851 45.3848   5
   2   8   0 736.380 45.0909   5
   2   8   0 741.007 40.9186   4
   2  -8   0 832.400 55.2455   4
  -2   8   0 787.112 49.9553   4
   2  -8   1 395.701 36.7737   3
   2  -8   1 382.908 37.4304   4
  -2  -8  -1 366.776 33.2380   4
   2   8   1 440.079 34.6397   4
   2  -8   1 365.488 25.4154   5
  -2  -8  -1 418.515 36.3900   5
  -2   8  -1 405.944 35.4374   4
  -2  -8  -2 1438.99 69.1862   4
   2   8   2 1353.94 40.7972   1
   2  -8   2 1311.88 41.7406   1
   2  -8   2 1292.34 54.3170   6
  -2  -8  -2 1388.41 69.0246   5
   2  -8   2 1369.55 34.4552   5
   2  -8   2 1330.70 65.9999   4
  -2   8  -3 6088.47 158.111   3
  -2  -8  -3 5961.74 167.885   4
   2  -8   3 6067.54 132.085   1
  -2  -8  -3 5949.70 123.371   1
  -2   8  -3 5929.15 123.221   1
   2   8   3 5933.48 130.105   1
  -2  -8  -3 6149.13 171.084   5
   2  -8   3 6177.05 159.362   4
  -2  -8  -4 312.096 27.0397   1
  -2   8  -4 350.167 27.8158   1
   2   8   4 274.239 28.4058   1
   2  -8   4 312.223 29.3726   1
  -2  -8  -4 261.198 37.3973   4
   2  -8   4 252.492 25.6162   4
  -2   8  -4 331.858 36.2055   3
   2  -8   4 318.569 34.7156   4
  -2  -8  -4 299.848 40.4052   5
  -2  -8  -5 1905.17 97.7621   4
   2   8   5 1683.84 74.9730   1
   2  -8   5 1717.73 75.9326   1
  -2  -8  -5 1781.76 69.0546   1
  -2   8  -5 1655.51 66.6355   1
  -2  -8  -5 1745.91 94.3532   5
   2  -8   5 1643.04 76.5880   4
  -2  -8  -6 3813.71 115.541   1
  -2   8  -6 3880.61 115.245   1
   2  -8   6 3803.87 129.037   1
   2   8   6 3752.67 126.368   1
  -2  -8  -6 3770.95 148.805   4
   2  -8   6 3928.57 125.788   4
   2   8   7 32.8894 24.4694   1
   2  -8   7 96.9687 29.8712   1
  -2  -8  -7 45.8702 29.4088   4
   2  -9  -7 35.9227 35.1954   4
   2  -9  -7 4.59985 23.9439   7
   2   9  -7 13.4094 26.3821   7
   2  -9  -7 27.9635 33.1236   5
   2  -9  -6 20.2652 31.4490   4
   2  -9  -6 27.4497 21.2683   7
   2   9  -6-7.56916 23.0695   7
   2  -9  -6-6.48120 36.9554   5
   2  -9  -5 1005.12 78.1790   4
   2  -9  -5 991.032 75.5728   5
   2  -9  -5 1025.40 56.8108   7
   2   9  -5 990.144 54.8729   7
   2  -9  -4-5.80185 26.0287   4
   2  -9  -4-10.5665 27.5001   5
   2  -9  -4 16.7444 16.3023   7
   2   9  -4-11.3215 17.1376   7
   2   9  -4 7.52327 13.1347   1
   2  -9  -4 21.7951 14.6892   1
   2  -9  -3 42.7555 23.5183   4
   2   9  -3 36.0043 10.8875   1
   2  -9  -3 58.1129 12.0347   1
   2  -9  -3 46.4022 24.8404   5
   2   9  -3 26.7177 11.6868   7
   2   9  -3 47.6823 12.1735   5
   2  -9  -3 32.7683 12.8190   7
   2  -9  -2 406.801 45.4321   4
  -2  -9   2 365.865 19.3248   4
   2  -9  -2 390.827 11.9221   1
  -2  -9   2 435.243 19.3053   6
   2  -9  -2 312.376 12.9630   7
   2   9  -2 416.400 28.9833   5
   2  -9  -2 371.715 41.3110   5
  -2  -9   2 409.106 26.1921   5
   2  -9  -1 11450.8 251.165   3
  -2  -9   1 11206.1 210.862   4
   2  -9  -1 11279.7 242.210   5
   2   9  -1 11624.7 225.189   5
   2  -9  -1 11552.0 264.745   4
   2   9  -1 11351.6 213.110   4
  -2  -9   1 11125.2 220.107   5
   2  -9   0 1847.43 80.8936   3
  -2  -9   0 1853.11 67.9202   4
  -2  -9   0 1665.83 64.1841   3
  -2  -9   0 1738.11 70.0088   5
   2  -9   0 1845.87 69.8034   5
   2   9   0 1873.60 73.3700   5
   2  -9   0 1667.71 81.6427   4
   2   9   0 1794.45 68.1346   4
  -2  -9  -1 589.198 42.7443   4
  -2  -9  -1 703.544 42.0741   3
   2  -9   1 458.523 41.4422   3
   2  -9   1 615.480 32.9852   5
   2   9   1 549.282 40.9191   4
  -2  -9  -1 512.792 42.0449   5
   2  -9   1 602.149 47.3006   4
  -2  -9  -2 39.2337 5.78051   2
  -2   9  -2 35.3551 5.77599   2
  -2  -9  -2 34.2494 21.4461   4
   2  -9   2 37.1777 19.3596   4
  -2  -9  -2 43.5815 21.2109   5
   2  -9   2 42.5848 7.99250   5
  -2  -9  -3 1502.70 79.3517   4
   2   9   3 1526.41 49.5163   1
   2  -9   3 1450.99 49.7666   1
  -2  -9  -3 1513.65 79.9845   5
   2  -9   3 1412.54 71.2840   4
  -2   9  -4 137.823 18.8064   1
   2   9   4 114.382 19.6020   1
   2  -9   4 174.376 22.7526   1
  -2  -9  -4 161.284 19.7286   1
  -2  -9  -4 146.464 32.4206   4
   2  -9   4 159.907 27.7742   4
  -2  -9  -4 147.281 34.3889   5
  -2  -9  -5 3012.77 127.675   4
   2  -9   5 3038.01 100.218   1
   2   9   5 2856.24 96.8221   1
  -2  -9  -5 2956.22 127.809   5
   2  -9   5 2947.90 105.031   4
  -2  -9  -6 162.846 41.2607   4
  -2  -9  -6 49.6126 33.2180   5
  -2  -9  -7 932.229 79.0169   4
   2 -10  -6 35.4770 32.4386   4
   2 -10  -6-6.72743 32.9559   5
   2 -10  -5 66.5857 31.5649   4
   2 -10  -5 73.7228 34.2012   5
   2 -10  -4 834.188 70.9125   4
   2 -10  -4 1016.78 75.4250   5
   2 -10  -3 4510.73 162.320   4
   2 -10  -3 5007.75 159.340   5
   2 -10  -2 410.322 42.8865   3
  -2 -10   2 293.947 19.4007   4
   2 -10  -2 333.173 44.8781   4
  -2 -10   2 357.419 26.0671   5
   2 -10  -2 282.447 38.6556   5
   2 -10  -1 1585.03 79.2092   3
  -2 -10   1 1644.85 58.5977   4
   2  10  -1 1730.59 68.3144   5
   2 -10  -1 1543.94 84.4348   4
  -2 -10   1 1558.05 62.2263   5
  -2 -10   0 112.709 20.7475   4
   2 -10   0 135.872 29.0687   4
  -2 -10   0 130.715 21.9065   3
   2 -10   0 138.443 26.6330   3
  -2 -10   0 102.843 21.8619   5
   2 -10   0 140.810 23.5787   5
   2  10   0 134.019 21.2127   4
   2 -10   1 893.839 58.4307   3
  -2 -10  -1 830.081 49.1174   3
  -2 -10  -1 941.651 55.0718   4
  -2 -10  -1 835.062 54.6481   5
   2 -10   1 769.938 38.6909   5
   2 -10   1 976.122 62.0181   4
  -2 -10  -2 236.052 35.2694   4
   2 -10   2 273.597 34.8989   4
   2 -10   2 237.230 14.4840   5
  -2 -10  -2 293.634 37.8009   5
  -2 -10  -3 5486.09 167.123   4
  -2 -10  -3 5436.27 167.449   5
   2 -10   3 5456.22 153.632   4
  -2 -10  -4 553.948 55.7785   4
  -2 -10  -4 720.622 63.2319   5
   2 -10   4 595.840 46.9714   4
  -2 -10  -5 255.775 44.2020   4
  -2 -10  -5 166.397 40.6140   5
  -2 -10  -6 273.737 47.4670   4
  -2 -10  -6 292.019 48.2866   5
   2 -11  -6 1873.92 111.963   5
   2 -11  -5-13.9647 29.4621   4
   2 -11  -5 6.36157 29.6170   5
   2 -11  -4 1026.14 80.1180   4
   2 -11  -4 1214.76 81.6883   5
   2 -11  -3 709.883 65.9779   4
   2 -11  -3 729.891 61.3013   3
   2 -11  -3 680.824 61.3507   5
   2 -11  -2 2662.83 120.244   4
   2 -11  -2 2872.67 115.405   3
   2 -11  -2 2702.57 108.550   5
  -2 -11   2 2676.86 76.6448   5
   2 -11  -1 327.604 44.4027   4
   2 -11  -1 348.838 40.7597   3
  -2 -11   1 338.353 28.6144   4
  -2 -11   1 319.717 29.5641   5
   2 -11  -1 387.835 39.5518   5
  -2 -11   0 1606.22 68.0172   3
   2 -11   0 1575.58 80.6903   3
  -2 -11   0 1407.65 64.1462   4
   2 -11   0 1485.31 65.7396   5
   2 -11   0 1462.68 81.3024   4
  -2 -11   0 1603.57 70.7212   5
  -2 -11  -1 691.936 46.8625   3
   2 -11   1 588.712 51.7320   4
  -2 -11  -1 660.309 48.2508   4
   2 -11   1 700.266 36.6809   5
  -2 -11  -1 682.221 50.3904   5
  -2 -11  -2 447.420 44.7751   4
  -2 -11  -2 422.910 39.4852   3
   2 -11   2 439.787 43.6172   4
  -2 -11  -2 469.331 47.4242   5
   2 -11   3 11.7619 17.5899   4
  -2 -11  -3 19.7906 23.0350   4
  -2 -11  -3 5.10066 22.8835   5
  -2 -11  -4 2944.70 126.163   4
  -2 -11  -4 2826.82 123.967   5
  -2 -11  -5 12.3559 28.2468   4
  -2 -11  -5 49.6896 30.9163   5
  -2 -11  -6 67.1574 33.4390   4
   2 -12  -5-14.4902 31.8726   4
   2 -12  -5-6.53587 29.8805   5
   2 -12  -4 224.921 44.9893   4
   2 -12  -4 212.833 42.6966   5
   2 -12  -3 165.950 38.5693   4
   2 -12  -3 152.533 36.5125   5
   2 -12  -2 3095.03 132.010   4
   2 -12  -2 2909.31 116.279   5
   2 -12  -1 14.5954 21.4029   3
   2 -12  -1 16.4752 28.1741   4
  -2 -12   1 5.33084 14.6459   5
   2 -12  -1 11.5197 20.5507   5
  -2 -12   0 1119.69 58.7507   3
   2 -12   0 1022.23 68.8525   3
  -2 -12   0 1122.18 59.1822   4
   2 -12   0 1158.07 58.8116   5
   2 -12   0 1264.17 78.1742   4
  -2 -12   0 1261.57 63.7733   5
  -2 -12  -1 267.025 32.2353   3
  -2 -12  -1 306.704 35.9363   4
   2 -12   1 239.328 36.9024   4
  -2 -12  -1 247.231 35.3343   5
   2 -12   2 290.326 37.7987   4
  -2 -12  -2 286.574 39.4384   4
  -2 -12  -2 267.911 34.6138   3
  -2 -12  -2 364.237 44.0626   5
  -2 -12  -3 5.13487 23.0367   4
  -2 -12  -3 16.0061 26.5548   5
  -2 -12  -4 126.935 34.8595   4
  -2 -12  -4 147.601 36.4169   5
  -2 -12  -5 292.228 49.2326   4
   2 -13  -4-7.03702 29.0400   4
   2 -13  -4 6.00531 28.9396   5
   2 -13  -3 151.883 39.4458   4
   2 -13  -3 101.653 31.9753   5
   2 -13  -2 178.778 40.6896   4
   2 -13  -2 209.250 36.9318   5
   2 -13  -1 6246.54 195.554   4
   2 -13   0 142.144 34.4143   4
   2 -13   1 727.388 59.0869   4
  -2 -13  -1 626.619 51.8653   5
  -2 -13  -2 78.0596 24.9371   4
  -2 -13  -2 102.614 30.1218   5
  -2 -13  -3 1263.89 80.8907   4
  -2 -13  -3 1416.06 86.2108   5
  -2 -13  -4 123.594 37.0450   4
  -2 -13  -4 182.240 40.0564   5
   2 -14  -2 226.478 43.3570   4
   2 -14  -1 209.779 43.0046   4
   3   0 -10 155.744 33.4879   4
   3   0 -10 76.7390 33.7265   5
   3   0  -9 9.05882 19.5229   4
   3   0  -9-9.86453 28.1234   5
   3   0  -8 1223.96 69.4786   4
   3   0  -8 1338.92 77.9909   5
   3   0  -7 3.66976 18.5480   4
   3   0  -7 8.74959 24.9449   5
   3   0  -6 333.675 34.1460   4
  -3   0   6 382.528 35.0183   4
   3   0  -6 334.936 39.5583   5
  -3   0   5-2.74715 11.8409   4
   3   0  -5-2.75188 12.5808   4
   3   0  -5 24.7154 18.8959   5
   3   0  -4 2972.13 86.4348   4
   3   0  -4 2813.03 95.2940   5
  -3   0   4 2862.34 84.6737   4
   3   0  -3 5.70192 9.89307   4
  -3   0   3-1.86256 8.97567   4
  -3   0   2 51922.9 810.208   4
   3   0  -2 53233.6 812.417   4
  -3   0   1 23.1912 8.57340   4
   3   0  -1 2.88362 8.02501   4
  -3   0   0 8248.05 145.872   3
   3   0   0 8779.87 147.083   3
   3   0   0 8722.02 152.349   6
  -3   0   0 8505.55 153.744   6
   3   0   1 8.27428 8.14154   4
   3   0   1 11.2819 7.72274   5
  -3   0  -1 1.34023 6.56825   5
   3   0   2 1368.70 46.0806   5
  -3   0  -2 1458.20 48.0952   5
   3   0   3-6.58268 11.9009   4
   3   0   3 21.1854 10.8733   5
  -3   0  -3 5.47556 9.89946   5
   3   0   4 115.053 19.9120   4
  -3   0  -4 116.100 21.1299   4
   3   0   4 107.898 18.8756   5
  -3   0  -4 135.250 19.0794   5
  -3   0  -5-3.44923 16.3435   4
   3   0   5-18.4083 17.9229   5
  -3   0  -5-12.8393 14.4675   5
  -3   0  -6 5919.02 164.278   4
  -3   0  -6 5797.39 147.158   5
  -3   0  -7-13.8238 21.8327   4
  -3   0  -7-3.35772 18.4494   5
  -3   0  -8 921.319 67.2855   4
  -3   0  -8 879.275 56.5533   5
  -3   0  -9-11.3982 30.9102   4
  -3   0  -9-11.9808 21.9435   5
  -3   0 -10 544.321 59.4821   4
   3  -1 -10 100.541 30.5631   4
   3  -1 -10 94.4431 34.9357   5
   3   1  -9 49.1756 24.7303   4
   3  -1  -9 83.9034 30.0950   4
   3  -1  -9 21.3747 29.7451   5
   3   1  -9 63.0466 29.9237   5
   3  -1  -8-4.54944 24.3477   4
   3   1  -8-3.68519 19.4542   4
   3  -1  -8-15.2092 28.2108   5
   3   1  -8-4.28675 25.0180   5
   3   1  -7 2622.63 92.9524   4
   3  -1  -7 2635.06 102.655   4
   3   1  -7 2497.83 101.419   5
   3  -1  -7 2666.71 110.655   5
   3   1  -6 4226.00 118.036   4
   3  -1  -6 4785.30 135.807   4
   3   1  -6 4509.90 137.817   1
   3  -1  -6 4381.49 136.129   1
   3   1  -6 4210.85 131.254   5
   3  -1  -6 4318.79 140.352   5
  -3  -1   6 4545.06 122.426   4
   3   1  -5 22378.0 388.799   4
   3  -1  -5 22779.3 409.450   4
   3  -1  -5 22346.5 414.688   1
   3   1  -5 22775.4 416.001   1
   3   1  -5 21714.7 408.509   5
   3  -1  -5 22695.2 424.581   5
  -3   1   5 22971.2 407.721   4
  -3  -1   5 22670.2 391.151   4
   3   1  -4 2928.51 79.2200   4
   3  -1  -4 2880.37 91.1915   4
   3  -1  -4 2893.28 93.7135   1
   3   1  -4 2769.27 92.5211   1
   3   1  -4 2773.88 91.2810   5
   3  -1  -4 2814.65 98.1448   5
  -3  -1   4 2956.67 80.3811   4
  -3   1   4 2877.38 89.6119   4
   3   1  -3 3078.86 91.0723   1
   3  -1  -3 3127.62 91.9526   1
   3  -1  -3 3209.06 98.6102   5
  -3   1   3 3046.66 87.7264   4
   3  -1  -3 3259.29 91.5077   4
   3   1  -3 3222.49 77.9779   4
  -3  -1   3 3154.40 77.7160   4
   3  -1  -2 276.063 21.7404   2
   3   1  -2 235.786 20.6351   2
   3  -1  -2 231.066 22.6713   4
  -3   1   2 245.881 21.9513   4
   3   1  -2 243.895 17.1567   4
  -3  -1   2 238.012 16.8244   4
  -3   1   1 26759.3 424.739   2
  -3  -1   1 26166.9 423.365   2
   3   1  -1 26252.1 408.088   6
   3   1  -1 26249.1 415.981   4
  -3   1   1 26008.0 429.283   4
   3   1  -1 26569.4 420.091   5
   3  -1  -1 26531.3 433.521   4
  -3  -1   0 4029.74 73.7720   3
   3  -1   0 4019.33 86.5129   3
  -3   1   0 4032.48 85.7180   3
   3   1   0 4079.50 82.3554   4
  -3  -1   0 4000.25 83.2764   6
   3  -1   0 3860.16 86.2815   6
   3  -1   0 3790.82 83.9386   5
   3   1   1 19976.0 328.102   4
  -3   1  -1 20161.0 330.144   3
  -3   1  -1 20338.3 329.876   1
  -3  -1  -1 20072.6 329.732   1
   3  -1   1 19978.5 330.978   1
   3   1   1 18774.4 329.922   1
   3   1   1 19666.5 329.229   5
  -3   1  -1 20183.8 324.775   5
   3  -1   1 20470.2 322.969   5
   3   1   2 7643.78 155.443   4
  -3  -1  -2 7627.55 158.101   4
   3  -1   2 7822.83 154.738   4
   3  -1   2 7549.14 156.294   1
  -3   1  -2 7537.09 153.812   1
  -3  -1  -2 8010.07 154.771   1
   3   1   2 7575.87 156.769   1
   3   1   2 7726.94 152.776   5
   3  -1   2 7737.45 144.388   5
   3   1   2 7999.13 157.975   7
  -3  -1  -2 7904.51 155.847   5
   3  -1   2 7665.92 156.786   7
  -3   1  -2 7977.93 146.250   5
   3  -1   3 38139.0 604.710   4
  -3  -1  -3 37902.3 605.089   1
  -3   1  -3 37353.4 605.088   1
   3   1   3 38021.0 610.534   1
   3  -1   3 36780.4 609.390   1
  -3  -1  -3 37327.7 604.339   5
   3   1   3 37732.5 612.074   7
   3   1   3 37386.2 600.728   5
   3  -1   3 35957.8 587.421   5
   3  -1   3 37898.8 612.814   7
  -3   1  -3 37856.5 589.817   5
   3   1   4 2633.67 87.3998   4
   3  -1   4 2632.98 84.4824   4
  -3   1  -4 2771.28 89.7479   4
  -3  -1  -4 2599.93 85.1784   1
  -3   1  -4 2634.46 85.8713   1
   3   1   4 2797.34 92.0712   1
   3  -1   4 2544.25 89.1779   1
   3   1   4 2550.85 82.1618   5
   3  -1   4 2818.40 77.1185   5
  -3  -1  -4 2698.61 84.9395   5
  -3   1  -4 2600.54 74.4719   5
  -3  -1  -5 72.3626 22.0676   4
  -3   1  -5 66.7572 19.9322   4
   3   1   5 59.1898 23.0273   1
  -3  -1  -5 50.2066 18.1196   1
  -3   1  -5 56.4554 21.7414   1
   3  -1   5 70.5677 23.3486   1
   3   1   5 32.1247 18.0021   5
  -3   1  -5 61.4162 22.4147   7
  -3  -1  -5 30.7260 21.3852   7
   3  -1   5 77.0925 19.5138   5
  -3  -1  -5 26.3185 16.4916   5
  -3   1  -5 46.4093 14.6992   5
  -3  -1  -6 185.801 30.9890   4
  -3   1  -6 174.401 28.8686   4
   3   1   6 208.768 33.9611   1
   3  -1   6 120.400 29.4939   1
  -3  -1  -6 204.832 30.3192   1
  -3   1  -6 171.710 28.7076   1
   3  -1   6 209.775 27.8034   5
  -3  -1  -6 201.881 35.0725   7
  -3   1  -6 197.037 34.5601   7
  -3  -1  -6 197.736 28.8772   5
  -3   1  -6 233.476 26.0864   5
  -3  -1  -7 598.360 53.2929   4
  -3   1  -7 464.552 46.0979   4
   3   1   7 605.328 54.7204   1
   3  -1   7 571.034 53.5600   1
  -3   1  -7 522.624 39.3576   5
  -3  -1  -7 578.217 57.4787   7
  -3   1  -7 620.046 59.2834   7
  -3  -1  -7 509.353 44.7630   5
  -3  -1  -8 227.439 39.4085   4
  -3   1  -8 208.550 36.4193   4
  -3  -1  -8 232.176 45.0805   7
  -3   1  -8 182.788 41.2909   7
  -3   1  -8 184.772 27.9674   5
  -3  -1  -8 245.655 36.9433   5
  -3  -1  -9 178.285 39.1846   4
  -3  -1  -9 95.3359 39.3446   7
  -3   1  -9 163.012 44.3690   7
  -3   1  -9 132.367 25.7281   5
  -3  -1  -9 165.638 34.6265   5
  -3  -1 -10 9.36133 25.0502   5
   3  -2 -10 74.1474 30.5379   4
   3  -2 -10 41.8187 38.2761   5
   3  -2  -9 1189.19 79.0244   4
   3   2  -9 1238.02 67.2570   4
   3   2  -9 1156.83 70.4181   5
   3  -2  -9 1180.17 81.7455   5
   3   2  -8 12.9880 17.6132   4
   3  -2  -8 9.95098 23.9789   4
   3  -2  -8 32.4850 29.3660   5
   3   2  -8 42.6117 26.1811   5
   3   2  -7 1184.28 56.4554   4
   3  -2  -7 1130.09 70.4291   4
   3   2  -7 1099.69 62.4883   5
   3  -2  -7 1168.97 76.1533   5
  -3  -2   7 1200.87 58.7223   4
   3   2  -6 684.613 38.9698   4
   3  -2  -6 745.190 53.4481   4
   3  -2  -6 641.560 50.5505   1
   3   2  -6 582.136 46.9192   1
   3   2  -6 719.349 48.9220   5
   3  -2  -6 721.932 57.8473   5
  -3  -2   6 650.957 39.9773   4
   3   2  -5 9539.29 184.490   4
   3  -2  -5 9523.33 218.425   4
   3  -2  -5 9682.49 216.428   1
   3   2  -5 9632.61 216.358   1
   3   2  -5 9001.65 204.810   5
   3  -2  -5 9724.54 229.323   5
  -3  -2   5 9601.41 187.847   4
  -3   2   5 9631.62 214.784   4
   3  -2  -4 9.42650 14.3660   4
  -3  -2   4 13.8998 9.51320   4
   3   2  -4 14.1787 8.37002   4
  -3   2   4 5.97528 12.6074   4
   3  -2  -4 23.5478 15.1016   1
   3   2  -4 8.83746 13.2167   1
   3  -2  -4-7.21716 20.3301   5
   3   2  -3 7060.57 147.113   2
   3  -2  -3 7142.02 147.601   2
   3  -2  -3 7016.27 155.041   1
   3   2  -3 6971.00 154.557   1
   3   2  -3 6667.17 124.908   4
  -3  -2   3 6691.23 126.344   4
   3  -2  -3 6788.46 158.971   4
  -3   2   3 6650.20 154.461   4
   3  -2  -2 27.7861 10.2802   2
   3   2  -2 29.2511 10.0191   2
   3  -2  -2 26.1622 13.4069   4
   3   2  -2 33.0554 6.78884   4
   3   2  -2 36.5908 9.99352   5
  -3   2   2 33.4134 12.7098   4
  -3  -2   1 17344.0 292.686   2
  -3   2   1 17427.1 293.905   2
   3   2  -1 17375.9 273.539   4
  -3  -2   1 17477.0 293.048   5
   3   2  -1 17966.6 278.908   4
   3   2  -1 17289.5 290.314   5
  -3   2   1 17248.4 305.811   4
   3   2   0 45239.4 696.973   4
   3  -2   0 46968.5 712.713   3
  -3  -2   0 45560.5 711.049   5
   3   2   0 45541.6 707.455   5
   3   2   1 10531.6 190.527   4
  -3  -2  -1 10769.7 192.559   4
  -3   2  -1 10243.2 195.452   3
   3   2   1 10931.1 191.132   1
   3  -2   1 10305.5 190.744   1
   3  -2   1 10376.6 193.532   6
   3  -2   1 10687.7 182.377   5
   3   2   2 1969.49 63.7344   4
  -3  -2  -2 1879.53 64.0996   4
   3  -2   2 2054.74 62.3007   4
  -3  -2  -2 1994.79 60.6274   1
  -3   2  -2 1875.60 59.8042   1
   3   2   2 1954.73 61.6826   1
   3  -2   2 1974.31 62.2427   1
  -3   2  -2 2035.81 65.2576   6
   3  -2   2 1974.89 51.0745   5
  -3  -2  -2 1870.92 63.9856   5
   3   2   2 2025.98 63.4018   7
   3  -2   2 1990.76 62.9708   7
   3   2   2 1989.33 64.1544   5
  -3   2  -2 1942.19 51.6279   5
  -3  -2  -3 2951.00 90.9188   4
   3  -2   3 2989.37 84.5816   4
   3   2   3 2894.33 88.1959   4
  -3  -2  -3 3071.70 86.3768   1
  -3   2  -3 3152.19 86.8653   1
   3   2   3 2892.91 87.2176   1
   3  -2   3 2991.31 88.6025   1
   3   2   3 3041.54 87.5892   5
   3   2   3 2952.76 88.7050   7
   3  -2   3 2922.14 88.7012   7
   3  -2   3 2980.77 71.2011   5
  -3  -2  -3 3118.50 90.9369   5
  -3   2  -3 2991.20 88.7011   6
  -3   2  -3 2988.98 71.5228   5
   3  -2   4 553.205 36.5865   4
  -3  -2  -4 502.631 36.1764   1
  -3   2  -4 467.433 36.0293   1
   3   2   4 482.232 37.6737   1
   3  -2   4 459.043 38.4164   1
   3   2   4 609.811 41.3399   5
   3  -2   4 486.090 28.9012   5
  -3  -2  -4 494.268 37.7955   5
  -3   2  -4 504.473 27.7212   5
  -3  -2  -5 2125.99 80.9971   1
  -3   2  -5 2092.11 80.8644   1
   3   2   5 2131.92 88.2733   1
   3  -2   5 2051.41 86.9011   1
  -3  -2  -5 2111.43 89.0490   7
  -3  -2  -5 2030.37 81.7895   5
  -3   2  -5 2002.49 63.3897   5
  -3   2  -5 2035.91 88.1715   7
   3  -2   5 1963.64 66.7002   5
  -3  -2  -6 119.654 27.3837   4
   3   2   6 128.574 30.2968   1
   3  -2   6 165.373 30.2870   1
  -3  -2  -6 197.189 30.0494   1
  -3   2  -6 149.358 27.2866   1
   3  -2   6 132.141 21.4956   5
  -3  -2  -6 136.795 29.8354   7
  -3   2  -6 177.395 33.7942   7
  -3   2  -6 167.774 20.0616   5
  -3  -2  -6 153.422 27.6348   5
  -3  -2  -7 566.370 53.6767   4
   3   2   7 551.554 54.6214   1
   3  -2   7 529.719 53.6748   1
  -3   2  -7 526.185 36.4581   5
   3  -2   7 615.236 43.0881   5
  -3  -2  -7 628.040 59.2707   7
  -3   2  -7 593.401 58.6377   7
  -3  -2  -7 611.514 51.2184   5
  -3  -2  -8 113.039 34.5093   4
  -3  -2  -8 169.862 41.0458   7
  -3   2  -8 156.990 41.5392   7
  -3  -2  -8 147.175 32.4330   5
  -3   2  -8 122.491 23.3043   5
  -3  -2  -9 1352.14 88.9154   4
  -3  -2  -9 1288.69 79.4746   5
  -3   2 -10-16.9360 25.8090   6
  -3  -2 -10 5.15571 26.8362   5
   3  -3 -10 918.942 75.4441   4
   3  -3 -10 724.395 71.2826   5
   3  -3  -9 99.1889 34.0804   4
   3  -3  -9 91.5371 37.6099   5
   3  -3  -8 5.41575 27.3726   4
   3   3  -8 16.7653 16.4921   4
   3   3  -8-3.41454 22.6816   5
   3  -3  -8 11.5402 31.2950   5
   3   3  -7 269.912 26.7826   4
   3  -3  -7 227.990 37.4346   4
   3   3  -7 231.632 32.9285   5
   3  -3  -7 247.227 43.7471   5
   3   3  -6 6584.81 138.447   4
   3  -3  -6 6370.04 181.320   4
   3  -3  -6 6264.99 172.574   1
   3   3  -6 6653.91 175.774   1
   3   3  -6 6391.67 158.616   5
   3  -3  -6 6570.09 189.616   5
  -3  -3   6 6712.90 143.870   4
   3   3  -5 126.321 15.4514   4
   3  -3  -5 100.670 26.8053   4
  -3  -3   5 114.840 15.6226   4
   3   3  -5 148.888 26.6157   1
   3  -3  -5 114.224 23.4575   1
   3   3  -5 98.3338 22.9922   5
   3  -3  -5 150.714 34.0450   5
   3   3  -4 8818.85 153.625   4
   3  -3  -4 8765.64 194.954   1
   3   3  -4 9009.64 196.750   1
   3  -3  -4 8424.01 210.089   5
   3   3  -4 9033.96 171.690   5
  -3   3   4 9275.32 205.343   4
  -3  -3   4 9066.20 158.415   4
   3  -3  -4 9027.64 208.510   4
   3  -3  -3 6202.81 131.218   2
   3   3  -3 5942.47 129.273   2
   3  -3  -3 5371.35 133.880   1
   3   3  -3 5962.76 137.401   1
   3   3  -3 5875.92 95.2151   4
   3   3  -3 5913.12 119.538   5
  -3   3   3 5723.80 143.658   4
  -3  -3   3 5424.86 96.8114   4
   3  -3  -3 5807.40 148.984   4
   3  -3  -2 5376.10 115.224   2
   3   3  -2 5227.83 113.703   2
   3  -3  -2 5429.28 136.437   5
  -3   3   2 5221.89 130.202   4
   3   3  -2 5366.74 110.472   5
   3   3  -1 3795.31 70.0547   4
  -3  -3   1 3836.05 86.8448   2
  -3   3   1 3824.87 88.1497   2
  -3  -3   1 3840.62 69.9184   6
   3   3  -1 3867.60 87.5469   5
  -3  -3   1 3846.84 89.8455   5
  -3  -3   0 40067.7 615.808   4
   3   3   0 40202.7 616.229   4
   3   3   0 40544.7 629.116   5
  -3   3   0 39569.1 643.686   4
  -3  -3   0 39664.5 632.497   5
   3  -3   0 40461.2 651.916   4
  -3  -3  -1 17245.8 294.661   4
   3   3   1 17082.1 293.814   4
   3   3   1 17101.7 289.447   1
   3  -3   1 16897.6 290.371   1
   3  -3   1 17277.5 297.393   6
   3   3   1 17628.9 299.864   5
  -3  -3  -1 17577.1 303.055   5
   3  -3   1 17544.4 280.754   5
   3  -3   1 17050.0 313.749   4
  -3  -3  -2 1585.28 58.1020   4
   3   3   2 1455.47 55.3575   4
  -3  -3  -2 1365.55 49.2312   1
  -3   3  -2 1554.86 51.8914   1
   3  -3   2 1456.21 52.1924   1
   3   3   2 1475.02 52.3190   1
  -3   3  -2 1449.02 55.2999   6
   3   3   2 1479.75 52.9951   7
   3  -3   2 1459.64 52.9034   7
   3  -3   2 1476.96 40.3313   5
  -3  -3  -3 5756.41 143.295   4
   3  -3   3 5925.20 133.170   4
   3   3   3 5843.57 141.122   4
   3  -3   3 5947.86 138.100   1
  -3  -3  -3 5882.13 132.727   1
  -3   3  -3 5831.54 132.274   1
   3   3   3 5871.04 136.404   1
  -3   3  -3 5868.62 137.860   6
   3   3   3 5865.41 139.860   5
   3   3   3 5649.88 136.540   7
   3  -3   3 5499.52 135.588   7
  -3  -3  -3 5742.95 142.341   5
   3  -3   3 5996.36 111.333   5
  -3   3  -3 5878.03 110.761   5
  -3  -3  -4 9785.67 219.468   4
   3  -3   4 9915.95 203.288   4
  -3  -3  -4 9724.36 204.993   1
  -3   3  -4 9752.58 204.652   1
   3   3   4 9974.39 213.036   1
   3  -3   4 10151.0 214.214   1
  -3   3  -4 9901.89 209.890   6
  -3  -3  -4 10073.7 217.217   5
   3   3   4 10041.6 213.163   5
   3  -3   4 9859.41 177.279   5
  -3   3  -4 9939.81 175.476   5
   3  -3   5 341.366 37.3047   1
   3   3   5 292.473 35.9485   1
  -3  -3  -5 255.235 30.9286   1
  -3   3  -5 317.406 32.6885   1
   3  -3   5 307.696 24.2809   5
  -3   3  -5 251.464 32.5477   6
  -3   3  -5 304.794 21.4050   5
  -3  -3  -5 320.700 36.3973   5
  -3  -3  -6 1031.00 60.7759   1
  -3   3  -6 1034.29 60.6419   1
   3  -3   6 1129.68 69.4582   1
   3   3   6 1132.82 68.6066   1
  -3   3  -6 1036.08 60.4268   6
  -3  -3  -6 1143.59 66.8627   5
   3  -3   6 954.548 45.4601   5
  -3  -3  -6 952.379 64.6375   7
  -3   3  -6 1168.60 70.5240   7
  -3   3  -6 1051.69 42.3877   5
  -3  -3  -7 84.7197 30.5746   4
   3   3   7 119.460 32.0126   1
   3  -3   7 89.2674 28.8790   1
  -3   3  -7 87.6349 24.1088   6
  -3  -3  -7 89.4759 33.0941   7
  -3   3  -7 109.818 33.8334   7
  -3   3  -7 73.7603 15.7949   5
  -3  -3  -7 73.5258 26.5421   5
  -3  -3  -8 259.610 43.6227   4
  -3   3  -8 328.110 42.0585   6
  -3  -3  -8 270.263 47.4374   7
  -3   3  -8 286.046 47.0724   7
  -3  -3  -8 246.392 40.9911   5
  -3  -3  -9-6.44434 28.3495   4
  -3   3  -9-5.04209 23.4740   6
  -3  -3  -9 5.38196 27.2016   5
  -3   3 -10 199.748 40.0987   6
  -3  -3 -10 140.333 38.0153   5
   3  -4  -9 237.901 43.8844   4
   3  -4  -9 290.674 53.1448   5
   3  -4  -8 2158.78 109.158   4
   3   4  -8 2050.91 79.1938   5
   3  -4  -8 2282.61 114.542   5
   3  -4  -7 452.166 50.8916   4
   3   4  -7 535.997 40.6313   5
   3  -4  -7 523.556 58.2202   5
   3  -4  -6 468.385 48.4571   4
   3   4  -6 385.871 23.7499   4
   3   4  -6 412.997 41.0642   1
   3  -4  -6 377.555 39.2710   1
   3  -4  -6 398.960 49.6528   5
   3   4  -6 460.299 36.0482   5
  -3  -4   6 360.343 24.7778   4
   3   4  -6 394.604 27.8134   5
   3  -4  -5 222.214 34.3792   4
  -3  -4   5 151.638 13.8772   4
   3   4  -5 113.271 24.2554   1
   3  -4  -5 168.181 27.4300   1
   3   4  -5 135.160 21.6204   5
   3  -4  -5 141.967 33.3779   5
   3   4  -5 138.999 17.2168   5
   3  -4  -4 5968.10 149.582   1
   3   4  -4 6039.64 150.031   1
   3  -4  -4 5910.44 164.559   4
   3   4  -4 6211.78 125.905   5
  -3   4   3 359.658 33.5118   4
   3  -4  -3 348.281 28.8476   1
   3   4  -3 376.486 29.6799   1
   3  -4  -3 377.878 27.1168   2
   3   4  -3 399.327 27.0484   2
   3  -4  -3 425.930 38.9644   5
   3   4  -3 376.123 23.1994   5
   3   4  -2 6208.46 124.691   2
   3  -4  -2 5895.86 123.515   2
   3   4  -2 5872.67 101.949   3
   3  -4  -2 5929.88 130.639   1
   3   4  -2 5916.17 130.607   1
   3  -4  -2 6057.31 151.484   5
   3   4  -2 5905.94 120.919   5
  -3  -4   1 14270.0 241.553   2
  -3   4   1 14135.7 242.711   2
   3  -4  -1 14229.8 268.911   5
   3   4  -1 13986.2 245.090   5
  -3  -4   1 14235.6 248.974   5
   3   4  -1 14105.5 222.733   4
  -3   4   1 13458.6 267.375   4
   3  -4  -1 13637.4 275.066   4
  -3  -4   0 18158.3 293.619   4
   3   4   0 17607.8 294.874   4
   3   4   0 18084.2 295.055   1
   3  -4   0 18166.3 296.844   1
   3   4   0 17949.6 307.656   5
   3  -4   0 17211.2 313.760   5
   3  -4   0 18331.0 333.183   4
  -3  -4   0 17681.9 310.605   5
  -3   4   0 18105.4 323.826   4
  -3  -4  -1 3347.63 87.3901   4
   3   4   1 3503.92 88.6611   4
   3   4   1 3467.13 81.5547   1
   3  -4   1 3565.99 82.7958   1
   3  -4   1 3491.23 90.5227   6
  -3  -4  -1 3594.89 95.5703   5
   3   4   1 3559.53 93.5194   5
   3  -4   1 3665.89 104.681   4
  -3  -4  -2 5050.97 124.146   4
   3   4   2 5180.40 123.926   4
  -3   4  -2 5066.18 125.372   3
  -3  -4  -2 4957.98 110.869   1
  -3   4  -2 5222.37 112.597   1
   3   4   2 5061.20 113.869   1
   3  -4   2 5104.69 114.268   1
  -3  -4  -2 4936.78 127.352   5
   3   4   2 5071.73 115.622   7
   3   4   2 4867.67 123.638   5
   3  -4   2 4914.55 115.333   7
   3  -4   2 5167.51 119.119   6
   3  -4   2 5260.53 134.190   4
   3  -4   2 5120.76 95.3318   5
   3  -4   3 218.218 23.2990   4
   3   4   3 226.496 26.8700   4
  -3   4  -3 174.006 22.8366   3
  -3  -4  -3 293.054 30.7216   4
  -3   4  -3 233.952 25.3233   6
   3  -4   3 193.307 13.1002   5
   3   4   3 189.328 23.4960   7
   3  -4   3 178.045 23.8306   7
  -3  -4  -3 213.446 22.7498   1
  -3   4  -3 229.751 22.4136   1
   3   4   3 233.141 24.1785   1
   3  -4   3 201.072 23.9299   1
  -3  -4  -4 14079.3 287.491   4
   3  -4   4 14044.9 264.800   4
  -3  -4  -4 14053.8 266.366   1
  -3   4  -4 14105.7 266.489   1
   3   4   4 13937.3 274.742   1
   3  -4   4 13468.6 274.155   1
  -3   4  -4 14298.7 273.436   6
  -3  -4  -4 14066.8 286.673   5
   3  -4   4 13608.1 227.260   5
  -3  -4  -5 6552.38 181.475   4
  -3  -4  -5 6505.27 162.919   1
  -3   4  -5 6809.45 164.836   1
   3   4   5 6752.82 174.403   1
   3  -4   5 6658.30 174.520   1
  -3   4  -5 6788.95 167.435   6
  -3  -4  -5 6646.69 178.536   5
   3  -4   5 7171.68 129.677   5
  -3   4  -5 6597.85 121.973   5
  -3   4  -6 1420.85 69.4127   1
  -3  -4  -6 1367.79 68.5446   1
   3  -4   6 1374.06 76.8791   1
   3   4   6 1343.88 75.4350   1
  -3   4  -6 1337.96 68.5508   6
  -3  -4  -6 1267.61 73.9470   5
   3  -4   6 1364.37 46.0073   5
  -3   4  -6 1363.43 41.3855   5
  -3  -4  -7-22.1322 23.3470   4
   3   4   7 31.0128 24.9087   1
   3  -4   7-5.26297 21.7193   1
  -3   4  -7 36.5918 21.4633   6
  -3   4  -7 7.64665 9.64640   5
  -3  -4  -7 4.99857 24.4866   5
  -3  -4  -8 1440.57 91.5962   4
  -3   4  -8 1263.13 74.2684   6
  -3  -4  -8 1332.35 83.6454   5
  -3  -4  -9 341.663 50.8913   4
  -3   4  -9 251.407 39.4598   6
  -3  -4  -9 330.360 49.1050   5
   3  -5  -9 1158.55 85.6058   4
   3  -5  -9 965.337 82.2876   5
   3   5  -9 953.877 83.9899   7
   3  -5  -8 6.26704 28.6521   4
   3  -5  -8 32.1819 34.9093   5
   3  -5  -7 1399.38 86.1383   4
   3   5  -7 1255.86 55.3647   5
   3  -5  -7 1413.11 90.4557   5
   3  -5  -6 3928.06 143.643   4
   3  -5  -6 3938.95 127.338   1
   3   5  -6 3682.25 123.037   1
   3   5  -6 3707.84 71.5884   6
   3   5  -6 3695.86 100.490   5
   3  -5  -6 4035.07 148.240   5
  -3  -5   6 3805.35 76.9061   4
   3   5  -6 4013.84 92.4958   5
   3  -5  -5 10007.7 245.340   4
   3  -5  -5 9849.69 219.767   1
   3   5  -5 9881.16 219.354   1
   3   5  -5 9824.65 195.489   5
   3   5  -5 9741.91 182.070   5
   3  -5  -4 44.0306 23.2508   4
   3  -5  -4 40.3717 15.5065   2
   3   5  -4 37.3107 16.7601   1
   3   5  -4 31.3091 14.3833   2
   3  -5  -4 60.5669 20.4666   1
   3  -5  -4 71.9444 32.8675   5
   3   5  -4 34.3328 11.6878   5
   3   5  -3 309.279 19.2235   3
   3   5  -3 351.428 28.7786   1
   3  -5  -3 347.331 28.7171   1
   3   5  -3 354.264 25.6670   2
   3  -5  -3 293.083 24.0175   2
   3  -5  -3 377.809 39.9193   5
   3   5  -3 319.558 21.7416   5
   3  -5  -2 5641.55 119.016   2
   3   5  -2 5885.28 119.904   2
   3  -5  -2 5735.60 126.861   1
   3   5  -2 5799.19 126.485   1
   3   5  -2 5749.73 119.553   5
   3  -5  -2 5737.48 151.413   5
  -3   5   2 5751.35 149.657   4
   3  -5  -2 5382.36 151.250   4
  -3  -5   2 5622.63 120.976   5
  -3  -5   1 47077.1 709.575   4
   3   5  -1 46545.1 738.570   5
   3  -5  -1 47157.8 765.108   5
   3  -5  -1 48452.0 780.811   4
  -3   5   1 47615.7 769.262   4
   3   5  -1 46910.2 712.510   4
  -3  -5   1 48563.5 742.538   5
   3   5   0 163.019 16.1667   4
   3  -5   0 162.919 21.5773   3
  -3  -5   0 173.746 15.6049   4
  -3   5   0 150.824 14.7265   2
  -3  -5   0 187.705 15.4088   2
   3   5   0 147.987 13.8938   1
   3  -5   0 181.305 15.3019   1
   3  -5   0 145.902 19.7997   5
   3  -5   0 176.447 24.7265   4
  -3  -5   0 176.272 20.3569   5
  -3   5   0 151.706 21.4335   4
   3   5   0 179.821 20.4908   5
  -3  -5  -1 3087.64 84.2234   4
   3  -5   1 3201.38 95.2701   3
  -3   5  -1 3068.91 92.4803   3
   3   5   1 3116.14 85.3147   4
   3   5   1 2970.78 74.1252   1
   3  -5   1 3170.81 76.0944   1
   3  -5   1 3179.41 87.5650   6
  -3  -5  -1 3043.23 91.7313   5
   3  -5   1 3131.41 80.6167   5
   3   5   1 3060.31 89.2374   5
   3   5   1 3123.22 75.9871   7
   3  -5   1 3256.67 102.210   4
  -3   5  -2 19040.2 348.361   3
  -3  -5  -2 19402.6 345.970   4
   3   5   2 19194.8 344.939   4
   3  -5   2 19334.4 328.193   1
  -3  -5  -2 19193.1 323.487   1
   3   5   2 19496.1 327.567   1
  -3   5  -2 19245.7 323.521   1
   3  -5   2 19089.8 335.330   6
   3   5   2 19055.7 347.626   5
   3  -5   2 19245.2 311.590   5
   3   5   2 19259.4 329.375   7
   3  -5   2 18956.9 330.197   7
  -3  -5  -2 18962.5 352.441   5
   3  -5   2 19061.8 302.331   5
   3  -5   2 18839.2 358.001   4
  -3  -5  -3 8931.56 200.637   4
   3   5   3 8917.47 197.991   4
  -3   5  -3 8680.69 195.483   3
   3   5   3 8343.66 181.610   1
  -3  -5  -3 8869.75 178.979   1
   3  -5   3 9168.08 186.593   1
  -3   5  -3 8880.86 177.430   1
   3  -5   3 8971.15 145.466   5
  -3  -5  -3 8869.77 201.886   5
   3  -5   3 8727.64 141.749   5
   3  -5   3 8416.92 199.802   4
   3   5   4 165.405 26.1694   1
   3  -5   4 157.066 24.6533   1
  -3  -5  -4 123.807 20.6888   1
  -3   5  -4 190.446 24.1811   1
   3  -5   4 148.401 21.9568   4
  -3   5  -4 228.288 28.5404   3
  -3  -5  -4 169.794 29.1073   4
  -3   5  -5 416.095 40.1995   3
  -3  -5  -5 406.500 43.4093   4
   3   5   5 409.474 40.3410   1
   3  -5   5 464.876 43.7780   1
  -3  -5  -5 407.449 36.3682   1
  -3   5  -5 403.691 36.4357   1
  -3   5  -5 433.426 38.3038   6
  -3  -5  -5 375.181 42.3074   5
  -3  -5  -6 150.449 33.2555   4
  -3  -5  -6 74.6601 22.8099   1
  -3   5  -6 113.079 26.0454   1
   3  -5   6 76.8803 26.4256   1
   3   5   6 88.2451 26.0744   1
  -3   5  -6 68.7491 21.6316   6
  -3  -5  -6 92.8007 28.5351   5
   3  -5   7 2052.42 100.636   1
   3   5   7 1848.33 94.8833   1
  -3  -5  -7 1826.15 96.4098   5
  -3   5  -7 1832.78 84.0972   6
  -3  -5  -8 249.476 44.4228   4
  -3   5  -8 203.261 36.4279   6
  -3  -5  -8 186.553 41.1492   5
  -3   5  -9 102.454 29.2948   6
  -3  -5  -9 86.5936 36.9360   5
   3  -6  -9 129.758 42.1013   7
   3   6  -9 122.581 41.9822   7
   3  -6  -8 153.410 40.2929   4
   3  -6  -8 148.745 43.3632   5
   3  -6  -7 1575.08 96.2083   4
   3  -6  -7 1555.20 98.1820   5
   3  -6  -6 830.519 68.8340   4
   3  -6  -6 889.550 57.0748   1
   3   6  -6 949.664 59.7724   1
   3   6  -6 797.693 38.9125   5
   3  -6  -5 58.1664 26.7614   4
   3   6  -5 97.6846 17.8488   3
   3  -6  -5 86.0889 22.9799   1
   3   6  -5 82.2991 24.4440   1
   3   6  -5 97.8012 16.8505   5
   3  -6  -5 137.716 37.5973   5
   3   6  -5 99.5496 13.4314   5
   3   6  -4 1.74476 8.81860   3
   3   6  -4 4.66778 11.6160   2
   3  -6  -4 2.28136 11.8749   2
   3  -6  -4 22.5180 15.2663   1
   3   6  -4-8.37163 12.7577   1
   3  -6  -4 4.77212 22.6104   5
   3   6  -4 8.49152 8.71647   5
   3  -6  -3 6981.19 145.024   2
   3   6  -3 6966.83 132.968   3
   3   6  -3 6919.25 144.397   2
   3  -6  -3 6782.29 153.297   1
   3   6  -3 6830.79 152.599   1
   3  -6  -3 6702.16 183.273   5
   3   6  -3 7138.47 138.437   5
   3  -6  -3 6844.84 187.493   4
   3   6  -2 793.239 37.1163   1
   3  -6  -2 757.883 36.9467   1
   3   6  -2 788.749 36.1019   5
   3  -6  -2 795.112 52.0645   5
  -3  -6   2 792.115 37.2578   5
   3  -6  -2 800.811 54.9002   4
  -3  -6   1 19229.0 305.057   4
   3  -6  -1 19386.4 358.091   3
   3  -6  -1 19529.7 357.776   5
   3   6  -1 19129.0 332.480   5
   3   6  -1 19256.5 308.577   4
   3  -6  -1 19152.6 372.595   4
  -3   6   1 19731.0 363.572   4
  -3  -6   1 19342.4 334.834   5
  -3  -6   0 9809.68 184.047   4
  -3  -6   0 9816.40 174.810   3
   3  -6   0 10138.8 213.883   3
  -3   6   0 9810.74 175.500   2
   3   6   0 9962.26 173.802   1
   3  -6   0 9673.57 174.305   1
  -3  -6   0 9682.53 173.830   2
   3   6   0 10242.7 200.059   5
   3  -6   0 10121.6 202.871   5
   3  -6   0 10178.2 225.152   4
   3   6   0 9923.67 187.093   4
  -3   6   0 10093.9 214.927   4
  -3  -6   0 10409.0 202.614   5
  -3  -6  -1 21332.1 368.910   4
   3  -6   1 21675.4 387.613   3
   3   6   1 21630.0 347.660   1
   3  -6   1 21617.1 349.004   1
   3  -6   1 21675.8 373.078   6
   3   6   1 21877.5 379.492   5
   3  -6   1 21241.4 359.113   5
   3   6   1 21087.6 348.918   7
   3  -6   1 20948.2 350.421   7
  -3  -6  -1 21127.3 381.304   5
   3  -6   1 20910.7 397.485   4
   3   6   1 20969.6 370.172   4
  -3  -6  -2 2067.59 76.4000   4
  -3   6  -2 2055.20 78.0582   3
   3   6   2 2007.58 62.2889   1
   3  -6   2 2034.32 63.7677   1
   3  -6   2 2022.93 69.7039   6
   3   6   2 1993.13 63.6353   7
   3  -6   2 1997.99 64.4969   7
   3  -6   2 2141.15 53.6616   5
  -3  -6  -2 1921.52 78.0467   5
   3   6   2 1929.73 73.8304   4
   3  -6   2 1964.44 81.4682   4
   3  -6   2 2062.64 47.5528   5
  -3   6  -3 1160.22 60.3225   3
  -3  -6  -3 1294.78 65.3922   4
  -3   6  -3 1194.49 49.5476   1
  -3  -6  -3 1203.19 49.7597   1
   3   6   3 1257.17 54.5811   1
   3  -6   3 1214.63 54.4411   1
  -3  -6  -3 1276.07 66.7916   5
   3  -6   3 1280.62 66.1065   4
   3   6   4 1509.76 66.6748   1
   3  -6   4 1518.21 68.0262   1
  -3  -6  -4 1725.57 65.1682   1
  -3   6  -4 1518.60 61.3557   1
  -3  -6  -4 1679.63 80.5861   4
   3  -6   4 1695.44 65.9049   4
  -3   6  -4 1651.16 74.8412   3
   3  -6   4 1672.01 77.3014   4
   3   6   5 1085.75 61.5424   1
   3  -6   5 1125.57 63.5973   1
  -3  -6  -5 1127.31 57.2969   1
  -3   6  -5 1100.40 56.2729   1
  -3  -6  -5 1051.71 69.3050   4
   3  -6   5 1058.51 63.2467   4
  -3  -6  -6 1165.62 77.5844   4
   3   6   6 1020.23 65.2855   1
   3  -6   6 1056.33 69.2683   1
  -3  -6  -6 1158.07 76.1762   5
  -3  -6  -7 389.569 51.0782   4
   3   6   7 436.822 48.2114   1
   3  -6   7 371.810 47.7270   1
  -3   6  -7 292.347 37.7793   6
  -3  -6  -7 350.787 48.2861   5
  -3   6  -8 281.349 37.5659   6
  -3  -6  -8 322.661 48.4110   5
   3  -7  -9 6.61445 30.2400   7
   3   7  -9 26.3541 37.5678   7
   3  -7  -8 133.946 39.2811   4
   3  -7  -8 143.552 38.3656   7
   3  -7  -8 105.842 43.0594   5
   3   7  -8 166.864 40.3253   7
   3  -7  -7 311.370 48.9795   4
   3  -7  -6 7392.62 221.580   4
   3   7  -6 7295.60 167.282   3
   3  -7  -6 7235.00 219.641   5
   3  -7  -6 7511.53 185.774   1
   3   7  -6 7244.11 182.761   1
   3   7  -5 1875.74 65.7669   3
   3  -7  -5 1913.65 77.8042   1
   3   7  -5 1983.67 78.6219   1
   3   7  -5 1802.33 49.5837   5
   3   7  -5 1800.27 55.4255   5
   3  -7  -5 2008.72 103.286   5
   3   7  -4 11090.9 209.512   3
   3  -7  -4 11230.2 228.731   1
   3   7  -4 11269.0 228.116   1
   3   7  -4 11798.3 221.551   2
   3  -7  -4 11316.2 218.484   2
   3   7  -4 11239.1 199.399   5
   3  -7  -4 11227.6 271.035   5
   3  -7  -4 11543.1 277.167   4
   3  -7  -3 150.772 33.1987   4
   3  -7  -3 108.481 19.9520   1
   3  -7  -3 114.980 16.3249   2
   3   7  -3 120.292 16.4467   2
   3   7  -3 120.794 17.8002   1
   3  -7  -3 137.933 32.0981   5
   3   7  -3 164.446 17.8110   5
   3  -7  -2 22495.8 377.583   1
   3   7  -2 23159.5 376.904   1
   3   7  -2 22524.9 380.952   5
   3  -7  -2 22590.1 425.702   5
   3  -7  -2 22829.9 440.637   4
  -3  -7   2 22629.5 382.315   5
  -3  -7   1 490.697 22.7709   4
   3  -7  -1 544.924 42.1548   3
   3  -7  -1 419.734 42.7315   4
   3   7  -1 545.538 24.2211   1
   3  -7  -1 488.766 25.4513   1
   3   7  -1 502.411 25.1614   1
   3  -7  -1 470.310 23.7974   1
   3  -7  -1 497.937 40.6303   5
   3   7  -1 558.900 34.1469   5
  -3  -7   1 469.380 32.0566   5
   3   7  -1 483.823 24.2823   4
  -3  -7   0 1218.77 46.7732   4
  -3  -7   0 1165.46 42.3325   3
   3  -7   0 1172.75 60.6131   3
   3   7   0 1212.86 36.4330   1
   3  -7   0 1260.09 38.2014   1
   3   7   0 1255.74 55.8719   5
   3  -7   0 1332.61 57.2487   5
   3  -7   0 1177.03 66.7071   4
  -3  -7   0 1124.14 53.2674   5
   3   7   0 1193.66 47.8501   4
  -3   7   0 1235.17 62.3288   4
  -3  -7  -1 1166.78 53.4783   4
   3  -7   1 1297.28 64.2491   3
   3   7   1 1189.80 39.8214   1
   3  -7   1 1253.26 41.7594   1
   3   7   1 1241.99 59.8098   5
   3  -7   1 1289.23 56.6944   6
   3   7   1 1263.77 42.2190   7
   3  -7   1 1215.53 42.7832   7
   3  -7   1 1241.26 48.9288   5
  -3  -7  -1 1249.44 60.9901   5
   3  -7   1 1169.18 65.3956   4
   3   7   1 1205.88 54.7829   4
  -3  -7  -2 11582.5 242.438   4
   3   7   2 11771.5 213.510   1
   3  -7   2 11721.2 215.637   1
  -3  -7  -2 11812.8 252.130   5
   3  -7   2 11551.8 229.980   6
   3  -7   2 11943.9 198.535   5
   3   7   2 11369.7 241.677   4
   3  -7   2 11631.5 192.490   5
   3  -7   2 11216.7 253.069   4
  -3  -7  -3 2555.33 97.2351   4
  -3   7  -3 2444.38 92.3686   3
   3   7   3 2450.06 77.9561   1
   3  -7   3 2482.76 80.0891   1
  -3  -7  -3 2642.39 75.3311   1
  -3   7  -3 2504.61 73.4766   1
  -3  -7  -3 2565.01 100.150   5
   3  -7   3 2384.32 95.0897   4
  -3  -7  -4 3168.63 119.468   4
  -3   7  -4 3390.07 114.330   3
  -3   7  -4 3141.75 93.2859   1
   3  -7   4 3441.04 105.243   1
   3   7   4 3279.79 102.155   1
  -3  -7  -4 3407.48 96.2597   1
  -3  -7  -4 3294.64 122.126   5
   3  -7   4 3249.05 115.343   4
  -3   7  -5 17.2602 16.4102   1
  -3  -7  -5 29.2725 17.6635   1
   3   7   5 36.1708 21.5897   1
   3  -7   5 33.6703 21.3374   1
  -3  -7  -5 81.0186 25.5976   4
   3  -7   5 33.5414 18.4507   4
   3  -7   6 570.734 50.2324   1
   3   7   6 391.931 42.2250   1
  -3  -7  -6 462.534 53.3598   4
   3  -7   6 449.659 45.0333   4
   3  -7   7 242.180 40.3885   1
   3   7   7 189.003 37.4898   1
  -3  -7  -7 165.199 39.2280   4
   3  -7   7 182.175 31.3951   4
  -3  -7  -7 164.948 39.9567   5
  -3  -7  -8 331.079 51.6690   4
  -3  -7  -8 255.968 47.8077   5
   3  -8  -8 535.296 59.3885   7
   3   8  -8 564.755 60.1392   7
   3  -8  -7 28.0830 29.6242   4
   3   8  -7-10.0702 25.0600   7
   3  -8  -6 6.38325 34.1638   5
   3  -8  -6 35.1523 23.7592   1
   3   8  -6 27.6871 21.5345   1
   3  -8  -5-6.14610 25.9350   4
   3   8  -5 22.9337 13.0797   3
   3  -8  -5 46.8249 34.9282   5
   3  -8  -5 12.1605 16.2726   1
   3   8  -5 29.6041 19.4935   1
   3   8  -4 1660.41 60.4039   2
   3  -8  -4 1700.02 94.5549   4
   3  -8  -4 1660.74 60.1306   2
   3  -8  -4 1786.07 67.2266   1
   3   8  -4 1638.61 64.0868   1
   3   8  -4 1686.54 49.4961   5
   3  -8  -4 1555.63 89.2406   5
   3  -8  -3 5.28615 22.7847   4
   3  -8  -3-6.05941 12.4396   1
   3   8  -3-5.78445 12.9197   1
   3  -8  -3-4.65107 24.8915   5
   3   8  -3 1.66708 11.6420   5
   3  -8  -2-4.93260 21.2608   4
   3  -8  -2 7.65122 8.72550   1
   3   8  -2 7.10012 8.65608   1
   3  -8  -2 8.03739 21.7959   5
  -3  -8   2-2.04967 11.8255   5
   3   8  -2-2.02709 13.4651   5
  -3  -8   1 9441.91 169.690   4
   3  -8  -1 9278.17 218.303   3
   3   8  -1 9525.01 163.550   1
   3   8  -1 9416.15 159.684   1
   3  -8  -1 9506.92 162.980   1
   3  -8  -1 9592.94 167.048   1
   3   8  -1 9459.29 194.798   5
   3  -8  -1 9376.90 212.628   5
   3  -8  -1 9798.52 236.915   4
  -3  -8   1 9213.71 194.360   5
   3   8  -1 9589.01 174.235   4
  -3  -8   0 23055.2 393.049   4
   3  -8   0 23102.9 431.570   3
  -3  -8   0 23208.8 387.435   3
   3   8   0 23600.6 360.605   1
   3  -8   0 23569.5 364.228   1
   3   8   0 23245.7 362.867   1
   3   8   0 23721.6 412.818   5
   3   8   0 22869.4 362.381   7
   3  -8   0 23347.5 366.385   7
   3  -8   0 22927.8 409.564   5
   3   8   0 23380.4 397.272   4
   3  -8   0 23565.0 446.989   4
  -3  -8   0 23653.1 414.055   5
   3  -8   1 103.612 25.5538   4
   3  -8   1 70.4460 21.4256   3
   3   8   1 86.1656 18.9818   4
  -3  -8  -1 70.6866 17.9413   4
   3   8   1 79.7792 11.0928   1
   3  -8   1 74.6371 11.8351   1
  -3   8  -1 84.9242 10.5818   2
  -3  -8  -1 91.6633 10.9885   2
   3  -8   1 78.3906 17.4564   5
  -3  -8  -1 103.303 23.3028   5
  -3  -8  -2 2948.95 101.659   4
   3   8   2 3189.23 78.1756   1
   3  -8   2 3130.06 79.3529   1
  -3  -8  -2 3214.99 112.000   5
   3  -8   2 3141.84 67.9433   5
   3  -8   2 3086.63 112.185   4
   3  -8   2 2963.63 64.0262   5
   3   8   3 525.643 33.3300   1
   3  -8   3 489.021 33.7697   1
  -3  -8  -3 445.937 43.2060   4
  -3   8  -3 449.182 41.2540   3
   3  -8   3 430.182 42.2920   4
  -3  -8  -3 434.144 45.2368   5
  -3  -8  -4 1891.37 90.9563   4
   3   8   4 1747.29 70.6942   1
   3  -8   4 1829.53 72.7655   1
  -3  -8  -4 1760.32 64.5825   1
  -3   8  -4 1667.02 62.9211   1
  -3  -8  -4 1900.65 93.6114   5
   3  -8   4 1660.84 81.0988   4
   3   8   5 356.006 37.5137   1
  -3  -8  -5 350.480 32.5126   1
  -3   8  -5 373.695 32.6881   1
   3  -8   5 412.850 39.2838   1
  -3  -8  -5 400.913 48.9619   4
   3  -8   5 371.365 41.5903   4
  -3  -8  -5 414.778 50.4601   5
   3   8   6 1267.22 71.7243   1
   3  -8   6 1186.46 71.5446   1
  -3  -8  -6 1218.19 83.1724   4
   3  -8   6 1217.11 72.6315   4
   3   8   7 158.951 32.9906   1
   3  -8   7 244.997 39.4836   1
  -3  -8  -7 224.288 45.4494   4
   3  -8   7 292.841 39.3757   4
  -3  -8  -7 231.945 46.1695   5
   3  -9  -7 1825.61 113.580   5
   3  -9  -7 1663.61 89.9162   7
   3   9  -7 1734.22 90.0683   7
   3  -9  -6-14.0033 33.1743   4
   3  -9  -6-12.3811 22.6764   7
   3   9  -6-4.01665 23.1741   7
   3  -9  -6-6.64595 34.5933   5
   3  -9  -5 2920.77 134.593   4
   3  -9  -5 2888.78 130.673   5
   3  -9  -4-6.13474 24.7347   4
   3  -9  -4 16.4793 27.7635   5
   3  -9  -4-2.25522 13.3108   1
   3   9  -4 21.4554 14.3767   1
   3  -9  -3 57.0440 29.2859   4
   3  -9  -3 71.6430 16.3407   1
   3   9  -3 84.6109 14.5013   1
   3  -9  -3 72.8751 30.5462   5
   3  -9  -2 5.32634 21.4758   4
   3  -9  -2 26.0274 16.6370   3
   3  -9  -2 11.1939 8.58750   1
   3   9  -2 11.2803 7.71608   1
   3  -9  -2 5.00587 7.10367   1
   3   9  -2 18.7010 7.05758   1
   3   9  -2 2.19836 13.6777   5
   3  -9  -2 8.39601 20.8943   5
  -3  -9   2 15.2270 13.8021   5
   3  -9  -1 4482.67 123.403   3
  -3  -9   1 4494.03 72.9971   4
   3  -9  -1 4118.59 41.5356   1
   3   9  -1 4512.89 99.2359   5
   3  -9  -1 4633.41 117.526   5
   3  -9  -1 4631.48 138.827   4
  -3  -9   1 4665.22 100.368   5
   3   9  -1 4681.94 77.6249   4
  -3  -9   0 761.179 40.3797   4
   3  -9   0 669.446 50.9753   3
  -3  -9   0 701.553 37.2445   3
   3  -9   0 696.756 44.3004   5
   3   9   0 699.947 40.3713   4
  -3  -9   0 664.022 44.2336   5
   3  -9   0 704.417 56.2277   4
  -3  -9  -1 625.581 42.5117   4
  -3  -9  -1 606.296 37.9493   3
   3  -9   1 599.875 48.5599   3
   3  -9   1 595.238 20.4021   1
   3  -9   1 655.301 36.5597   5
  -3  -9  -1 684.360 49.1083   5
   3   9   1 612.371 42.0679   4
   3  -9   1 676.630 54.0323   4
   3   9   2 205.140 16.5153   1
   3  -9   2 209.586 17.2252   1
  -3  -9  -2 287.565 33.7412   4
   3  -9   2 177.683 31.3735   4
   3  -9   2 238.811 14.7906   5
  -3  -9  -2 231.345 34.0527   5
   3  -9   2 207.738 15.1704   5
  -3  -9  -3 1838.16 87.1376   4
   3  -9   3 1846.97 62.0312   1
   3   9   3 1779.61 59.8442   1
  -3  -9  -3 1865.04 91.5425   5
   3  -9   3 1619.12 82.8348   4
  -3  -9  -4-2.11512 12.4836   1
   3   9   4-15.4501 14.1485   1
   3  -9   4-2.68882 14.1942   1
  -3  -9  -4 9.94604 22.3102   4
  -3  -9  -4 20.7140 24.1090   5
   3  -9   4 4.37754 20.0129   4
   3   9   5 241.411 30.7725   1
   3  -9   5 300.980 33.8996   1
  -3  -9  -5 246.853 42.0746   4
  -3  -9  -5 296.858 46.7506   5
   3  -9   5 293.078 37.8890   4
  -3  -9  -6 236.345 43.6156   4
  -3  -9  -6 299.526 47.7127   5
   3  -9   6 280.799 38.2195   4
  -3  -9  -7 763.675 72.8526   4
   3 -10  -6 552.865 66.5833   4
   3 -10  -6 496.980 62.6994   5
   3 -10  -5 480.186 60.3367   4
   3 -10  -5 405.217 56.0775   5
   3 -10  -4 26.1118 25.6896   4
   3 -10  -4 39.9153 32.1273   5
   3 -10  -3 1401.13 82.8929   5
   3 -10  -3 1476.25 91.6065   4
   3 -10  -2 1634.88 85.2636   3
   3 -10  -2 1498.81 80.6293   5
  -3 -10   2 1586.50 60.4895   5
   3 -10  -2 1557.26 91.4497   4
   3 -10  -1 2727.77 108.781   3
  -3 -10   1 2725.41 72.0265   4
   3 -10  -1 2888.58 104.027   5
  -3 -10   1 2841.06 91.2108   5
   3 -10  -1 2690.28 118.725   4
  -3 -10   0 828.014 44.5073   4
   3 -10   0 749.972 56.5049   3
  -3 -10   0 821.650 43.4049   3
   3 -10   0 908.990 51.6600   5
  -3 -10   0 740.735 49.3033   5
   3 -10   0 782.287 61.0660   4
  -3 -10  -1 4911.81 135.218   4
  -3 -10  -1 4971.74 127.544   3
   3 -10   1 5060.18 154.057   3
  -3 -10  -1 4953.76 146.379   5
   3 -10   1 5052.97 118.629   5
   3 -10   1 5099.22 159.966   4
   3 -10   2-9.17439 20.5793   4
  -3 -10  -2-3.86976 17.6914   4
  -3 -10  -2 17.6940 21.6692   5
   3 -10   3 40.4463 22.0179   4
  -3 -10  -3 31.9076 21.2246   4
  -3 -10  -3 4.96083 23.0987   5
   3 -10   4 40.1152 22.1890   4
  -3 -10  -4 20.8703 25.9724   4
  -3 -10  -4 38.4213 24.6285   5
  -3 -10  -5 4123.00 155.323   4
  -3 -10  -5 4036.82 155.957   5
  -3 -10  -6-6.43655 28.3152   4
  -3 -10  -6 6.53024 30.4022   5
   3 -11  -5 80.2698 36.8973   4
   3 -11  -5 65.0912 38.0029   5
   3 -11  -4 20.6487 27.7532   4
   3 -11  -4 29.4427 31.0874   5
   3 -11  -3 148.735 38.6604   4
   3 -11  -3 172.227 37.6593   5
   3 -11  -2 1787.15 91.6088   3
   3 -11  -2 1691.60 86.8218   5
  -3 -11   2 1596.99 61.3700   5
   3 -11  -2 1487.09 92.1454   4
   3 -11  -1 499.368 53.5784   4
   3 -11  -1 530.339 50.9017   3
   3 -11  -1 453.710 43.5814   5
  -3 -11   1 523.591 38.9169   5
  -3 -11   0 177.473 22.8045   3
   3 -11   0 255.325 37.5384   3
  -3 -11   0 150.483 23.1543   4
   3 -11   0 176.658 37.4823   4
  -3 -11   0 187.680 27.8230   5
   3 -11   0 212.293 27.9897   5
  -3 -11  -1 1075.96 55.2182   3
  -3 -11  -1 1145.93 60.3140   4
  -3 -11  -1 1137.13 66.4990   5
   3 -11   1 1057.67 46.9445   5
   3 -11   1 1078.29 71.6664   4
   3 -11   2 288.915 39.2571   4
  -3 -11  -2 281.138 32.5242   3
  -3 -11  -2 287.403 37.0499   4
  -3 -11  -2 215.104 37.4631   5
   3 -11   3 221.613 35.3156   4
  -3 -11  -3 171.209 32.8276   4
  -3 -11  -3 261.706 40.2664   5
  -3 -11  -4 438.404 50.9325   4
   3 -11   4 521.252 49.7705   4
  -3 -11  -4 565.273 58.3308   5
  -3 -11  -5 36.1811 25.9980   4
  -3 -11  -5 44.0184 30.8099   5
   3 -12  -5 655.690 69.6136   5
   3 -12  -4 515.943 65.2313   4
   3 -12  -4 389.874 53.9459   5
   3 -12  -3-27.0522 29.7530   4
   3 -12  -3-15.9562 31.3929   5
   3 -12  -2 114.254 36.6960   4
   3 -12  -2 203.588 35.7992   5
  -3 -12   1 197.424 26.7887   5
   3 -12  -1 222.259 34.8086   5
  -3 -12   0 2738.59 100.412   5
   3 -12   0 2870.98 123.685   4
  -3 -12  -1 271.590 32.4626   4
   3 -12   1 153.434 34.3654   4
  -3 -12  -1 246.708 36.4334   5
  -3 -12  -2-4.18633 19.4899   4
   3 -12   2 19.9946 22.4251   4
  -3 -12  -2-9.79031 21.5344   5
   3 -12   3 155.780 31.7352   4
  -3 -12  -3 171.104 35.0377   4
  -3 -12  -3 213.496 39.8003   5
  -3 -12  -4 33.3418 27.6587   4
  -3 -12  -4 6.00312 27.4460   5
  -3 -12  -5 492.839 57.3032   4
   3 -13  -4 72.7098 36.5630   5
   3 -13  -3 1341.92 95.1357   4
   3 -13  -3 1358.63 83.7062   5
   3 -13  -2 32.9033 32.7528   4
   3 -13  -2 4.68820 23.6960   5
   3 -13  -1 1137.18 82.7115   4
   3 -13   0 1124.86 79.2655   4
   3 -13   1 1968.93 100.493   4
  -3 -13  -1 1681.30 84.3946   5
  -3 -13  -2 15.1512 23.9298   5
  -3 -13  -3 1262.09 79.3008   4
  -3 -13  -3 1351.29 86.1179   5
  -3 -13  -4 61.8043 31.6659   4
   3 -14  -2-20.1914 30.7712   4
   3 -14  -1 214.604 42.7717   4
  -3 -14  -2 25.6261 25.9066   5
   4   0 -10 645.786 63.1480   5
   4   0  -9 13.2965 21.0004   4
   4   0  -9 10.6434 29.2407   5
   4   0  -8 53.0808 23.5707   4
   4   0  -8 56.4671 30.9736   5
   4   0  -7 14.7052 18.5808   4
   4   0  -7-19.3352 24.0581   5
   4   0  -6 6211.55 160.748   4
   4   0  -6 6493.68 180.373   5
  -4   0   6 6730.10 164.295   4
   4   0  -5 2.88228 16.2378   4
  -4   0   5 14.3551 14.9441   4
   4   0  -5-36.3241 27.5058   5
   4   0  -4 18730.2 361.223   5
  -4   0   4 19079.3 337.288   4
   4   0  -4 18583.4 337.705   4
   4   0  -3-24.3374 12.0009   4
  -4   0   3 6.28420 9.39910   4
   4   0  -2 10687.8 206.533   4
  -4   0   2 10714.3 202.524   4
   4   0  -1-2.37326 6.35057   3
   4   0  -1 1.39704 7.77382   6
   4   0  -1 7.76889 9.35958   4
  -4   0   0 1108.49 37.6371   3
   4   0   0 1124.95 41.1282   6
   4   0   0 1082.42 41.9955   5
   4   0   1 1.72423 8.58172   4
  -4   0  -1 4.44629 7.71466   3
  -4   0  -1-1.90441 9.17752   6
   4   0   1-3.25589 8.59400   5
  -4   0  -1 26.6756 11.0639   5
   4   0   2 24.7902 11.5678   5
  -4   0  -2 55.5173 12.7290   5
  -4   0  -3-2.15690 11.3862   5
   4   0   3 2.02710 10.0889   5
  -4   0  -4 14672.6 292.220   4
   4   0   4 14659.2 272.369   5
  -4   0  -4 14708.8 274.765   5
  -4   0  -5 26.4840 17.9265   4
   4   0   5 24.6401 18.5027   5
  -4   0  -5-5.56699 15.0973   5
  -4   0  -6 2141.30 95.6286   4
  -4   0  -6 2247.43 83.6819   5
  -4   0  -7 24.5932 24.0947   4
  -4   0  -7-10.4393 17.5876   5
  -4   0  -8 27.4323 26.4444   4
  -4   0  -8 41.7697 22.9101   5
  -4   0  -9 8.08992 20.1323   5
   4  -1 -10 57.1153 32.6372   4
   4  -1 -10 70.2425 38.5507   5
   4   1  -9 257.228 35.8656   4
   4  -1  -9 151.861 32.7066   4
   4   1  -9 259.903 44.9587   5
   4  -1  -9 286.269 47.9019   5
   4  -1  -8 31.7766 24.6234   4
   4   1  -8 10.8081 17.6524   4
   4   1  -8 61.7046 30.6902   5
   4  -1  -8 27.4792 31.7099   5
   4  -1  -7 344.359 40.5348   4
   4   1  -7 381.753 36.5687   4
   4  -1  -7 345.811 48.5903   5
   4   1  -7 458.122 49.0339   5
   4  -1  -6 1519.33 72.8853   4
   4   1  -6 1538.93 64.4985   4
   4  -1  -6 1438.47 75.9492   1
   4   1  -6 1536.73 78.9475   1
   4   1  -6 1526.79 77.8115   5
   4  -1  -6 1460.16 81.2363   5
  -4  -1   6 1415.16 63.7995   4
   4  -1  -5 110.407 24.7035   4
   4   1  -5 134.722 22.7805   4
  -4  -1   5 141.861 20.9775   4
  -4   1   5 129.040 24.9809   4
   4  -1  -5 115.477 26.2904   1
   4   1  -5 122.918 25.8766   1
   4   1  -5 143.598 29.9852   5
   4  -1  -5 180.103 36.4352   5
   4   1  -4 706.755 37.1832   4
   4   1  -4 569.756 39.5508   2
   4  -1  -4 689.323 42.2756   2
   4  -1  -4 609.544 43.9728   1
   4   1  -4 617.497 43.4820   1
   4  -1  -4 630.342 49.4729   5
  -4  -1   4 607.152 34.7359   4
   4  -1  -4 684.193 43.6620   4
  -4   1   4 603.209 40.6312   4
   4   1  -3 32090.9 514.802   2
   4  -1  -3 32595.2 516.147   2
   4   1  -3 30003.8 522.205   1
   4  -1  -3 30938.0 524.233   1
  -4   1   3 30841.9 517.087   4
   4   1  -3 30338.0 499.599   4
  -4  -1   3 30504.7 498.896   4
   4  -1  -3 30916.2 522.223   4
   4   1  -2 3236.72 85.7868   2
   4  -1  -2 3208.14 85.4567   2
   4   1  -2 3178.27 82.4237   5
   4   1  -2 3103.93 79.1877   4
   4  -1  -2 2955.10 89.5570   4
  -4  -1   2 3082.78 77.4437   4
  -4   1   2 3218.39 88.9439   4
   4   1  -1 11.0884 5.31012   3
   4  -1  -1 1.56793 8.04588   3
  -4   1   1 7.56257 10.2557   2
  -4  -1   1 11.3145 10.4948   2
   4   1  -1 20.3784 7.68028   6
  -4   1   1 4.16107 9.15433   4
   4   1  -1 40.5617 11.8038   5
   4  -1  -1 6.83386 11.3389   4
   4   1  -1 19.6890 9.57729   4
  -4  -1   0 13970.8 229.733   3
  -4   1   0 14196.7 244.945   3
   4  -1   0 14148.6 245.191   3
   4  -1   0 14002.6 247.064   6
  -4  -1   0 14147.2 244.774   6
   4  -1   0 13981.6 245.132   5
   4  -1   0 14175.3 262.897   4
   4   1   1 641.440 32.2219   4
  -4   1  -1 595.612 31.4141   3
   4  -1   1 630.919 33.8846   1
   4   1   1 594.955 33.5362   1
  -4  -1  -1 647.840 34.1835   6
   4   1   1 624.658 32.2823   5
   4  -1   1 641.639 30.5729   5
  -4   1  -1 677.888 32.7230   5
  -4  -1  -1 666.067 35.1807   5
   4   1   2 722.839 37.7888   4
   4   1   2 811.629 41.4330   1
   4  -1   2 762.213 40.3739   1
  -4  -1  -2 740.252 37.8591   1
  -4   1  -2 765.310 38.3081   1
   4  -1   2 673.511 32.8002   5
   4   1   2 825.846 39.2356   5
  -4  -1  -2 795.382 39.6996   5
  -4   1  -2 753.766 35.5141   5
   4  -1   3 9144.94 186.845   4
  -4  -1  -3 8945.12 185.598   1
   4   1   3 8946.53 189.687   1
  -4   1  -3 8887.10 185.463   1
   4  -1   3 9025.89 190.079   1
   4  -1   3 8739.90 172.435   5
   4   1   3 8956.31 190.928   7
   4  -1   3 8950.45 190.767   7
   4   1   3 8913.59 182.605   5
  -4   1  -3 8594.12 191.006   6
  -4   1  -3 8780.87 175.323   5
  -4  -1  -3 8700.77 185.584   5
   4  -1   4 1393.31 61.2136   4
  -4  -1  -4 1338.96 60.9383   1
  -4   1  -4 1459.08 62.5245   1
   4   1   4 1222.57 61.5129   1
   4  -1   4 1279.12 63.3271   1
   4   1   4 1383.63 58.9948   5
   4  -1   4 1379.79 54.1097   5
  -4  -1  -4 1356.41 60.0137   5
  -4   1  -4 1400.54 54.5396   5
  -4  -1  -5 7256.71 187.332   4
  -4  -1  -5 7651.04 180.112   1
  -4   1  -5 7488.92 179.262   1
   4   1   5 7301.28 187.673   1
   4  -1   5 7320.42 187.009   1
   4  -1   5 7424.11 163.727   5
  -4  -1  -5 7452.02 175.876   5
  -4   1  -5 7477.83 163.719   5
  -4  -1  -6 1052.14 66.3280   4
   4   1   6 933.755 64.7284   1
   4  -1   6 1023.46 67.5999   1
  -4  -1  -6 1027.28 58.3701   5
   4  -1   6 934.354 52.5549   5
  -4   1  -6 991.883 51.4641   5
   4   1   7 42.6799 28.5576   1
   4  -1   7 16.0398 29.3827   1
  -4  -1  -7 60.8846 25.2589   4
  -4   1  -7 33.6524 19.4186   5
  -4  -1  -7 50.5196 24.1839   5
  -4  -1  -8 22.7045 26.4279   4
  -4  -1  -8 33.9529 23.0208   5
  -4   1  -8 16.6734 17.3606   5
  -4  -1  -9 223.666 43.1705   4
  -4  -1  -9 230.600 37.4672   5
   4  -2 -10 28.1491 27.1354   4
   4  -2 -10 56.2549 41.1571   5
   4  -2  -9 199.203 36.4355   4
   4   2  -9 102.599 32.4215   5
   4  -2  -9 97.5924 37.9958   5
   4   2  -8 402.809 36.5435   4
   4  -2  -8 336.130 45.7975   4
   4   2  -8 401.502 46.7409   5
   4  -2  -8 407.862 55.2665   5
   4   2  -7 2042.14 75.2930   4
   4  -2  -7 2361.71 100.874   4
   4  -2  -7 2085.94 105.065   5
   4   2  -7 2094.85 92.8137   5
   4  -2  -6 63.2848 23.2049   4
  -4  -2   6 69.7614 18.2387   4
   4   2  -6 73.7359 16.6274   4
   4   2  -6 54.9099 23.2315   1
   4  -2  -6 76.0255 25.4975   1
   4   2  -6 92.4778 26.0615   5
   4  -2  -6 75.5785 30.0846   5
   4  -2  -5 12899.2 275.162   4
   4   2  -5 12888.5 236.492   4
   4  -2  -5 13161.5 274.996   1
   4   2  -5 13325.6 275.523   1
   4   2  -5 12750.8 269.608   5
   4  -2  -5 13048.4 290.984   5
  -4  -2   5 12836.3 240.246   4
   4   2  -4 3495.95 84.3339   4
   4  -2  -4 3771.26 105.489   2
   4   2  -4 3699.23 104.829   2
   4  -2  -4 3563.02 110.197   1
   4   2  -4 3513.42 109.489   1
   4  -2  -4 3411.43 119.128   5
  -4  -2   4 3368.79 84.8806   4
  -4   2   4 3593.99 109.644   4
   4  -2  -4 3437.25 111.158   4
   4   2  -3 5161.31 122.865   2
   4  -2  -3 5226.07 123.678   2
   4  -2  -3 5027.86 130.204   1
   4   2  -3 5111.62 130.830   1
  -4  -2   3 5081.64 104.779   4
  -4   2   3 5051.33 130.879   4
   4   2  -3 5046.65 116.192   5
   4  -2  -3 4972.00 134.417   4
   4   2  -3 5049.52 104.402   4
   4   2  -2 1068.16 45.1814   2
   4  -2  -2 1103.60 45.8856   2
   4   2  -2 1108.53 33.1728   6
   4   2  -2 1114.71 37.4368   4
   4   2  -2 1120.46 44.2341   5
   4  -2  -2 1097.75 53.8190   4
  -4   2   2 1176.64 52.7484   4
  -4  -2   1 2193.87 66.9263   2
  -4   2   1 2316.26 68.6912   2
   4  -2  -1 2389.79 70.2714   3
   4  -2  -1 2181.44 77.0555   4
  -4  -2   1 2300.64 69.0835   5
   4   2  -1 2265.57 60.2757   4
  -4   2   1 2130.85 72.6530   4
   4   2  -1 2203.49 65.0576   5
   4   2   0 1097.90 38.3935   4
  -4  -2   0 1035.42 27.8107   3
   4  -2   0 1095.64 44.2485   3
  -4  -2   0 1000.36 38.4282   6
   4   2   0 1050.63 42.4027   5
   4  -2   0 948.283 38.7646   5
  -4  -2   0 1012.49 44.3517   5
   4   2   1 4586.51 107.187   1
   4  -2   1 4601.06 107.918   1
   4   2   1 4641.04 105.325   4
  -4   2  -1 4449.05 109.220   3
   4  -2   1 4604.32 100.144   5
   4   2   2 14452.5 261.793   4
  -4   2  -2 13926.9 263.202   3
  -4  -2  -2 14313.8 265.182   4
   4   2   2 14134.0 260.736   1
   4  -2   2 14032.3 261.093   1
  -4  -2  -2 14437.6 259.064   1
  -4   2  -2 13775.4 257.608   1
  -4   2  -2 13966.9 265.857   6
   4   2   2 14323.4 261.304   5
   4   2   2 14315.4 261.179   7
  -4   2  -2 14184.3 247.532   5
  -4  -2  -2 13972.0 265.850   5
   4  -2   2 14469.4 245.606   5
   4   2   3 18848.3 345.502   4
   4  -2   3 19152.6 340.857   4
  -4  -2  -3 18749.6 349.991   4
   4  -2   3 19252.2 345.700   1
   4   2   3 19377.6 345.429   1
  -4   2  -3 19104.8 340.142   1
  -4  -2  -3 19166.1 339.843   1
  -4   2  -3 18705.4 348.133   6
  -4  -2  -3 19097.4 346.419   5
   4  -2   3 19014.8 320.696   5
   4   2   3 19373.3 342.465   5
   4   2   3 19027.8 345.405   7
   4  -2   3 19260.7 346.689   7
  -4   2  -3 19241.1 323.072   5
  -4  -2  -4-2.84038 14.3583   1
  -4   2  -4 14.1485 14.3043   1
   4   2   4 3.20617 16.9272   1
   4  -2   4 12.8717 18.1305   1
  -4   2  -4 25.9110 16.6182   6
  -4  -2  -4 24.5348 17.0675   5
  -4   2  -4 27.9408 11.5915   5
   4  -2   4 36.7837 12.5370   5
   4   2   4 2.86293 16.7104   5
   4   2   5 5034.76 146.850   1
  -4  -2  -5 4788.57 136.270   1
   4  -2   5 5080.68 147.191   1
  -4   2  -5 5088.72 138.678   1
  -4  -2  -5 5163.67 141.605   5
   4  -2   5 4817.39 118.605   5
  -4   2  -5 4899.59 143.453   6
  -4   2  -5 5130.40 118.944   5
  -4  -2  -6 470.338 48.5210   4
   4   2   6 492.080 49.9387   1
   4  -2   6 438.992 46.7630   1
   4  -2   6 562.664 39.1723   5
  -4  -2  -6 488.000 43.1958   5
  -4   2  -6 527.303 35.4642   5
  -4  -2  -7 549.660 54.4377   4
   4   2   7 521.597 54.8125   1
   4  -2   7 545.545 54.4687   1
  -4  -2  -7 621.636 52.0798   5
  -4   2  -7 542.151 38.3814   5
  -4  -2  -8-23.5188 30.1645   4
  -4   2  -8 15.5158 22.2928   6
  -4   2  -8 17.0151 17.4659   5
  -4  -2  -8 32.6387 25.6195   5
  -4  -2  -9 487.352 56.7217   4
  -4   2  -9 381.931 50.4926   6
  -4  -2  -9 358.707 45.0827   5
  -4  -2 -10 5.16962 25.3243   5
   4  -3 -10 366.794 50.4547   4
   4  -3  -9 17.5258 27.1998   4
   4  -3  -9 32.1628 33.9589   5
   4   3  -8 1204.65 55.9457   4
   4  -3  -8 1166.31 78.5650   4
   4   3  -8 1009.62 63.8704   5
   4  -3  -8 1060.31 81.3793   5
   4   3  -7 448.647 31.5161   4
   4  -3  -7 438.701 48.1127   4
   4  -3  -7 387.272 51.2337   5
   4   3  -7 393.724 42.5882   5
   4   3  -6 2764.44 75.2648   4
   4  -3  -6 2939.08 114.576   4
   4   3  -6 2749.52 106.887   1
   4  -3  -6 2512.37 103.328   1
   4   3  -6 2642.96 98.8929   5
   4  -3  -6 2656.75 118.899   5
  -4  -3   6 2798.13 79.0688   4
   4   3  -5 749.201 31.8017   4
   4  -3  -5 741.410 55.1489   4
   4  -3  -5 902.936 55.7563   1
   4   3  -5 826.371 54.0609   1
   4   3  -5 777.142 49.3708   5
   4  -3  -5 761.867 60.6896   5
  -4  -3   5 813.482 35.0370   4
   4   3  -5 880.602 43.3565   5
   4   3  -4 2338.63 86.3130   1
   4   3  -4 2324.56 80.0563   2
   4  -3  -4 2415.88 80.8894   2
   4  -3  -4 2340.56 86.6681   1
   4   3  -4 2268.62 54.2294   4
   4   3  -4 2262.87 70.5965   5
  -4   3   4 2503.07 91.8506   4
   4  -3  -4 2325.00 93.4648   4
  -4  -3   4 2337.21 57.0391   4
   4   3  -3 2135.20 46.1490   4
   4   3  -3 2122.38 69.6047   2
   4  -3  -3 2062.56 69.1668   2
   4  -3  -3 2039.15 75.0084   1
   4   3  -3 1919.40 72.8018   1
   4   3  -3 2078.62 43.6943   6
   4   3  -3 2057.32 64.2729   5
  -4   3   3 2032.84 79.2680   4
   4  -3  -3 1956.92 81.6289   4
   4   3  -2 20814.1 345.442   2
   4  -3  -2 20388.6 344.594   2
   4   3  -2 19940.6 310.553   4
   4   3  -2 19962.5 315.113   4
   4  -3  -2 20314.6 373.574   4
   4   3  -2 19821.8 340.148   5
  -4   3   2 20290.4 364.986   4
   4   3  -1 22.2634 6.38374   4
   4  -3  -1 18.3918 11.4473   3
  -4  -3   1 23.9628 10.2628   2
  -4   3   1 26.2366 11.5470   2
  -4  -3   1 22.3960 6.72921   6
   4   3  -1 25.3549 10.0836   5
  -4  -3   1 34.0681 12.3471   5
  -4   3   1 21.3601 12.2114   4
   4  -3   0 161.468 19.9278   3
   4   3   0 124.365 14.2106   4
   4   3   0 158.543 18.1305   5
  -4  -3   0 110.140 17.0923   5
   4   3   1 3492.93 89.4400   4
  -4   3  -1 3533.86 96.2714   3
  -4  -3  -1 3649.41 91.1933   4
   4   3   1 3700.37 91.0202   1
   4  -3   1 3535.03 90.6998   1
   4   3   1 3558.77 93.7179   5
   4  -3   1 3692.71 95.2062   6
   4  -3   1 3472.56 82.6494   5
  -4  -3  -1 3437.10 96.5520   5
   4  -3   1 3511.49 106.549   4
   4   3   2 9816.51 194.417   4
  -4  -3  -2 9549.51 195.604   4
  -4   3  -2 9576.70 197.394   3
   4   3   2 9444.72 190.533   1
   4  -3   2 9449.07 190.392   1
  -4   3  -2 9494.40 187.700   1
  -4  -3  -2 9474.81 187.381   1
  -4   3  -2 9572.44 199.026   6
   4   3   2 9175.48 189.358   7
   4  -3   2 9558.31 190.986   7
   4  -3   2 9594.73 173.085   5
  -4  -3  -3 8774.54 196.237   4
   4  -3   3 8855.93 186.255   4
   4   3   3 8791.76 192.247   4
  -4  -3  -3 8769.50 184.734   1
  -4   3  -3 9013.31 185.760   1
   4   3   3 9089.25 191.018   1
   4  -3   3 9015.57 190.598   1
  -4   3  -3 9135.84 196.021   6
   4   3   3 9076.66 192.145   5
   4  -3   3 8843.38 164.120   5
   4   3   3 8814.52 190.271   7
   4  -3   3 8686.63 189.927   7
  -4  -3  -3 8952.77 197.719   5
  -4   3  -3 8534.47 165.104   5
  -4  -3  -4 1122.97 61.4964   4
   4   3   4 1004.42 55.9430   1
   4  -3   4 1179.80 60.0503   1
  -4  -3  -4 1035.19 53.1211   1
  -4   3  -4 1129.77 54.6896   1
  -4   3  -4 1047.58 57.2293   6
  -4  -3  -4 1079.91 59.8219   5
   4  -3   4 1036.71 40.8132   5
  -4   3  -4 1140.90 42.2405   5
   4   3   5 1844.76 82.5443   1
   4  -3   5 1756.19 81.3241   1
  -4  -3  -5 1729.01 74.4323   1
  -4   3  -5 1708.26 74.6079   1
  -4   3  -5 1723.24 78.3393   6
  -4  -3  -5 1846.74 82.1525   5
   4  -3   5 1827.52 59.9807   5
  -4   3  -5 1771.80 57.4435   5
   4   3   6 1948.88 92.3074   1
   4  -3   6 1872.73 91.3017   1
  -4   3  -6 1980.48 88.8714   6
  -4  -3  -6 1940.01 88.6158   5
   4  -3   6 1861.32 66.4534   5
  -4   3  -6 2010.86 63.8489   5
  -4  -3  -7 5.49237 24.6409   4
   4   3   7 15.9164 23.3401   1
   4  -3   7 21.4004 22.5755   1
  -4   3  -7 32.0751 22.8064   6
  -4  -3  -7 14.0852 20.6551   5
  -4   3  -7 6.31814 12.7046   5
  -4  -3  -8 268.333 45.0748   4
  -4   3  -8 331.345 43.9146   6
  -4  -3  -8 238.936 40.2114   5
  -4  -3  -9 72.9413 33.5209   4
  -4   3  -9 37.9015 28.1906   6
  -4  -3  -9 32.4432 26.4960   5
   4  -4  -9 144.810 38.8334   4
   4  -4  -9 142.247 47.3500   5
   4  -4  -8 35.6949 28.1928   4
   4  -4  -8 32.3595 35.5645   5
   4   4  -8 44.9467 25.2747   5
   4   4  -7 1634.66 51.9538   4
   4  -4  -7 1753.57 94.3212   4
   4   4  -7 1625.46 74.4053   5
   4  -4  -7 1573.11 96.8676   5
   4   4  -6 7807.14 142.321   4
   4  -4  -6 7965.13 216.101   4
   4   4  -6 7654.92 199.734   1
   4   4  -6 7992.66 187.428   5
   4  -4  -6 7975.21 225.263   5
   4   4  -6 8041.89 168.454   5
  -4  -4   6 7986.13 148.221   4
   4   4  -5 312.566 34.9044   1
   4  -4  -5 259.057 32.6215   1
   4  -4  -5 289.946 39.6495   4
   4   4  -5 249.937 12.4437   4
  -4  -4   5 259.398 14.2082   4
   4   4  -5 273.754 24.4131   5
   4   4  -4 1811.83 74.7001   1
   4  -4  -4 1637.68 72.0148   1
   4   4  -4 1742.63 67.2752   2
   4  -4  -4 1900.73 69.9940   2
   4  -4  -4 1791.06 84.8905   4
   4   4  -4 1767.81 60.0284   5
   4  -4  -3 117.684 25.2011   4
   4  -4  -3 146.991 21.7749   1
   4   4  -3 134.084 20.3790   1
   4   4  -3 122.251 17.8149   2
   4  -4  -3 134.010 18.1145   2
   4  -4  -3 153.031 27.9663   5
   4   4  -3 135.148 17.2719   5
  -4   4   3 123.032 22.5990   4
   4  -4  -2 9934.33 224.128   5
   4   4  -2 10047.4 190.577   5
  -4   4   2 9838.69 215.744   4
   4  -4  -1 5621.57 136.651   3
   4   4  -1 5408.64 101.509   4
  -4   4   1 5448.01 121.471   2
  -4  -4   1 5326.22 120.113   2
  -4  -4   1 5649.98 101.335   6
   4   4  -1 5453.97 122.520   5
  -4  -4   1 5380.47 126.244   5
  -4  -4   0 6897.52 133.865   4
   4   4   0 6798.19 134.508   4
   4  -4   0 7129.25 141.871   1
   4   4   0 6955.83 140.029   1
   4   4   0 6798.56 147.115   5
  -4  -4   0 6873.60 152.081   5
  -4   4   0 6743.28 160.676   4
   4  -4   0 6755.51 168.348   4
  -4  -4  -1 3490.50 92.2127   4
   4   4   1 3827.52 94.6028   4
   4   4   1 3709.85 91.0475   1
   4  -4   1 3487.91 90.5633   1
   4  -4   1 3770.08 99.0084   6
   4   4   1 3469.78 97.7881   5
  -4  -4  -1 3652.10 102.876   5
   4  -4   1 3592.41 83.5563   5
   4  -4   1 3543.25 111.475   4
  -4  -4  -2 4581.04 119.388   4
   4   4   2 4584.64 117.295   4
  -4  -4  -2 4670.51 111.195   1
  -4   4  -2 4527.63 110.394   1
   4   4   2 4722.50 113.507   1
   4  -4   2 4601.28 113.376   1
   4   4   2 4438.66 112.294   7
   4  -4   2 4627.63 113.999   7
   4  -4   2 4726.61 117.771   6
   4  -4   2 4736.38 134.124   4
   4  -4   2 4549.72 96.2246   5
  -4  -4  -3 3690.50 111.454   4
   4  -4   3 3714.84 103.286   4
   4   4   3 3414.03 106.026   4
  -4   4  -3 3544.51 107.894   6
   4   4   3 3520.54 103.161   7
   4  -4   3 3572.74 103.890   7
   4  -4   3 3676.92 80.0097   5
  -4  -4  -3 3581.49 99.1188   1
  -4   4  -3 3534.95 98.3490   1
   4   4   3 3466.88 101.406   1
   4  -4   3 3600.18 103.233   1
  -4  -4  -4 16060.1 319.515   4
  -4   4  -4 15127.6 309.064   3
   4   4   4 15325.0 305.424   1
   4  -4   4 16039.9 308.592   1
  -4  -4  -4 15493.5 298.259   1
  -4   4  -4 15695.3 297.704   1
  -4   4  -4 16161.1 311.058   6
  -4  -4  -4 16207.8 319.181   5
   4  -4   4 15484.6 262.366   5
  -4  -4  -5 224.900 34.7107   4
  -4   4  -5 282.652 32.5802   1
   4   4   5 294.353 36.2788   1
   4  -4   5 289.522 35.1582   1
  -4  -4  -5 329.772 34.0984   1
  -4   4  -5 259.061 32.1472   6
   4  -4   5 252.893 21.3110   5
  -4  -4  -5 295.235 37.5185   5
  -4   4  -5 259.046 19.4407   5
  -4  -4  -6 475.698 49.6298   4
   4   4   6 374.598 43.6156   1
   4  -4   6 365.842 44.9446   1
  -4   4  -6 474.689 43.8648   6
   4  -4   6 470.134 29.1470   5
  -4  -4  -6 462.539 46.3443   5
  -4   4  -6 487.083 25.9366   5
  -4   4  -7 1345.41 75.4927   6
  -4  -4  -7 1300.79 78.2268   5
   4   4   7 1191.06 76.9299   1
   4  -4   7 1221.15 79.0578   1
  -4  -4  -8 1466.00 94.1390   4
  -4   4  -8 1346.70 80.2370   6
  -4  -4  -8 1594.08 91.6909   5
  -4   4  -9 88.5329 30.0669   6
  -4  -4  -9 64.1448 30.8038   5
   4  -5  -9 6.73514 30.7945   4
   4  -5  -9 85.0000 45.3727   5
   4  -5  -8-12.7451 26.2982   4
   4  -5  -8 54.2131 37.2345   5
   4   5  -7 4164.05 121.051   5
   4  -5  -7 4293.10 164.710   5
   4  -5  -6 400.141 48.9565   4
   4   5  -6 354.963 33.7979   5
   4  -5  -6 431.428 56.2682   5
   4   5  -6 361.997 28.0401   5
   4  -5  -5 69.4702 21.3675   1
   4   5  -5 83.5155 23.0643   1
   4  -5  -5 56.2482 25.8684   4
   4   5  -5 82.3993 15.4786   5
   4   5  -4 6366.86 159.719   1
   4   5  -4 6654.11 151.725   2
   4  -5  -4 6451.52 160.901   1
   4  -5  -4 6319.33 148.830   2
   4  -5  -4 6499.49 186.964   5
   4   5  -4 6479.17 137.979   5
   4  -5  -4 6408.53 183.635   4
   4   5  -3 10753.4 210.179   2
   4  -5  -3 10912.9 211.008   2
   4   5  -3 10753.9 177.622   3
   4  -5  -3 11067.8 223.190   1
   4   5  -3 10715.0 220.025   1
   4  -5  -3 10867.9 251.107   5
   4   5  -3 10752.2 203.822   5
   4  -5  -2 216.773 29.9242   5
   4   5  -2 185.007 19.6104   5
  -4  -5   2 217.124 22.1207   5
  -4   5   1 6404.23 136.487   2
  -4  -5   1 6459.20 136.321   2
   4   5  -1 6239.39 140.590   5
  -4  -5   1 6610.37 115.939   6
   4  -5  -1 6834.59 164.230   5
   4  -5  -1 6347.18 170.165   4
  -4   5   1 6387.25 161.686   4
   4   5  -1 6514.60 118.299   4
  -4  -5   1 6484.31 145.850   5
  -4   5   0 1667.40 55.4692   2
  -4  -5   0 1697.11 55.6562   2
  -4  -5   0 1636.59 51.1052   4
   4   5   0 1590.35 52.1448   4
   4   5   0 1612.58 53.5014   1
   4  -5   0 1741.33 55.6050   1
   4   5   0 1796.76 63.8623   5
   4  -5   0 1681.48 67.1416   5
  -4  -5   0 1634.59 63.3411   5
  -4   5   0 1717.07 71.2547   4
   4  -5   0 1554.28 74.3606   4
  -4  -5  -1 19289.9 337.717   4
   4   5   1 19427.4 338.819   4
   4   5   1 19588.5 331.227   1
   4  -5   1 19448.9 332.700   1
   4  -5   1 19777.8 347.695   6
   4   5   1 19060.8 347.887   5
   4  -5   1 19455.8 323.228   5
  -4  -5  -1 19653.3 355.351   5
   4  -5   1 19351.0 372.370   4
  -4  -5  -2 5.46389 12.4903   4
   4   5   2 5.34786 13.3089   4
   4  -5   2 15.1199 11.8687   1
   4   5   2 10.6135 12.1041   1
   4  -5   2 17.7400 13.1919   6
   4   5   2 28.5992 14.4850   7
   4  -5   2 2.22872 12.4024   7
  -4  -5  -2-3.18631 15.6092   5
   4  -5   2 9.70485 7.39575   5
   4  -5   2-3.76449 14.4377   4
  -4   5  -3 408.765 37.8008   3
  -4  -5  -3 553.639 43.6880   4
  -4  -5  -3 556.679 36.4013   1
  -4   5  -3 539.249 34.9059   1
   4   5   3 573.654 39.3471   1
   4  -5   3 606.353 40.1627   1
   4   5   3 520.125 38.6606   7
   4  -5   3 553.370 39.5679   7
   4  -5   3 499.829 23.3107   5
   4  -5   3 655.506 50.4156   4
  -4  -5  -4 3801.28 126.281   4
  -4   5  -4 4060.70 124.512   3
   4  -5   4 3790.56 77.7756   5
   4   5   4 3836.31 116.709   1
   4  -5   4 4065.86 119.619   1
  -4  -5  -4 3935.09 111.420   1
  -4   5  -4 3959.36 111.027   1
  -4  -5  -5 2386.26 104.035   4
   4   5   5 2513.67 98.0710   1
   4  -5   5 2434.14 96.5368   1
  -4  -5  -5 2447.00 89.2687   1
  -4   5  -5 2445.50 88.8965   1
  -4   5  -5 2351.59 93.8682   6
   4  -5   5 2345.78 54.2679   5
  -4  -5  -5 2201.72 98.5211   5
  -4  -5  -6 391.521 47.6126   4
   4   5   6 404.759 45.3032   1
   4  -5   6 408.409 45.4883   1
  -4   5  -6 352.088 40.7050   6
  -4  -5  -6 494.050 50.4104   5
  -4  -5  -7 35.5887 26.6165   4
   4   5   7 31.5546 26.1815   1
   4  -5   7 59.0345 28.3371   1
  -4   5  -7 26.6187 24.0688   6
  -4  -5  -7 60.1659 31.1930   5
  -4   5  -8 4.76076 21.7660   6
  -4  -5  -8 47.1914 35.9582   5
  -4   5  -9 525.853 55.0259   6
   4  -6  -8 54.1959 31.5508   4
   4  -6  -8 63.5560 37.8026   5
   4  -6  -7 32.1195 29.3788   4
   4  -6  -7 99.6541 42.5611   5
   4  -6  -6 1431.69 90.1786   4
   4   6  -6 1427.92 60.5048   5
   4   6  -5 11955.2 222.432   3
   4  -6  -5 12264.6 259.891   1
   4   6  -5 12062.5 257.516   1
   4  -6  -5 12437.0 298.043   5
   4   6  -5 12363.1 223.042   5
   4   6  -4 216.200 17.3072   3
   4  -6  -4 224.788 28.0712   1
   4   6  -4 234.097 27.2997   1
   4   6  -4 218.410 24.6974   2
   4  -6  -4 250.969 39.9344   5
   4   6  -4 229.670 21.5464   5
   4   6  -3 698.917 37.8318   2
   4  -6  -3 590.563 35.4415   2
   4   6  -3 679.164 40.8234   1
   4  -6  -3 662.009 41.6099   1
   4  -6  -3 729.794 56.8455   5
   4   6  -3 615.986 34.6655   5
   4  -6  -2 464.405 45.3618   4
   4  -6  -2 449.914 31.8087   1
   4   6  -2 474.445 31.9807   1
   4  -6  -2 481.547 46.2591   5
   4   6  -2 418.348 29.4981   5
  -4  -6   2 441.483 31.4663   5
   4   6  -1 24774.3 416.669   5
   4  -6  -1 24771.6 445.243   5
   4  -6  -1 23829.2 460.042   4
  -4  -6   1 24322.6 421.259   5
   4   6  -1 24398.8 384.472   4
  -4  -6   0 1559.86 39.5788   3
  -4  -6   0 1466.60 49.8057   4
  -4   6   0 1502.92 52.0501   2
  -4  -6   0 1442.77 50.3521   2
   4  -6   0 1578.48 69.8342   3
   4  -6   0 1552.00 51.8008   1
   4   6   0 1488.18 49.8503   1
   4  -6   0 1522.94 64.8941   5
   4   6   0 1594.29 62.8735   5
   4   6   0 1584.38 53.4628   4
   4  -6   0 1630.99 78.4022   4
  -4  -6   0 1592.01 64.3301   5
  -4   6   0 1494.62 69.3759   4
  -4  -6  -1 1458.02 56.5436   4
   4  -6   1 1390.65 66.0557   3
   4   6   1 1356.19 56.4633   4
   4   6   1 1446.39 50.6893   1
   4  -6   1 1404.05 50.8648   1
   4  -6   1 1410.81 60.4917   6
   4  -6   1 1414.61 56.6981   5
   4   6   1 1441.01 62.8767   5
   4   6   1 1297.59 48.9902   7
   4  -6   1 1318.88 71.0483   4
  -4  -6  -1 1410.67 64.5031   5
  -4  -6  -2 3737.39 109.601   4
  -4   6  -2 3650.93 114.029   3
   4   6   2 3841.10 110.593   4
   4   6   2 3695.31 97.2227   1
   4  -6   2 3612.50 97.4663   1
   4  -6   2 3763.55 91.4193   5
  -4  -6  -2 3843.83 119.356   5
   4   6   2 3815.86 99.7021   7
   4  -6   2 3772.79 100.460   7
   4  -6   2 3565.18 122.776   4
   4  -6   2 3690.70 81.0014   5
  -4   6  -3 14006.7 290.213   3
  -4  -6  -3 14218.3 292.435   4
   4   6   3 14232.1 272.689   1
   4  -6   3 14798.1 276.193   1
  -4  -6  -3 14691.7 267.200   1
  -4   6  -3 14052.4 264.880   1
  -4  -6  -3 14349.5 299.203   5
   4  -6   3 14208.7 237.096   5
   4   6   3 14231.6 273.789   7
   4  -6   3 14225.5 274.934   7
   4  -6   3 14344.9 230.417   5
   4  -6   3 14173.2 304.060   4
   4   6   4 300.045 33.1573   1
   4  -6   4 239.557 31.6631   1
  -4  -6  -4 298.916 29.2404   1
  -4   6  -4 257.688 27.9659   1
  -4  -6  -4 346.787 39.7915   4
  -4   6  -4 319.496 36.0529   3
   4  -6   4 390.995 41.7477   4
   4   6   5 1499.43 74.0223   1
   4  -6   5 1392.61 73.2520   1
  -4  -6  -5 1397.24 65.9368   1
  -4   6  -5 1320.90 63.7248   1
  -4  -6  -5 1535.08 83.6463   4
   4  -6   5 1224.08 71.3315   4
   4   6   6 13.5582 21.4142   1
   4  -6   6 32.4929 23.4619   1
  -4  -6  -6 33.2272 26.2394   4
  -4  -6  -6-5.35099 24.9131   5
  -4  -6  -7 228.490 42.9176   4
   4   6   7 192.794 37.1185   1
   4  -6   7 273.236 42.0354   1
  -4   6  -7 237.058 36.3930   6
  -4  -6  -7 245.248 44.0275   5
  -4  -6  -8 560.268 63.3731   4
  -4   6  -8 559.796 53.0241   6
  -4  -6  -8 539.523 60.2513   5
   4  -7  -8 602.917 66.2800   4
   4  -7  -8 671.538 73.5290   5
   4  -7  -7 95.7223 37.1093   4
   4  -7  -6 405.035 52.1600   4
   4  -7  -6 378.048 55.2477   5
   4   7  -5 458.855 29.3723   3
   4  -7  -5 533.863 60.1335   5
   4  -7  -5 503.150 42.3192   1
   4   7  -5 445.336 40.4679   1
   4   7  -4 5941.66 118.525   3
   4  -7  -4 5862.70 149.061   1
   4   7  -4 5949.92 149.221   1
   4  -7  -4 6391.01 190.014   5
   4   7  -4 6164.41 130.682   5
   4   7  -3 5743.47 138.525   1
   4  -7  -3 5996.49 141.030   1
   4   7  -3 5823.39 129.503   5
   4  -7  -3 5600.57 171.238   5
   4  -7  -3 5689.94 179.141   4
   4  -7  -2 21668.3 377.734   1
   4   7  -2 21840.5 376.096   1
   4   7  -2 22371.3 379.885   5
   4  -7  -2 21654.6 422.401   5
  -4  -7   2 22246.5 383.271   5
   4  -7  -2 22586.2 441.349   4
  -4  -7   1 67.2270 9.62281   4
   4  -7  -1 66.7012 23.3008   3
   4   7  -1 43.3672 9.47805   4
   4  -7  -1 88.5973 28.4383   4
   4   7  -1 63.4892 12.9567   1
   4  -7  -1 81.6498 14.9585   1
   4  -7  -1 57.4642 23.4519   5
  -4  -7   1 66.0691 19.1951   5
   4   7  -1 61.9591 18.7794   5
  -4  -7   0 8576.69 169.371   4
   4  -7   0 8687.67 206.349   3
  -4  -7   0 8808.11 155.494   3
   4   7   0 9036.39 165.148   1
   4  -7   0 8834.77 166.280   1
  -4  -7   0 8814.32 166.089   2
  -4   7   0 8522.39 165.894   2
   4   7   0 8673.90 190.034   5
   4  -7   0 8770.94 194.985   5
   4   7   0 8750.07 174.142   4
  -4  -7   0 8638.78 193.677   5
   4  -7   0 8758.46 220.972   4
  -4  -7  -1 814.194 44.0845   4
   4  -7   1 813.502 53.1620   3
   4   7   1 818.737 37.0938   1
   4  -7   1 884.721 39.3556   1
   4  -7   1 803.566 42.8649   5
   4   7   1 841.453 38.8337   7
   4  -7   1 894.353 40.2328   7
   4  -7   1 973.752 62.6648   4
   4   7   1 916.358 47.0283   4
  -4  -7  -1 946.419 54.1230   5
  -4  -7  -2 84.5632 21.0254   4
   4   7   2 80.8521 19.9599   4
   4   7   2 106.052 18.7780   1
   4  -7   2 61.9887 15.5618   1
   4   7   2 111.441 19.2721   7
   4  -7   2 89.5195 19.0324   7
   4  -7   2 71.1038 14.2762   5
   4  -7   2 91.3155 25.1205   4
  -4  -7  -2 98.3880 24.9482   5
   4  -7   2 99.0962 12.1616   5
  -4   7  -3-3.83118 15.4468   3
  -4  -7  -3-11.3937 20.0489   4
   4   7   3-2.54301 13.9726   1
   4  -7   3 5.29771 14.1761   1
   4  -7   3 1.22170 6.33634   5
  -4  -7  -3 12.6938 21.0592   5
   4  -7   3-8.93911 19.6621   4
   4  -7   3-0.50077 4.80624   5
  -4  -7  -4 3408.30 122.886   4
   4   7   4 3174.57 103.948   1
   4  -7   4 3359.50 107.660   1
  -4  -7  -4 3402.74 99.9874   1
  -4   7  -4 3264.37 97.4509   1
  -4  -7  -4 3108.46 121.116   5
   4  -7   4 3221.23 121.350   4
  -4  -7  -5 794.362 49.4611   1
  -4   7  -5 805.469 49.3803   1
   4   7   5 678.129 51.8639   1
   4  -7   5 845.256 57.4980   1
  -4  -7  -5 770.647 61.9854   4
   4  -7   5 653.150 56.6575   4
   4   7   6 1053.79 67.7528   1
   4  -7   6 1123.53 71.0962   1
  -4  -7  -6 1197.89 79.4860   5
   4  -7   6 959.110 66.7795   4
   4   7   7 122.841 30.9019   1
   4  -7   7 127.153 33.3158   1
  -4  -7  -7 83.2243 32.3842   4
  -4  -7  -7 111.381 36.9486   5
   4  -7   7 53.5577 23.1078   4
   4  -7   8 69.4891 23.9408   4
   4   8  -8 251.392 45.5772   7
   4  -8  -7 267.518 49.8084   4
   4  -8  -7 213.837 49.9016   5
   4  -8  -6 1432.55 97.1801   5
   4  -8  -5 892.418 53.8177   1
   4   8  -5 679.623 47.5309   1
   4  -8  -5 822.724 72.7731   5
   4  -8  -4 2040.94 76.0604   1
   4   8  -4 1995.37 75.0447   1
   4  -8  -4 1967.66 102.938   5
   4  -8  -4 2017.13 105.717   4
   4  -8  -3 433.972 50.3037   4
   4   8  -3 404.439 30.7494   1
   4  -8  -3 352.393 29.6566   1
   4  -8  -3 370.720 46.1508   5
   4   8  -3 386.976 28.5325   5
   4  -8  -2 1867.48 86.0383   3
   4  -8  -2 1730.08 60.3986   1
   4   8  -2 1880.72 61.4611   1
   4   8  -2 1905.18 67.7487   5
   4  -8  -2 1767.80 86.4630   5
  -4  -8   2 1871.02 68.5902   5
   4  -8  -2 1939.69 98.4623   4
   4  -8  -1 2641.59 101.616   3
  -4  -8   1 2545.76 60.0110   4
   4   8  -1 2729.96 67.0540   1
   4  -8  -1 2580.21 67.8970   1
   4  -8  -1 2490.87 70.7833   1
   4   8  -1 2620.20 70.5885   1
   4   8  -1 2647.20 85.9704   5
   4  -8  -1 2600.46 98.7091   5
   4   8  -1 2607.50 63.5866   4
   4  -8  -1 2483.25 110.191   4
  -4  -8   1 2547.53 87.3449   5
  -4  -8   0 3671.42 82.5135   3
  -4  -8   0 3644.46 92.6320   4
   4  -8   0 3443.81 119.168   3
   4   8   0 3691.35 82.2452   1
   4  -8   0 3601.15 83.6490   1
   4  -8   0 3628.20 109.880   5
   4   8   0 3504.87 82.0715   7
  -4  -8   0 3679.95 111.881   5
   4  -8   0 3613.21 132.353   4
   4   8   0 3536.81 94.9914   4
  -4   8  -1 892.681 37.3364   2
  -4  -8  -1 875.405 47.0225   4
  -4  -8  -1 949.300 38.0739   2
   4  -8   1 961.675 59.9159   3
   4  -8   1 930.825 39.3085   1
   4   8   1 956.858 38.5792   1
   4   8   1 1005.81 40.4873   7
   4  -8   1 847.313 38.7724   7
   4  -8   1 977.105 47.5990   5
  -4  -8  -1 968.490 57.0370   5
   4  -8   1 1035.41 67.5464   4
   4   8   1 1041.18 52.3278   4
  -4  -8  -2 9121.24 207.467   4
   4   8   2 9206.25 180.405   1
   4  -8   2 9235.45 183.379   1
  -4  -8  -2 9368.17 222.266   5
   4  -8   2 9195.93 171.298   5
   4  -8   2 9028.65 230.904   4
   4  -8   2 9087.45 162.284   5
   4   8   3 95.9950 20.3718   1
   4  -8   3 98.1763 19.3475   1
  -4  -8  -3 112.561 25.5503   4
   4  -8   3 113.156 27.8685   4
  -4  -8  -3 109.251 28.3608   5
  -4  -8  -4 5157.88 160.028   4
  -4  -8  -4 5014.12 126.635   1
  -4   8  -4 4937.09 125.129   1
   4   8   4 4992.74 135.097   1
   4  -8   4 5056.07 138.093   1
  -4  -8  -4 5015.21 161.933   5
   4  -8   4 4793.75 157.232   4
  -4  -8  -5 964.997 69.2324   4
   4   8   5 1074.67 62.1117   1
   4  -8   5 1043.44 62.6209   1
  -4  -8  -5 994.249 54.3382   1
  -4   8  -5 1029.17 54.8332   1
  -4  -8  -5 1027.47 73.7998   5
   4  -8   5 1059.88 70.0198   4
   4  -8   6 4.51802 22.4874   1
   4   8   6 4.34240 23.8603   1
  -4  -8  -6 48.2364 30.0101   4
   4  -8   6 30.3329 23.9539   4
   4   8   7 153.793 34.6841   1
   4  -8   7 113.618 33.7380   1
  -4  -8  -7 86.1604 35.0260   4
  -4  -8  -7 65.2014 33.9779   5
   4  -8   7 136.939 30.6363   4
   4  -9  -7 580.325 70.4235   5
   4  -9  -6 41.2714 36.3167   5
   4  -9  -5 268.786 47.9168   4
   4  -9  -5 285.762 53.4511   5
   4  -9  -4 136.231 36.1448   4
   4  -9  -4 115.434 35.2300   5
   4  -9  -3 3946.54 101.205   1
   4   9  -3 3869.77 98.5118   1
   4  -9  -3 3689.92 140.586   5
   4  -9  -3 3964.42 152.970   4
   4  -9  -2 631.691 53.0076   3
   4  -9  -2 567.773 58.4822   4
   4  -9  -2 645.212 33.4808   1
   4   9  -2 682.903 32.5514   1
   4   9  -2 685.276 30.6285   1
   4  -9  -2 672.594 31.5398   1
   4   9  -2 642.154 40.8671   5
   4  -9  -2 698.153 57.4291   5
  -4  -9   2 670.134 41.6436   5
   4  -9  -1 3575.82 127.271   3
  -4  -9   1 3477.06 77.3253   4
   4  -9  -1 3755.47 84.0456   1
   4   9  -1 3596.08 79.9839   1
   4   9  -1 3542.66 76.2558   1
   4  -9  -1 3663.03 79.7125   1
   4  -9  -1 3719.67 122.079   5
  -4  -9   1 3640.62 108.910   5
   4   9  -1 3578.17 81.0076   4
  -4  -9   0 24.6974 12.1587   4
   4   9   0 56.8515 15.3774   4
   4  -9   0 10.4035 21.4728   4
  -4  -9   0 28.0872 10.1025   3
   4  -9   0 47.9818 19.5761   3
   4   9   0 40.2874 9.71889   1
   4   9   0 32.2484 8.76698   1
   4  -9   0 45.6812 10.9738   1
   4   9   0 40.5830 10.0904   7
   4  -9   0 33.4773 11.1377   7
   4  -9   0 43.6270 20.5240   5
  -4  -9   0 37.4319 18.4636   5
  -4  -9  -1 1441.68 62.7646   4
  -4  -9  -1 1544.24 56.1820   3
   4  -9   1 1489.58 77.9146   3
   4   9   1 1506.97 45.2919   1
   4  -9   1 1461.57 47.0379   1
  -4  -9  -1 1528.07 44.6400   2
  -4   9  -1 1439.98 44.6178   2
   4  -9   1 1450.96 58.3349   5
   4  -9   1 1486.87 83.1826   4
  -4  -9  -1 1397.11 72.0277   5
   4   9   1 1470.22 64.8426   4
  -4  -9  -2 2823.22 100.087   4
   4   9   2 2740.12 74.2215   1
   4  -9   2 2613.85 75.6467   1
   4  -9   2 2806.73 69.0235   5
  -4  -9  -2 2697.02 108.127   5
   4  -9   2 2895.15 117.449   4
   4  -9   3-7.15041 16.6449   1
   4   9   3-2.25101 13.2858   1
  -4  -9  -3-12.7004 22.0358   4
  -4  -9  -3-9.74021 20.5495   5
   4  -9   3 9.97718 22.8065   4
   4   9   4 364.424 33.6827   1
   4  -9   4 345.489 33.8132   1
  -4  -9  -4 320.514 42.5857   4
  -4  -9  -4 379.204 46.7913   5
   4  -9   4 309.091 41.6500   4
   4   9   5 633.240 46.7979   1
   4  -9   5 598.794 47.5908   1
  -4  -9  -5 522.520 55.3025   4
  -4  -9  -5 618.765 61.6147   5
   4  -9   5 617.284 56.6665   4
  -4  -9  -6 131.081 35.1849   4
  -4  -9  -6 69.8056 33.0530   5
   4  -9   6 62.2564 25.4423   4
   4 -10  -6 765.064 77.1521   4
   4 -10  -6 656.810 73.4656   5
   4 -10  -5 400.482 55.7745   4
   4 -10  -5 378.868 57.4683   5
   4 -10  -4-6.89569 29.0965   4
   4 -10  -4-5.93354 30.4405   5
   4 -10  -3 58.7120 29.8278   4
   4 -10  -3 10.5377 21.2489   3
   4 -10  -3 58.1639 32.5691   5
   4 -10  -2 67.8214 28.7212   4
   4 -10  -2 59.6727 26.6309   3
   4 -10  -2 106.246 30.4299   5
  -4 -10   2 56.4414 17.7228   5
  -4 -10   1 2895.93 68.1728   4
   4 -10  -1 2901.07 115.798   3
   4 -10  -1 2988.11 109.242   5
   4 -10  -1 3034.44 129.569   4
  -4 -10   1 3168.45 101.302   5
  -4 -10   0 245.596 24.4523   4
  -4 -10   0 235.316 21.3187   3
   4 -10   0 263.551 37.8936   3
   4 -10   0 239.542 39.9794   4
   4 -10   0 252.463 32.1009   5
  -4 -10   0 248.565 33.2841   5
  -4 -10  -1 119.256 24.2294   4
  -4 -10  -1 102.560 18.7715   3
   4 -10   1 79.9182 26.5585   4
  -4 -10  -1 82.3085 25.3893   5
   4 -10   1 113.871 22.3535   5
   4 -10   2 41.7825 26.0022   4
  -4 -10  -2 48.2461 22.1554   4
  -4 -10  -2 41.8149 23.4913   5
  -4 -10  -3 3625.79 128.593   4
  -4 -10  -3 3670.03 136.871   5
   4 -10   3 3741.43 137.866   4
  -4 -10  -4 1682.78 89.9354   4
  -4 -10  -4 1679.28 94.2372   5
   4 -10   4 1618.59 89.5143   4
  -4 -10  -5 337.347 46.4890   4
   4 -10   5 225.152 38.1713   4
  -4 -10  -5 220.816 42.9964   5
  -4 -10  -6 282.645 48.0728   4
  -4 -10  -6 185.055 42.4640   5
   4 -11  -5 152.619 44.6380   4
   4 -11  -5 281.309 52.1332   5
   4 -11  -4 14.5099 33.1678   4
   4 -11  -4 6.06884 32.0375   5
   4 -11  -3 563.310 64.4512   4
   4 -11  -3 522.691 55.4474   5
   4 -11  -2 780.724 70.1078   4
   4 -11  -2 735.836 60.0007   5
  -4 -11   2 810.087 46.2722   5
   4 -11  -1 35.8813 23.8803   3
   4 -11  -1 49.4089 29.2756   4
   4 -11  -1 63.4807 26.3692   5
  -4 -11   1 84.9282 22.4632   5
   4 -11   0 5.04213 21.7341   3
   4 -11   0 17.6567 24.2894   4
  -4 -11   0 7.52148 20.3982   5
   4 -11   0 35.0294 20.0103   5
  -4 -11  -1 1193.92 59.2274   4
   4 -11   1 1081.86 76.4741   4
  -4 -11  -1 1211.63 70.5699   5
  -4 -11  -2 879.797 57.0782   4
   4 -11   2 815.644 65.5753   4
  -4 -11  -2 866.676 64.5457   5
   4 -11   3 26.7278 22.5688   4
  -4 -11  -3 96.3254 29.6662   4
  -4 -11  -3 54.3034 29.4622   5
   4 -11   4 15.7725 22.6611   4
  -4 -11  -4-5.29633 25.9449   4
  -4 -11  -4-5.92763 28.0851   5
  -4 -11  -5 47.6173 29.6309   4
  -4 -11  -5 38.4569 30.8938   5
   4 -12  -4 1428.60 101.262   4
   4 -12  -4 1163.98 84.9553   5
   4 -12  -3 85.9352 37.3064   4
   4 -12  -3 120.338 35.0693   5
   4 -12  -2 129.007 41.4407   4
   4 -12  -2 151.717 34.9624   5
   4 -12  -1 800.824 71.5039   4
   4 -12  -1 813.888 58.0420   5
  -4 -12   1 811.545 51.6756   5
   4 -12   0 1008.34 76.8682   4
  -4 -12   0 1060.10 62.7345   5
   4 -12   1 482.016 55.4296   4
  -4 -12  -1 483.111 47.5311   5
  -4 -12  -2 641.089 50.2703   4
   4 -12   2 710.543 62.9873   4
  -4 -12  -2 750.372 61.4293   5
  -4 -12  -3 808.322 60.5553   4
   4 -12   3 607.475 58.0291   4
  -4 -12  -3 757.913 65.5440   5
  -4 -12  -4 167.716 35.6909   4
  -4 -12  -4 135.420 38.3601   5
  -4 -12  -5 302.593 47.8301   4
   4 -13  -3 926.012 72.6828   5
   4 -13  -2 210.671 47.6234   4
   4 -13  -2 321.085 43.3559   5
   4 -13  -1 86.6142 37.0959   4
   4 -13   0 19.0147 27.3208   4
   4 -13   1 536.265 59.0075   4
  -4 -13  -1 472.111 48.7328   5
   4 -13   2 166.570 37.5504   4
  -4 -13  -2 152.813 35.3849   5
  -4 -13  -3 197.975 40.7660   5
   4 -14  -1 346.108 53.3116   4
   4 -14   0 827.910 73.7549   4
  -4 -14  -2 90.7127 31.1700   5
   5   0 -10 342.631 52.5957   5
   5   0  -9 13.1980 20.8440   4
   5   0  -9-23.1759 31.8351   5
   5   0  -8 216.379 33.2324   4
   5   0  -8 151.372 39.2495   5
   5   0  -7-11.2244 19.1945   4
   5   0  -7 21.2471 29.1856   5
   5   0  -6 7419.76 181.369   4
   5   0  -6 7640.74 209.127   5
   5   0  -5-12.3987 15.6667   4
   5   0  -5-4.55862 22.3314   5
  -5   0   5-3.02395 14.8137   4
   5   0  -4 104.234 19.7523   4
  -5   0   4 138.379 20.4876   4
   5   0  -3-2.58586 11.3755   4
  -5   0   3 2.39179 11.7166   4
   5   0  -2 61528.4 973.589   4
   5   0  -2 62424.1 966.128   5
  -5   0   2 61825.4 967.801   4
   5   0  -1-4.30997 7.47818   3
   5   0  -1 1.74406 9.58293   6
   5   0  -1-9.88875 10.8756   4
  -5   0   0 11678.7 209.994   3
   5   0   0 12096.4 219.433   6
   5   0   0 11566.4 233.108   4
   5   0   0 11809.4 220.620   5
   5   0   1 8.28156 11.0803   4
  -5   0  -1-1.76364 8.21085   3
  -5   0  -1-2.33452 11.4361   6
   5   0   1 1.99923 9.13997   5
  -5   0  -1 8.89892 10.7210   5
   5   0   2 1504.11 59.3770   4
  -5   0  -2 1573.65 63.9777   6
   5   0   2 1459.44 55.7514   5
  -5   0  -2 1533.25 59.5805   5
   5   0   3-2.32124 14.8682   5
  -5   0  -3-7.60853 13.3885   5
   5   0   4 8914.51 190.897   5
  -5   0  -4 9054.06 194.669   5
  -5   0  -5-6.16399 14.8524   5
  -5   0  -6 1984.67 81.0969   5
  -5   0  -7 3.67364 18.8466   5
  -5   0  -8 1672.91 80.5024   5
  -5   0  -9 4.15884 21.0197   5
   5  -1 -10 224.110 48.4842   5
   5  -1  -9 411.945 46.7486   4
   5   1  -9 280.077 46.4672   5
   5  -1  -9 351.350 53.3796   5
   5  -1  -8 413.662 44.3994   4
   5   1  -8 380.525 38.4936   4
   5   1  -8 241.413 44.5733   5
   5  -1  -8 321.649 48.2940   5
   5   1  -7 2041.14 80.7531   4
   5  -1  -7 2089.45 92.6028   4
   5   1  -7 2034.42 98.8230   5
   5  -1  -7 1985.89 104.975   5
   5  -1  -6 986.235 60.2670   4
   5   1  -6 1033.34 53.4119   4
   5   1  -6 891.099 64.0417   5
   5  -1  -6 897.353 68.3300   5
  -5  -1   6 994.793 53.1074   4
   5  -1  -5 298.082 34.8536   4
   5   1  -5 281.560 28.6783   4
   5  -1  -5 269.528 34.3760   1
   5   1  -5 269.914 34.7876   1
   5  -1  -5 244.741 37.9843   5
   5   1  -5 267.492 36.6375   5
  -5   1   5 276.404 31.6101   4
  -5  -1   5 304.150 28.4924   4
   5  -1  -4 3898.03 121.811   1
   5   1  -4 3828.44 120.931   1
   5  -1  -4 3784.80 116.324   4
  -5  -1   4 4052.73 104.156   4
   5   1  -4 3983.84 104.479   4
  -5   1   4 3968.20 114.845   4
   5   1  -3 1058.54 51.0904   2
   5  -1  -3 1100.98 51.9491   2
   5   1  -3 1094.41 49.9436   5
  -5  -1   3 1093.25 46.2829   4
   5  -1  -3 1106.09 55.8106   4
  -5   1   3 1054.47 52.6646   4
   5   1  -3 1025.65 46.4623   4
  -5   1   2 535.914 36.5370   2
  -5  -1   2 550.703 36.7522   2
   5   1  -2 534.731 27.9943   6
   5   1  -2 580.056 34.1797   5
   5   1  -2 612.424 34.9077   4
   5  -1  -2 554.981 38.4501   4
  -5   1   2 574.820 36.8920   4
   5  -1  -1 49416.6 766.113   3
  -5   1   1 48894.1 779.435   2
  -5  -1   1 49031.6 780.046   2
   5   1  -1 48912.8 744.741   3
   5   1  -1 48558.4 758.153   6
   5  -1  -1 48546.4 767.670   6
   5  -1  -1 48987.0 770.804   5
   5   1  -1 49216.6 775.471   4
   5   1  -1 48653.1 771.272   5
   5  -1  -1 49504.8 790.772   4
  -5  -1   0 10.7404 6.88620   3
   5  -1   0 14.7709 10.1456   3
   5  -1   0-8.04735 10.0138   6
  -5  -1   0 1.91954 9.55445   6
   5  -1   0 5.73041 12.6050   4
  -5   1  -1 145.366 17.9239   3
   5   1   1 141.615 18.1351   4
  -5  -1  -1 171.019 16.6811   3
   5   1   1 157.254 20.0941   1
   5  -1   1 181.775 20.8818   1
  -5  -1  -1 141.739 19.2386   6
  -5   1  -1 172.668 21.5081   6
   5   1   1 131.057 18.0941   5
   5  -1   1 163.327 18.7598   5
  -5   1  -1 164.505 19.9562   5
   5   1   2 5098.62 123.622   4
  -5   1  -2 4887.17 121.293   3
  -5  -1  -2 5077.99 124.524   1
   5   1   2 4894.19 125.336   1
   5  -1   2 5068.69 127.089   1
  -5   1  -2 4903.16 123.055   1
   5   1   2 5052.04 121.637   5
   5  -1   2 4988.42 115.845   5
  -5  -1  -2 4981.29 127.031   6
  -5   1  -2 4974.46 119.185   5
  -5  -1  -2 5074.72 126.481   5
   5   1   3 2359.46 81.6193   4
   5  -1   3 2292.46 79.2431   4
  -5  -1  -3 2141.24 77.6398   1
  -5   1  -3 2330.34 79.8101   1
   5   1   3 2151.92 80.3839   1
   5  -1   3 2244.37 82.9294   1
   5  -1   3 2120.94 69.8228   5
   5   1   3 2240.06 81.4924   7
   5  -1   3 2341.54 83.8400   7
   5   1   3 2262.42 76.9540   5
  -5  -1  -3 2137.14 78.0426   5
  -5   1  -3 2346.76 74.6205   5
   5   1   4 3920.42 121.089   1
   5  -1   4 4020.85 122.518   1
  -5  -1  -4 3691.09 113.117   1
  -5   1  -4 4007.29 116.313   1
   5  -1   4 3917.88 105.198   5
  -5   1  -4 3971.23 124.411   6
  -5  -1  -4 3690.97 113.597   5
  -5   1  -4 3821.67 105.388   5
  -5  -1  -5 21.1589 18.6184   1
  -5   1  -5 28.1902 17.8123   1
   5   1   5 24.7244 22.6433   1
   5  -1   5 28.8759 21.7783   1
  -5   1  -5 37.3049 21.8831   6
  -5  -1  -5 3.39301 15.5146   5
  -5   1  -5 19.3048 13.5128   5
   5  -1   5 13.3818 18.5434   5
   5   1   6-9.59601 22.7330   1
   5  -1   6 28.8155 25.7023   1
  -5  -1  -6 9.60688 20.7041   4
  -5  -1  -6-7.46424 16.7433   5
  -5   1  -6 6.03971 16.1616   5
  -5  -1  -7 1741.64 93.0178   4
   5  -1   7 1777.79 96.1126   1
  -5  -1  -7 1768.21 82.9933   5
  -5   1  -7 1690.80 73.4219   5
  -5  -1  -8 901.832 72.3689   4
  -5  -1  -8 813.173 59.4150   5
  -5   1  -8 864.071 54.4134   5
  -5   1  -9 432.175 52.9958   6
  -5  -1  -9 383.207 45.2553   5
   5  -2 -10 78.4710 30.8185   4
   5  -2  -9 21.5731 27.2588   4
   5   2  -9-4.95525 28.5889   5
   5  -2  -9-13.0387 33.9340   5
   5  -2  -8 102.164 31.1761   4
   5   2  -8 157.122 26.1856   4
   5  -2  -8 144.991 40.0253   5
   5   2  -8 34.1802 27.2147   5
   5   2  -7 550.541 38.6259   4
   5  -2  -7 434.847 46.2609   4
   5   2  -7 516.833 50.7112   5
   5  -2  -7 486.792 55.7650   5
   5  -2  -6 2760.55 108.943   4
   5   2  -6 2939.85 86.1881   4
   5   2  -6 2817.59 111.159   5
   5  -2  -6 2639.42 118.930   5
  -5  -2   6 2850.67 87.4011   4
   5   2  -5 2358.51 72.6614   4
   5  -2  -5 2317.82 95.1112   1
   5   2  -5 2479.25 97.6643   1
   5  -2  -5 2358.06 107.526   5
  -5  -2   5 2595.82 76.4655   4
   5  -2  -5 2392.48 97.2821   4
   5  -2  -4 7.45502 17.6620   4
   5   2  -4 14.2947 11.1181   4
   5  -2  -4 21.4402 16.6372   1
   5   2  -4 17.9179 16.6848   1
   5  -2  -4-4.53916 22.2366   5
  -5   2   4 30.4980 16.3311   4
   5   2  -4 12.4958 11.6366   5
  -5  -2   4 9.02785 8.84689   4
   5  -2  -3 9251.99 192.922   2
   5   2  -3 9400.49 193.348   2
   5   2  -3 8920.58 164.191   6
   5   2  -3 9029.44 173.319   4
   5   2  -3 8793.90 185.290   5
   5  -2  -3 9186.35 208.403   4
  -5   2   3 9146.70 201.635   4
   5   2  -2 6871.95 119.107   3
  -5   2   2 6842.38 155.847   2
  -5  -2   2 6822.47 155.140   2
   5   2  -2 6719.19 129.155   6
   5   2  -2 6619.37 138.463   4
   5  -2  -2 6919.94 168.148   4
  -5   2   2 6740.54 160.108   4
   5   2  -2 6687.37 147.478   5
   5  -2  -1 10944.1 209.125   3
  -5  -2   1 10596.9 211.039   2
  -5   2   1 10731.7 211.426   2
  -5   2   1 10720.1 218.916   4
   5   2  -1 10227.0 200.981   4
   5   2  -1 10311.0 203.666   5
   5  -2  -1 10483.5 225.321   4
   5   2   0 146.640 17.1694   4
  -5  -2   0 133.680 11.5162   3
   5  -2   0 134.381 18.6138   3
  -5  -2   0 149.190 17.0213   6
   5  -2   0 144.138 19.1423   6
   5   2   0 156.190 19.2251   5
  -5  -2   0 154.843 20.8585   5
   5  -2   0 149.898 18.1803   5
   5  -2   0 193.663 24.4457   4
  -5   2  -1 5141.05 125.029   3
   5   2   1 5244.11 120.876   4
   5  -2   1 5014.70 124.452   1
   5   2   1 5331.10 125.500   1
  -5  -2  -1 5291.23 124.607   6
   5  -2   1 5404.89 118.448   5
   5   2   2-7.69537 17.1877   1
   5  -2   2 5.18754 14.7895   1
  -5   2  -2 12.8783 11.9913   3
   5   2   2 2.45640 11.4360   4
   5  -2   2-1.83312 9.40436   5
  -5  -2  -2 2.75730 12.1298   5
  -5   2  -2 4.03300 9.71755   5
   5   2   2 2.46885 12.2876   5
   5   2   3 14048.2 275.995   4
  -5  -2  -3 14416.2 283.714   4
  -5  -2  -3 14250.5 273.459   1
  -5   2  -3 14003.1 272.573   1
   5   2   3 14237.7 277.952   1
   5  -2   3 14208.4 278.893   1
  -5   2  -3 14205.0 284.562   6
   5   2   3 14497.4 279.191   7
   5  -2   3 14265.8 278.804   7
   5  -2   3 13994.0 255.310   5
   5   2   3 14267.2 273.647   5
  -5   2  -3 14049.3 259.170   5
  -5  -2  -3 13878.6 278.441   5
  -5  -2  -4 1109.39 63.3557   4
  -5  -2  -4 1173.66 60.0562   1
  -5   2  -4 1329.93 63.3299   1
   5  -2   4 1275.93 66.4542   1
  -5   2  -4 1316.65 67.7263   6
   5  -2   4 1248.81 52.1336   5
  -5  -2  -4 1245.12 63.3378   5
  -5   2  -4 1196.42 51.9459   5
  -5  -2  -5 229.307 31.1814   1
  -5   2  -5 193.636 29.0456   1
   5   2   5 185.358 30.4674   1
   5  -2   5 160.993 31.5946   1
  -5   2  -5 198.173 32.2193   6
  -5  -2  -5 200.651 30.6387   5
  -5   2  -5 221.246 24.2902   5
   5  -2   5 220.810 25.4275   5
   5   2   6 100.754 30.7687   1
   5  -2   6 115.402 31.4115   1
   5  -2   6 119.677 23.0038   5
  -5   2  -6 96.7173 28.1151   6
  -5  -2  -6 159.313 29.0160   5
  -5   2  -6 73.7519 17.8656   5
  -5  -2  -7 1799.92 97.5404   4
   5   2   7 1826.58 97.5812   1
   5  -2   7 1968.57 100.981   1
  -5  -2  -7 1981.79 91.8119   5
  -5   2  -7 2013.77 98.4939   6
  -5   2  -7 1761.73 71.5763   5
  -5  -2  -8 141.129 37.4708   4
  -5   2  -8 178.040 37.9844   6
  -5  -2  -8 153.430 34.8595   5
  -5   2  -8 149.478 25.0548   5
  -5  -2  -9-6.67093 29.3475   4
  -5   2  -9 29.9170 30.2425   6
  -5  -2  -9 35.3979 26.6961   5
   5  -3  -9 400.961 52.0929   4
   5  -3  -9 245.971 51.2263   5
   5  -3  -8 1416.35 86.1661   4
   5   3  -8 1331.76 78.4645   5
   5  -3  -8 1441.90 96.3643   5
   5   3  -7 170.906 21.2546   4
   5  -3  -7 168.712 33.8370   4
   5  -3  -7 162.349 41.5319   5
   5   3  -7 77.9385 27.8156   5
   5   3  -6 1745.63 56.5037   4
   5  -3  -6 1849.75 91.8880   4
   5   3  -6 1694.45 82.3584   5
   5  -3  -6 1753.46 99.3020   5
  -5  -3   6 1749.07 59.2373   4
   5   3  -5 450.307 24.9409   4
   5  -3  -5 469.492 45.9181   4
   5  -3  -5 437.638 42.5895   1
   5   3  -5 364.347 39.2859   1
   5  -3  -5 437.907 49.5503   5
  -5  -3   5 460.606 26.4273   4
   5   3  -4 4129.09 86.6344   4
   5  -3  -4 4143.83 126.047   1
   5   3  -4 4221.04 127.062   1
   5   3  -4 4020.53 82.5883   6
   5   3  -4 4147.71 108.812   5
   5  -3  -4 3837.15 129.633   4
   5  -3  -3 4995.57 124.468   2
   5   3  -3 4825.22 122.987   2
   5   3  -3 4812.50 91.9825   6
   5   3  -3 4913.94 97.4615   4
   5  -3  -3 4621.85 140.628   4
  -5   3   3 4742.02 134.995   4
   5   3  -3 4870.01 118.837   5
   5   3  -2 6429.53 118.060   4
   5   3  -2 6391.01 125.221   4
   5  -3  -2 6182.75 165.355   4
  -5   3   2 6490.29 159.498   4
   5   3  -2 6381.11 142.013   5
  -5   3   1 1880.56 67.5987   2
  -5  -3   1 1986.63 69.0580   2
   5  -3  -1 2064.52 73.0045   3
   5   3  -1 2053.59 55.3436   4
   5  -3  -1 1969.19 81.5721   4
  -5   3   1 2056.84 77.9685   4
   5   3  -1 1968.65 66.7825   5
  -5  -3   1 2137.56 72.5301   5
   5   3  -1 2053.20 61.4200   4
  -5  -3   0 28551.5 436.041   3
   5   3   0 28750.4 463.955   4
   5  -3   0 28985.7 486.493   3
   5  -3   0 28857.0 477.286   1
   5   3   0 29682.1 477.679   1
  -5  -3   0 28627.6 464.932   6
   5   3   0 28446.8 477.474   5
   5  -3   0 28393.8 469.958   5
  -5  -3   0 28402.0 485.604   5
   5   3   1 2034.68 66.2075   4
  -5   3  -1 2016.96 72.0862   3
   5   3   1 2001.41 68.3690   1
   5  -3   1 2063.31 70.1595   1
   5  -3   1 1877.87 68.8102   6
   5  -3   1 2034.66 62.7304   5
   5   3   2 191.916 25.6319   1
   5  -3   2 186.805 24.5406   1
  -5   3  -2 253.731 27.3223   3
  -5  -3  -2 176.972 24.5962   4
   5   3   2 176.716 24.1237   4
   5  -3   2 197.953 19.7734   5
  -5  -3  -3 62.2526 18.9151   4
  -5   3  -3 31.5910 15.7374   3
   5  -3   3 35.8056 18.7599   1
   5   3   3 35.5104 17.0860   1
  -5   3  -3 38.0751 16.0656   1
  -5  -3  -3 57.4154 16.6793   1
  -5   3  -3 60.0332 20.3411   6
   5   3   3 62.7774 19.1596   7
   5  -3   3 36.0203 18.6865   7
   5  -3   3 47.8034 12.6729   5
  -5  -3  -3 46.3181 18.4221   5
  -5  -3  -4 10935.6 244.306   4
  -5  -3  -4 11035.7 230.545   1
  -5   3  -4 10783.6 229.012   1
   5   3   4 10909.7 237.945   1
   5  -3   4 10750.3 237.485   1
  -5   3  -4 10951.6 241.644   6
  -5  -3  -4 11244.4 242.695   5
   5  -3   4 10552.6 204.245   5
  -5   3  -4 10688.6 205.071   5
  -5  -3  -5 4872.16 152.126   4
   5   3   5 4447.89 142.997   1
   5  -3   5 5051.69 149.768   1
  -5  -3  -5 4895.74 138.720   1
  -5   3  -5 4803.69 138.161   1
  -5   3  -5 5036.43 148.998   6
   5  -3   5 4799.96 116.027   5
  -5  -3  -5 5259.23 150.343   5
  -5   3  -5 4792.56 115.352   5
   5   3   6-14.3698 24.2095   1
   5  -3   6-9.62069 22.7916   1
  -5   3  -6 18.2523 23.4098   6
  -5  -3  -6 4.44904 22.4866   5
  -5   3  -6 17.7678 14.0913   5
   5   3   7 302.026 44.8392   1
   5  -3   7 336.332 49.0224   1
  -5   3  -7 339.957 44.0659   6
  -5  -3  -7 387.439 44.7817   5
  -5   3  -7 367.130 30.3238   5
  -5  -3  -8 1347.07 89.3060   4
  -5   3  -8 1316.34 83.1314   6
  -5  -3  -8 1279.26 80.3773   5
  -5   3  -9 57.8382 29.2616   6
  -5  -3  -9 137.180 36.4722   5
   5  -4  -9 114.900 36.8569   4
   5  -4  -9 78.7963 43.2321   5
   5  -4  -8 456.892 55.4424   4
   5  -4  -8 366.653 58.6264   5
   5   4  -8 316.346 41.1918   5
   5  -4  -7 805.112 66.3494   4
   5  -4  -7 901.219 76.6247   5
   5   4  -7 682.799 53.8878   5
   5   4  -6 1652.41 41.2965   4
   5  -4  -6 1580.46 89.6659   4
   5   4  -6 1541.90 76.4043   5
   5  -4  -6 1751.07 99.9059   5
   5   4  -5 819.726 20.5193   4
   5  -4  -5 856.169 56.3224   1
   5   4  -5 861.287 56.1146   1
   5   4  -5 822.746 20.0706   6
   5  -4  -5 927.207 65.8467   4
   5   4  -5 944.781 46.8690   5
   5  -4  -4 673.113 48.4510   1
   5   4  -4 780.746 50.6242   1
   5   4  -4 718.081 40.2067   5
   5  -4  -4 673.739 54.2603   4
   5   4  -3 1787.01 66.7958   2
   5  -4  -3 1764.25 66.4850   2
   5  -4  -3 1795.00 73.7590   1
   5   4  -3 1846.13 74.1867   1
   5  -4  -3 1796.32 86.7270   5
   5   4  -3 1761.75 63.6803   5
   5  -4  -3 1846.70 86.0398   4
   5   4  -2 9578.79 159.961   4
   5  -4  -2 9870.92 227.033   5
   5   4  -2 9722.73 164.483   4
   5  -4  -2 9589.13 228.768   4
   5   4  -2 9775.90 194.517   5
   5   4  -1 1542.68 44.8139   4
   5  -4  -1 1566.95 66.3501   3
  -5   4   1 1560.62 59.7109   2
  -5  -4   1 1257.64 54.0052   2
  -5  -4   1 1452.03 43.8738   6
   5   4  -1 1356.81 55.5349   5
  -5  -4   1 1353.29 58.9125   5
   5   4   0 3695.41 90.0346   4
   5  -4   0 3780.83 109.951   3
   5   4   0 3737.68 97.6629   1
   5  -4   0 3666.82 97.7820   1
   5  -4   0 3707.04 104.251   6
   5   4   0 3726.14 102.018   5
  -5  -4   0 3701.55 90.5626   6
  -5  -4   0 3683.75 106.050   5
  -5  -4  -1 53.5228 14.8286   4
  -5   4  -1 37.5248 15.4624   3
   5   4   1 50.0845 14.0947   4
   5   4   1 31.3267 13.5133   1
   5  -4   1 32.2104 14.0403   1
   5  -4   1 39.3290 14.9649   6
   5  -4   1 70.6596 22.1250   4
  -5  -4  -1 47.1754 17.2205   5
   5  -4   1 72.3143 14.5064   5
   5   4   1 36.7371 15.5018   5
  -5   4  -2 3936.74 114.178   3
  -5  -4  -2 3699.22 108.462   4
   5   4   2 3953.49 109.127   4
   5   4   2 4084.54 108.331   1
   5  -4   2 3987.84 107.743   1
   5   4   2 3754.00 104.829   7
   5  -4   2 3687.59 104.602   7
   5  -4   2 3861.09 127.364   4
   5  -4   2 3677.16 90.4076   5
  -5  -4  -3 734.145 49.1790   4
  -5   4  -3 730.688 49.5873   3
   5  -4   3 679.437 33.3471   5
   5   4   3 720.969 46.7951   7
   5  -4   3 783.787 48.6783   7
  -5  -4  -3 682.120 43.7952   1
   5   4   3 770.785 47.4507   1
   5  -4   3 758.422 47.4840   1
  -5   4  -3 694.280 43.3915   1
  -5  -4  -4 804.396 55.0634   4
  -5  -4  -4 820.619 49.3155   1
  -5   4  -4 765.694 47.6034   1
   5   4   4 876.911 55.2577   1
   5  -4   4 844.394 53.4327   1
  -5   4  -4 842.847 55.5789   6
  -5  -4  -4 808.495 56.4664   5
   5  -4   4 807.997 36.6062   5
  -5  -4  -5 55.4593 26.0434   4
   5   4   5 65.4857 23.8939   1
   5  -4   5 32.9212 21.1202   1
  -5  -4  -5 10.5636 19.1071   1
  -5   4  -5 38.4568 19.2187   1
   5  -4   5 70.6605 15.8615   5
  -5   4  -5 20.8600 20.4461   6
  -5  -4  -5 30.7235 21.5090   5
  -5  -4  -6 2149.67 103.442   4
   5   4   6 2162.96 100.180   1
   5  -4   6 2227.71 101.558   1
  -5   4  -6 2068.99 96.8986   6
  -5  -4  -6 2351.10 103.240   5
  -5   4  -6 2149.32 64.8756   5
   5   4   7-5.46351 28.0295   1
   5  -4   7-11.0124 27.4051   1
  -5   4  -7-9.86907 22.5598   6
  -5  -4  -7-15.6758 25.1810   5
  -5   4  -8 47.6345 26.7621   6
  -5  -4  -8 61.7412 30.0489   5
  -5   4  -9 84.1042 31.6157   6
  -5  -4  -9 100.256 35.2168   5
   5  -5  -9 1037.75 85.0339   4
   5  -5  -8 288.100 47.6101   4
   5  -5  -8 149.970 45.4188   5
   5  -5  -7 12.3707 25.5257   4
   5  -5  -7 61.0289 38.6649   5
   5   5  -7-7.21109 21.2805   5
   5  -5  -6 968.327 72.7390   4
   5   5  -6 924.612 57.4975   5
   5  -5  -5 7775.21 197.351   1
   5   5  -5 7690.00 195.450   1
   5  -5  -5 7766.58 218.620   4
   5   5  -5 8165.72 170.265   5
   5   5  -4 1684.43 44.0550   3
   5  -5  -4 1647.65 75.2026   1
   5   5  -4 1536.94 72.6759   1
   5  -5  -4 1798.80 93.5963   5
   5  -5  -4 1737.36 90.4326   4
   5   5  -4 1770.96 63.8329   5
   5  -5  -3 19.0205 24.0379   4
   5  -5  -3 40.7167 18.0759   1
   5   5  -3 37.0263 15.8361   1
   5  -5  -3 28.2635 24.8712   5
   5   5  -3 27.5054 12.9211   5
   5   5  -2 5003.50 121.768   5
   5  -5  -2 4943.78 149.528   5
   5  -5  -1 18133.2 339.921   3
   5   5  -1 17093.3 287.841   4
  -5   5   1 17825.3 316.222   2
  -5  -5   1 18072.4 315.134   2
  -5  -5   1 17551.0 286.638   6
   5  -5  -1 17483.8 344.994   5
   5   5  -1 17984.5 319.459   5
  -5  -5   1 17629.7 325.491   5
   5   5   0 398.844 28.3612   1
   5  -5   0 342.980 27.3317   1
  -5   5   0 308.411 27.3086   2
  -5  -5   0 375.517 29.3360   2
   5   5   0 340.886 24.5732   4
   5  -5   0 373.251 35.0133   3
   5   5   0 360.800 30.8185   5
  -5  -5   0 322.069 30.6986   5
   5  -5   0 375.066 40.3694   4
   5   5   1 6968.53 152.725   1
   5  -5   1 7242.51 155.590   1
  -5  -5  -1 7187.04 155.334   4
   5   5   1 6923.03 154.488   4
   5  -5   1 6806.19 144.470   5
  -5  -5  -1 7380.11 172.603   5
   5  -5   1 6986.33 186.912   4
  -5  -5  -2 2.92023 14.9814   4
   5   5   2 5.66134 14.9430   4
   5   5   2 5.03777 16.4356   1
   5  -5   2-2.56609 16.4364   1
   5   5   2-7.58003 17.3624   7
   5  -5   2-2.56183 17.0170   7
  -5  -5  -2 14.0852 19.3478   5
   5  -5   2 1.59180 10.1959   5
   5  -5   2-4.37064 18.0365   4
  -5  -5  -3 14720.6 299.246   4
  -5  -5  -3 14747.4 282.390   1
  -5   5  -3 14901.8 281.434   1
   5   5   3 15267.8 289.062   1
   5  -5   3 14715.2 287.342   1
   5  -5   3 14312.6 252.304   5
   5   5   3 15069.9 289.171   7
   5  -5   3 15264.4 321.477   4
  -5  -5  -4 61.7941 18.8430   1
  -5   5  -4 27.3855 15.6217   1
   5   5   4 52.1806 22.9116   1
   5  -5   4 59.7834 22.1040   1
  -5  -5  -4 37.5235 21.3976   4
   5  -5   4 9.29804 18.3022   4
   5  -5   4 45.5329 11.9093   5
  -5  -5  -5 2137.15 98.7770   4
  -5  -5  -5 2351.24 89.5189   1
  -5   5  -5 2171.11 86.2123   1
   5   5   5 2242.58 93.9996   1
   5  -5   5 2175.46 93.3737   1
  -5   5  -5 2170.50 93.8336   6
   5  -5   5 2006.96 57.5169   5
  -5  -5  -5 2036.34 96.3544   5
  -5  -5  -6 256.695 39.7543   4
   5   5   6 204.717 35.6867   1
   5  -5   6 212.285 37.1443   1
  -5   5  -6 164.788 31.6174   6
  -5  -5  -6 305.417 43.3261   5
  -5  -5  -7 779.681 68.0067   4
   5   5   7 612.784 58.9811   1
  -5   5  -7 710.789 58.6097   6
  -5  -5  -7 713.028 63.1743   5
  -5   5  -8 161.255 33.6973   6
  -5  -5  -8 125.834 34.2313   5
  -5   5  -9 354.986 48.0909   6
   5  -6  -8 97.3456 38.7106   4
   5  -6  -8 66.5894 42.2051   5
   5  -6  -7 4637.31 172.227   4
   5  -6  -7 4195.21 171.015   5
   5  -6  -6 112.391 33.9046   4
   5   6  -6 112.133 25.6797   5
   5   6  -5 3114.23 75.2809   3
   5  -6  -5 3062.27 110.111   1
   5   6  -5 3154.11 109.903   1
   5  -6  -5 2995.36 132.734   5
   5  -6  -5 3140.60 132.856   4
   5   6  -5 3058.83 88.6569   5
   5  -6  -4 16.5886 22.8306   4
   5   6  -4 54.2760 7.41436   3
   5  -6  -4 52.2008 18.8885   1
   5   6  -4 50.9828 18.2045   1
   5  -6  -4 60.6111 31.4266   5
   5   6  -4 45.6254 15.0375   5
   5  -6  -3 15006.4 293.336   1
   5   6  -3 14979.4 291.748   1
   5  -6  -3 15412.6 331.882   5
   5   6  -3 14869.4 276.573   5
   5  -6  -2 22.7196 18.5624   3
   5  -6  -2 74.9660 27.4434   5
   5   6  -2 51.1411 16.4727   5
  -5  -6   2 54.2530 16.3771   5
  -5   6   1 10623.7 206.526   2
  -5  -6   1 10610.6 205.454   2
  -5  -6   1 10548.6 178.945   6
   5   6  -1 10460.5 213.354   5
  -5  -6   1 10213.6 218.614   5
   5  -6  -1 10729.2 254.197   4
   5   6  -1 10449.8 181.786   4
   5   6   0 2610.88 74.3549   4
  -5  -6   0 2547.20 70.9817   4
  -5   6   0 2536.37 78.0253   2
  -5  -6   0 2351.56 75.0514   2
   5   6   0 2632.06 76.8046   1
   5  -6   0 2559.90 76.9842   1
   5  -6   0 2344.14 90.4606   5
   5  -6   0 2364.22 103.054   4
  -5  -6   0 2512.73 89.2657   5
  -5  -6  -1 4798.18 121.902   4
   5   6   1 5064.96 124.728   4
   5   6   1 4979.86 119.364   1
   5  -6   1 5037.83 121.042   1
   5  -6   1 4669.74 128.329   5
  -5  -6  -1 5141.09 140.723   5
   5  -6   1 5024.45 113.736   5
   5  -6   1 4852.66 153.693   4
  -5  -6  -2 247.664 28.7382   4
   5   6   2 227.768 27.6760   4
   5   6   2 165.583 22.6719   1
   5  -6   2 247.869 27.5832   1
   5   6   2 189.492 24.2130   7
   5  -6   2 177.477 24.9534   7
  -5  -6  -2 194.036 29.8886   5
   5  -6   2 107.418 27.7115   4
   5  -6   2 204.764 18.6316   5
  -5  -6  -3 484.166 42.4973   4
  -5   6  -3 487.787 42.8764   3
   5  -6   3 475.367 38.7313   1
   5   6   3 374.868 34.9568   1
   5  -6   3 410.354 22.9162   5
   5  -6   3 446.654 45.5596   4
  -5  -6  -3 432.585 42.2833   5
  -5  -6  -4 3.04547 15.6258   1
  -5   6  -4-2.99833 16.2636   1
   5   6   4 41.3651 21.6602   1
   5  -6   4 14.0832 18.3278   1
  -5  -6  -4 13.0509 17.9542   4
   5  -6   4 39.2271 20.6912   4
   5  -6   4 21.9271 9.03159   5
  -5  -6  -5 565.121 54.2991   4
  -5  -6  -5 677.670 49.3389   1
  -5   6  -5 660.996 47.5303   1
   5   6   5 702.826 53.9732   1
   5  -6   5 828.711 58.0674   1
  -5  -6  -5 751.103 61.0818   5
   5  -6   5 694.615 57.6437   4
   5   6   6 18.8477 24.8779   1
   5  -6   6 24.0632 27.1162   1
  -5  -6  -6 33.9775 25.4091   4
  -5  -6  -6 38.6814 27.0731   5
   5  -6   6 34.9693 23.2618   4
  -5  -6  -7 724.789 67.5102   4
  -5  -6  -7 836.492 70.2736   5
  -5  -6  -8 19.0759 27.9738   5
   5  -7  -7 56.4224 36.1919   4
   5   7  -6 503.616 39.7104   5
   5  -7  -6 570.341 64.8524   5
   5  -7  -5 189.563 40.9350   4
   5  -7  -5 136.322 27.7954   1
   5   7  -5 182.087 29.3572   1
   5  -7  -5 264.352 47.7072   5
   5  -7  -4 609.952 45.2133   1
   5   7  -4 581.789 42.9899   1
   5  -7  -4 603.818 60.4896   5
   5   7  -4 583.544 36.2257   5
   5  -7  -3 47.8018 17.6428   1
   5   7  -3 37.6873 15.9395   1
   5  -7  -3 51.9822 28.1992   5
   5   7  -3 33.6829 14.5239   5
   5  -7  -2 8254.38 180.302   1
   5   7  -2 8128.00 177.759   1
   5   7  -2 8230.51 178.551   5
   5  -7  -2 8600.91 217.298   5
  -5  -7   2 8103.28 183.726   5
   5  -7  -2 8360.21 226.597   4
   5   7  -1 3396.29 91.4493   1
   5  -7  -1 3583.45 95.0190   1
   5  -7  -1 3665.32 122.854   5
  -5  -7   1 3506.23 74.8000   6
   5  -7  -1 3890.95 139.421   4
   5   7  -1 3540.61 78.0732   4
  -5  -7   1 3766.49 110.993   5
  -5  -7   0 24440.6 303.550   4
   5   7   0 24443.3 307.378   1
  -5   7   0 25333.8 314.775   2
  -5  -7   0 24236.8 310.738   2
   5  -7   0 23544.5 309.166   1
   5  -7   0 24846.0 354.673   5
   5  -7   0 24560.4 395.181   4
   5   7   0 24428.3 310.213   4
  -5  -7   0 24339.4 350.702   5
  -5  -7  -1 762.133 42.9224   4
   5  -7   1 743.404 54.0414   3
   5   7   1 715.772 38.6859   1
   5  -7   1 664.280 38.1222   1
   5  -7   1 715.844 44.8219   5
   5   7   1 754.976 39.4539   7
   5  -7   1 757.476 40.6356   7
   5  -7   1 665.645 56.9908   4
   5   7   1 702.542 42.5075   4
   5  -7   1 782.331 38.0057   5
  -5  -7  -1 803.745 53.6321   5
  -5  -7  -2 3363.57 106.580   4
   5   7   2 3305.51 94.9420   1
   5  -7   2 3499.54 98.5369   1
   5  -7   2 3278.28 92.1296   5
   5   7   2 3317.58 96.8338   7
   5  -7   2 3433.83 98.9910   7
  -5  -7  -2 3354.08 117.884   5
   5  -7   2 3348.14 81.2243   5
   5  -7   2 3400.78 128.783   4
  -5  -7  -3 30.9799 21.5485   4
   5   7   3-5.72084 15.9168   1
   5  -7   3-2.95547 16.0293   1
   5  -7   3-5.83700 10.8182   5
   5  -7   3 6.53173 7.54170   5
  -5  -7  -3-13.5222 21.3560   5
   5  -7   3-5.08780 19.5121   4
  -5  -7  -4 1043.85 66.8723   4
  -5  -7  -4 1071.05 55.6070   1
   5   7   4 975.560 57.8200   1
   5  -7   4 1068.20 60.7972   1
  -5  -7  -4 984.512 68.9842   5
   5  -7   4 1081.75 72.0607   4
   5   7   5 68.3507 24.2590   1
   5  -7   5 20.7596 21.3087   1
  -5  -7  -5 52.1426 25.1347   4
   5  -7   5 31.4497 22.1251   4
   5  -7   6 95.7233 28.9174   1
   5   7   6 125.289 30.8688   1
  -5  -7  -6 164.254 36.8965   4
  -5  -7  -6 111.526 34.6839   5
   5  -7   6 94.4297 28.5018   4
  -5  -7  -7 26.0043 28.6028   4
  -5  -7  -7 63.1930 30.9596   5
   5  -7   7 21.0640 20.2008   4
   5  -7   8 693.847 60.4439   4
   5  -8  -7 856.955 78.7082   4
   5  -8  -7 727.059 77.5493   5
   5  -8  -6 2686.42 133.519   4
   5  -8  -6 2562.07 132.893   5
   5  -8  -5 807.314 74.3727   5
   5  -8  -5 809.380 53.3485   1
   5   8  -5 658.046 47.6263   1
   5  -8  -4 115.589 23.1975   1
   5   8  -4 118.964 22.2841   1
   5  -8  -3 559.381 58.2485   4
   5  -8  -3 502.517 37.4613   1
   5   8  -3 510.583 37.5336   1
   5  -8  -3 559.821 57.7333   5
   5  -8  -2 5177.61 129.335   1
   5   8  -2 5248.73 128.596   1
   5  -8  -2 5321.40 165.355   5
   5  -8  -2 5646.28 182.043   4
  -5  -8   2 5456.52 138.847   5
   5  -8  -1 5560.56 161.532   3
   5   8  -1 5325.68 119.654   1
   5  -8  -1 5460.42 123.063   1
   5  -8  -1 5573.40 160.377   5
  -5  -8   1 5344.69 102.254   6
   5   8  -1 5274.93 105.613   4
   5  -8  -1 5788.62 181.417   4
  -5  -8   1 5628.26 146.242   5
  -5  -8   0 330.285 25.4306   4
   5  -8   0 300.659 37.3252   3
   5   8   0 367.175 28.3886   4
   5  -8   0 323.677 42.2310   4
   5   8   0 330.390 25.4362   1
   5  -8   0 356.123 26.9483   1
  -5  -8   0 393.487 28.0558   2
  -5   8   0 365.624 26.2622   2
   5  -8   0 345.571 36.5695   5
  -5  -8   0 362.950 36.8686   5
   5   8   1 25.2832 14.8301   4
  -5  -8  -1 7.97642 14.2296   4
  -5   8  -1 2.07649 10.9620   2
  -5  -8  -1 2.05002 11.2642   2
   5   8   1 3.92426 12.0846   1
   5  -8   1 10.3508 13.6302   1
   5  -8   1 2.78671 15.1143   5
   5   8   1 10.2453 14.3096   7
   5  -8   1 25.7242 15.3227   7
   5  -8   1-5.30271 22.3749   4
  -5  -8  -1 3.96030 18.4378   5
   5  -8   1-1.96963 12.9683   5
  -5  -8  -2 2114.98 85.1193   4
   5   8   2 2291.16 75.0759   1
   5  -8   2 2411.34 78.0643   1
   5   8   2 2273.05 76.4476   7
   5  -8   2 2522.00 80.5858   7
   5  -8   2 2141.70 69.5086   5
  -5  -8  -2 2303.37 98.4612   5
   5  -8   2 2257.34 105.919   4
   5  -8   2 2334.95 62.9513   5
  -5  -8  -3 28.3530 22.2662   4
   5   8   3 49.8002 19.9371   1
   5  -8   3 43.4242 19.4105   1
   5  -8   3 53.2450 12.3629   5
  -5  -8  -3 48.1683 26.1340   5
   5  -8   3 58.9634 29.0807   4
   5   8   4 412.818 38.1789   1
   5  -8   4 406.255 40.2401   1
  -5  -8  -4 530.081 50.3876   4
  -5  -8  -4 425.953 48.5171   5
   5  -8   4 486.811 52.4565   4
   5   8   5 371.775 40.0229   1
   5  -8   5 383.039 42.4015   1
  -5  -8  -5 422.820 49.4781   4
  -5  -8  -5 417.612 51.1953   5
   5  -8   5 530.007 52.6682   4
   5   8   6 951.676 65.6454   1
   5  -8   6 971.088 68.1507   1
  -5  -8  -6 1158.72 82.1442   4
   5  -8   6 1061.08 74.6104   4
  -5  -8  -7 360.970 52.4870   4
   5  -8   7 296.562 43.2057   4
   5  -9  -6 909.130 82.2316   5
   5  -9  -5 729.927 72.0493   4
   5  -9  -5 619.918 68.5987   5
   5  -9  -4 234.335 44.2878   4
   5  -9  -4 250.716 48.5506   5
   5  -9  -3 6.57588 25.8743   4
   5  -9  -3 5.11072 20.1094   3
   5  -9  -3 2.58693 13.4656   1
   5  -9  -3 27.6660 28.8011   5
   5  -9  -2 253.450 37.8025   3
   5  -9  -2 263.787 45.3751   4
   5  -9  -2 240.278 23.2130   1
   5  -9  -2 231.426 25.1870   1
   5   9  -2 267.415 24.9643   1
   5   9  -2 237.797 21.9158   1
   5  -9  -2 273.805 42.3031   5
  -5  -9   2 239.831 29.3599   5
   5  -9  -1 5074.48 157.879   3
   5   9  -1 4872.82 107.526   1
   5  -9  -1 4923.95 110.263   1
   5  -9  -1 4997.22 115.966   1
   5   9  -1 4930.85 113.397   1
   5  -9  -1 4846.42 149.805   5
  -5  -9   1 4713.90 92.9387   6
   5  -9  -1 5226.55 176.547   4
  -5  -9   1 5018.70 138.972   5
  -5  -9   0 725.985 37.1186   4
   5  -9   0 718.891 56.6798   3
   5  -9   0 660.833 61.5067   4
   5  -9   0 736.859 35.5066   1
   5   9   0 664.524 33.2886   1
   5  -9   0 715.554 50.3541   5
  -5  -9   0 579.921 46.8924   5
  -5  -9  -1 6538.94 133.816   3
  -5  -9  -1 6507.35 156.212   4
   5  -9   1 6593.54 139.914   1
   5   9   1 6436.94 136.611   1
  -5   9  -1 6521.04 137.262   2
  -5  -9  -1 6527.33 136.676   2
   5  -9   1 6477.07 154.542   5
   5   9   1 6619.53 160.676   4
   5  -9   1 6609.58 199.867   4
  -5  -9  -1 6871.75 181.461   5
  -5  -9  -2 315.462 34.6045   4
   5   9   2 299.584 26.7783   1
   5  -9   2 324.751 29.1301   1
   5  -9   2 263.084 24.1129   5
  -5  -9  -2 260.960 38.6967   5
   5  -9   2 285.106 43.0898   4
  -5  -9  -3 879.867 61.1283   4
   5   9   3 905.716 49.4263   1
   5  -9   3 965.547 51.6095   1
  -5  -9  -3 967.204 69.0283   5
   5  -9   3 903.434 69.2713   4
  -5  -9  -4 938.935 65.9219   4
   5   9   4 742.200 49.4840   1
   5  -9   4 811.377 53.5135   1
  -5  -9  -4 908.560 69.4348   5
   5  -9   4 1000.44 72.3387   4
  -5  -9  -5 582.294 58.4676   4
  -5  -9  -5 747.526 66.5303   5
   5  -9   5 677.632 62.0205   4
  -5  -9  -6 212.541 42.7595   4
  -5  -9  -6 324.492 49.9124   5
   5  -9   6 234.952 40.1857   4
   5 -10  -6 73.0928 38.6002   5
   5 -10  -5 15.2502 30.7453   4
   5 -10  -5 34.0605 33.9059   5
   5 -10  -4-7.30077 30.1291   4
   5 -10  -4-18.7416 37.2793   5
   5 -10  -3 118.387 36.8106   4
   5 -10  -3 140.640 39.3311   5
   5 -10  -2 387.995 46.0037   3
   5 -10  -2 393.479 53.1003   4
   5 -10  -2 398.779 47.7737   5
  -5 -10   2 358.126 34.8850   5
   5 -10  -1 2285.75 104.254   3
   5 -10  -1 2250.84 96.7149   5
   5 -10  -1 2430.75 119.761   4
  -5 -10   1 2247.70 88.7398   5
  -5 -10   0 1907.69 63.3315   4
   5 -10   0 1921.62 94.5597   3
   5 -10   0 1840.74 79.6114   5
   5 -10   0 1857.74 102.512   4
  -5 -10   0 1961.40 86.5529   5
  -5 -10  -1 835.238 48.1481   4
   5 -10   1 752.414 66.1503   4
   5 -10   1 823.609 46.9159   5
  -5 -10  -1 749.672 56.9616   5
  -5 -10  -2 214.153 30.5704   4
   5 -10   2 187.146 38.2447   4
  -5 -10  -2 123.353 31.1065   5
  -5 -10  -3 230.653 35.8753   4
  -5 -10  -3 221.472 39.0498   5
   5 -10   3 245.992 41.6843   4
  -5 -10  -4 674.306 58.7775   4
  -5 -10  -4 608.699 61.4654   5
   5 -10   4 684.264 64.9092   4
  -5 -10  -5 575.068 58.9892   4
  -5 -10  -5 517.714 58.6373   5
   5 -10   5 696.573 63.3510   4
  -5 -10  -6 249.033 45.7870   4
   5 -11  -5 41.4826 38.4765   5
   5 -11  -4 573.282 67.6127   4
   5 -11  -4 411.023 55.7943   5
   5 -11  -3 29.1956 33.3686   4
   5 -11  -3-5.65741 27.7139   5
   5 -11  -2 418.744 56.9379   4
   5 -11  -2 369.911 48.3158   5
  -5 -11   2 445.221 39.6606   5
   5 -11  -1 53.5971 28.8913   4
   5 -11  -1 41.7845 25.2198   5
  -5 -11   1 83.9529 22.9524   5
   5 -11   0 2712.43 97.6721   5
   5 -11   0 2674.77 127.087   4
  -5 -11   0 2705.29 104.635   5
  -5 -11  -1-5.84119 16.0472   4
   5 -11   1 6.19841 25.5792   4
  -5 -11  -1 9.27058 22.7067   5
  -5 -11  -2 271.572 34.6921   4
   5 -11   2 225.168 41.6471   4
  -5 -11  -2 274.286 41.1546   5
  -5 -11  -3 31.2313 21.1517   4
   5 -11   3 66.2905 27.5607   4
  -5 -11  -3 73.5125 31.8655   5
  -5 -11  -4 1500.88 85.6088   4
  -5 -11  -4 1278.99 86.1339   5
   5 -11   4 1333.83 87.3601   4
  -5 -11  -5 23.4355 28.7027   4
   5 -12  -4 57.0619 34.8464   5
   5 -12  -3 751.827 75.3928   4
   5 -12  -3 654.966 63.8500   5
   5 -12  -2 2558.90 111.214   5
   5 -12  -2 2662.60 134.436   4
   5 -12  -1 821.058 74.7897   4
   5 -12  -1 766.743 57.2106   5
  -5 -12   1 711.858 51.3123   5
   5 -12   0 40.1234 30.5881   4
  -5 -12   0 88.9211 26.8831   5
   5 -12   1 12.9255 31.6590   4
  -5 -12  -1-19.1123 23.4065   5
  -5 -12  -2 1234.91 80.5667   5
   5 -12   2 1165.17 84.3448   4
  -5 -12  -3 1127.51 70.8051   4
   5 -12   3 1093.59 81.8780   4
  -5 -12  -3 1286.95 84.4574   5
  -5 -12  -4-20.8951 27.9582   4
   5 -13  -3 189.517 42.2784   5
   5 -13  -1 536.144 65.5311   4
   5 -13   0 137.453 37.8153   4
   5 -13   1 278.467 48.5683   4
  -5 -13  -1 195.601 36.6560   5
   5 -13   2 114.671 35.0647   4
  -5 -13  -2 170.427 36.2558   5
   6   0  -9 12.4636 32.4377   5
   6   0  -8 322.274 39.2529   4
   6   0  -8 299.145 51.4448   5
   6   0  -7-3.87260 21.5492   4
   6   0  -7 34.9149 31.9734   5
   6   0  -6 2601.56 97.1329   4
   6   0  -6 2763.75 121.074   5
   6   0  -5 6.75988 16.0142   4
   6   0  -5-5.08736 25.7126   5
  -6   0   5-6.37880 13.7471   4
  -6   0   4 6389.72 153.953   4
   6   0  -4 6214.07 157.948   4
   6   0  -3-9.05150 12.7309   4
  -6   0   3 10.8096 11.8882   4
   6   0  -2 6222.63 130.263   3
   6   0  -2 5764.99 131.939   6
   6   0  -2 6161.99 150.718   4
   6   0  -2 5870.25 140.847   5
   6   0  -1-1.70313 8.73766   3
   6   0  -1-4.18600 10.7377   6
   6   0  -1-9.08976 13.0599   4
   6   0   0 18580.5 349.448   4
   6   0   0 18570.9 330.697   5
  -6   0  -1-4.06437 10.2711   3
   6   0   1 4.83603 11.4566   4
  -6   0  -1 8.34503 12.4793   6
   6   0   1-9.47892 11.7943   5
  -6   0  -1-2.68319 12.7130   5
   6   0   2 4755.23 123.427   4
  -6   0  -2 4707.13 118.356   3
  -6   0  -2 4662.82 129.419   6
   6   0   2 4669.10 118.910   5
  -6   0  -2 4710.63 125.438   5
  -6   0  -3-3.59468 16.7355   6
  -6   0  -3 2.96206 14.7424   5
   6   0   3 13.1803 14.6685   5
  -6   0  -4 365.140 34.8538   5
  -6   0  -5-3.40863 18.7288   5
  -6   0  -6 2643.71 99.0354   5
  -6   0  -7-3.93029 22.1419   5
  -6   0  -8 596.744 51.1412   5
   6  -1  -9 298.533 41.5240   4
   6   1  -9 263.911 47.2057   5
   6  -1  -9 323.486 52.1299   5
   6  -1  -8 163.745 35.5102   4
   6   1  -8 162.376 29.3922   4
   6   1  -8 277.003 46.0558   5
   6  -1  -8 174.188 44.0485   5
   6  -1  -7 1440.16 78.7475   4
   6   1  -7 1427.03 66.8671   4
   6   1  -7 1491.37 89.5634   5
   6  -1  -7 1377.11 89.8155   5
   6  -1  -6 3048.99 111.072   4
   6   1  -6 2841.71 94.8992   4
   6   1  -6 2703.57 118.316   5
   6  -1  -6 2887.95 126.355   5
  -6  -1   6 2714.82 93.4377   4
   6   1  -5 14852.8 284.949   4
   6  -1  -5 14278.8 312.287   1
   6   1  -5 14706.7 314.162   1
   6  -1  -5 14877.4 334.499   5
   6  -1  -5 14901.9 306.559   4
  -6  -1   5 14814.0 283.463   4
   6  -1  -4 8812.74 213.846   1
   6   1  -4 9025.59 215.273   1
   6  -1  -4 8759.48 208.594   4
  -6  -1   4 9079.46 189.075   4
  -6   1   4 9025.55 203.745   4
   6   1  -4 8971.17 192.717   4
   6   1  -3 95.5312 19.5948   4
   6  -1  -3 85.7429 20.5170   4
   6   1  -3 118.961 17.1350   6
  -6   1   3 88.4671 18.4572   4
   6   1  -2 14334.8 239.253   3
   6  -1  -2 13997.8 258.249   3
  -6   1   2 14016.0 274.407   2
  -6  -1   2 13816.9 273.511   2
   6   1  -2 13655.4 247.954   6
   6   1  -2 14117.5 265.212   5
   6   1  -2 13491.3 264.637   4
   6  -1  -2 13207.1 278.267   4
  -6   1   2 13624.2 271.631   4
  -6  -1   1 2806.02 92.6847   2
   6  -1  -1 2869.98 82.4758   3
  -6   1   1 2735.35 91.5823   2
   6  -1  -1 2918.09 85.5556   6
   6   1  -1 2955.19 80.4095   6
   6  -1  -1 2904.35 86.9759   5
   6   1  -1 3115.60 93.9894   4
   6   1  -1 2977.37 88.1904   5
   6  -1  -1 2925.17 99.5876   4
   6   1   0 4704.48 112.216   4
  -6  -1   0 4453.09 98.9570   3
   6  -1   0 4690.05 116.394   6
   6  -1   0 4498.83 131.218   4
   6  -1   0 4548.13 114.453   5
  -6   1  -1 11086.6 219.985   3
   6   1   1 11193.7 220.790   4
  -6  -1  -1 11267.0 209.444   3
   6   1   1 11631.6 230.460   1
   6  -1   1 11382.5 229.997   1
  -6  -1  -1 11125.0 227.305   6
  -6  -1  -1 11667.0 233.169   5
   6   1   1 11088.3 222.687   5
   6  -1   1 11392.5 220.479   5
   6   1   2 1252.04 56.4951   4
  -6   1  -2 1110.81 52.9905   3
   6   1   2 1131.77 56.8218   1
   6  -1   2 1183.19 58.3376   1
  -6  -1  -2 1239.21 59.6812   6
  -6   1  -2 1204.62 60.8221   6
   6  -1   2 1201.15 51.7790   5
   6   1   2 1250.87 55.5658   5
  -6   1  -2 1097.02 52.4362   5
  -6  -1  -2 1193.46 58.2611   5
   6   1   3 5183.32 141.520   1
  -6  -1  -3 5119.93 136.834   1
   6  -1   3 5059.14 140.783   1
  -6   1  -3 5111.82 136.493   1
   6  -1   3 5189.89 127.430   5
  -6  -1  -3 5257.94 145.172   6
  -6   1  -3 5110.53 131.119   5
  -6  -1  -3 5084.40 139.080   5
  -6  -1  -4 8824.83 200.807   1
  -6   1  -4 8695.67 200.265   1
   6  -1   4 8593.36 207.749   1
   6   1   4 8434.62 205.792   1
   6  -1   4 8481.00 185.782   5
  -6  -1  -4 8369.38 198.054   5
  -6   1  -4 8644.42 191.549   5
   6   1   5 972.138 64.5597   1
   6  -1   5 972.717 64.4781   1
  -6   1  -5 841.600 61.3666   6
  -6  -1  -5 944.410 57.6688   5
  -6   1  -5 940.711 52.7791   5
   6   1   6 359.686 45.8140   1
   6  -1   6 395.621 47.9897   1
  -6   1  -6 344.594 45.8279   6
  -6  -1  -6 402.830 41.5761   5
  -6   1  -6 435.086 39.5127   5
  -6   1  -7 66.9545 31.4457   6
  -6  -1  -7 34.5048 22.4678   5
  -6   1  -7 88.1037 24.4306   5
  -6   1  -8 315.886 49.1738   6
  -6  -1  -8 269.822 39.2477   5
  -6   1  -8 302.735 35.8420   5
  -6  -1  -9 14.2800 25.4753   5
   6  -2  -9 195.994 38.1361   4
   6   2  -9 218.863 42.6205   5
   6  -2  -9 194.810 49.8194   5
   6  -2  -8 83.5366 31.1843   4
   6  -2  -8 115.155 42.1633   5
   6   2  -8 86.4071 33.6246   5
   6   2  -7 836.078 47.3099   4
   6  -2  -7 945.928 67.7067   4
   6   2  -7 712.313 63.7129   5
   6  -2  -7 913.662 75.8964   5
   6  -2  -6 177.649 34.7487   4
   6   2  -6 151.698 23.6169   4
   6   2  -6 174.325 35.9571   5
   6  -2  -6 221.948 42.6241   5
   6   2  -5 2671.44 80.5887   4
   6  -2  -5 2449.25 102.377   1
   6   2  -5 2696.32 106.667   1
   6  -2  -5 2798.68 121.795   5
  -6  -2   5 2644.72 80.5770   4
   6  -2  -5 2751.37 107.928   4
   6  -2  -4 4327.82 133.542   1
   6   2  -4 4322.06 133.937   1
   6  -2  -4 4196.95 145.975   5
   6  -2  -4 4220.01 134.831   4
   6   2  -4 4059.04 104.360   4
   6   2  -3 6195.83 125.834   6
   6  -2  -3 5866.09 162.889   4
   6   2  -3 6062.16 135.526   4
  -6   2   3 5954.04 155.518   4
   6  -2  -2 142.485 21.2125   3
   6   2  -2 126.471 11.4404   3
  -6   2   2 93.2595 19.5181   2
  -6  -2   2 80.7966 19.0553   2
   6   2  -2 107.425 15.2803   6
   6   2  -2 94.5246 17.2253   4
   6   2  -2 122.808 19.4323   5
  -6   2   2 112.842 21.0996   4
   6  -2  -2 100.816 21.6037   4
   6  -2  -1 2.49720 12.2329   3
   6   2  -1-3.48532 9.93651   4
  -6   2   1 2.86130 15.3130   2
  -6  -2   1 14.3818 15.6003   2
   6  -2  -1-7.42970 12.7053   6
   6   2  -1-4.97276 11.9819   5
   6  -2  -1 7.26176 12.7782   5
   6   2  -1-4.94752 11.3093   4
   6  -2  -1 11.0684 16.5519   4
  -6  -2   0 1855.78 49.0509   3
   6  -2   0 1715.73 65.5493   3
   6   2   0 1701.61 59.3336   4
   6   2   0 1843.39 68.6780   1
   6  -2   0 1843.67 68.9015   1
   6  -2   0 1776.26 66.4394   6
  -6  -2   0 1654.47 61.2258   6
   6  -2   0 1640.85 61.9522   5
   6  -2   0 1891.53 81.2431   4
  -6   2  -1 3777.43 103.905   3
   6   2   1 3563.28 98.2210   4
  -6  -2  -1 3525.80 85.1217   3
   6   2   1 3629.03 104.026   1
   6  -2   1 3688.14 105.592   1
  -6  -2  -1 3704.44 103.358   6
   6   2   1 3358.61 100.308   5
   6  -2   1 3612.37 103.329   6
   6  -2   1 3360.09 116.488   4
   6  -2   1 3527.36 96.2455   5
   6   2   2 506.696 36.7361   4
  -6   2  -2 442.841 34.7705   3
   6  -2   2 432.085 36.1159   1
   6   2   2 449.871 36.8606   1
  -6  -2  -2 477.212 37.8571   6
   6  -2   2 473.459 32.2667   5
  -6  -2  -2 475.423 38.0680   5
  -6   2  -3 2968.31 99.8271   3
  -6  -2  -3 3052.91 99.3874   1
  -6   2  -3 3122.56 100.368   1
   6   2   3 2954.60 101.791   1
   6  -2   3 3116.33 104.370   1
   6  -2   3 3023.80 88.4236   5
  -6   2  -3 2985.97 91.2016   5
  -6  -2  -3 3088.93 104.241   5
   6   2   4 19.2545 20.8863   1
   6  -2   4-7.73941 22.5845   1
  -6  -2  -4 20.6604 18.1782   1
  -6   2  -4-3.42573 15.6622   1
  -6   2  -4 28.7724 19.4754   6
  -6  -2  -4 18.6699 18.2922   5
  -6   2  -4 5.29765 13.9838   5
   6  -2   4 12.3311 13.8947   5
  -6  -2  -5 4134.46 139.510   4
   6   2   5 3952.04 133.853   1
   6  -2   5 3867.54 133.017   1
  -6   2  -5 4026.22 137.175   6
  -6  -2  -5 3927.00 128.696   5
  -6   2  -5 3836.87 111.090   5
   6   2   6 197.162 40.1048   1
   6  -2   6 156.842 35.6943   1
  -6   2  -6 201.070 37.0826   6
  -6  -2  -6 139.545 31.2646   5
  -6   2  -6 159.347 25.8164   5
  -6  -2  -7 17.5250 27.6786   4
  -6   2  -7 5.49911 24.1922   6
  -6  -2  -7 18.7166 22.5498   5
  -6   2  -7 15.4708 17.8528   5
  -6   2  -8 11.8898 28.6493   6
  -6  -2  -8 14.9015 22.7093   5
  -6  -2  -9 566.033 56.1975   5
   6  -3  -9 23.9175 29.7626   4
   6  -3  -9 36.5057 38.0056   5
   6  -3  -8 472.659 53.3992   4
   6  -3  -8 417.108 59.4143   5
   6   3  -8 523.771 55.7759   5
   6  -3  -7 747.537 63.3955   4
   6   3  -7 562.528 54.7042   5
   6  -3  -7 665.833 68.8977   5
   6   3  -6 6874.97 140.291   4
   6  -3  -6 6636.95 195.321   4
   6   3  -6 6502.15 187.542   5
   6  -3  -6 6604.36 210.521   5
   6   3  -5 2300.81 64.8159   4
   6  -3  -5 2178.65 96.8638   1
   6   3  -5 2408.87 100.445   1
   6   3  -5 2346.12 60.8010   6
   6  -3  -5 2304.49 112.063   5
   6  -3  -5 2566.50 107.642   4
   6   3  -4 206.818 18.3735   4
   6  -3  -4 204.756 33.1612   4
   6   3  -4 224.330 16.8399   6
   6  -3  -4 219.653 31.5965   1
   6   3  -4 205.853 30.1257   1
   6   3  -3 43.1054 7.47493   3
   6  -3  -3 21.3697 19.9050   4
   6   3  -3 27.0971 11.5770   4
  -6   3   2 12179.8 245.073   2
  -6  -3   2 11793.7 242.433   2
   6  -3  -2 12227.3 245.572   3
   6   3  -2 11605.4 206.949   4
   6   3  -2 11688.2 220.382   4
   6  -3  -2 11932.8 265.176   4
   6   3  -2 12074.2 235.240   5
   6   3  -1 18297.0 315.266   4
   6  -3  -1 19238.9 346.407   3
  -6   3   1 18763.8 343.901   2
  -6  -3   1 19195.8 345.273   2
   6  -3  -1 18685.0 339.604   6
   6  -3  -1 18156.8 368.254   4
  -6  -3   1 18525.0 345.603   5
   6   3  -1 18903.1 330.117   4
   6   3  -1 18521.4 336.249   5
   6   3   0 647.489 35.1039   4
   6  -3   0 709.571 43.8158   3
   6   3   0 718.626 42.1055   1
   6  -3   0 709.214 41.9948   1
  -6  -3   0 700.920 37.6051   6
   6  -3   0 645.985 40.9493   6
   6   3   0 616.238 39.0834   5
  -6  -3   0 706.924 44.5588   5
   6  -3   0 660.035 38.1997   5
   6  -3   0 632.566 49.3026   4
   6   3   1 3202.36 91.9084   4
  -6   3  -1 3337.62 100.938   3
   6   3   1 3297.16 97.3152   1
   6  -3   1 2986.66 95.3627   1
  -6  -3  -1 3109.81 94.2397   6
   6  -3   1 3215.11 89.5000   5
   6   3   2 15448.7 299.979   1
   6  -3   2 16342.5 304.435   1
   6   3   2 15641.2 297.710   4
  -6   3  -2 15479.4 303.187   3
   6  -3   2 15929.0 331.879   4
   6  -3   2 15449.3 280.961   5
  -6   3  -3 4840.38 139.879   3
   6   3   3 5069.06 140.959   1
   6  -3   3 5394.01 143.866   1
  -6   3  -3 5324.26 150.418   6
   6  -3   3 5250.20 121.869   5
  -6  -3  -3 5151.01 146.361   5
  -6   3  -4 3942.03 126.190   3
  -6  -3  -4 3978.27 130.429   4
   6   3   4 3869.78 125.978   1
  -6  -3  -4 4191.91 123.751   1
  -6   3  -4 3858.23 119.838   1
   6  -3   4 3736.86 125.018   1
  -6   3  -4 4115.28 133.146   6
   6  -3   4 4081.41 104.925   5
  -6   3  -4 3934.35 105.271   5
  -6  -3  -4 3936.90 128.570   5
  -6  -3  -5 423.436 45.9649   4
   6   3   5 512.682 49.0305   1
   6  -3   5 482.847 47.0885   1
  -6   3  -5 486.625 48.0920   6
   6  -3   5 452.574 34.4829   5
  -6   3  -5 429.861 32.5026   5
  -6  -3  -5 469.889 45.7887   5
  -6  -3  -6 1077.51 73.0956   4
   6   3   6 903.111 67.9568   1
   6  -3   6 963.198 68.5031   1
  -6   3  -6 1036.13 70.1225   6
  -6   3  -6 944.035 48.9670   5
  -6  -3  -6 983.222 66.7306   5
  -6   3  -7 1485.11 87.2730   6
  -6   3  -7 1368.54 59.8158   5
  -6  -3  -7 1313.10 78.6943   5
  -6  -3  -8 465.778 56.9966   4
  -6   3  -8 557.768 58.2683   6
  -6  -3  -8 445.224 50.6690   5
  -6  -3  -9-11.1901 26.0487   5
   6  -4  -9-12.9677 35.1663   4
   6  -4  -8 1274.56 87.3268   4
   6   4  -8 1289.39 77.2988   5
   6  -4  -8 1358.26 99.3828   5
   6  -4  -7 370.683 49.0524   4
   6   4  -7 333.263 43.7850   5
   6  -4  -7 356.258 54.5232   5
   6  -4  -6 1057.76 74.3269   4
   6   4  -6 869.644 62.0764   5
   6  -4  -6 865.253 73.8731   5
   6  -4  -5 106.004 30.9536   4
   6   4  -5 76.7277 6.68184   4
   6   4  -4 110.693 7.62509   4
   6   4  -4 100.202 8.12226   4
   6  -4  -4 70.0020 26.0704   4
   6   4  -4 86.3159 23.2059   1
   6  -4  -4 49.3755 28.1860   5
   6   4  -3 2425.09 51.7557   4
   6  -4  -3 2327.44 105.612   5
   6  -4  -3 2384.61 103.354   4
   6   4  -3 2400.02 54.8050   4
   6   4  -2 1175.88 38.2691   4
   6  -4  -2 1337.71 65.7687   3
   6   4  -2 1266.04 43.2132   4
   6  -4  -2 1283.41 73.5556   4
  -6   4   1 5987.39 145.434   2
  -6  -4   1 5883.57 144.767   2
   6   4  -1 5851.91 121.215   4
   6  -4  -1 6254.50 154.968   3
   6  -4  -1 5841.35 168.606   4
   6   4  -1 5808.37 129.536   4
  -6   4   0 1096.01 54.4678   2
  -6  -4   0 1192.90 56.7021   2
   6   4   0 1081.46 45.7729   4
   6  -4   0 1095.32 57.2951   3
   6   4   0 1124.30 52.2285   1
   6  -4   0 977.704 49.4191   1
  -6  -4   0 1039.60 45.3699   6
  -6  -4   0 950.760 53.9546   5
   6  -4   0 1110.25 49.5288   5
   6   4   1 109.666 20.4023   1
   6  -4   1 43.8640 15.6601   1
   6   4   1 100.451 18.8155   4
  -6   4  -1 50.9255 16.8284   3
   6  -4   1 54.3727 21.8554   4
  -6  -4  -1 44.0832 19.1269   5
   6  -4   1 63.0923 14.8567   5
   6   4   2 4182.62 117.750   1
   6  -4   2 4177.60 118.375   1
   6   4   2 3995.92 114.888   4
  -6   4  -2 4007.11 121.592   3
   6  -4   2 4203.04 140.625   4
   6  -4   2 3886.80 100.492   5
   6   4   3-6.66383 17.0934   1
   6  -4   3-10.1183 16.7864   1
  -6   4  -3-7.32358 15.4509   3
  -6  -4  -3 7.35731 18.5927   4
   6  -4   3 11.8697 11.9326   5
  -6  -4  -3 15.9128 19.4879   5
   6  -4   3-14.7324 18.3310   4
  -6  -4  -4 562.889 48.9268   4
   6  -4   4 623.371 49.1717   1
   6   4   4 629.942 49.3766   1
  -6  -4  -4 575.942 44.4705   1
  -6   4  -4 617.369 45.6126   1
   6  -4   4 690.214 37.3007   5
  -6   4  -4 639.373 52.0384   6
  -6  -4  -4 685.380 53.2215   5
  -6  -4  -5 340.386 43.1211   4
   6   4   5 325.239 40.5463   1
   6  -4   5 353.869 42.6179   1
   6  -4   5 433.302 32.0263   5
  -6   4  -5 372.098 42.4759   6
  -6  -4  -5 336.533 42.0826   5
  -6  -4  -6 361.769 45.8418   4
   6   4   6 386.741 46.6860   1
   6  -4   6 378.778 46.0914   1
  -6   4  -6 402.163 46.7265   6
  -6  -4  -6 388.872 45.4435   5
  -6  -4  -7 48.8628 29.4370   4
  -6   4  -7 37.7449 25.5517   6
  -6  -4  -7 10.8393 23.8458   5
  -6   4  -8 366.448 51.1478   6
  -6  -4  -8 351.115 48.8574   5
   6  -5  -8 6.73838 29.6448   4
   6  -5  -8 60.8094 42.8235   5
   6  -5  -7 3524.83 148.157   4
   6   5  -7 3558.72 126.068   5
   6  -5  -7 3749.68 161.486   5
   6  -5  -6 816.203 69.6623   4
   6  -5  -5 1482.48 89.3606   4
   6  -5  -4 4595.37 141.503   1
   6   5  -4 4902.48 143.240   1
   6  -5  -4 4920.44 168.490   5
   6  -5  -4 4784.25 162.729   4
   6   5  -3 8189.55 194.784   1
   6  -5  -3 8316.30 223.257   5
   6  -5  -3 7998.05 219.465   4
   6  -5  -2 2089.08 86.6262   3
   6   5  -2 2078.70 47.7019   4
   6  -5  -2 2142.35 98.1126   5
   6   5  -2 1992.61 49.7358   4
   6  -5  -2 2085.53 98.5377   4
  -6   5   1 5967.42 145.541   2
  -6  -5   1 5921.28 144.874   2
   6   5  -1 5833.58 120.201   4
   6  -5  -1 6300.82 162.622   3
  -6  -5   1 5736.56 150.380   5
  -6   5   0 1031.75 52.5472   2
  -6  -5   0 956.904 50.5828   2
   6  -5   0 1028.66 59.3985   3
   6   5   0 1005.65 43.9696   4
   6   5   0 946.321 48.6859   1
   6  -5   0 888.467 47.1491   1
  -6  -5   0 991.918 44.3627   6
   6  -5   0 911.169 63.2255   4
   6  -5   0 948.835 46.8298   5
  -6  -5   0 980.136 56.2446   5
   6   5   1 3108.68 94.0430   1
   6  -5   1 3181.33 95.2654   1
   6   5   1 3063.23 91.1443   4
   6  -5   1 2973.36 85.5849   5
  -6  -5  -1 2795.88 101.796   5
   6  -5   1 2898.92 116.922   4
   6   5   2 38.1569 17.9003   1
   6  -5   2 39.0241 19.9478   1
  -6  -5  -2 50.6646 18.9039   4
  -6   5  -2 44.0833 18.8547   3
  -6  -5  -2 31.3304 18.8810   5
   6  -5   2 37.2395 13.2575   5
   6  -5   2 25.0004 22.4386   4
  -6   5  -3 10867.8 243.604   3
  -6  -5  -3 10780.2 240.927   4
   6   5   3 10719.7 232.956   1
   6  -5   3 10790.8 233.327   1
   6  -5   3 10820.1 202.549   5
   6  -5   3 10482.9 262.546   4
  -6  -5  -4 556.931 48.9811   4
  -6   5  -4 567.502 43.7321   1
  -6  -5  -4 452.518 40.7071   1
   6   5   4 541.720 45.7150   1
   6  -5   4 563.521 47.2231   1
   6  -5   4 552.799 31.4581   5
  -6  -5  -4 502.948 47.6493   5
   6  -5   4 581.497 54.9086   4
   6   5   5 214.096 36.5644   1
   6  -5   5 198.355 34.7873   1
  -6  -5  -5 105.226 30.9724   4
  -6  -5  -5 229.988 36.8978   5
  -6  -5  -6 50.8081 26.7481   4
   6   5   6-4.99924 23.6870   1
   6  -5   6 5.04695 24.7238   1
  -6   5  -6-5.06720 24.0090   6
  -6  -5  -6 21.6022 25.5883   5
  -6  -5  -7 845.831 72.8312   4
  -6   5  -7 978.240 71.3366   6
  -6  -5  -7 839.164 69.9115   5
  -6   5  -8 11.2869 25.8004   6
  -6  -5  -8-24.5238 29.5452   5
   6  -6  -8 386.249 56.2201   4
   6  -6  -7 1546.31 100.092   4
   6  -6  -6 156.650 40.2643   4
   6  -6  -5 2758.76 131.222   5
   6  -6  -5 3221.83 136.830   4
   6  -6  -4 177.771 37.6973   4
   6  -6  -4 204.332 30.6532   1
   6   6  -4 184.790 28.4839   1
   6  -6  -4 183.042 41.6520   5
   6  -6  -3 5962.54 157.953   1
   6   6  -3 6077.87 158.360   1
   6  -6  -3 6178.28 188.722   5
   6  -6  -3 6108.65 190.183   4
   6  -6  -2 127.376 25.6441   3
   6  -6  -2 161.560 34.7873   5
   6   6  -1 4262.29 93.7283   4
   6  -6  -1 4286.50 134.322   3
  -6   6   1 4228.09 115.709   2
  -6  -6   1 4110.43 114.045   2
  -6  -6   1 4179.45 90.7381   6
   6  -6  -1 4163.21 138.106   5
  -6  -6   1 4108.82 123.902   5
   6  -6  -1 4181.26 147.091   4
  -6   6   0 441.834 34.9347   2
  -6  -6   0 387.733 33.2299   2
   6   6   0 403.950 29.1624   4
   6  -6   0 486.018 43.3116   3
   6   6   0 403.818 32.0319   1
   6  -6   0 484.537 34.8608   1
   6  -6   0 474.484 43.8766   5
  -6  -6   0 460.995 29.4494   6
   6  -6   0 432.868 47.2196   4
  -6  -6   0 381.952 38.2152   5
   6   6   1 5022.88 126.329   1
   6  -6   1 4601.35 124.533   1
   6   6   1 4968.93 126.066   4
   6  -6   1 4945.90 118.711   5
  -6  -6  -1 4811.31 142.831   5
   6  -6   1 4989.86 162.822   4
   6  -6   2 859.920 50.4090   1
   6   6   2 881.813 49.7584   1
  -6  -6  -2 828.114 50.2909   4
   6  -6   2 741.519 62.2505   4
   6  -6   2 877.464 40.7209   5
   6   6   3 131.054 25.5981   1
   6  -6   3 236.934 31.1866   1
  -6  -6  -3 201.796 30.4643   4
   6  -6   3 168.612 18.3638   5
  -6  -6  -3 214.021 33.3865   5
   6  -6   3 200.578 36.7328   4
   6   6   4-7.53834 19.0502   1
   6  -6   4 3.82963 20.2164   1
  -6  -6  -4 13.5917 22.1938   4
   6  -6   4-5.47655 23.6053   4
   6   6   5 237.470 36.5811   1
   6  -6   5 192.876 33.7790   1
  -6  -6  -5 294.896 41.3468   4
  -6  -6  -5 223.767 37.9314   5
   6  -6   5 186.041 34.5335   4
   6   6   6 54.5689 25.8353   1
   6  -6   6 70.4746 29.7223   1
  -6  -6  -6 46.6010 27.6123   4
  -6  -6  -6 34.4324 26.2493   5
   6  -6   6 81.9729 25.4561   4
  -6  -6  -7 6.44560 27.1974   4
  -6  -6  -7 12.2760 29.5792   5
   6  -6   7 5.50309 22.1880   4
   6  -6   8-11.2653 22.1634   4
   6  -7  -7 72.7826 35.6696   4
   6  -7  -6 6597.83 217.438   4
   6  -7  -6 6533.73 220.656   5
   6  -7  -5 166.454 38.9504   4
   6  -7  -5 207.187 46.3791   5
   6  -7  -4 63.8289 31.2818   4
   6  -7  -4 104.700 35.9559   5
   6  -7  -4 48.8573 19.3037   1
   6   7  -4 69.4259 20.8561   1
   6  -7  -3 9.23897 19.9118   3
   6  -7  -3 10.2404 17.7683   1
   6   7  -3 9.97651 16.0265   1
   6  -7  -3 22.4404 26.5812   5
   6  -7  -2 2077.70 93.6483   3
   6  -7  -2 2232.24 103.886   5
  -6  -7   2 2162.37 84.2144   5
   6  -7  -2 2274.93 110.654   4
   6   7  -1 111.219 14.3673   4
   6  -7  -1 126.650 27.7709   3
   6  -7  -1 176.804 36.2332   4
   6  -7  -1 146.014 21.3270   1
   6   7  -1 132.031 20.1517   1
  -6  -7   1 119.842 13.3993   6
   6  -7  -1 90.4478 28.4764   5
  -6  -7   1 193.613 28.4477   5
   6   7   0 216.176 22.2602   4
   6   7   0 206.502 23.8240   1
   6  -7   0 237.452 26.2979   1
  -6   7   0 205.858 24.9932   2
  -6  -7   0 216.434 25.5356   2
   6  -7   0 246.445 35.6292   5
  -6  -7   0 192.379 29.6621   5
   6  -7   0 173.422 34.9424   4
  -6  -7  -1 752.389 44.3927   2
  -6   7  -1 800.328 46.1612   2
   6   7   1 729.166 44.2554   4
  -6  -7  -1 719.226 43.1691   4
   6   7   1 767.074 43.9348   1
   6  -7   1 680.289 42.6116   1
   6  -7   1 731.645 49.7397   5
   6  -7   1 788.435 40.9670   5
   6  -7   1 796.745 64.1051   4
  -6  -7  -1 759.391 54.0411   5
  -6  -7  -2 11667.2 245.869   4
   6   7   2 11286.8 233.269   1
   6  -7   2 11564.3 237.085   1
   6  -7   2 11312.3 233.250   5
  -6  -7  -2 11548.2 266.312   5
   6  -7   2 11534.8 213.945   5
   6  -7   2 11379.2 282.828   4
  -6  -7  -3 469.308 43.3914   4
   6  -7   3 334.291 36.3937   1
   6   7   3 342.648 36.7912   1
   6  -7   3 316.044 27.5783   5
  -6  -7  -3 407.476 47.0415   5
   6  -7   3 342.074 45.9937   4
   6   7   4 526.635 46.7842   1
   6  -7   4 578.578 47.1529   1
  -6  -7  -4 611.582 53.2629   4
   6  -7   4 524.374 55.4732   4
  -6  -7  -4 633.768 58.3446   5
   6   7   5 34.2171 25.8156   1
   6  -7   5 65.7300 26.1652   1
  -6  -7  -5 74.6047 29.2946   4
   6  -7   5 91.8355 31.1440   4
   6   7   6-14.6013 27.4195   1
   6  -7   6 24.9762 24.4702   1
  -6  -7  -6 11.9756 26.8629   4
  -6  -7  -6-18.2081 26.1606   5
   6  -7   6-17.0596 21.8085   4
  -6  -7  -7-19.8252 28.4838   4
  -6  -7  -7 6.47097 27.8915   5
   6  -7   7 11.3169 20.5266   4
   6  -7   8 176.335 36.8670   4
   6  -8  -6 7.42321 31.9963   4
   6  -8  -6 14.7166 34.2576   5
   6  -8  -5 142.433 42.1186   4
   6  -8  -5 247.109 51.6698   5
   6  -8  -4 3100.46 106.031   1
   6   8  -4 2922.41 102.945   1
   6  -8  -4 3172.49 138.876   5
   6  -8  -3 903.329 65.0272   3
   6  -8  -3 1003.07 55.3550   1
   6   8  -3 967.045 54.7494   1
   6  -8  -3 998.559 75.3514   5
   6  -8  -3 923.033 76.2771   4
   6  -8  -2 676.253 64.7534   4
   6  -8  -2 683.236 44.3298   1
   6   8  -2 799.732 47.0191   1
   6  -8  -2 700.426 62.2592   5
  -6  -8   2 720.503 49.2159   5
   6   8  -1 10.6825 8.98542   4
   6  -8  -1 18.2700 25.1325   4
   6   8  -1 18.3582 12.4474   1
   6  -8  -1 7.23733 13.2566   1
  -6  -8   1 14.1336 8.09435   6
   6  -8  -1 27.6521 26.2790   5
  -6  -8   1 7.36566 18.0419   5
   6   8   0 1501.79 58.4638   1
   6  -8   0 1431.11 58.7336   1
  -6   8   0 1482.30 60.0639   2
  -6  -8   0 1522.06 60.4178   2
   6  -8   0 1437.01 74.0306   5
   6  -8   0 1408.58 88.5500   4
  -6  -8   0 1324.64 71.7609   5
   6   8   0 1500.11 58.0820   4
  -6   8  -1 1850.79 69.4436   2
  -6  -8  -1 1796.54 70.1718   4
  -6  -8  -1 1800.91 68.0241   2
  -6  -8  -1 1678.39 45.8489   3
   6  -8   1 1696.61 65.9514   1
   6   8   1 1752.28 65.3956   1
   6  -8   1 1701.50 75.2699   5
   6   8   1 1677.13 65.0019   7
   6  -8   1 1706.45 66.3805   7
   6   8   1 1980.89 74.4554   4
   6  -8   1 1857.14 64.7848   5
   6  -8   1 1776.70 98.4771   4
  -6  -8  -1 1782.41 86.0213   5
  -6  -8  -2 1532.74 71.3992   4
   6   8   2 1580.99 65.9909   1
   6  -8   2 1706.22 68.6553   1
   6  -8   2 1566.68 63.7571   5
   6  -8   2 1496.59 91.5229   4
  -6  -8  -2 1611.48 84.7554   5
  -6  -8  -3-8.26799 19.5870   4
   6   8   3 3.12276 16.9368   1
   6  -8   3-9.71333 18.6802   1
   6  -8   3-1.73491 12.8621   5
  -6  -8  -3-10.2925 21.2374   5
   6  -8   3-11.9683 24.6952   4
   6   8   4 205.651 32.8545   1
   6  -8   4 295.099 36.7515   1
  -6  -8  -4 226.181 36.5777   4
  -6  -8  -4 194.083 39.1753   5
   6  -8   4 229.495 40.9527   4
   6   8   5-16.7181 25.7412   1
   6  -8   5-21.6593 28.0074   1
  -6  -8  -5 16.4657 26.4498   4
   6  -8   5 24.0516 26.9758   4
  -6  -8  -5-23.8483 30.5871   5
   6  -8   6-4.90123 24.7719   1
   6   8   6-4.73756 23.5791   1
  -6  -8  -6 12.2966 28.1082   4
   6  -8   6 5.94791 23.4032   4
   6  -8   7 11.7305 25.2812   4
   6  -9  -6 39.2102 37.7913   4
   6  -9  -6-7.46553 41.5424   5
   6  -9  -5 2001.93 117.015   5
   6  -9  -4 822.807 76.0884   4
   6  -9  -4 716.826 70.1784   5
   6  -9  -3 175.432 41.9594   4
   6  -9  -3 190.015 42.2051   5
   6  -9  -2 13.4693 29.0292   4
   6   9  -2 8.95098 13.3558   1
   6  -9  -2 26.3899 14.9278   1
   6  -9  -2 53.1915 31.0442   5
  -6  -9   2 14.0305 20.2387   5
   6  -9  -1 2277.01 103.344   3
   6  -9  -1 2154.00 70.7281   1
   6   9  -1 2118.42 68.6578   1
   6  -9  -1 2295.29 101.409   5
  -6  -9   1 2070.72 88.2112   5
   6  -9  -1 2008.38 110.589   4
   6  -9   0 271.594 44.6388   4
   6  -9   0 287.394 39.6337   3
   6   9   0 269.709 25.3499   1
   6  -9   0 296.466 27.3405   1
   6  -9   0 274.925 35.9702   5
  -6  -9   0 241.875 35.0402   5
  -6  -9  -1 513.128 38.0249   4
   6  -9   1 566.752 58.0009   4
  -6   9  -1 545.069 35.8259   2
  -6  -9  -1 575.648 36.0891   2
   6   9   1 524.993 35.2293   1
   6  -9   1 489.944 35.0640   1
   6  -9   1 554.714 43.9966   5
  -6  -9  -1 533.408 48.9308   5
  -6  -9  -2 155.609 27.9126   4
  -6  -9  -2 139.646 22.7392   2
  -6   9  -2 135.533 22.9166   2
   6   9   2 162.874 24.8234   1
   6  -9   2 145.277 24.4633   1
   6  -9   2 137.256 22.8005   5
   6  -9   2 168.409 38.0806   4
  -6  -9  -2 140.163 30.9036   5
   6   9   3 7585.26 178.522   1
   6  -9   3 7503.99 180.457   1
  -6  -9  -3 7984.61 203.630   4
   6  -9   3 8211.75 236.038   4
  -6  -9  -3 8096.94 221.993   5
  -6  -9  -4 34.6471 25.7726   4
   6  -9   4 43.8395 25.8543   4
  -6  -9  -4 75.8549 33.6716   5
  -6  -9  -5 309.730 45.3266   4
  -6  -9  -5 268.873 45.8831   5
   6  -9   5 262.757 47.2084   4
  -6  -9  -6 276.026 46.3352   4
   6  -9   6 246.778 41.5133   4
   6 -10  -5 271.127 53.1217   4
   6 -10  -5 277.685 56.1748   5
   6 -10  -4 115.241 40.5631   4
   6 -10  -4 13.2285 32.9272   5
   6 -10  -3 148.227 42.3175   4
   6 -10  -3 155.910 42.5938   5
   6 -10  -2 941.527 79.0471   4
   6 -10  -2 795.030 65.8135   5
  -6 -10   2 783.288 52.3309   5
   6 -10  -1 466.795 57.2666   4
   6 -10  -1 404.211 47.8205   5
  -6 -10   1 347.814 39.9113   5
   6 -10   0-19.8815 29.1538   4
   6 -10   0 7.64131 23.2893   5
  -6 -10   0 4.34133 23.8535   5
  -6 -10  -1 3098.85 96.5470   4
   6 -10   1 2960.02 98.0261   5
  -6 -10  -1 2963.43 119.223   5
  -6 -10  -2 1057.20 61.8991   4
   6 -10   2 1018.80 80.9012   4
  -6 -10  -2 1197.73 76.3496   5
  -6 -10  -3 13.0100 19.8270   4
  -6 -10  -3-5.70532 27.4947   5
   6 -10   3 39.0330 29.7419   4
  -6 -10  -4 60.5675 28.4419   4
   6 -10   4 39.1388 28.7033   4
  -6 -10  -4 30.5561 30.4226   5
  -6 -10  -5 200.544 41.6712   4
   6 -10   5 193.539 42.1932   4
   6 -11  -4 256.871 51.5651   4
   6 -11  -4 278.198 51.6181   5
   6 -11  -3 7.74354 31.9559   4
   6 -11  -3 11.9316 32.7796   5
   6 -11  -2 1275.78 81.4693   5
  -6 -11   2 1164.05 65.1437   5
   6 -11  -1 122.201 39.5637   4
   6 -11  -1 161.207 34.6492   5
  -6 -11   1 177.539 31.0352   5
   6 -11   0 3900.29 124.717   5
   6 -11   0 4150.49 167.086   4
  -6 -11   0 3999.74 135.750   5
   6 -11   1 13.5445 29.7923   4
  -6 -11  -1 4.96660 23.5321   5
   6 -11   2 1775.58 106.874   4
  -6 -11  -2 2110.55 104.967   5
  -6 -11  -3 30.7233 21.8497   4
   6 -11   3 40.0497 29.9493   4
  -6 -11  -3 29.7318 26.1631   5
  -6 -11  -4 1863.61 94.4617   4
   6 -11   4 1584.21 100.351   4
  -6 -11  -4 1756.36 101.664   5
  -6 -11  -5 34.6923 27.4001   4
   6 -12  -3 35.2630 35.8286   5
   6 -12  -2 239.318 49.5815   4
   6 -12  -2 255.803 44.4811   5
   6 -12  -1 14.9203 34.7343   4
  -6 -12   1 36.5787 23.1784   5
   6 -12   0 2056.16 117.250   4
  -6 -12   0 1812.54 89.3882   5
   6 -12   1 484.486 60.3486   4
  -6 -12  -1 521.020 55.5353   5
   6 -12   2 453.514 59.0542   4
  -6 -12  -2 523.868 55.2115   5
   6 -12   3 6.76528 29.7615   4
   6 -13   1-7.18126 30.9530   4
  -6 -13  -1 10.3732 26.6084   5
   6 -13   2 48.9348 33.1296   4
   7   0  -9-6.73106 35.0361   5
   7   0  -8 1495.85 78.8977   4
   7   0  -8 1461.05 98.0101   5
   7   0  -7 4.02803 19.7321   4
   7   0  -7 6.38462 31.2761   5
   7   0  -6-7.72301 19.8104   4
   7   0  -6 12.1217 32.4362   5
   7   0  -5 3.71053 18.1767   4
   7   0  -4 6914.81 176.288   4
  -7   0   4 7069.24 169.847   4
   7   0  -3 3.50546 16.8928   4
   7   0  -3 4.48846 12.1718   3
   7   0  -3-7.22336 14.5232   6
   7   0  -2 10387.6 202.790   3
   7   0  -2 10725.5 212.038   6
   7   0  -2 10891.0 235.783   4
   7   0  -1-1.95225 10.9983   3
   7   0  -1-4.90378 11.8158   6
   7   0  -1-3.60841 14.1981   4
   7   0   0 8169.63 199.028   4
  -7   0  -1 2.30361 10.5315   3
  -7   0  -1 3.24446 15.6351   6
  -7   0  -1 3.18439 16.0947   5
  -7   0  -2 9482.28 197.265   3
  -7   0  -2 9194.34 212.179   6
  -7   0  -2 8963.51 206.042   5
  -7   0  -3 3.06432 13.4803   3
  -7   0  -3-4.02336 19.3886   6
  -7   0  -3-6.82604 16.9868   5
  -7   0  -4 5797.83 169.790   6
  -7   0  -4 6086.48 159.466   5
  -7   0  -5-15.2081 21.4203   5
  -7   0  -6 27.6439 24.3271   6
  -7   0  -6 40.1042 21.4688   5
  -7   0  -7 36.2931 29.6316   6
  -7   0  -7-4.20672 21.2621   5
  -7   0  -8 1951.54 110.633   6
  -7   0  -8 1826.44 88.4159   5
   7   1  -9 70.0274 40.0041   5
   7  -1  -9 14.1065 37.7521   5
   7  -1  -8 1002.02 68.3148   4
   7   1  -8 983.148 79.5424   5
   7  -1  -8 1116.29 86.7142   5
   7  -1  -7 2848.07 114.891   4
   7   1  -7 2930.49 101.294   4
   7  -1  -7 3171.85 140.869   5
   7  -1  -6 456.909 46.2266   4
   7   1  -6 394.270 37.6237   4
   7   1  -6 371.241 49.0407   5
   7  -1  -6 384.105 54.8814   5
   7  -1  -5 50.9034 24.4831   4
   7   1  -5 40.7462 18.0961   4
   7  -1  -5 58.6650 34.2443   5
  -7  -1   5 47.1641 16.0022   4
   7  -1  -4 1215.05 70.4762   1
   7   1  -4 1161.73 70.3146   1
   7  -1  -4 1095.89 65.1227   4
   7   1  -4 1167.70 58.6517   4
   7   1  -3 25998.4 423.361   3
   7  -1  -3 26348.6 445.595   3
   7   1  -3 25690.0 432.215   6
   7   1  -3 25828.3 454.278   4
   7  -1  -2 26453.4 452.306   3
   7   1  -2 26759.4 431.072   3
  -7   1   2 25808.4 474.514   2
  -7  -1   2 26516.9 476.300   2
   7   1  -2 26887.8 446.985   6
   7  -1  -2 26952.1 457.046   6
   7   1  -2 26930.0 470.345   4
   7  -1  -2 26439.0 485.685   4
  -7   1   1 7943.90 188.803   2
  -7  -1   1 8110.13 190.246   2
   7  -1  -1 7905.72 169.735   3
   7  -1  -1 7969.91 174.251   6
   7   1  -1 7765.17 185.105   4
   7  -1  -1 7932.77 197.873   4
   7   1   0 1450.10 65.4494   1
   7  -1   0 1435.39 65.5414   1
   7   1   0 1411.13 57.9880   4
   7   1   0 1442.86 68.7983   4
   7  -1   0 1413.55 73.0570   4
  -7  -1  -1 10.1521 10.5707   3
   7   1   1 26.9632 14.4316   4
  -7   1  -1 23.3154 13.6773   3
   7   1   1 15.8459 15.2738   1
   7  -1   1 25.5039 17.2917   1
  -7  -1  -1 9.32525 15.2286   6
   7  -1   1 8.58210 16.4578   4
  -7  -1  -1 3.29462 15.6114   5
  -7  -1  -2 4624.71 117.268   3
  -7   1  -2 4544.76 123.952   3
   7   1   2 4651.84 133.149   1
   7  -1   2 4524.63 131.788   1
  -7  -1  -2 4586.55 133.381   6
  -7   1  -2 4636.11 136.447   6
  -7  -1  -2 4462.71 132.070   5
  -7   1  -2 4665.72 128.210   5
  -7   1  -3-3.26835 15.4855   3
   7   1   3-7.54967 21.0051   1
   7  -1   3-11.4004 21.6681   1
  -7  -1  -3 4.00042 17.5984   6
  -7  -1  -3 3.63355 17.5101   5
  -7   1  -3 12.7432 16.1017   5
   7   1   4 172.889 33.0348   1
   7  -1   4 76.3206 27.2303   1
  -7  -1  -4 144.373 29.5048   6
  -7  -1  -4 162.166 29.2896   5
  -7   1  -4 136.618 24.9548   5
   7   1   5 115.343 31.3892   1
   7  -1   5 81.9751 28.8078   1
  -7   1  -5 60.0372 29.2314   6
  -7  -1  -5 69.6120 22.2518   5
  -7   1  -5 94.4546 23.4815   5
   7   1   6 1826.02 95.6895   1
   7  -1   6 1723.09 93.6745   1
  -7   1  -6 1768.88 95.3926   6
  -7  -1  -6 1743.38 84.9598   5
  -7   1  -6 1763.77 79.2763   5
  -7   1  -7 777.191 68.1691   6
  -7  -1  -7 844.834 62.1804   5
  -7   1  -7 780.899 54.5813   5
  -7  -1  -8 39.9579 35.1560   6
  -7   1  -8 6.44298 29.9960   6
  -7  -1  -8-4.76824 22.5920   5
  -7   1  -8-3.91731 21.5238   5
   7  -2  -9 904.121 71.1784   4
   7   2  -9 961.725 78.0796   5
   7  -2  -8-5.37494 25.4665   4
   7   2  -8 5.92518 31.2787   5
   7  -2  -8 7.24191 36.0433   5
   7  -2  -7-5.19999 21.9413   4
   7   2  -7 5.81110 29.8122   5
   7  -2  -7 6.91493 32.1931   5
   7  -2  -6 134.341 30.6755   4
   7   2  -6 89.0479 19.8719   4
   7  -2  -6 52.3198 33.0841   5
   7   2  -6 111.019 31.6821   5
   7   2  -5 1699.38 65.8626   4
   7   2  -5 1713.44 59.2081   6
   7  -2  -5 1768.35 100.841   5
   7  -2  -5 1804.85 88.5072   4
   7  -2  -4 782.200 56.7639   1
   7   2  -4 760.185 56.8926   1
   7   2  -4 839.293 39.5325   6
   7  -2  -4 906.512 61.0962   4
   7   2  -4 794.632 43.9262   4
   7   2  -3 7573.20 141.113   3
   7   2  -3 7357.51 152.883   6
   7   2  -3 7521.88 168.016   4
   7  -2  -3 7559.08 196.691   4
  -7   2   2 5868.41 157.916   2
  -7  -2   2 5955.05 158.305   2
   7  -2  -2 5954.91 147.929   3
   7   2  -2 6247.77 149.069   4
   7  -2  -2 6219.78 172.553   4
  -7  -2   1 11211.7 236.919   2
   7   2  -1 10702.2 207.774   4
   7  -2  -1 10658.5 222.227   3
  -7   2   1 10941.9 234.960   2
   7   2  -1 10901.9 228.227   4
   7  -2  -1 10477.1 247.966   4
   7   2   0 130.023 22.4176   1
   7  -2   0 179.795 25.6922   1
   7   2   0 162.050 22.0899   4
   7  -2   0 182.526 29.4629   4
  -7   2  -1 583.236 40.1327   3
   7   2   1 531.347 36.7114   4
  -7  -2  -1 481.294 29.0480   3
   7  -2   1 513.497 41.0363   1
   7   2   1 555.444 40.9992   1
  -7  -2  -1 553.094 40.7871   6
   7  -2   1 639.898 51.5810   4
  -7   2  -2 507.774 39.4170   3
   7   2   2 531.584 42.2954   1
   7  -2   2 566.805 43.9418   1
  -7  -2  -2 597.430 44.5756   6
  -7  -2  -2 521.895 42.6136   5
  -7   2  -3 5613.45 152.660   3
   7   2   3 5487.68 155.473   1
   7  -2   3 5837.97 160.388   1
  -7  -2  -3 5697.38 160.766   6
  -7   2  -3 5850.36 146.685   5
  -7  -2  -3 6075.75 162.355   5
  -7   2  -4 15.5558 18.4259   3
   7   2   4-8.41734 21.9067   1
   7  -2   4-8.50076 22.4376   1
  -7   2  -4-4.58790 23.8806   6
  -7  -2  -4-12.3636 20.8295   5
  -7   2  -4-3.05226 17.4038   5
   7   2   5 2707.36 113.022   1
   7  -2   5 3133.94 120.840   1
  -7   2  -5 2909.46 118.369   6
  -7   2  -5 2673.76 94.3196   5
  -7  -2  -5 2961.68 113.600   5
   7   2   6 10.7437 27.9626   1
   7  -2   6 5.39511 26.4303   1
  -7   2  -6 43.6278 27.5645   6
  -7  -2  -6-4.68036 21.7918   5
  -7   2  -6 49.3402 20.2604   5
  -7   2  -7 1476.66 91.2095   6
  -7   2  -7 1528.13 71.9510   5
  -7  -2  -7 1647.90 88.2813   5
  -7   2  -8 6.32543 29.4499   6
  -7  -2  -8 36.2708 29.1921   5
  -7  -2  -9 186.537 38.1926   5
   7  -3  -9 114.686 36.8319   4
   7  -3  -8 772.056 68.0508   4
   7   3  -8 748.941 67.4622   5
   7  -3  -8 784.249 80.6762   5
   7  -3  -7 326.287 47.7197   4
   7   3  -7 281.294 45.7379   5
   7  -3  -7 302.337 52.7957   5
   7  -3  -6 279.155 42.4682   4
   7   3  -6 284.461 24.2160   4
   7  -3  -6 317.213 52.9471   5
   7  -3  -5 5.19797 20.9593   4
   7   3  -5 23.4270 12.0781   4
   7  -3  -5 18.8774 31.3191   5
   7  -3  -4 2480.84 102.584   1
   7   3  -4 2554.28 104.111   1
   7   3  -4 2730.95 68.3037   6
   7  -3  -4 2494.38 108.908   4
   7   3  -4 2546.52 73.7108   4
   7   3  -3 4091.72 75.3720   3
   7  -3  -3 4029.10 123.479   3
   7   3  -3 4153.50 103.107   4
   7  -3  -3 4077.61 140.391   4
  -7   3   2 2446.93 92.4152   2
  -7  -3   2 2526.25 93.2443   2
   7  -3  -2 2684.81 93.8624   3
   7   3  -2 2509.68 69.9918   4
   7   3  -2 2529.87 80.1384   4
   7  -3  -2 2545.52 106.229   4
  -7  -3   1 2446.90 90.6258   2
  -7   3   1 2378.26 89.8634   2
   7   3  -1 2423.93 72.4482   4
   7  -3  -1 2409.87 87.8769   3
   7  -3  -1 2539.38 106.114   4
   7   3  -1 2536.36 83.9592   4
   7   3   0 29.9524 15.4395   4
   7  -3   0 22.2826 16.3319   3
   7   3   0-3.06717 18.6973   1
   7  -3   0 15.3926 17.3443   1
  -7   3   0 3.39824 18.4318   2
  -7  -3   0-3.41611 19.7099   2
  -7  -3   0 15.0443 13.2378   6
   7  -3   0 18.7061 19.7336   4
  -7  -3   0 28.0321 20.6818   5
   7   3   1 9695.50 199.735   4
  -7   3  -1 9457.58 208.174   3
  -7  -3  -1 9196.72 173.395   3
   7   3   1 9257.21 206.531   1
   7  -3   1 9349.86 207.544   1
  -7  -3  -1 9244.09 202.246   6
   7  -3   1 9241.63 195.373   5
  -7   3  -2 1474.41 68.4707   3
   7   3   2 1598.26 71.8662   1
   7  -3   2 1570.38 72.3887   1
  -7  -3  -2 1494.03 70.1694   6
   7  -3   2 1542.53 61.5454   5
  -7  -3  -2 1464.04 73.3773   5
  -7   3  -3 3494.45 116.674   3
   7  -3   3 3586.26 119.013   1
   7   3   3 3579.82 118.033   1
   7  -3   3 3538.21 99.8410   5
  -7  -3  -3 3538.01 121.661   5
   7   3   4 210.355 35.2528   1
   7  -3   4 212.816 35.8581   1
  -7   3  -4 219.689 36.4533   6
  -7  -3  -4 206.666 34.0898   5
   7   3   5 818.221 62.9245   1
   7  -3   5 844.607 63.7383   1
  -7   3  -5 867.049 64.9651   6
  -7   3  -5 753.941 46.6888   5
  -7  -3  -5 818.948 61.5882   5
   7   3   6 908.156 69.2818   1
   7  -3   6 677.299 62.0645   1
  -7   3  -6 832.204 66.9257   6
  -7   3  -6 677.798 44.7245   5
  -7  -3  -6 702.839 59.7484   5
  -7   3  -7 258.191 43.9577   6
  -7  -3  -7 239.198 39.5732   5
  -7   3  -8-12.4667 30.0386   6
  -7  -3  -8 5.57255 25.9436   5
   7  -4  -8 193.587 42.1502   4
   7  -4  -8 116.942 47.0652   5
   7   4  -8 99.1663 35.9182   5
   7  -4  -7 49.7338 29.9678   4
   7   4  -7 31.3793 31.5544   5
   7  -4  -7 89.3606 42.4672   5
   7  -4  -6 1017.07 84.2537   5
   7  -4  -6 1027.31 76.6454   4
   7   4  -5 316.186 15.4795   4
   7  -4  -5 305.334 45.0105   4
   7   4  -4 3744.38 74.0855   4
   7   4  -4 3672.48 77.3195   4
   7  -4  -4 3796.94 129.078   1
   7   4  -4 3748.91 128.743   1
   7  -4  -4 3745.08 148.241   5
   7  -4  -4 3944.65 144.009   4
   7   4  -3 103.364 12.3959   4
   7  -4  -3 139.790 32.2444   4
   7   4  -3 96.5984 13.6839   4
   7  -4  -3 99.8778 23.2183   3
   7  -4  -3 82.1625 29.7449   5
  -7   4   2 34.5877 16.9480   2
  -7  -4   2 34.3123 19.0973   2
   7   4  -2 22.1619 9.90783   4
   7  -4  -2 11.0562 15.5556   3
   7  -4  -2 40.5192 24.4110   4
   7   4  -2 35.2898 12.5640   4
  -7   4   1 1362.75 66.1703   2
  -7  -4   1 1475.06 68.5211   2
   7   4  -1 1361.78 50.8568   4
   7  -4  -1 1454.79 69.8262   3
   7  -4  -1 1370.62 78.9532   4
  -7  -4   1 1442.84 69.3022   5
   7   4  -1 1367.62 57.4643   4
   7   4   0 4765.72 116.363   4
  -7   4   0 4695.99 133.503   2
  -7  -4   0 4810.21 134.741   2
   7  -4   0 4581.10 135.128   3
   7   4   0 4654.14 128.034   1
   7  -4   0 4645.29 128.760   1
  -7  -4   0 4538.94 117.343   6
  -7  -4   0 4721.19 137.677   5
   7   4   1 3951.37 109.963   4
  -7  -4  -1 3837.11 84.5005   3
   7   4   1 3740.53 113.654   1
   7  -4   1 3904.01 116.144   1
  -7  -4  -1 3811.27 111.202   6
  -7  -4  -1 3788.02 123.371   5
   7   4   2 431.143 39.1810   1
   7  -4   2 400.095 38.8169   1
  -7   4  -2 393.851 38.3432   3
   7  -4   2 382.164 30.9685   5
   7  -4   2 364.398 45.5900   4
   7  -4   3 569.232 46.8028   1
   7   4   3 611.543 48.3029   1
   7  -4   3 599.024 37.1554   5
   7  -4   3 728.731 61.8098   4
  -7  -4  -3 689.383 53.2854   5
   7   4   4 5255.99 156.740   1
   7  -4   4 5300.60 157.565   1
   7  -4   4 5193.78 127.569   5
  -7  -4  -4 5458.56 164.682   5
  -7  -4  -5 98.3077 30.2491   4
   7   4   5 146.798 32.3214   1
   7  -4   5 128.849 32.0260   1
  -7   4  -5 113.259 30.0978   6
  -7  -4  -5 125.573 31.3000   5
  -7  -4  -6-5.77915 26.4214   4
   7   4   6 31.8701 29.9249   1
   7  -4   6 32.0560 28.2045   1
  -7   4  -6 33.0158 27.8123   6
  -7  -4  -6 5.35712 25.8168   5
  -7  -4  -7 6.37034 26.2888   4
  -7   4  -7-5.84798 27.2259   6
  -7  -4  -7 5.67641 25.4658   5
  -7   4  -8 436.611 55.5826   6
  -7  -4  -8 481.954 57.7380   5
   7  -5  -8 166.126 43.5599   4
   7  -5  -7 1397.13 94.3302   4
   7   5  -7 1506.16 85.2780   5
   7  -5  -7 1471.27 103.368   5
   7  -5  -6 556.018 61.6213   4
   7  -5  -5 330.335 47.1482   4
   7  -5  -5 300.862 48.3710   5
   7  -5  -4 464.037 53.6237   4
   7   5  -4 492.104 45.8230   1
   7  -5  -4 396.922 53.0420   5
   7  -5  -3 1655.90 80.3562   3
   7  -5  -3 1532.79 90.7690   5
   7  -5  -3 1475.24 87.6890   4
   7   5  -2 9475.57 168.005   4
   7  -5  -2 9820.89 226.965   3
   7  -5  -2 9325.57 241.927   5
   7   5  -2 9225.24 172.939   4
   7  -5  -2 9249.24 246.023   4
  -7   5   1 193.607 27.9084   2
  -7  -5   1 222.540 29.0014   2
   7  -5  -1 231.476 31.7916   3
   7   5  -1 274.411 22.4284   4
   7   5  -1 238.085 23.3396   4
  -7  -5   1 235.692 30.9332   5
   7  -5   0 206.975 30.8363   3
   7   5   0 165.663 21.2854   4
   7  -5   0 127.619 22.5137   1
  -7   5   0 215.737 28.8744   2
  -7  -5   0 229.541 29.5265   2
   7   5   0 179.762 25.6851   1
  -7  -5   0 166.139 21.7329   6
  -7  -5   0 161.613 28.0351   5
  -7  -5  -1 486.009 22.1261   3
   7   5   1 491.117 37.2462   4
   7   5   1 456.619 37.8184   1
   7  -5   1 495.616 39.4534   1
  -7  -5  -1 510.862 38.1003   6
  -7  -5  -1 515.694 45.6259   5
   7  -5   1 565.580 54.9231   4
   7   5   2 10.0670 19.3603   1
   7  -5   2 10.2942 18.3642   1
  -7   5  -2-11.8948 17.0900   3
   7  -5   2 33.8777 22.7652   4
   7  -5   2 2.33352 12.6563   5
  -7  -5  -2 8.67210 19.8233   5
   7   5   3 232.882 33.2951   1
   7  -5   3 294.054 35.6829   1
   7  -5   3 316.753 27.2390   5
   7   5   4 204.953 34.6708   1
   7  -5   4 224.071 34.2421   1
  -7  -5  -4 200.456 35.9001   4
  -7  -5  -4 244.464 39.3918   5
   7  -5   4 228.194 39.3368   4
   7   5   5 677.120 57.6928   1
   7  -5   5 673.851 56.6937   1
  -7  -5  -5 506.134 51.5604   4
  -7  -5  -5 619.326 57.2360   5
   7  -5   5 533.037 56.1906   4
  -7  -5  -6 318.031 46.6175   4
  -7  -5  -6 369.882 48.8000   5
  -7  -5  -7 32.4404 30.7454   4
  -7  -5  -7 42.1763 30.4575   5
   7  -6  -7 71.1366 35.4203   4
   7  -6  -6 458.396 59.3603   4
   7  -6  -6 459.199 63.1996   5
   7  -6  -5 2192.99 120.795   5
   7  -6  -5 2529.38 123.521   4
   7  -6  -4 126.723 38.2924   4
   7  -6  -4 210.088 44.1682   5
   7  -6  -3 1634.22 82.7806   3
   7   6  -3 1542.30 75.3120   1
   7  -6  -3 1629.53 95.8142   5
   7  -6  -3 1597.36 94.1339   4
   7   6  -2 102.863 10.8950   4
   7  -6  -2 132.712 29.1641   3
   7   6  -2 91.9812 10.3420   4
   7   6  -1 5157.66 114.428   4
   7  -6  -1 5475.01 159.835   3
   7  -6  -1 5053.42 136.870   1
  -7   6   1 5116.50 140.031   2
  -7  -6   1 5614.50 143.932   2
   7   6  -1 5408.03 138.562   1
   7  -6  -1 5192.37 164.937   5
  -7  -6   1 5352.48 150.534   5
   7   6  -1 4952.51 116.712   4
  -7   6   0 724.465 48.2111   2
  -7  -6   0 690.736 46.9297   2
   7  -6   0 728.531 54.3461   3
   7   6   0 732.406 40.0507   4
   7   6   0 746.628 46.9775   1
   7  -6   0 637.827 44.1936   1
  -7  -6   0 749.804 40.3141   6
  -7  -6   0 739.175 53.7470   5
   7  -6   0 696.822 62.2009   4
  -7  -6  -1 229.001 14.1447   3
   7   6   1 226.355 27.1228   4
   7   6   1 266.902 30.3523   1
   7  -6   1 220.459 29.8923   1
  -7  -6  -1 230.909 28.5780   6
  -7  -6  -1 201.507 32.8291   5
   7  -6   1 128.057 34.1258   4
   7   6   2-9.94861 17.5074   1
   7  -6   2 13.5776 18.4111   1
   7  -6   2 5.93753 27.1455   4
   7  -6   2-27.1632 13.2123   5
  -7  -6  -2-4.58920 19.7817   5
   7   6   3 2476.74 95.6954   1
   7  -6   3 2441.19 95.9501   1
  -7  -6  -3 2512.17 100.670   4
  -7  -6  -3 2407.57 106.579   5
   7  -6   3 2721.99 123.000   4
   7   6   4 1479.46 76.2810   1
   7  -6   4 1409.96 75.6143   1
  -7  -6  -4 1400.73 79.7155   4
   7  -6   4 1424.89 89.6477   4
   7   6   5 352.476 43.1258   1
   7  -6   5 357.508 43.5359   1
  -7  -6  -5 349.700 45.7122   4
  -7  -6  -5 389.910 48.7499   5
   7  -6   5 372.873 48.2094   4
  -7  -6  -6 6.00646 24.2178   4
  -7  -6  -6-6.01663 24.8297   5
   7  -6   6 29.7694 22.2252   4
  -7  -6  -7 158.505 41.9469   4
  -7  -6  -7 209.612 41.1137   5
   7  -6   7 89.2309 27.2658   4
   7  -7  -7 15.0294 33.0589   4
   7  -7  -6 3378.75 155.652   5
   7  -7  -6 3215.34 149.796   4
   7  -7  -5 21.0947 31.5461   4
   7  -7  -5 7.09551 34.1940   5
   7  -7  -4 4623.04 154.716   3
   7  -7  -4 4249.20 167.196   5
   7  -7  -4 4727.39 175.790   4
   7  -7  -3 290.213 40.3737   3
   7  -7  -3 303.695 48.8839   5
   7  -7  -3 325.722 37.0405   1
   7   7  -3 283.917 34.0867   1
   7  -7  -2 3856.48 135.935   3
   7  -7  -2 3925.30 147.207   5
   7  -7  -1 298.745 45.1091   4
   7  -7  -1 458.193 46.5570   3
   7   7  -1 334.231 31.9672   1
   7  -7  -1 328.872 32.2224   1
  -7   7   1 366.843 34.3877   2
  -7  -7   1 371.621 34.3002   2
   7  -7  -1 374.639 45.9247   5
   7   7  -1 368.894 25.0463   4
  -7  -7   1 368.799 39.4922   5
   7   7  -1 301.724 21.8537   4
   7  -7   0 1091.11 69.0994   3
   7   7   0 1133.54 51.0901   4
  -7   7   0 1050.86 55.9228   2
  -7  -7   0 1162.97 58.3859   2
   7   7   0 1095.50 55.5273   1
   7  -7   0 1197.57 58.2424   1
  -7  -7   0 1066.23 48.1518   6
   7  -7   0 1174.54 70.9017   5
   7  -7   0 1130.72 79.7182   4
  -7  -7   0 1104.24 66.4080   5
  -7  -7  -1 107.854 8.21722   3
   7   7   1 143.232 25.9167   1
   7  -7   1 135.705 26.0867   1
  -7   7  -1 153.527 26.2418   2
  -7  -7  -1 120.415 23.8494   2
   7  -7   1 127.058 28.6485   5
  -7  -7  -1 167.319 32.3705   5
   7  -7   1 148.705 35.7905   4
   7  -7   2 56.6735 21.3629   1
   7   7   2 58.1954 21.8587   1
   7  -7   2 10.1871 21.9638   5
  -7  -7  -2 77.5706 26.9852   5
   7  -7   2 62.3880 25.7539   4
   7   7   3-3.59951 20.2787   1
   7  -7   3 3.68744 21.7638   1
  -7  -7  -3 12.5972 19.8955   4
  -7  -7  -3 31.3224 26.3853   5
   7  -7   3 6.31199 21.5088   4
   7   7   4 174.050 32.3740   1
   7  -7   4 173.815 33.0944   1
  -7  -7  -4 285.617 40.7298   4
   7  -7   4 151.605 39.4022   4
  -7  -7  -4 212.569 40.3861   5
   7   7   5 159.155 33.7786   1
   7  -7   5 185.742 36.3752   1
  -7  -7  -5 120.624 34.1772   4
   7  -7   5 118.496 35.1992   4
  -7  -7  -6 208.008 41.0697   4
  -7  -7  -6 145.560 37.8479   5
   7  -7   6 165.364 37.4170   4
   7  -7   7 102.820 31.9638   4
   7  -8  -6 955.100 85.0934   4
   7  -8  -6 1049.91 89.5042   5
   7  -8  -5 970.857 83.0434   4
   7  -8  -5 981.995 85.6218   5
   7  -8  -4 400.732 56.9945   5
   7  -8  -3 567.647 53.3648   3
   7  -8  -3 494.344 43.1099   1
   7   8  -3 414.416 40.2711   1
   7  -8  -3 407.319 53.8865   5
   7  -8  -2 1146.63 74.4439   3
   7   8  -2 1204.04 58.2072   1
   7  -8  -2 1270.85 61.2955   1
   7  -8  -2 1356.13 86.1192   5
   7  -8  -2 1263.41 88.2816   4
   7  -8  -1 1859.11 92.6265   3
   7   8  -1 1813.93 70.3269   1
   7  -8  -1 1711.05 70.0393   1
   7  -8  -1 1825.57 93.7671   5
  -7  -8   1 1788.60 83.1758   5
   7  -8  -1 1581.02 98.5643   4
   7   8  -1 1514.87 45.9240   4
   7   8   0 2193.88 79.3549   1
   7  -8   0 2260.55 81.4197   1
  -7   8   0 2227.48 81.7674   2
  -7  -8   0 2299.55 82.4959   2
  -7  -8   0 2099.67 69.3600   6
   7  -8   0 2431.79 103.756   5
   7  -8   0 2274.92 116.624   4
  -7  -8   0 2204.17 96.9581   5
   7   8   1 20.0657 16.7310   1
   7  -8   1 20.9674 17.8756   1
  -7   8  -1 9.28412 16.1101   2
  -7  -8  -1 18.4767 16.7034   2
   7  -8   1 19.2804 23.0115   5
  -7  -8  -1 14.2522 23.6458   5
   7  -8   1 13.0525 25.0298   4
  -7  -8  -2 32.3280 18.4294   4
   7   8   2 18.6616 17.0911   1
   7  -8   2 16.1323 18.8315   1
   7  -8   2 18.8447 17.6957   5
  -7  -8  -2 5.10904 21.0852   5
   7  -8   2-6.56280 27.0841   4
   7   8   3 1889.85 80.6897   1
   7  -8   3 1819.93 81.1853   1
  -7  -8  -3 1712.81 84.5469   4
  -7  -8  -3 1710.67 93.8458   5
   7  -8   3 1718.40 103.989   4
   7   8   4 1741.57 82.4149   1
   7  -8   4 1705.10 82.4305   1
  -7  -8  -4 1723.36 89.9738   4
  -7  -8  -4 1582.31 93.5376   5
   7  -8   4 1624.77 98.9175   4
   7   8   5 62.2904 26.2707   1
   7  -8   5 32.0707 26.7487   1
  -7  -8  -5 66.9511 29.0503   4
   7  -8   5 45.3002 27.9036   4
  -7  -8  -6 12.4265 27.8754   4
   7  -8   6-31.6766 29.4958   4
   7  -9  -5 7.39925 36.2466   5
   7  -9  -4 200.780 46.0831   5
   7  -9  -3 3711.64 150.798   5
   7  -9  -3 3426.10 154.639   4
   7  -9  -2 786.868 73.6404   4
   7   9  -2 738.423 43.9501   1
   7  -9  -2 833.204 48.2618   1
   7  -9  -2 936.936 73.4477   5
   7   9  -1 2465.97 81.6658   1
   7  -9  -1 2642.95 86.6668   1
   7  -9  -1 2589.98 114.240   5
  -7  -9   1 2541.68 102.680   5
   7  -9  -1 2439.18 126.109   4
   7  -9   0 13.7869 27.1239   4
   7   9   0 22.9094 18.4684   1
   7  -9   0-8.06829 17.5487   1
  -7   9   0 5.48128 14.4681   2
  -7  -9   0 5.99102 12.2995   6
   7  -9   0 8.82042 25.7386   5
  -7  -9   0 22.9676 24.5837   5
   7  -9   1 403.317 54.5033   4
   7   9   1 446.696 36.7107   1
  -7   9  -1 419.949 35.7021   2
  -7  -9  -1 423.378 35.1708   2
   7  -9   1 425.615 36.1594   1
   7  -9   1 477.053 43.4559   5
  -7  -9  -1 457.025 48.6944   5
   7   9   2 385.459 35.2640   1
   7  -9   2 383.217 36.6166   1
  -7   9  -2 438.692 37.5014   2
  -7  -9  -2 402.276 35.6804   2
  -7  -9  -2 365.776 38.6543   4
  -7  -9  -2 380.475 47.0175   5
   7  -9   2 322.564 49.3820   4
  -7  -9  -3 363.095 41.7803   4
  -7  -9  -3 363.577 49.7358   5
   7  -9   3 281.757 47.0943   4
  -7  -9  -4 129.864 33.5298   4
  -7  -9  -4 141.573 36.3864   5
   7  -9   4 149.336 39.2156   4
  -7  -9  -5 1213.05 81.9374   4
   7  -9   5 1051.77 83.1093   4
  -7  -9  -5 1109.72 83.2751   5
   7  -9   6 32.6551 25.7020   4
   7 -10  -4 580.724 71.8152   4
   7 -10  -4 572.803 70.0441   5
   7 -10  -3 117.740 39.7205   4
   7 -10  -3 153.515 43.6365   5
   7 -10  -2-15.1967 29.8973   4
   7 -10  -2 17.2583 29.0757   5
   7 -10  -1 242.830 48.5362   4
   7 -10  -1 200.861 39.6241   5
  -7 -10   1 178.545 32.8656   5
   7 -10   0 1648.84 82.6607   5
   7 -10   0 1468.55 99.8912   4
  -7 -10   0 1652.73 86.9049   5
   7 -10   1 1879.74 112.524   4
  -7 -10  -1 2076.73 100.724   5
  -7 -10  -2 97.8799 24.9532   4
   7 -10   2 127.826 38.5427   4
  -7 -10  -2 83.8127 29.5318   5
  -7 -10  -3 1314.60 75.1910   4
   7 -10   3 1257.67 92.6311   4
  -7 -10  -3 1383.20 88.9063   5
   7 -10   4 880.580 78.9648   4
  -7 -10  -4 1037.00 82.3207   5
  -7 -10  -5 262.580 45.6484   4
   7 -10   5 276.039 50.2225   4
   7 -11  -4 861.785 80.9493   5
   7 -11  -3 8.15735 32.0970   4
   7 -11  -3 12.6293 34.6962   5
   7 -11  -2 2517.24 118.291   5
   7 -11  -2 2696.33 140.337   4
   7 -11  -1 7.68652 31.7203   4
   7 -11  -1-4.81077 26.7696   5
  -7 -11   1 4.40893 22.9490   5
   7 -11   0 14.9791 32.9482   4
  -7 -11   0 14.5892 25.3138   5
   7 -11   1 44.1686 33.0296   4
  -7 -11  -1 31.9299 26.9021   5
   7 -11   2 4278.90 173.356   4
  -7 -11  -2 4113.04 154.456   5
   7 -11   3-21.7809 30.6351   4
  -7 -11  -3 18.6336 30.4269   5
  -7 -11  -4 75.4338 29.3708   4
   7 -11   4 78.8722 38.3897   4
   7 -12  -3 467.624 57.4445   5
   7 -12   0 534.212 65.5145   4
  -7 -12   0 596.480 56.1669   5
   7 -12   1 53.0078 33.9731   4
  -7 -12  -1-5.42944 25.7258   5
   7 -12   2 163.713 47.2734   4
   8   0  -8 268.900 53.7020   5
   8   0  -7 4.18521 22.0938   4
   8   0  -7 20.7501 33.8828   5
   8   0  -6 9618.96 228.623   4
   8   0  -6 9403.83 265.013   5
   8   0  -5-4.05437 19.2097   4
   8   0  -4 730.024 43.4316   3
   8   0  -4 814.512 55.8139   4
   8   0  -3 2.36411 12.3055   3
   8   0  -3 4.00603 16.5319   4
   8   0  -2 18783.2 332.739   3
   8   0  -2 19296.0 376.086   4
   8   0  -1-4.20505 19.5771   4
   8   0   0 611.017 50.1294   4
  -8   0  -1 2.56766 11.2955   3
   8   0   1-14.0006 21.3355   4
  -8   0  -2 8733.67 192.451   3
  -8   0  -2 8597.45 212.042   6
  -8   0  -2 8970.09 209.736   5
  -8   0  -3-3.30128 16.6854   3
  -8   0  -3-8.96054 20.8584   6
  -8   0  -3 3.86268 17.6591   5
  -8   0  -4 146.180 27.6619   3
  -8   0  -4 162.993 31.9948   6
  -8   0  -4 104.659 27.0446   5
  -8   0  -5 4.19764 20.2285   5
  -8   0  -6 1203.39 71.7774   5
  -8   0  -7-19.2804 29.3818   6
  -8   0  -7-4.50146 21.6931   5
  -8   0  -8 372.169 44.6175   5
   8  -1  -8 1142.85 73.0452   4
   8   1  -8 1203.60 90.4240   5
   8  -1  -8 1396.33 101.651   5
   8  -1  -7 1039.31 71.3038   4
   8   1  -7 1220.56 64.7863   4
   8   1  -7 1281.76 91.4153   5
   8  -1  -7 1241.53 93.7593   5
   8  -1  -6 103.830 28.2030   4
   8   1  -6 128.492 25.4250   4
   8  -1  -6 102.505 38.0560   5
   8   1  -6 57.2864 33.6352   5
   8  -1  -5 1429.86 78.5510   4
   8   1  -5 1338.26 67.5239   4
   8   1  -4 226.471 23.4302   3
   8  -1  -4 233.956 35.3266   4
   8   1  -4 215.928 30.0342   4
   8   1  -4 198.733 24.4467   6
   8  -1  -3 722.820 44.2289   3
   8   1  -3 717.223 35.8267   3
   8   1  -3 665.284 40.1415   6
   8   1  -3 670.847 47.3128   4
   8  -1  -3 665.164 53.0302   4
   8  -1  -2-2.64980 13.1883   3
  -8   1   2-8.01799 18.3280   2
  -8  -1   2 28.1727 20.0310   2
   8   1  -2-12.5929 13.6599   6
   8   1  -2 3.72553 15.3744   4
   8  -1  -2-8.93450 19.2550   4
  -8   1   1 9635.11 224.336   2
  -8  -1   1 9691.91 224.691   2
   8  -1  -1 9647.05 233.520   4
   8   1   0 11759.8 253.025   1
   8  -1   0 11723.8 252.094   1
  -8   1   0 11462.8 258.790   2
  -8  -1   0 11748.4 260.048   2
   8   1   0 11897.5 261.951   4
   8  -1   0 11617.5 270.980   4
  -8  -1  -1 3870.61 103.364   3
  -8   1  -1 3955.47 113.008   3
   8   1   1 4111.41 126.028   1
   8  -1   1 4054.68 125.144   1
  -8  -1  -1 4181.11 125.255   6
  -8  -1  -1 3989.45 126.512   5
   8  -1   1 3783.61 136.911   4
  -8   1  -2 72.2617 20.7152   3
  -8  -1  -2 63.4888 16.1630   3
   8   1   2 53.7744 22.1880   1
   8  -1   2 73.4772 22.5965   1
  -8  -1  -2 114.686 25.8279   6
  -8   1  -2 92.1610 26.0853   6
  -8  -1  -2 86.1998 24.1564   5
  -8  -1  -3 359.293 33.3190   3
  -8   1  -3 411.181 38.0568   3
   8   1   3 389.152 41.4008   1
   8  -1   3 392.196 44.5896   1
  -8  -1  -3 370.589 42.0240   6
  -8   1  -3 415.405 44.0087   6
  -8  -1  -3 455.059 43.5177   5
  -8   1  -3 386.765 39.0853   5
   8  -1   4 607.786 53.2252   1
   8   1   4 741.529 58.0341   1
  -8  -1  -4 660.720 57.1134   6
  -8   1  -4 688.513 50.1722   5
  -8  -1  -4 729.854 55.9020   5
   8   1   5-10.3152 27.2273   1
   8  -1   5 5.19017 24.1639   1
  -8  -1  -5 16.3658 23.9989   6
  -8  -1  -5 13.4723 21.2779   5
  -8   1  -5 23.2903 20.7746   5
  -8   1  -6 59.0294 30.3019   6
  -8  -1  -6 84.5509 28.6523   5
  -8   1  -6 72.1235 25.4437   5
  -8   1  -7-19.0902 31.1722   6
  -8  -1  -7-9.75926 25.7595   5
  -8   1  -7 16.4254 22.8499   5
  -8  -1  -8 235.636 39.3577   5
   8   2  -9 484.369 61.0817   5
   8  -2  -8 49.4381 30.9498   4
   8   2  -8 19.4137 32.2111   5
   8  -2  -8 23.0552 38.8447   5
   8  -2  -7 3733.43 139.893   4
   8   2  -7 3683.08 149.685   5
   8  -2  -6 126.545 33.1796   4
   8   2  -6 121.117 22.7861   4
   8  -2  -6 134.510 44.9527   5
   8  -2  -5 2847.91 133.503   5
   8  -2  -5 2741.96 116.090   4
   8   2  -5 2823.52 91.5773   4
   8   2  -4 29.9317 11.9879   3
   8  -2  -4 34.7252 22.6856   4
   8   2  -4 66.7867 17.5234   4
   8   2  -4 29.9473 13.3191   6
   8  -2  -3 2942.21 100.182   3
   8   2  -3 2850.55 70.3415   3
   8   2  -3 2955.34 84.8461   6
   8   2  -3 2923.05 96.0017   4
   8  -2  -3 2881.50 116.579   4
  -8   2   2 756.528 53.8243   2
  -8  -2   2 732.949 52.3723   2
   8  -2  -2 758.053 47.3362   3
   8   2  -2 681.908 46.8651   4
   8  -2  -2 589.511 52.3951   4
  -8  -2   1 26955.7 483.403   2
   8  -2  -1 26864.7 462.189   3
   8   2  -1 25800.4 446.085   4
  -8   2   1 26155.6 480.745   2
   8   2  -1 26017.3 473.995   4
   8  -2  -1 25636.0 498.723   4
   8   2   0 2412.28 91.8039   1
   8  -2   0 2346.14 91.1501   1
  -8   2   0 2549.33 99.3364   2
  -8  -2   0 2322.58 95.8470   2
   8   2   0 2380.02 94.8599   4
   8  -2   0 2452.37 107.683   4
  -8  -2  -1 3759.75 96.3924   3
  -8   2  -1 3843.74 114.516   3
   8   2   1 3898.19 121.398   1
   8  -2   1 3588.93 118.231   1
  -8  -2  -1 3806.13 118.597   6
  -8  -2  -1 3840.55 124.963   5
   8  -2   1 3823.04 139.299   4
  -8   2  -2 3.40158 15.5513   3
  -8  -2  -2 14.5203 11.8554   3
   8   2   2-3.84036 18.8129   1
   8  -2   2-7.77510 19.6487   1
  -8  -2  -2 19.3766 19.2878   6
   8  -2   2-5.52058 24.2859   4
  -8  -2  -2 33.0130 22.0850   5
  -8   2  -3 6028.62 161.871   3
   8   2   3 5896.78 167.169   1
   8  -2   3 5813.05 166.796   1
  -8  -2  -3 5850.25 170.329   6
  -8  -2  -3 6087.61 171.022   5
   8   2   4 59.6080 30.1936   1
   8  -2   4 46.4661 27.4293   1
  -8  -2  -4 54.2818 25.6909   6
  -8  -2  -4 27.3202 25.3425   5
  -8   2  -4 17.5536 17.2054   5
   8   2   5 92.7589 30.7889   1
   8  -2   5 93.7487 33.0792   1
  -8  -2  -5 125.833 33.7293   6
  -8   2  -5 82.3450 32.0747   6
  -8  -2  -5 143.731 31.5812   5
  -8   2  -5 95.9949 24.0760   5
  -8  -2  -6-12.0242 28.4854   6
  -8   2  -6 29.5783 28.0284   6
  -8  -2  -6-5.01597 22.9315   5
  -8   2  -6 7.23114 19.8658   5
  -8   2  -7 1778.75 102.255   6
  -8   2  -7 1578.06 75.7398   5
  -8  -2  -7 1699.54 92.8186   5
  -8  -2  -8-10.7892 27.6760   5
   8  -3  -8 492.907 57.8651   4
   8   3  -8 490.943 60.3128   5
   8  -3  -7 5.98092 28.8222   4
   8   3  -7-12.2529 30.4918   5
   8  -3  -7-15.2993 36.8639   5
   8  -3  -6 104.161 33.0360   4
   8  -3  -6 124.058 42.1342   5
   8  -3  -5-5.60688 20.9293   4
   8   3  -5 2.07892 11.8539   4
   8  -3  -5-6.82662 28.8049   5
   8  -3  -4 27.0806 22.3515   4
   8   3  -4 6.73352 11.5159   4
   8   3  -4 10.9421 7.42802   3
   8  -3  -3 787.426 52.2142   3
   8   3  -3 702.145 36.1395   4
   8  -3  -3 668.040 57.6428   4
   8   3  -3 714.701 42.0345   4
  -8   3   2 47.8123 21.3552   2
  -8  -3   2 104.155 24.4466   2
   8  -3  -2 116.688 23.5170   3
   8   3  -2 64.6757 15.6474   4
   8   3  -2 81.0252 17.8601   4
   8  -3  -2 93.8484 27.5481   4
  -8   3   1 1125.94 64.1438   2
  -8  -3   1 1073.57 63.4914   2
   8   3  -1 1147.37 50.4349   4
   8  -3  -1 1004.95 57.9527   3
   8  -3  -1 1216.54 75.8879   4
   8   3  -1 1226.13 61.0080   4
   8   3   0 155.882 26.1702   1
   8  -3   0 159.355 27.0707   1
  -8   3   0 145.754 27.8130   2
  -8  -3   0 177.953 30.8056   2
   8   3   0 120.806 21.1637   4
   8  -3   0 127.020 30.9647   4
  -8  -3   0 184.532 30.6441   5
  -8  -3  -1 1874.44 57.5740   3
   8   3   1 1713.98 77.3109   1
   8  -3   1 1741.80 77.8549   1
  -8  -3  -1 1880.47 77.9073   6
   8  -3   1 1726.44 93.6405   4
  -8   3  -2 847.367 53.5445   3
  -8  -3  -2 832.569 42.3680   3
   8   3   2 787.723 55.3785   1
   8  -3   2 824.071 56.7716   1
  -8  -3  -2 778.059 53.3071   6
  -8  -3  -2 672.348 53.6045   5
   8   3   3 2155.76 92.9429   1
   8  -3   3 2042.13 91.0766   1
  -8  -3  -3 1997.19 92.4217   6
  -8  -3  -3 2026.34 94.1829   5
   8   3   4 109.659 31.6784   1
   8  -3   4 120.741 30.3269   1
  -8  -3  -4 69.2194 26.4900   6
  -8   3  -4 108.703 31.5778   6
  -8  -3  -4 43.4127 25.8453   5
   8   3   5 846.054 66.1765   1
   8  -3   5 748.397 64.0138   1
  -8   3  -5 882.951 69.1156   6
  -8  -3  -5 833.087 63.2546   5
  -8   3  -6 41.5809 30.0241   6
  -8  -3  -6 5.33124 24.8218   5
  -8   3  -7 81.9888 33.7700   6
  -8  -3  -7 66.7820 30.9862   5
   8  -4  -8 112.550 38.2424   4
   8   4  -8 145.406 42.5480   5
   8  -4  -7 188.164 43.1579   4
   8   4  -7 134.939 36.5687   5
   8  -4  -7 141.927 46.5907   5
   8  -4  -6 1517.79 105.516   5
   8  -4  -6 1622.02 97.0927   4
   8  -4  -5 48.3953 28.1725   4
   8   4  -4-2.87828 9.80837   4
   8  -4  -4-21.6498 21.5506   3
   8  -4  -4-5.85836 23.6203   4
   8  -4  -4 13.0691 32.0108   5
   8  -4  -3 674.482 51.6935   3
   8   4  -3 730.966 32.8111   4
   8  -4  -3 674.979 61.5778   4
   8   4  -3 690.815 36.0317   4
  -8   4   2 12220.9 267.410   2
  -8  -4   2 12199.4 266.302   2
   8   4  -2 12258.3 222.830   4
   8  -4  -2 12602.1 269.299   3
   8   4  -2 11767.7 234.639   4
   8  -4  -2 12050.1 294.357   4
  -8   4   1 801.820 54.0218   2
  -8  -4   1 802.690 54.8613   2
   8   4  -1 741.445 40.0699   4
   8  -4  -1 767.477 52.8208   3
   8  -4  -1 739.967 62.5933   4
   8   4  -1 719.345 45.8518   4
   8   4   0 4564.06 118.285   4
  -8   4   0 4510.63 137.253   2
  -8  -4   0 4412.74 136.757   2
   8   4   0 4587.18 132.588   1
   8  -4   0 4481.02 131.282   1
  -8  -4   0 4332.51 119.642   6
  -8  -4   0 4456.95 139.685   5
   8  -4   0 4382.77 157.149   4
  -8  -4  -1 645.712 29.1349   3
   8   4   1 662.796 49.2358   1
   8  -4   1 621.726 47.2122   1
  -8  -4  -1 559.770 42.6958   6
  -8  -4  -1 645.464 52.2361   5
  -8  -4  -2 5785.88 128.922   3
   8   4   2 5628.07 157.464   1
   8  -4   2 5672.62 159.341   1
  -8  -4  -2 6010.81 162.377   6
   8   4   3 4325.13 137.244   1
   8  -4   3 4321.87 138.450   1
  -8  -4  -3 4231.85 139.837   6
   8  -4   3 3998.04 157.196   4
  -8  -4  -3 4152.89 142.891   5
   8   4   4 1296.93 75.8892   1
   8  -4   4 1310.63 76.5008   1
  -8  -4  -4 1426.16 82.8122   5
   8   4   5 55.9416 29.0018   1
   8  -4   5 36.1209 28.7178   1
  -8  -4  -5 16.0945 24.0730   5
  -8   4  -6 1281.09 84.9737   6
  -8  -4  -6 1340.73 84.7410   5
  -8   4  -7 283.349 47.1162   6
  -8  -4  -7 171.599 39.7768   5
   8  -5  -7 638.830 68.1603   4
   8   5  -7 714.341 64.1759   5
   8  -5  -7 597.461 74.7827   5
   8  -5  -6 33.5809 30.7084   4
   8  -5  -5 32.5589 24.9793   4
   8  -5  -5 50.2727 38.4394   5
   8  -5  -4 1069.55 69.7165   3
   8  -5  -4 1154.10 87.3650   5
   8  -5  -4 995.849 77.6233   4
   8  -5  -3 76.3633 25.0168   3
   8  -5  -3 79.3581 31.3342   4
   8   5  -3 68.3535 11.0224   4
   8  -5  -3 68.5502 33.3673   5
   8  -5  -2 52.3208 22.0381   3
   8  -5  -2 12.0261 23.6610   4
   8   5  -2 12.6072 10.1919   4
   8   5  -2 15.2607 10.6178   4
   8   5  -1 430.755 39.3369   1
  -8   5   1 418.387 40.5089   2
  -8  -5   1 297.318 35.5748   2
   8  -5  -1 343.061 36.1799   1
   8   5  -1 359.063 28.0830   4
   8  -5  -1 344.709 39.5749   3
   8  -5  -1 394.788 48.2413   4
  -8  -5   1 386.479 41.0036   5
   8   5  -1 348.103 31.0659   4
   8   5   0 6519.37 149.939   4
  -8   5   0 6455.54 170.523   2
  -8  -5   0 6545.85 171.939   2
   8   5   0 6009.56 160.900   1
   8  -5   0 6647.42 167.059   1
  -8  -5   0 6283.98 150.027   6
  -8  -5   0 6338.65 177.222   5
  -8  -5  -1 529.773 23.5221   3
   8   5   1 614.069 46.5855   1
   8  -5   1 664.241 47.8939   1
  -8  -5  -1 591.215 42.8873   6
  -8  -5  -1 540.126 50.7167   5
   8   5   2 193.051 31.5206   1
   8  -5   2 158.434 29.3556   1
  -8  -5  -2 186.423 29.8589   6
   8  -5   2 151.276 37.2874   4
  -8  -5  -2 167.574 33.5306   5
   8   5   3 131.275 30.6450   1
   8  -5   3 58.7906 26.9189   1
   8  -5   3 38.6774 28.3779   4
   8   5   4 18.1721 25.5937   1
   8  -5   4-4.62089 24.0523   1
  -8  -5  -4 5.36606 23.6060   5
   8  -5   4-6.49701 26.1951   4
   8   5   5 75.5384 28.3969   1
   8  -5   5 107.399 33.9938   1
  -8  -5  -5 79.4834 33.9007   5
   8  -5   5 77.7633 30.7281   4
  -8  -5  -6 311.303 46.4326   5
   8  -5   6 296.269 45.9017   4
   8  -5   7 90.3534 32.1481   4
   8  -6  -7 479.176 62.2692   4
   8  -6  -6 279.365 48.1424   4
   8  -6  -6 227.154 51.2455   5
   8  -6  -5 1143.63 90.3269   5
   8  -6  -5 1043.55 83.8805   4
   8  -6  -4 287.479 40.6434   3
   8  -6  -4 250.395 47.0702   4
   8  -6  -4 330.658 53.3488   5
   8  -6  -3 1618.94 85.0133   3
   8  -6  -3 1480.17 96.4703   5
   8  -6  -3 1628.13 99.3789   4
   8  -6  -2 2058.60 107.146   5
   8   6  -2 1860.07 53.1260   4
   8  -6  -2 1874.23 105.090   4
   8  -6  -1 106.893 24.5218   1
  -8   6   1 119.785 26.8133   2
  -8  -6   1 123.116 27.3222   2
   8   6  -1 119.638 25.0431   1
   8  -6  -1 112.799 28.1006   3
  -8  -6   1 95.0956 26.4066   5
   8   6  -1 141.951 19.2999   4
   8  -6   0 1054.10 68.1496   3
  -8   6   0 932.026 58.2769   2
  -8  -6   0 1093.19 63.5525   2
   8   6   0 1119.41 52.2034   4
   8  -6   0 1035.84 58.7050   1
   8   6   0 1063.99 59.8364   1
  -8  -6   0 1081.64 52.0669   6
  -8  -6   0 1168.57 70.2498   5
  -8   6  -1 945.872 59.6068   2
  -8  -6  -1 818.192 56.8882   2
   8   6   1 923.293 56.0355   1
   8  -6   1 930.993 57.0971   1
  -8  -6  -1 826.311 50.5770   6
   8  -6   1 846.415 71.0149   4
  -8  -6  -1 821.940 61.2004   5
   8   6   2 1748.69 80.5032   1
   8  -6   2 1735.12 81.4695   1
  -8  -6  -2 1760.09 80.5012   6
  -8  -6  -2 1792.17 92.8283   5
   8  -6   2 1668.66 100.571   4
   8   6   3 1049.27 64.8014   1
   8  -6   3 1161.83 69.2303   1
   8  -6   3 1002.28 78.6929   4
   8   6   4 519.379 50.2728   1
   8  -6   4 472.996 48.1402   1
   8  -6   4 426.934 53.9215   4
  -8  -6  -5 5.98403 25.7928   5
   8  -6   5 6.57181 23.1283   4
  -8  -6  -6 472.487 56.5141   5
   8  -6   6 303.321 46.0988   4
   8  -7  -6 295.828 53.1866   4
   8  -7  -6 367.468 61.4586   5
   8  -7  -5 7.38502 29.0594   4
   8  -7  -5 45.1203 36.8394   5
   8  -7  -4 3835.94 162.611   5
   8  -7  -4 3905.93 163.266   4
   8  -7  -3 482.775 50.1900   3
   8  -7  -3 316.194 52.4424   4
   8  -7  -3 440.032 57.5228   5
   8  -7  -2 452.389 48.9656   3
   8  -7  -2 629.195 63.1357   5
   8  -7  -1 65.8665 26.3920   3
   8   7  -1 56.3603 19.1541   1
   8  -7  -1 54.3169 23.1581   1
  -8   7   1 54.6151 20.2857   2
  -8  -7   1 75.9736 23.1949   2
   8  -7  -1 78.2732 31.1273   5
  -8  -7   1 93.3468 27.6727   5
   8   7  -1 78.2920 13.7243   4
   8  -7   0 1213.39 75.5003   3
  -8   7   0 1116.32 62.9559   2
  -8  -7   0 1171.20 63.2757   2
   8   7   0 1241.38 63.0217   1
   8  -7   0 1097.50 60.3745   1
  -8  -7   0 1120.32 51.5097   6
   8  -7   0 1048.94 72.1688   5
  -8  -7   0 1118.74 70.9075   5
   8  -7   0 1151.74 86.5536   4
  -8   7  -1 1154.65 64.2110   2
  -8  -7  -1 1218.49 65.9487   2
   8   7   1 1153.55 62.3401   1
   8  -7   1 1095.01 61.3447   1
  -8  -7  -1 1173.25 59.5416   6
   8  -7   1 1113.49 84.9245   4
  -8  -7  -1 1013.83 69.1994   5
   8  -7   2 2613.22 99.9139   1
   8   7   2 2825.84 101.709   1
  -8  -7  -2 2704.92 101.341   6
  -8  -7  -2 2642.37 116.599   5
   8  -7   2 2641.35 130.561   4
   8   7   3 398.672 42.4188   1
   8  -7   3 302.086 38.8737   1
  -8  -7  -3 426.095 50.3376   5
   8  -7   3 332.610 50.9149   4
   8   7   4 4.41157 23.9267   1
   8  -7   4-4.51768 25.1388   1
   8  -7   4-13.7472 28.3657   4
   8  -7   5 33.6926 27.8125   4
   8  -7   6 6.56609 24.5100   4
   8  -8  -5 1276.64 99.6272   5
   8  -8  -5 1650.95 109.164   4
   8  -8  -4 15.3088 32.9924   4
   8  -8  -4-7.21740 34.7807   5
   8  -8  -3 2159.16 118.686   5
   8   8  -2 1055.69 57.3823   1
   8  -8  -2 901.096 55.5040   1
   8  -8  -2 1039.00 80.3519   5
   8  -8  -1 71.8522 35.7651   4
   8   8  -1 38.1977 20.0073   1
   8  -8  -1 29.7681 17.7092   1
   8  -8  -1 22.5930 31.0388   5
  -8  -8   1 36.5640 25.1182   5
   8  -8   0 49.8128 30.0417   4
  -8   8   0 90.1278 23.6436   2
  -8  -8   0 72.4676 21.9148   2
   8   8   0 85.6971 22.0093   1
   8  -8   0 52.7364 21.3315   1
   8  -8   0 35.3707 26.6915   5
  -8  -8   0 60.7906 16.1216   6
  -8  -8   0 67.9729 25.2900   5
  -8   8  -1 838.946 54.2344   2
  -8  -8  -1 899.792 55.2838   2
   8   8   1 817.541 52.8243   1
   8  -8   1 853.237 55.2066   1
   8  -8   1 963.769 64.9940   5
  -8  -8  -1 849.957 50.7056   6
   8  -8   1 1057.75 83.4406   4
  -8  -8  -1 787.182 64.0791   5
  -8   8  -2 1785.60 81.3020   2
  -8  -8  -2 1861.84 82.3853   2
   8   8   2 1668.01 76.7695   1
   8  -8   2 1567.33 75.8512   1
   8  -8   2 1699.18 78.5940   5
   8  -8   2 1566.93 102.647   4
  -8  -8  -2 1724.65 94.8230   5
   8   8   3 730.166 55.1992   1
   8  -8   3 832.034 57.4344   1
  -8  -8  -3 745.363 66.8877   5
   8  -8   3 780.053 73.4884   4
   8   8   4 757.968 57.5835   1
   8  -8   4 683.390 56.7675   1
  -8  -8  -4 718.290 66.6416   5
   8  -8   4 666.288 67.9645   4
  -8  -8  -5 108.809 33.8378   4
   8  -8   5 110.539 36.5060   4
   8  -9  -5 124.249 42.7069   5
   8  -9  -4 21.9858 38.6887   5
   8  -9  -3 484.201 62.1811   5
   8  -9  -2 907.104 81.8669   4
   8  -9  -2 832.124 73.9151   5
   8  -9  -1 469.943 57.3379   5
  -8  -9   1 514.631 50.4842   5
   8  -9   0 171.508 42.0465   4
  -8   9   0 84.3295 22.1749   2
  -8  -9   0 145.730 26.6349   2
   8  -9   0 122.297 34.4773   5
  -8  -9   0 130.322 32.7533   5
  -8   9  -1 2739.51 96.8352   2
  -8  -9  -1 2910.87 99.0808   2
   8  -9   1 2717.49 106.881   5
   8  -9   1 2445.90 132.918   4
  -8  -9  -1 2812.80 120.779   5
  -8   9  -2 277.237 34.2027   2
  -8  -9  -2 251.123 32.8801   2
  -8  -9  -2 310.970 44.3495   5
   8  -9   2 261.095 49.2772   4
  -8  -9  -3 36.6770 29.4592   5
   8  -9   3 7.42899 29.2324   4
   8  -9   4 196.174 43.0031   4
  -8  -9  -4 244.781 44.3812   5
  -8  -9  -5 109.217 34.3254   4
   8  -9   5 63.8248 35.8656   4
   8 -10  -4 29.4390 39.3900   5
   8 -10  -3 950.577 87.1933   4
   8 -10  -3 1507.97 99.8137   5
   8 -10  -2 2541.10 123.524   5
   8 -10  -2 2515.44 136.862   4
   8 -10  -1 1312.86 83.6025   5
  -8 -10   1 1319.67 78.1652   5
   8 -10  -1 1267.03 97.3318   4
   8 -10   0 302.534 53.5057   4
   8 -10   0 312.958 42.5639   5
  -8 -10   0 328.988 45.2374   5
   8 -10   1 38.4938 31.0447   4
  -8 -10  -1-66.6415 31.2905   5
   8 -10   2 1962.52 119.101   4
  -8 -10  -2 2026.22 107.088   5
   8 -10   3 2180.67 125.595   4
  -8 -10  -3 1994.71 110.412   5
   8 -10   4 127.345 39.0356   4
   8 -11  -3 415.855 64.1220   5
   8 -11  -2 5.99315 34.5770   5
  -8 -11   1-4.80514 25.0114   5
  -8 -11   0 1353.51 82.8709   5
   8 -11   0 1200.49 96.5956   4
   8 -11   1 94.9990 40.0333   4
  -8 -11  -1 85.3025 30.8706   5
   8 -11   2 172.743 46.4115   4
  -8 -12   0 31.5106 26.5475   5
   9   0  -8 2683.37 140.118   5
   9   0  -7-7.44403 35.8730   5
   9   0  -6 627.798 53.5463   4
   9   0  -6 458.286 63.2149   5
   9   0  -5 4.37843 19.2613   4
   9   0  -5-6.20131 14.9421   3
   9   0  -4 11161.9 227.978   3
   9   0  -4 11360.7 261.760   4
   9   0  -3 4.51443 18.6300   4
   9   0  -3-4.97238 12.1791   3
   9   0  -2 10241.0 249.021   4
   9   0  -1-4.80453 20.7088   4
   9   0   0 2695.42 113.117   4
  -9   0  -1-5.58784 14.3335   3
   9   0   1 5.26625 18.5335   4
  -9   0  -2 796.766 48.6966   3
  -9   0  -2 748.202 57.2789   6
  -9   0  -3 3.50497 16.8906   3
  -9   0  -3 4.94435 22.6042   6
  -9   0  -3 4.31861 19.7435   5
  -9   0  -4 97.2132 30.8096   6
  -9   0  -4 48.9458 22.5099   5
  -9   0  -5-17.6047 23.6609   6
  -9   0  -5-13.7558 22.4627   5
  -9   0  -6 244.810 38.8010   5
  -9   0  -7-4.79870 22.7364   5
   9   1  -8 29.0746 39.9399   5
   9  -1  -7 808.287 63.7876   4
   9   1  -7 660.246 71.6452   5
   9  -1  -7 644.185 75.5597   5
   9   1  -6 1654.41 76.9538   4
   9  -1  -6 1711.29 90.2892   4
   9   1  -5 1919.71 70.6666   3
   9  -1  -5 1818.98 80.4687   3
   9   1  -5 1910.41 82.8869   4
   9  -1  -5 1907.27 94.5702   4
   9   1  -4 2.19803 11.7633   3
   9  -1  -4-3.23521 15.3284   3
   9  -1  -4-9.88616 23.0130   4
   9   1  -4 3.85953 19.2090   4
   9   1  -3 621.671 34.7485   3
   9  -1  -3 607.773 42.2227   3
   9   1  -3 583.635 48.4943   4
   9  -1  -3 670.788 56.8783   4
  -9   1   2 13.6644 20.4364   2
  -9  -1   2 41.2200 23.8415   2
   9  -1  -2 17.0626 14.3766   3
   9  -1  -2 20.2087 21.3200   4
   9   1  -2 25.6572 18.8142   4
  -9   1   1 770.456 57.2955   2
  -9  -1   1 664.909 53.8120   2
   9   1  -1 852.210 59.1911   4
   9  -1  -1 778.775 61.8262   4
   9   1   0 167.046 30.6946   1
   9  -1   0 142.380 29.1478   1
  -9   1   0 108.822 27.9991   2
  -9  -1   0 136.109 30.4679   2
   9  -1   0 147.434 32.1606   4
   9   1   0 136.378 29.9052   4
   9   1   1 3258.96 115.672   1
   9  -1   1 3194.29 115.317   1
  -9  -1  -1 3372.94 96.1290   3
   9   1   1 3088.91 124.856   4
   9  -1   1 3127.99 128.987   4
  -9  -1  -2 4422.84 120.847   3
  -9   1  -2 4196.05 125.562   3
   9   1   2 4117.76 136.568   1
   9  -1   2 4465.09 140.952   1
  -9  -1  -2 4485.36 143.500   6
  -9  -1  -2 4418.78 142.691   5
   9  -1   2 4611.22 163.403   4
  -9  -1  -3 2887.71 99.8775   3
   9   1   3 3166.62 119.577   1
   9  -1   3 3161.23 119.824   1
  -9  -1  -3 2952.66 119.271   6
  -9   1  -3 2977.14 121.365   6
  -9  -1  -3 3036.42 116.127   5
   9   1   4 104.625 31.3555   1
   9  -1   4 125.540 33.1111   1
  -9  -1  -4 128.325 32.3012   6
  -9   1  -4 131.298 32.6950   6
  -9  -1  -4 84.9104 27.5890   5
  -9   1  -4 172.002 30.4899   5
  -9  -1  -5 614.063 59.7512   6
  -9   1  -5 663.028 53.1993   5
  -9  -1  -5 514.392 51.0108   5
  -9  -1  -6 44.4046 31.0921   6
  -9   1  -6 88.7978 34.8655   6
  -9  -1  -6 40.3888 24.7532   5
  -9   1  -6 121.125 28.2453   5
  -9  -1  -7 160.323 34.7477   5
  -9   1  -7 187.957 33.4036   5
  -9  -1  -8 120.341 33.8740   5
   9   2  -8 84.1960 42.7866   5
   9   2  -7 3346.03 152.145   5
   9  -2  -7 3610.25 165.050   5
   9  -2  -6 489.539 55.4605   4
   9  -2  -6 561.322 68.4813   5
   9  -2  -5 956.935 60.4301   3
   9  -2  -5 826.781 77.9594   5
   9  -2  -5 881.883 68.1742   4
   9   2  -5 782.173 48.9821   4
   9  -2  -4 237.526 30.9638   3
   9  -2  -4 287.574 42.5463   4
   9   2  -4 191.371 27.9908   4
   9   2  -4 200.677 19.1554   3
   9  -2  -3 8700.84 200.990   3
   9  -2  -3 9116.21 236.610   4
  -9   2   2 154.490 32.0475   2
  -9  -2   2 201.570 34.0242   2
   9  -2  -2 125.644 23.1806   3
   9   2  -2 115.240 25.8202   4
   9  -2  -2 135.410 32.3858   4
  -9   2   1 672.929 54.9013   2
  -9  -2   1 788.963 58.3501   2
   9   2  -1 711.966 53.6722   4
   9  -2  -1 799.173 64.8981   4
   9   2   0 1508.08 75.4935   1
   9  -2   0 1410.20 73.5658   1
  -9   2   0 1401.46 77.2838   2
  -9  -2   0 1299.49 75.5273   2
   9   2   0 1368.36 74.6236   4
   9  -2   0 1409.30 84.8117   4
  -9  -2  -1 14234.3 259.238   3
   9   2   1 13708.6 297.203   1
   9  -2   1 14297.4 300.240   1
  -9  -2  -1 14141.2 296.125   6
  -9  -2  -1 13957.7 305.267   5
   9  -2   1 13900.7 328.861   4
  -9   2  -2 444.100 40.7678   3
  -9  -2  -2 439.572 34.4144   3
   9   2   2 501.960 47.1774   1
   9  -2   2 463.284 45.2588   1
  -9  -2  -2 439.117 44.0398   6
   9  -2   2 450.348 52.4988   4
  -9  -2  -2 527.286 48.8792   5
  -9  -2  -3 190.816 27.0679   3
   9   2   3 142.315 33.6523   1
   9  -2   3 139.432 31.7816   1
  -9  -2  -3 182.272 35.1522   6
   9  -2   3 198.321 40.3803   4
  -9  -2  -3 229.524 38.1858   5
   9   2   4 64.6177 29.0318   1
   9  -2   4 90.7079 30.4180   1
  -9  -2  -4 85.2329 27.3533   6
  -9  -2  -4 74.9085 27.8125   5
  -9  -2  -5 861.068 69.8997   6
  -9   2  -5 918.523 72.6656   6
  -9   2  -5 839.602 57.5171   5
  -9  -2  -5 835.177 65.4420   5
  -9  -2  -6-12.7473 25.0790   6
  -9   2  -6 44.5337 30.1434   6
  -9  -2  -6 5.36459 27.5220   5
  -9   2  -6 15.8996 20.3927   5
  -9  -2  -7 154.450 37.3465   5
   9  -3  -8 12.3442 28.2177   4
   9   3  -8 13.4031 35.8655   5
   9  -3  -7 364.750 53.5327   4
   9   3  -7 295.529 50.0492   5
   9  -3  -7 397.940 63.7092   5
   9  -3  -6 336.279 46.8721   4
   9  -3  -6 382.112 62.7201   5
   9  -3  -5 93.5745 26.0440   3
   9  -3  -5 102.175 32.1971   4
   9   3  -4 1374.06 59.3261   4
   9  -3  -4 1354.29 85.8501   4
   9  -3  -3 571.379 47.4512   3
   9  -3  -3 459.060 53.4328   4
   9   3  -3 520.415 39.2047   4
  -9   3   2 9.03110 21.0311   2
  -9  -3   2 45.5666 24.7208   2
   9   3  -2 53.9605 15.4584   4
   9  -3  -2 48.9712 20.9701   3
   9  -3  -2 57.8487 26.9387   4
   9   3  -2 33.6241 15.0965   4
   9   3  -1 948.807 60.9443   1
  -9   3   1 829.017 59.7487   2
  -9  -3   1 831.533 59.5839   2
   9  -3  -1 857.616 58.3314   1
   9  -3  -1 881.404 55.4166   3
   9  -3  -1 774.438 65.0397   4
   9   3  -1 943.459 57.6570   4
   9   3   0 1155.64 66.3866   1
   9  -3   0 1215.73 68.2946   1
  -9   3   0 1247.94 72.2943   2
  -9  -3   0 1182.47 70.3188   2
   9   3   0 1078.51 65.4196   4
   9  -3   0 987.294 75.0905   4
  -9  -3  -1 154.110 18.0425   3
   9   3   1 158.234 29.3025   1
   9  -3   1 134.476 28.9898   1
  -9  -3  -1 145.958 26.8414   6
   9  -3   1 159.269 35.4107   4
  -9  -3  -2 283.218 27.2819   3
   9   3   2 298.685 39.1965   1
   9  -3   2 241.997 37.8272   1
  -9  -3  -2 257.653 36.2274   6
  -9  -3  -2 235.484 36.8119   5
   9  -3   2 199.432 41.7645   4
  -9  -3  -3 722.716 45.0398   3
   9  -3   3 865.337 62.9609   1
  -9  -3  -3 765.701 59.5040   6
  -9  -3  -3 855.517 64.9745   5
   9   3   4 1614.14 88.1129   1
   9  -3   4 1628.41 89.8234   1
  -9  -3  -4 1473.31 87.0741   6
   9  -3   4 1618.29 103.107   4
  -9  -3  -4 1707.67 91.3948   5
  -9  -3  -5 158.427 36.5790   6
  -9   3  -5 181.307 39.8593   6
  -9  -3  -5 142.276 36.1042   5
  -9  -3  -6 32.0183 29.8130   6
  -9   3  -6 6.40316 28.7263   6
  -9  -3  -6-11.3723 26.9411   5
  -9  -3  -7 58.6178 32.2191   5
   9  -4  -7-6.71749 30.1372   4
   9   4  -7-25.8919 35.1076   5
   9  -4  -6 832.507 73.0889   4
   9  -4  -6 986.325 88.1082   5
   9  -4  -5 1262.48 76.6789   3
   9  -4  -5 1244.55 86.1851   4
   9  -4  -4 1063.30 68.0432   3
   9  -4  -4 1150.43 88.8614   5
   9  -4  -4 1013.19 78.5734   4
   9  -4  -3 565.471 49.6908   3
   9  -4  -3 552.089 58.0826   4
   9   4  -3 559.830 35.9441   4
  -9   4   2 4795.60 149.746   2
  -9  -4   2 4414.85 145.103   2
   9  -4  -2 4928.50 147.473   3
   9   4  -2 4463.92 122.606   4
   9  -4  -2 4717.36 168.575   4
   9   4  -1-24.1844 24.0526   1
   9  -4  -1-16.0319 22.8533   1
  -9   4   1-13.1817 23.1954   2
  -9  -4   1-4.42431 22.0201   2
   9   4  -1 5.00751 13.7571   4
   9  -4  -1 4.15185 18.6264   3
   9  -4  -1 18.5779 26.6919   4
   9   4  -1-3.43932 15.4298   4
   9   4   0 3168.45 112.850   1
   9  -4   0 3100.69 111.965   1
  -9   4   0 3256.83 119.266   2
  -9  -4   0 3233.96 119.321   2
  -9  -4   0 3126.18 120.079   5
   9   4   0 3168.43 112.742   4
   9  -4   0 3232.01 138.779   4
   9  -4   1 615.408 50.7917   1
   9   4   1 638.634 51.6266   1
  -9  -4  -1 635.208 47.8065   6
   9  -4   1 824.573 70.3098   4
  -9  -4  -1 658.475 56.6065   5
  -9  -4  -2 6432.76 141.038   3
   9   4   2 6231.57 176.924   1
   9  -4   2 6540.54 180.379   1
  -9  -4  -2 6710.99 180.031   6
  -9  -4  -3 628.284 40.9298   3
   9   4   3 686.589 57.4110   1
   9  -4   3 579.167 53.7311   1
  -9  -4  -3 691.853 57.0861   6
  -9  -4  -3 754.318 62.3386   5
   9  -4   3 755.263 71.2413   4
   9   4   4 162.739 35.3554   1
   9  -4   4 216.223 39.4181   1
  -9  -4  -4 191.614 37.5638   6
  -9  -4  -4 193.051 39.5203   5
   9  -4   4 176.999 41.8761   4
  -9  -4  -5 787.784 67.4302   6
   9  -4   5 778.009 73.3316   4
  -9  -4  -5 790.125 67.9153   5
  -9  -4  -6 668.348 67.2708   6
   9  -4   6 558.371 63.6279   4
  -9  -4  -6 629.515 62.3986   5
   9  -5  -7 7.18578 32.2399   4
   9   5  -7 55.9723 35.0389   5
   9  -5  -6 1413.20 96.9264   4
   9  -5  -5 1464.86 103.955   5
   9  -5  -5 1446.20 97.2645   4
   9  -5  -4 49.4274 25.7346   3
   9  -5  -4 40.5367 29.7271   4
   9  -5  -4 29.0348 32.5700   5
   9  -5  -3 465.956 48.1689   3
   9  -5  -3 422.830 54.6337   4
   9  -5  -3 495.060 60.9277   5
   9  -5  -2 524.276 59.7053   4
   9  -5  -2 622.042 53.6317   3
   9   5  -2 594.435 36.7054   4
  -9   5   1 775.995 57.7585   2
  -9  -5   1 709.770 55.6819   2
   9   5  -1 821.442 56.8841   1
   9  -5  -1 761.033 55.5140   1
   9  -5  -1 632.795 53.8907   3
   9  -5  -1 794.399 70.1825   4
   9   5  -1 779.677 47.1742   4
   9   5   0 70.5097 23.3935   1
  -9   5   0 52.6638 25.6295   2
  -9  -5   0 78.9906 27.0430   2
   9  -5   0 74.6205 25.1730   1
   9  -5   0 39.8371 29.8010   4
  -9  -5   0 57.6300 26.4038   5
  -9   5  -1 1082.54 67.6993   2
  -9  -5  -1 1068.17 67.8313   2
   9   5   1 1004.02 61.7996   1
   9  -5   1 957.442 60.5342   1
  -9  -5  -1 857.853 53.6305   6
  -9  -5  -1 811.233 63.2368   5
   9   5   2 1786.50 86.1395   1
   9  -5   2 1915.46 89.3864   1
  -9  -5  -2 1783.91 84.4046   6
   9   5   3 1502.39 81.1302   1
   9  -5   3 1449.15 80.6105   1
  -9  -5  -3 1422.88 80.0198   6
   9  -5   3 1431.86 98.0079   4
   9   5   4 275.114 41.9176   1
  -9  -5  -4 335.065 45.8229   6
  -9  -5  -4 335.953 46.9167   5
   9  -5   4 265.556 48.7054   4
  -9  -5  -5 436.583 53.5264   6
  -9  -5  -5 387.360 52.5189   5
   9  -5   5 405.229 54.5000   4
  -9  -5  -6 25.1665 28.2260   5
   9  -5   6-7.04226 26.2875   4
   9  -6  -6 1069.52 87.9553   4
   9  -6  -6 1279.70 101.035   5
   9  -6  -5 22.0378 32.9585   4
   9  -6  -5 39.0649 37.0205   5
   9  -6  -4 208.816 46.2383   4
   9  -6  -4 243.761 50.8653   5
   9  -6  -3 3932.58 141.599   3
   9  -6  -3 4195.92 167.146   5
   9  -6  -3 3641.56 157.078   4
   9  -6  -2 153.532 38.9119   4
   9  -6  -2 191.348 34.1201   3
   9  -6  -2 155.381 39.1295   5
   9   6  -1 510.199 44.4596   1
   9  -6  -1 605.954 48.4369   1
  -9   6   1 460.567 45.6524   2
  -9  -6   1 545.980 48.5042   2
   9  -6  -1 486.280 60.0487   4
   9  -6  -1 554.850 51.8407   3
   9   6  -1 481.729 34.4462   4
   9   6   0 457.599 43.6275   1
   9  -6   0 497.612 45.0133   1
  -9   6   0 514.903 47.6695   2
  -9  -6   0 411.794 43.4330   2
  -9  -6   0 534.664 52.1925   5
  -9   6  -1 145.531 29.3629   2
  -9  -6  -1 153.775 31.2302   2
   9   6   1 158.462 31.0449   1
   9  -6   1 180.941 31.3089   1
  -9  -6  -1 127.042 25.1745   6
   9  -6   1 120.410 36.3928   4
  -9  -6  -1 78.1275 30.8067   5
   9   6   2 1302.63 72.3380   1
   9  -6   2 1260.18 72.0624   1
  -9  -6  -2 1218.03 69.2617   6
   9  -6   2 1384.69 97.2924   4
  -9  -6  -2 1306.19 83.5119   5
   9   6   3 382.600 43.8057   1
   9  -6   3 492.212 49.9449   1
  -9  -6  -3 381.743 44.4672   6
   9  -6   3 351.362 53.4321   4
  -9  -6  -4 63.9057 28.9041   6
  -9  -6  -4 78.7656 34.9734   5
   9  -6   4 87.5520 35.1766   4
  -9  -6  -5 208.803 40.6163   5
   9  -6   5 157.422 39.9069   4
   9  -7  -5 597.972 67.5141   4
   9  -7  -5 596.058 73.1908   5
   9  -7  -4 1305.98 97.6958   5
   9  -7  -4 1381.57 99.2864   4
   9  -7  -3 471.008 60.3793   4
   9  -7  -3 545.152 67.7802   5
   9   7  -2 2757.96 103.680   1
   9  -7  -2 2968.22 108.008   1
   9  -7  -2 2846.03 134.686   5
   9  -7  -2 2841.57 140.206   4
   9   7  -1 655.822 49.6042   1
  -9  -7   1 641.650 50.8618   2
  -9   7   1 539.571 47.4698   2
   9  -7  -1 608.355 49.5931   1
   9  -7  -1 690.103 65.5356   5
  -9  -7   1 559.281 53.5464   5
   9   7   0 18.6360 20.7405   1
   9  -7   0-7.62917 22.0083   1
  -9   7   0 4.14600 20.6352   2
  -9  -7   0 20.6904 22.1464   2
  -9  -7   0 13.2107 15.0659   6
   9  -7   0 27.8270 26.8200   5
  -9  -7   0 5.12743 21.6356   5
   9  -7   0-7.37935 27.5458   4
   9   7   1 65.6071 23.3118   1
   9  -7   1 91.1341 28.1344   1
  -9   7  -1 93.9706 26.3364   2
  -9  -7  -1 80.8962 25.1604   2
  -9  -7  -1 103.237 23.2901   6
  -9  -7  -1 70.4297 29.7938   5
   9  -7   1 97.0122 34.1393   4
   9   7   2 590.872 51.2983   1
   9  -7   2 599.134 52.1850   1
  -9  -7  -2 523.390 47.2409   6
  -9  -7  -2 623.732 61.4352   5
   9  -7   2 638.180 68.2296   4
   9   7   3 458.490 48.4031   1
   9  -7   3 461.223 48.1878   1
  -9  -7  -3 454.920 48.8875   6
  -9  -7  -3 385.456 51.4948   5
   9  -7   3 391.829 56.9988   4
   9  -7   4 2889.47 141.517   4
   9  -7   5 333.087 50.8016   4
   9  -8  -4 515.594 65.7365   4
   9  -8  -4 458.473 66.2563   5
   9  -8  -3 3200.90 147.630   5
   9  -8  -3 2780.89 142.872   4
   9   8  -2 1164.98 64.5308   1
   9  -8  -2 1338.92 70.9939   1
   9  -8  -2 1341.03 92.4269   5
   9  -8  -1 77.2184 33.3009   4
   9   8  -1 68.4403 22.8798   1
   9  -8  -1 48.6062 23.7469   1
   9  -8  -1 86.0546 37.0920   5
  -9  -8   1 121.402 31.4888   5
   9  -8   0 7.70169 27.9388   4
  -9   8   0 11.8853 19.4074   2
  -9  -8   0-3.95369 20.2834   2
   9   8   0 3.61515 18.5466   1
   9  -8   0 7.47972 19.4665   1
   9  -8   0 22.1372 27.9716   5
  -9  -8   0-15.8322 24.5695   5
   9   8   1-3.73181 25.4326   1
   9  -8   1-15.4815 21.8043   1
  -9   8  -1 12.2650 19.0336   2
  -9  -8  -1 4.07782 19.9759   2
   9  -8   1-9.78146 24.7188   5
  -9  -8  -1 3.20906 16.4632   6
  -9  -8  -1-5.61207 25.1771   5
   9  -8   1-7.76085 27.3128   4
  -9   8  -2 945.832 63.1460   2
  -9  -8  -2 915.288 61.8610   2
   9   8   2 845.208 58.6453   1
   9  -8   2 899.915 61.1687   1
  -9  -8  -2 911.804 59.9328   6
   9  -8   2 826.724 80.8091   4
  -9  -8  -2 938.937 74.0050   5
   9   8   3-17.0138 23.9624   1
   9  -8   3 13.1605 27.0175   1
  -9  -8  -3-4.65512 22.8039   6
  -9  -8  -3-6.25864 26.9763   5
   9  -8   3 7.72401 28.8321   4
   9  -8   4 75.7904 34.6669   4
   9  -9  -4 933.087 88.9952   5
   9  -9  -3 21.7117 35.4542   5
   9  -9  -2 81.4585 37.9375   4
   9  -9  -2 60.1013 33.7670   5
   9  -9  -1 716.880 75.5225   4
   9  -9  -1 847.459 72.7405   5
  -9  -9   1 761.669 63.1132   5
  -9   9   0 1469.00 73.7656   2
  -9  -9   0 1808.76 79.9294   2
   9  -9   0 1552.29 90.2954   5
  -9  -9   0 1466.51 88.1907   5
   9  -9   0 1477.18 105.123   4
  -9   9  -1 11.3999 18.9133   2
  -9  -9  -1 7.57038 21.0633   2
   9  -9   1 24.0462 29.0772   4
  -9  -9  -1 5.78459 26.9312   5
  -9   9  -2 240.326 35.2158   2
  -9  -9  -2 208.868 43.0243   5
   9  -9   2 208.979 47.0222   4
  -9  -9  -3 2054.65 94.8694   6
   9  -9   3 1763.18 115.354   4
   9 -10  -3 619.704 72.8532   5
   9 -10  -2 724.700 73.1711   5
   9 -10  -1 117.351 36.9080   5
  -9 -10   1 119.605 34.5862   5
   9 -10   0 605.033 72.4248   4
  -9 -10   0 661.563 60.3327   5
  -9 -10  -1 1250.46 85.7333   5
   9 -10   1 1253.03 99.5489   4
   9 -11  -2 442.549 59.7424   5
  -9 -11   1 442.681 50.8185   5
  10   0  -7-31.8155 40.2032   5
  10   0  -6 1166.70 93.9874   5
  10   0  -6 1143.58 70.9425   4
  10   0  -5-9.32149 22.4605   4
  10   0  -4 781.876 45.6980   3
  10   0  -4 744.248 60.5004   4
  10   0  -3 2.59795 13.1309   3
  10   0  -3 20.0060 24.5008   4
  10   0  -2 2749.50 118.406   4
  10   0  -1 5.39119 22.7482   4
  10   0   0 4917.98 166.551   4
  10   0   1-23.4434 24.7322   4
 -10   0  -2 29.9676 17.3366   3
  10   0   2 25.3866 24.3434   4
 -10   0  -3-16.2527 25.2221   6
 -10   0  -3 14.4566 20.7706   5
 -10   0  -4 128.785 36.0703   6
 -10   0  -4 48.8690 26.5286   5
 -10   0  -5-6.30346 26.0129   6
 -10   0  -5-4.94774 23.8433   5
 -10   0  -6 20.1885 32.9659   6
 -10   0  -6 5.01346 24.9526   5
 -10   0  -7-10.0765 23.0339   5
  10   1  -7 1043.35 92.7483   5
  10  -1  -6 526.906 54.3308   4
  10  -1  -6 531.292 67.3650   5
  10   1  -5 99.3445 25.9692   4
  10  -1  -5 104.139 25.7083   3
  10  -1  -5 90.2388 31.7083   4
  10  -1  -4 857.182 52.4564   3
  10  -1  -4 826.478 66.4962   4
  10   1  -4 933.374 61.0730   4
  10  -1  -3 2461.28 88.6270   3
  10   1  -3 2591.32 105.792   4
  10  -1  -3 2685.24 117.642   4
 -10   1   2 717.516 59.8981   2
 -10  -1   2 870.340 64.7781   2
  10   1  -2 864.155 62.8431   4
  10  -1  -2 691.966 61.8915   4
  10   1  -1 329.923 41.8106   1
 -10   1   1 329.011 43.4832   2
 -10  -1   1 355.327 43.8333   2
  10  -1  -1 320.009 43.2975   1
  10   1  -1 399.363 45.6491   4
  10  -1  -1 388.765 47.7320   4
  10   1   0 653.131 54.2968   1
  10  -1   0 637.649 54.4460   1
 -10   1   0 676.312 58.9295   2
 -10  -1   0 590.090 55.6296   2
  10  -1   0 586.809 58.2684   4
  10   1   0 756.749 60.3752   4
  10   1   1 206.160 35.7332   1
  10  -1   1 247.348 37.9318   1
  10   1   1 196.573 38.0818   4
  10  -1   1 196.440 37.5472   4
  10   1   2 758.050 58.9028   1
  10  -1   2 693.182 57.6941   1
 -10  -1  -2 670.481 44.3673   3
  10  -1   2 736.068 68.7226   4
 -10  -1  -2 748.780 60.8014   5
 -10  -1  -3 24.1294 17.6859   3
  10   1   3 25.1136 23.7990   1
  10  -1   3-15.1397 26.2691   1
 -10  -1  -3 37.1416 27.2217   6
  10  -1   3 7.12888 28.0511   4
 -10  -1  -3 45.0774 26.0715   5
 -10  -1  -4 46.2581 26.9490   6
 -10   1  -4 148.723 34.7410   6
 -10  -1  -4 87.2450 30.6499   5
 -10  -1  -5 387.696 50.9641   6
 -10   1  -5 330.600 49.3332   6
 -10  -1  -5 284.510 44.0109   5
 -10   1  -5 359.854 43.0169   5
 -10  -1  -6 134.091 37.3656   6
 -10  -1  -6 166.352 37.5320   5
 -10   1  -6 130.918 31.3984   5
 -10  -1  -7 623.489 60.2738   5
  10  -2  -7 205.847 43.0745   4
  10   2  -7 173.255 47.8740   5
  10  -2  -6 273.129 43.6040   4
  10  -2  -6 348.791 61.1319   5
  10  -2  -5 2305.56 96.1171   3
  10  -2  -5 2091.11 124.377   5
  10  -2  -5 2432.11 116.870   4
  10  -2  -4 798.564 55.3477   3
  10   2  -4 797.644 52.5794   4
  10  -2  -4 865.446 69.7429   4
  10   2  -3 34.8057 19.5526   4
  10  -2  -3 47.4977 27.6458   4
  10  -2  -3 28.7498 17.0345   3
 -10   2   2 122.291 31.0999   2
 -10  -2   2 102.756 30.6990   2
  10  -2  -2 156.689 25.3115   3
  10  -2  -2 102.133 31.3109   4
  10   2  -2 60.3635 24.0439   4
  10  -2  -1 2236.29 99.8629   1
 -10   2   1 2349.53 105.735   2
 -10  -2   1 2529.22 108.835   2
  10   2  -1 2162.86 98.5877   1
  10  -2  -1 2187.98 111.147   4
  10   2  -1 2134.10 97.9322   4
  10  -2   0 72.1838 27.5407   1
 -10   2   0 131.769 33.9914   2
 -10  -2   0 126.631 31.5477   2
  10   2   0 54.3851 26.4918   1
  10  -2   0 161.144 36.2021   4
  10   2   0 110.296 27.2320   4
  10   2   1 1367.56 77.7841   1
  10  -2   1 1234.32 73.9101   1
  10   2   1 1495.69 86.1964   4
  10  -2   1 1321.75 88.0760   4
 -10  -2  -2 841.935 47.3815   3
  10   2   2 857.724 63.3258   1
  10  -2   2 918.672 65.2302   1
 -10  -2  -2 866.913 63.0305   6
 -10  -2  -2 926.617 66.6514   5
  10  -2   2 990.221 79.6351   4
 -10  -2  -3 2269.39 85.8730   3
  10   2   3 2393.35 107.467   1
 -10  -2  -3 2426.05 109.472   6
 -10  -2  -3 2368.24 108.119   5
  10  -2   3 2012.35 116.978   4
 -10  -2  -4 125.895 36.0021   6
  10  -2   4 123.618 39.0922   4
 -10  -2  -4 124.477 33.3814   5
 -10  -2  -5 136.701 37.5319   6
 -10  -2  -5 133.732 37.3891   5
 -10  -2  -6-11.4076 25.5891   5
  10  -3  -7 698.698 67.7317   4
  10   3  -7 592.353 72.2753   5
  10  -3  -6 339.499 49.0829   4
  10  -3  -6 381.464 65.8699   5
  10  -3  -5 13.7129 21.2815   3
  10  -3  -5 12.8366 28.2356   4
  10  -3  -4 38.6092 20.6850   3
  10  -3  -4 63.6594 26.8702   4
  10   3  -3 45.1528 19.0613   4
  10  -3  -3 101.675 33.0919   4
  10  -3  -3 85.5967 23.2626   3
 -10   3   2 7008.20 198.262   2
 -10  -3   2 7037.86 198.679   2
  10  -3  -2 6938.72 180.975   3
  10   3  -2 6644.82 175.227   4
  10  -3  -2 6546.48 211.800   4
 -10   3   1 2815.04 117.500   2
 -10  -3   1 2902.55 120.006   2
  10   3  -1 3093.26 116.941   1
  10  -3  -1 3066.22 116.761   1
  10  -3  -1 2705.17 129.289   4
  10   3  -1 3003.78 112.814   4
  10   3   0 1152.75 69.7748   1
  10  -3   0 1151.78 70.5359   1
 -10   3   0 1157.17 74.4084   2
 -10  -3   0 1156.51 74.4999   2
  10   3   0 1154.77 71.6944   4
  10  -3   0 1148.40 83.5206   4
  10   3   1 230.571 35.9388   1
  10  -3   1 221.426 37.0059   1
  10  -3   1 189.182 42.1531   4
  10   3   2 3097.80 120.492   1
  10  -3   2 3288.76 124.217   1
 -10  -3  -2 2833.39 115.076   6
 -10  -3  -2 3254.25 128.451   5
  10  -3   2 3184.80 145.207   4
 -10  -3  -3 149.126 33.6236   6
 -10  -3  -3 147.712 34.7776   5
 -10  -3  -4 294.846 45.4256   6
 -10  -3  -4 363.268 50.1666   5
 -10  -3  -5 55.7412 30.3428   6
  10  -3   5 7.94339 32.7833   4
 -10  -3  -5 23.4593 29.1928   5
 -10  -3  -6 884.395 72.7677   5
  10  -4  -7 96.7504 39.8820   4
  10   4  -7 42.5054 34.1520   5
  10  -4  -6 214.745 44.4818   4
  10  -4  -5 20.7124 27.1674   4
  10  -4  -4 2293.23 101.936   3
  10  -4  -4 2319.21 129.167   5
  10  -4  -4 2274.80 120.358   4
  10  -4  -3 2280.17 101.506   3
  10  -4  -3 2294.49 120.014   4
 -10   4   2 180.503 33.9568   2
 -10  -4   2 126.485 30.9191   2
  10  -4  -2 188.696 40.2749   4
  10  -4  -2 150.526 30.7502   3
  10   4  -2 139.274 22.5612   4
 -10   4   1 157.792 33.1377   2
 -10  -4   1 168.549 35.7912   2
  10   4  -1 197.323 33.3436   1
  10  -4  -1 159.922 31.6128   1
  10   4  -1 176.017 27.8775   4
  10  -4  -1 183.498 41.0717   4
  10   4   0 3326.69 121.787   1
  10  -4   0 3183.71 118.359   1
 -10   4   0 3251.97 125.556   2
 -10  -4   0 3108.51 124.656   2
  10   4   0 3300.86 120.014   4
  10  -4   0 2926.51 137.793   4
  10   4   1-4.47720 24.2838   1
  10  -4   1-13.4470 22.6560   1
 -10   4  -1-5.08143 24.8935   2
 -10  -4  -1-5.05340 23.5279   2
 -10  -4  -1-16.0369 20.5697   6
  10  -4   1-56.7734 32.4449   4
  10   4   2 243.007 38.9291   1
  10  -4   2 217.253 38.2269   1
 -10  -4  -2 217.271 36.8650   6
 -10  -4  -3 131.999 32.2821   6
 -10  -4  -3 165.907 36.7067   5
 -10  -4  -4 1707.13 96.4519   6
  10  -4   4 1565.14 107.094   4
 -10  -4  -4 1645.94 96.1456   5
 -10  -4  -5 117.462 35.6800   6
 -10  -4  -5 55.2814 30.1042   5
  10  -4   5 31.3725 32.3804   4
  10   5  -7 6.82114 37.4789   5
  10  -5  -6 798.650 77.0460   4
  10  -5  -5 359.383 55.7443   4
  10  -5  -5 336.523 57.9969   5
  10  -5  -4 954.681 81.5303   4
  10  -5  -4 819.564 81.1322   5
  10  -5  -3 3425.69 129.787   3
  10  -5  -3 3326.61 153.594   5
  10  -5  -3 3046.17 143.162   4
  10   5  -2 126.406 30.3281   1
  10  -5  -2 198.898 42.9022   4
  10  -5  -2 146.327 31.9005   3
  10   5  -1 5077.37 154.534   1
  10  -5  -1 4826.42 150.820   1
 -10   5   1 5213.46 161.435   2
 -10  -5   1 4854.63 157.880   2
  10  -5  -1 4673.41 181.085   4
  10   5  -1 4635.26 134.083   4
  10   5   0-13.1186 26.9317   1
  10  -5   0 21.8549 24.3226   1
 -10   5   0-24.5841 29.6574   2
 -10  -5   0-4.90857 27.3140   2
  10  -5   0-7.26284 28.5773   4
  10   5   0-4.08904 17.6251   4
 -10  -5   0-10.6566 25.2458   5
  10   5   1 742.289 57.7059   1
  10  -5   1 739.817 58.1198   1
 -10   5  -1 767.093 61.1359   2
 -10  -5  -1 628.883 56.6016   2
 -10  -5  -1 800.344 55.2956   6
 -10  -5  -1 791.480 64.6345   5
  10   5   2 97.3523 29.7175   1
  10  -5   2 56.3964 26.1787   1
 -10  -5  -2 97.5249 29.2110   6
 -10  -5  -3 3207.37 124.701   6
 -10  -5  -3 2921.35 129.549   5
  10  -5   3 2951.91 146.872   4
 -10  -5  -4 106.569 33.5209   6
 -10  -5  -4 117.787 36.6354   5
  10  -5   4 172.673 43.7138   4
 -10  -5  -5 154.271 38.4512   6
 -10  -5  -5 166.427 42.9448   5
  10  -5   5 124.653 38.8352   4
  10  -6  -5 1060.54 89.8803   4
  10  -6  -5 1273.33 101.687   5
  10  -6  -4 1298.49 99.9354   5
  10  -6  -4 1536.21 104.488   4
  10  -6  -3 1830.73 112.920   5
  10  -6  -3 1550.98 105.113   4
  10  -6  -2 7.50531 34.9421   4
  10   6  -2-8.75531 23.7433   1
  10  -6  -2-26.5127 24.5889   1
  10  -6  -2 6.99438 35.8831   5
  10   6  -1 1456.08 77.8339   1
  10  -6  -1 1526.32 79.0505   1
 -10   6   1 1585.49 84.3659   2
 -10  -6   1 1544.47 83.0907   2
  10  -6  -1 1458.82 101.261   4
  10   6   0 4.27546 23.4916   1
  10  -6   0-17.2305 27.3298   1
 -10   6   0-9.60607 25.0004   2
 -10  -6   0 23.8986 25.2319   2
  10   6   0 11.0921 16.2652   4
 -10  -6   0-5.46489 23.5550   5
 -10   6  -1 1771.19 90.7006   2
 -10  -6  -1 1871.86 92.5042   2
  10   6   1 1951.88 90.5783   1
  10  -6   1 1825.14 89.7367   1
 -10  -6  -1 1931.15 82.9907   6
 -10  -6  -1 1729.50 97.4135   5
  10   6   2 119.195 31.8228   1
 -10  -6  -2 147.485 30.8347   6
 -10  -6  -2 106.650 34.2423   5
  10  -6   2 205.277 46.1212   4
 -10  -6  -3 59.5011 27.5954   6
  10  -6   3 15.9389 29.7522   4
 -10  -6  -4 195.106 39.9542   6
  10  -6   4 277.162 50.8086   4
 -10  -6  -4 161.051 40.5845   5
 -10  -6  -5 454.685 56.3149   6
  10  -7  -4 1030.76 89.5146   4
  10  -7  -4 826.502 83.5322   5
  10  -7  -3 333.235 54.3243   4
  10  -7  -3 385.183 58.9192   5
  10   7  -2 3911.34 132.458   1
  10  -7  -2 3997.25 134.516   1
  10  -7  -2 4197.17 169.339   5
  10  -7  -2 4098.49 174.742   4
  10   7  -1 692.184 53.8189   1
  10  -7  -1 756.326 56.9293   1
 -10   7   1 683.465 56.6227   2
 -10  -7   1 710.895 58.0447   2
  10  -7  -1 766.928 71.4108   5
  10   7   0 265.834 37.0945   1
  10  -7   0 215.805 35.1208   1
 -10   7   0 208.758 35.0696   2
 -10  -7   0 296.423 39.8911   2
  10  -7   0 269.141 47.2121   5
 -10  -7   0 297.122 43.1591   5
  10   7   1 167.252 30.7462   1
  10  -7   1 109.322 31.1106   1
 -10   7  -1 166.762 33.0946   2
 -10  -7  -1 223.383 34.8178   2
 -10  -7  -1 167.302 30.6189   6
 -10  -7  -1 163.733 37.8824   5
  10  -7   1 153.479 43.2969   4
 -10   7  -2 636.028 57.3512   2
 -10  -7  -2 646.617 58.0674   2
 -10  -7  -2 635.200 52.2266   6
  10  -7   2 599.924 70.8889   4
 -10  -7  -2 737.342 68.4005   5
 -10  -7  -3 122.320 32.8247   6
 -10  -7  -3 102.808 34.4262   5
  10  -7   3 105.631 39.1905   4
 -10  -7  -4 93.8863 32.2605   6
  10  -8  -3-7.56816 38.8265   5
  10  -8  -2 21.2625 36.3618   5
  10   8  -1 1025.21 64.5493   1
  10  -8  -1 984.285 63.8546   1
  10  -8  -1 1029.34 82.9071   5
  10   8   0 1338.70 75.2591   1
  10  -8   0 1544.83 80.5560   1
 -10   8   0 1638.19 83.4023   2
 -10  -8   0 1609.42 83.5784   2
  10  -8   0 1481.75 93.0368   5
 -10  -8   0 1548.26 91.4494   5
  10  -8   0 1564.21 109.076   4
  10   8   1 41.4521 25.2678   1
 -10   8  -1-4.54603 21.5394   2
 -10  -8  -1 4.53697 21.8640   2
  10  -8   1 5.27995 26.2788   5
  10  -8   1-8.36469 30.3441   4
 -10  -8  -1 12.0263 28.4906   5
 -10   8  -2 339.985 42.0711   2
 -10  -8  -2 344.948 43.3142   2
 -10  -8  -2 386.494 53.4281   5
  10  -8   2 351.974 59.2116   4
 -10  -8  -3 129.729 30.2490   6
 -10  -8  -4 359.340 47.4709   6
  10  -9  -3 2992.71 148.233   5
  10  -9  -2 963.641 84.2188   5
  10  -9  -1 956.453 78.8962   5
  10  -9   0 51.6928 34.6619   5
 -10  -9   0 99.0991 34.8028   5
 -10  -9  -1 369.388 52.5152   5
  10 -10  -2 359.416 56.9655   5
  11   0  -5 14.5055 22.5115   4
  11   0  -4 316.984 42.4516   4
  11   0  -3 32.6150 28.2982   4
  11   0  -2 172.622 34.7991   4
  11   0  -1-11.8908 26.6731   4
  11   0   0 320.281 47.1641   4
  11   0   1 6.46531 25.4392   4
  11   0   2 2195.46 118.286   4
  11   0   3-22.6604 30.4563   4
 -11   0  -4 655.050 65.8022   6
 -11   0  -5-26.8422 32.8730   6
 -11   0  -5 21.3935 27.0321   5
 -11   0  -6 16.0060 26.9669   5
  11  -1  -5 421.599 50.6277   4
  11  -1  -4 759.859 65.1627   4
  11   1  -4 579.907 52.5401   4
  11   1  -3 313.563 41.5711   4
  11  -1  -3 245.239 42.3001   4
 -11   1   2 193.068 38.4828   2
 -11  -1   2 210.957 40.5449   2
  11  -1  -2 160.391 37.7125   4
  11   1  -2 221.131 37.1695   4
 -11   1   1-16.7832 27.8442   2
 -11  -1   1-16.8090 26.0860   2
  11  -1  -1-12.5943 27.1429   4
  11   1  -1-5.57973 23.0269   4
 -11   1   0 225.126 40.0578   2
 -11  -1   0 230.666 40.9503   2
  11   1   0 228.623 39.0780   4
  11  -1   0 213.580 41.1940   4
 -11   1  -1 857.411 69.8509   2
 -11  -1  -1 992.685 73.4179   2
  11   1   1 805.016 69.1066   4
  11  -1   1 986.581 79.0852   4
  11   1   2 2290.71 119.460   4
  11  -1   2 2113.36 118.990   4
  11  -1   3 403.117 56.9630   4
 -11  -1  -4 30.9821 30.8400   6
  11  -1   4-8.32766 29.3077   4
 -11  -1  -4 5.56782 25.4546   5
 -11  -1  -5 13.2788 28.6200   6
 -11  -1  -5 39.2929 28.3733   5
  11  -2  -6 735.487 66.7937   4
  11  -2  -5 694.650 65.0562   4
  11  -2  -5 614.128 73.6526   5
  11  -2  -4 303.224 47.0426   4
  11  -2  -3 654.856 49.0491   3
  11   2  -3 548.671 48.7063   4
  11  -2  -3 748.875 68.5480   4
 -11   2   2 913.999 70.8406   2
 -11  -2   2 852.790 69.2310   2
  11   2  -2 855.266 62.9214   4
  11  -2  -2 886.035 75.0513   4
 -11   2   1 244.693 42.5191   2
 -11  -2   1 184.112 37.5481   2
  11  -2  -1 273.265 44.7971   4
  11   2  -1 273.593 40.5208   4
 -11   2   0 78.5636 30.0705   2
 -11  -2   0 162.510 36.5959   2
  11  -2   0 115.368 37.7928   4
  11   2   0 83.3006 28.1086   4
 -11   2  -1 347.386 46.9699   2
 -11  -2  -1 260.997 43.1986   2
  11  -2   1 331.786 51.8050   4
  11   2   1 356.215 47.5327   4
  11   2   2 155.718 37.5000   4
  11  -2   2 149.292 40.5469   4
 -11  -2  -3 1344.51 85.4043   6
 -11  -2  -3 1311.01 84.2701   5
  11  -2   3 1222.87 94.6133   4
 -11  -2  -4 409.268 53.7868   6
  11  -2   4 395.429 59.5005   4
 -11  -2  -4 382.440 51.3093   5
 -11  -2  -5 253.543 43.5623   5
  11  -3  -6 707.942 71.0971   4
  11  -3  -5 169.573 42.2717   4
  11  -3  -4 848.321 60.1947   3
  11  -3  -4 1002.95 80.9490   4
  11  -3  -3 301.538 49.1770   4
  11  -3  -3 294.401 37.0735   3
 -11   3   2 1825.10 98.4846   2
 -11  -3   2 1863.28 99.8831   2
  11   3  -2 1677.65 81.1656   4
 -11   3   1 154.559 35.7769   2
 -11  -3   1 199.412 38.7641   2
  11  -3  -1 203.389 41.9262   4
  11   3  -1 150.046 30.4196   4
 -11   3   0 3357.82 135.857   2
 -11  -3   0 3772.18 142.373   2
  11   3   0 3490.95 133.440   4
  11  -3   0 3207.89 147.236   4
 -11   3  -1 2872.48 125.752   2
 -11  -3  -1 2904.66 125.252   2
  11   3   1 2700.56 121.764   4
  11  -3   1 3019.96 143.304   4
 -11  -3  -2 2990.14 128.688   5
  11  -3   2 2930.53 145.416   4
 -11  -3  -3 55.1242 30.6877   6
 -11  -3  -3 53.0464 31.5569   5
  11  -3   3 89.4406 38.5355   4
 -11  -3  -4 313.314 46.7827   6
 -11  -3  -4 370.021 50.3113   5
  11  -4  -6 950.273 82.7842   4
  11  -4  -5 116.502 40.0438   4
  11  -4  -4 72.8267 35.6850   4
  11  -4  -4 41.1033 35.4429   5
  11  -4  -3-7.25068 29.9219   4
  11  -4  -3 14.0800 19.8038   3
 -11   4   2 1756.80 96.1486   2
  11  -4  -2 1720.74 86.9961   3
  11  -4  -2 1818.43 110.874   4
 -11   4   1 1737.18 95.1670   2
 -11  -4   1 1714.82 95.5453   2
  11  -4  -1 1769.05 109.648   4
  11   4  -1 1650.31 80.2565   4
 -11   4   0 826.509 67.9316   2
 -11  -4   0 895.948 70.8090   2
  11  -4   0 830.013 77.4113   4
  11   4   0 798.358 61.2838   4
 -11   4  -1 212.653 41.3363   2
 -11  -4  -1 256.086 44.2157   2
  11   4   1 257.095 41.2627   4
  11  -4   1 208.175 46.1362   4
 -11  -4  -2 1420.21 80.3212   6
 -11  -4  -2 1354.93 87.9764   5
  11  -4   2 1578.68 107.360   4
 -11  -4  -3-5.41523 22.8502   6
 -11  -4  -3-18.3497 28.4768   5
 -11  -4  -4 35.6908 26.6924   6
 -11  -4  -4 44.2196 32.8861   5
  11  -5  -5 123.403 42.4160   4
  11  -5  -4 583.918 68.4624   4
  11  -5  -4 573.779 72.5545   5
  11  -5  -3 3184.99 154.067   5
  11  -5  -3 2993.68 145.819   4
  11  -5  -2 106.984 39.8069   4
 -11   5   1 328.971 47.9224   2
 -11  -5   1 307.918 44.3327   2
  11  -5  -1 346.889 55.3047   4
 -11   5   0-21.6484 29.3539   2
 -11  -5   0-16.1847 28.4803   2
  11   5   0-4.40727 17.7709   4
  11  -5   0-31.4517 30.9391   4
 -11   5  -1 4948.16 167.934   2
 -11  -5  -1 4919.33 166.380   2
 -11  -5  -1 4892.99 171.420   5
  11   5   1 4712.26 160.067   4
  11  -5   1 4968.61 195.243   4
 -11  -5  -2 109.060 29.2470   6
 -11  -5  -3 58.4365 26.4514   6
 -11  -5  -3 44.5059 32.1439   5
 -11  -5  -4-52.7715 30.0909   6
  11  -6  -3 543.844 67.4088   4
  11  -6  -3 333.774 57.5647   5
  11  -6  -2 1477.96 103.760   5
  11  -6  -2 1584.63 108.653   4
 -11   6   1 1992.70 101.468   2
 -11  -6   1 2269.67 106.653   2
  11  -6  -1 2157.96 126.615   4
 -11   6   0-21.1172 32.1808   2
 -11  -6   0-10.5306 28.1789   2
  11  -6   0 16.4224 32.3088   4
 -11   6  -1 301.911 44.6719   2
 -11  -6  -1 268.723 41.9483   2
  11   6   1 214.447 35.8381   4
 -11  -6  -1 342.874 50.9738   5
 -11   6  -2 16.6324 24.8767   2
 -11  -6  -2 44.3943 26.2966   2
 -11  -6  -2 22.9950 23.5984   6
 -11  -6  -2 50.6194 29.9829   5
 -11  -6  -3 1660.21 91.3715   6
 -11  -6  -4 11.5385 27.3352   6
  11  -7  -3 167.622 51.1853   5
  11  -7  -2 141.840 42.8185   4
  11  -7  -2 37.3712 32.8991   5
  11  -7  -1 75.6458 37.7327   4
 -11   7   1 107.629 33.7728   2
  11  -7  -1 96.9109 37.5688   5
 -11   7   0 1446.68 84.0206   2
 -11  -7   0 1602.73 88.0080   2
 -11   7  -1 365.226 47.7697   2
 -11  -7  -1 385.399 47.4638   2
 -11  -7  -1 313.184 49.8716   5
 -11   7  -2 241.603 40.2454   2
 -11  -7  -2 252.973 40.8974   2
 -11  -7  -3 20.2924 25.2508   6
  11  -8  -2 1390.18 101.473   5
  11  -8  -1-13.7201 36.7140   5
 -11   8   0 309.387 42.8202   2
 -11  -8   0 382.145 45.4596   2
  11  -8   0 279.994 49.1953   5
 -11   8  -1 496.379 52.0328   2
 -11  -8  -1 352.166 46.7891   2
 -11   8  -2 719.201 61.1321   2
 -11  -8  -2 654.063 59.7553   2
 -11   8  -3 37.3414 29.3179   2
 -11  -8  -3 53.9180 30.7507   2
  11  -9  -1 447.121 60.5198   5
  12   0  -4 3331.00 132.046   4
  12   0  -3 5.77174 22.7102   4
  12   0  -2 278.090 44.3587   4
  12   0  -1 19.3767 27.2548   4
  12   0   0 114.116 35.9636   4
  12   0   1 21.1027 27.6793   4
  12   0   2 239.788 47.2131   4
  12   0   3 8.08400 32.5938   4
  12  -1  -5 1204.47 82.3568   4
  12  -1  -4 1049.60 79.3232   4
  12   1  -3 126.997 30.9986   4
  12  -1  -3 70.2284 30.8002   4
 -12   1   2-24.8409 31.3883   2
 -12  -1   2-31.1361 30.9937   2
  12   1  -2 5.63064 25.2611   4
  12  -1  -2 6.65517 26.1867   4
 -12   1   1 6.12047 28.4976   2
 -12  -1   1 30.6107 29.9933   2
  12  -1  -1 47.9683 27.6321   4
  12   1  -1 30.0740 24.2546   4
 -12   1   0 708.371 65.6359   2
 -12  -1   0 522.748 58.1983   2
  12   1   0 643.921 62.8389   4
  12  -1   0 568.893 64.2353   4
 -12   1  -1 449.112 55.0043   2
 -12  -1  -1 560.425 58.6127   2
  12  -1   1 388.150 56.9265   4
  12   1   1 418.163 54.4645   4
  12   1   2 43.3303 31.7698   4
  12  -1   2-7.76302 26.4536   4
  12   1   3 7.84960 30.8939   4
  12  -1   3 141.395 46.8622   4
  12  -2  -5 6.41086 28.7608   4
  12  -2  -4 1320.09 92.3495   4
  12  -2  -3 1670.30 103.985   4
 -12   2   2 253.065 43.1863   2
 -12  -2   2 186.042 39.0560   2
  12  -2  -2 141.077 40.7838   4
  12   2  -2 164.459 33.7852   4
 -12   2   1 316.681 48.5320   2
 -12  -2   1 353.324 49.4255   2
  12   2  -1 449.500 51.0336   4
  12  -2  -1 381.945 55.9050   4
 -12   2   0 484.474 56.8845   2
 -12  -2   0 409.615 55.4206   2
  12  -2   0 521.735 62.6168   4
 -12   2  -1 403.594 52.0396   2
 -12  -2  -1 315.581 46.4352   2
  12  -2   1 343.577 52.2461   4
  12   2   1 252.005 44.2879   4
  12  -2   2 64.5384 35.4910   4
  12   2   2 6.97948 26.0556   4
  12   2   3 221.624 46.7303   4
  12  -2   3 290.770 52.2608   4
  12  -3  -5 985.786 83.4456   4
  12  -3  -4 2483.51 130.140   4
  12  -3  -3 109.975 37.6477   4
 -12   3   2 6.11700 27.9697   2
 -12  -3   2 43.0748 30.1483   2
  12  -3  -2 66.9403 31.3879   4
 -12   3   1 102.660 34.9060   2
 -12  -3   1 181.259 40.8882   2
  12  -3  -1 158.473 40.9842   4
  12   3  -1 154.742 34.0859   4
 -12   3   0 1657.96 96.7753   2
 -12  -3   0 1561.00 94.9525   2
  12  -3   0 1405.26 100.728   4
  12   3   0 1560.65 92.0659   4
 -12   3  -1 467.747 55.0807   2
 -12  -3  -1 496.486 55.9094   2
  12  -3   1 493.841 61.8438   4
  12   3   1 364.455 49.9470   4
 -12   3  -2 788.486 70.2733   2
 -12  -3  -2 636.991 64.3132   2
  12  -3   2 742.135 77.6099   4
  12   3   2 628.849 65.9531   4
  12  -4  -4 568.608 68.1155   4
  12  -4  -3 331.410 55.3024   4
  12  -4  -2 1609.21 108.764   4
 -12   4   1 5.97722 28.8043   2
 -12  -4   1-5.97623 27.3217   2
  12  -4  -1 15.7620 28.5893   4
 -12   4   0 233.806 44.2179   2
 -12  -4   0 196.946 38.3280   2
  12   4   0 155.183 32.9366   4
  12  -4   0 201.352 46.0081   4
 -12   4  -1 1056.82 80.2044   2
 -12  -4  -1 973.878 77.5508   2
  12   4   1 1131.69 79.2327   4
  12  -4   1 1035.04 91.4144   4
 -12   4  -2 1631.73 97.4577   2
 -12  -4  -2 1469.96 93.3763   2
  12   4   2 1412.03 93.7744   4
  12  -4   2 1561.39 112.194   4
 -12  -4  -3 5.72139 26.6366   6
  12  -5  -2 146.402 42.9895   4
 -12   5   1 1549.20 93.2534   2
 -12  -5   1 1436.33 90.7162   2
 -12   5   0-5.87052 31.4177   2
 -12  -5   0-5.84734 32.1282   2
  12  -5   0 8.39484 30.4533   4
 -12   5  -1-17.9315 29.7497   2
 -12  -5  -1-17.8664 30.1012   2
  12  -5   1-25.8037 30.2714   4
  12   5   1-10.9963 23.6996   4
 -12   5  -2 67.3616 31.8978   2
 -12  -5  -2 91.9581 33.2715   2
  12   5   2 88.2334 31.3904   4
 -12  -5  -3 1019.21 76.1144   6
 -12   6   1-22.9938 29.9228   2
 -12  -6   1-17.2193 31.9403   2
 -12   6   0 572.981 58.7263   2
 -12  -6   0 776.595 66.0290   2
 -12   6  -1 1161.16 81.4129   2
 -12  -6  -1 1111.74 78.5956   2
 -12  -6  -3 43.2395 26.9080   6
  12  -7  -1 115.282 40.6260   5
  12  -7   0 249.261 48.7594   5
 -12   7   0 277.689 44.3909   2
 -12  -7   0 210.620 40.3704   2
 -12   7  -1 5.60820 24.6713   2
 -12  -7  -1 5.60742 26.1060   2
  13   0  -3 5.98100 27.3435   4
  13   0  -2 123.426 36.1929   4
  13   0  -1-6.89595 30.3363   4
  13   0   0 251.229 47.8215   4
  13   0   1 22.5596 28.0719   4
  13   0   2 1843.69 117.457   4
  13  -1  -3 717.145 70.1630   4
  13  -1  -2 899.309 80.3174   4
  13   1  -2 950.733 74.4523   4
  13  -1  -1 343.705 53.6790   4
  13   1  -1 340.092 50.1119   4
  13   1   0 109.191 34.5372   4
  13  -1   0 135.090 39.6576   4
  13   1   1 14.4498 26.9689   4
  13  -1   1-15.6595 30.8077   4
  13   1   2 338.505 55.6259   4
  13  -2  -4 206.918 45.1063   4
  13  -2  -3 1495.79 100.898   4
  13  -2  -2 740.080 76.0552   4
  13   2  -1 99.4120 32.9949   4
  13  -2  -1 168.706 43.2399   4
  13  -2   0 47.0466 33.8063   4
  13   2   0 57.7887 25.9005   4
  13   2   1 1453.18 98.2077   4
  13  -2   1 1450.58 104.592   4
  13   2   2 52.0686 32.7312   4
  13  -3  -2 2188.10 127.337   4
  13  -3  -1 360.914 56.6986   4
  13   3   0 11.8835 23.9570   4
  13   3   1 13.1619 26.5342   4
  13   3   2 658.448 69.6500   4
  13   4   1 61.8786 32.6780   4
  13   4   2 247.411 44.9890   4
  14   1  -1 26.6108 28.6774   4
   0   0   0    0.00    0.00   0

TITL exp_5850_auto in P2(1)/c
REM P2(1)/c (#14 in standard setting)
CELL 0.71073   9.262950   9.761168   7.121996  90.0000  92.4052  90.0000
ZERR    1.00   0.000299   0.000284   0.000215   0.0000   0.0031   0.0000
LATT  1
SYMM -x, y+1/2,-z+1/2
SFAC C H D N O P
UNIT 8.00 16.00 8.00 12.00 16.00 4.00
TREF
HKLF 4
END
;
_shelx_hkl_checksum                59523
_olex2_submission_special_instructions  'No special instructions were received'
_oxdiff_exptl_absorpt_empirical_details
;
Empirical correction (ABSPACK) includes:
- Absorption correction using spherical harmonics
- Frame scaling
;
_oxdiff_exptl_absorpt_empirical_full_max  1.220
_oxdiff_exptl_absorpt_empirical_full_min  0.851
