# Supplementary material for: Proton Tautomerism for Anhydrous Superprotonic Conduction in 1,2,3‐Triazolium Dihydrogen Phosphate Crystal
Source: Angew Chem Int Ed Engl. 2026 Feb 1;65(11):e20785. doi: 10.1002/anie.202520785 (PMC12970496; doi:10.1002/anie.202520785)
Supplement: Supplementary file 2 — Supporting File 2: anie71356‐sup‐0002‐Data.zip. [file ANIE-65-e20785-s002.zip › 123TrzPO4_298K.cif]

data_123TrzPO4_298K
_audit_creation_date               2025-07-11
_audit_creation_method
;
Olex2 1.5
(compiled 2025.05.31 svn.r86d253d1 for OlexSys, GUI svn.r7254)
;
_shelx_SHELXL_version_number       '2018/3'
_audit_contact_author_address      ?
_audit_contact_author_email        ?
_audit_contact_author_name         ''
_audit_contact_author_phone        ?
_publ_contact_author_id_orcid      ?
_publ_section_references
;
Dolomanov, O.V., Bourhis, L.J., Gildea, R.J, Howard, J.A.K. & Puschmann, H.
 (2009), J. Appl. Cryst. 42, 339-341.

Sheldrick, G.M. (2015). Acta Cryst. A71, 3-8.

Sheldrick, G.M. (2015). Acta Cryst. C71, 3-8.
;
_chemical_name_common              ?
_chemical_name_systematic          ?
_chemical_formula_moiety           'H2 O4 P, C2 H4 N3'
_chemical_formula_sum              'C2 H6 N3 O4 P'
_chemical_formula_weight           167.07
_chemical_melting_point            ?
loop_
  _atom_type_symbol
  _atom_type_description
  _atom_type_scat_dispersion_real
  _atom_type_scat_dispersion_imag
  _atom_type_scat_source
 'C' 'C' 0.0033 0.0016 'International Tables Vol C Tables 4.2.6.8 and 6.1.1.4'
 'H' 'H' 0.0000 0.0000 'International Tables Vol C Tables 4.2.6.8 and 6.1.1.4'
 'N' 'N' 0.0061 0.0033 'International Tables Vol C Tables 4.2.6.8 and 6.1.1.4'
 'O' 'O' 0.0106 0.0060 'International Tables Vol C Tables 4.2.6.8 and 6.1.1.4'
 'P' 'P' 0.1023 0.0942 'International Tables Vol C Tables 4.2.6.8 and 6.1.1.4'

_shelx_space_group_comment
;
The symmetry employed for this shelxl refinement is uniquely defined
by the following loop, which should always be used as a source of
symmetry information in preference to the above space-group names.
They are only intended as comments.
;
_space_group_crystal_system        'monoclinic'
_space_group_IT_number             14
_space_group_name_H-M_alt          'P 1 21/c 1'
_space_group_name_Hall             '-P 2ybc'
loop_
  _space_group_symop_operation_xyz
 'x, y, z'
 '-x, y+1/2, -z+1/2'
 '-x, -y, -z'
 'x, -y-1/2, z-1/2'

_cell_length_a                     9.2759(5)
_cell_length_b                     9.7820(6)
_cell_length_c                     7.1311(5)
_cell_angle_alpha                  90
_cell_angle_beta                   92.387(5)
_cell_angle_gamma                  90
_cell_volume                       646.49(7)
_cell_formula_units_Z              4
_cell_measurement_reflns_used      2963
_cell_measurement_temperature      293(2)
_cell_measurement_theta_max        30.3860
_cell_measurement_theta_min        2.2040
_shelx_estimated_absorpt_T_max     ?
_shelx_estimated_absorpt_T_min     ?
_exptl_absorpt_coefficient_mu      0.387
_exptl_absorpt_correction_T_max    1.00000
_exptl_absorpt_correction_T_min    0.68072
_exptl_absorpt_correction_type     multi-scan
_exptl_absorpt_process_details
;
CrysAlisPro 1.171.39.46 (Rigaku Oxford Diffraction, 2018)
Empirical absorption correction using spherical harmonics,
 implemented in SCALE3 ABSPACK scaling algorithm.
;
_exptl_absorpt_special_details     ?
_exptl_crystal_colour              'clear colourless'
_exptl_crystal_colour_lustre       clear
_exptl_crystal_colour_modifier     .
_exptl_crystal_colour_primary      colourless
_exptl_crystal_density_diffrn      1.716
_exptl_crystal_density_meas        ?
_exptl_crystal_density_method      ?
_exptl_crystal_description         plate
_exptl_crystal_F_000               344
_exptl_crystal_size_max            ?
_exptl_crystal_size_mid            ?
_exptl_crystal_size_min            ?
_exptl_transmission_factor_max     ?
_exptl_transmission_factor_min     ?
_diffrn_reflns_av_R_equivalents    0.0429
_diffrn_reflns_av_unetI/netI       0.0414
_diffrn_reflns_Laue_measured_fraction_full  0.999
_diffrn_reflns_Laue_measured_fraction_max  0.888
_diffrn_reflns_limit_h_max         12
_diffrn_reflns_limit_h_min         -12
_diffrn_reflns_limit_k_max         13
_diffrn_reflns_limit_k_min         -13
_diffrn_reflns_limit_l_max         8
_diffrn_reflns_limit_l_min         -9
_diffrn_reflns_number              4217
_diffrn_reflns_point_group_measured_fraction_full  0.999
_diffrn_reflns_point_group_measured_fraction_max  0.888
_diffrn_reflns_theta_full          25.242
_diffrn_reflns_theta_max           30.513
_diffrn_reflns_theta_min           3.028
_diffrn_ambient_temperature        293(2)
_diffrn_detector                   'CCD plate'
_diffrn_detector_area_resol_mean   ?
_diffrn_measured_fraction_theta_full  0.999
_diffrn_measured_fraction_theta_max  0.888
_diffrn_measurement_details
;
List of Runs (angles in degrees, time in seconds):

  # Type    Start    End  Width  t~exp~   \w     \q     \k     \f   Frames
--------------------------------------------------------------------------
  1  \w   -110.00  70.00   0.50   16.00    --  -20.00  45.00   0.00  360
  2  \w   -110.00  70.00   0.50   16.00    --  -20.00  45.00  90.00  360
;
_diffrn_measurement_device         'abstract diffractometer'
_diffrn_measurement_device_type   
 'dtrek-CrysAlisPro-abstract goniometer imported rigaku-d*trek images'
_diffrn_measurement_method         '\w scans'
_diffrn_orient_matrix_type        
 'CrysAlisPro convention (1999,Acta A55,543-557)'
_diffrn_orient_matrix_UB_11        -0.0009208000
_diffrn_orient_matrix_UB_12        0.0193581000
_diffrn_orient_matrix_UB_13        -0.0959124000
_diffrn_orient_matrix_UB_21        -0.0764869000
_diffrn_orient_matrix_UB_22        0.0038232000
_diffrn_orient_matrix_UB_23        -0.0013925000
_diffrn_orient_matrix_UB_31        0.0044141000
_diffrn_orient_matrix_UB_32        0.0696872000
_diffrn_orient_matrix_UB_33        0.0266353000
_diffrn_radiation_monochromator    graphite
_diffrn_radiation_probe            x-ray
_diffrn_radiation_type             'Mo K\a'
_diffrn_radiation_wavelength       0.71073
_diffrn_source                     'fine-focus sealed X-ray tube'
_diffrn_source_type                'Enhance (Mo) X-ray Source'
_reflns_Friedel_coverage           0.000
_reflns_Friedel_fraction_full      .
_reflns_Friedel_fraction_max       .
_reflns_number_gt                  1311
_reflns_number_total               1751
_reflns_odcompleteness_completeness  88.93
_reflns_odcompleteness_iscentric   1
_reflns_odcompleteness_theta       30.44
_reflns_special_details
;
 Reflections were merged by SHELXL according to the crystal
 class for the calculation of statistics and refinement.
 
 _reflns_Friedel_fraction is defined as the number of unique
 Friedel pairs measured divided by the number that would be
 possible theoretically, ignoring centric projections and
 systematic absences.
;
_reflns_threshold_expression       'I > 2\s(I)'
_computing_cell_refinement         'CrysAlisPro 1.171.39.46 (Rigaku OD, 2018)'
_computing_data_collection         'CrysAlisPro 1.171.39.46 (Rigaku OD, 2018)'
_computing_data_reduction          'CrysAlisPro 1.171.39.46 (Rigaku OD, 2018)'
_computing_molecular_graphics      'Olex2 1.5 (Dolomanov et al., 2009)'
_computing_publication_material    'Olex2 1.5 (Dolomanov et al., 2009)'
_computing_structure_refinement    'SHELXL 2018/3 (Sheldrick, 2015)'
_computing_structure_solution      'SHELXT 2018/2 (Sheldrick, 2018)'
_refine_diff_density_max           0.440
_refine_diff_density_min           -0.512
_refine_diff_density_rms           0.085
_refine_ls_extinction_coef         .
_refine_ls_extinction_method       none
_refine_ls_goodness_of_fit_ref     1.100
_refine_ls_hydrogen_treatment      refxyz
_refine_ls_matrix_type             full
_refine_ls_number_parameters       111
_refine_ls_number_reflns           1751
_refine_ls_number_restraints       0
_refine_ls_R_factor_all            0.0663
_refine_ls_R_factor_gt             0.0460
_refine_ls_restrained_S_all        1.100
_refine_ls_shift/su_max            0.000
_refine_ls_shift/su_mean           0.000
_refine_ls_structure_factor_coef   Fsqd
_refine_ls_weighting_details      
 'w=1/[\s^2^(Fo^2^)+(0.0714P)^2^+0.1113P] where P=(Fo^2^+2Fc^2^)/3'
_refine_ls_weighting_scheme        calc
_refine_ls_wR_factor_gt            0.1206
_refine_ls_wR_factor_ref           0.1359
_refine_special_details            ?
_olex2_refinement_description
;
1. Fixed Uiso
 At 1.2 times of:
  All C(H) groups
 At 1.5 times of:
  All O(H) groups
;
_atom_sites_solution_hydrogens     difmap
_atom_sites_solution_primary       dual
_atom_sites_solution_secondary     ?
loop_
  _atom_site_label
  _atom_site_type_symbol
  _atom_site_fract_x
  _atom_site_fract_y
  _atom_site_fract_z
  _atom_site_U_iso_or_equiv
  _atom_site_adp_type
  _atom_site_occupancy
  _atom_site_site_symmetry_order
  _atom_site_calc_flag
  _atom_site_refinement_flags_posn
  _atom_site_refinement_flags_adp
  _atom_site_refinement_flags_occupancy
  _atom_site_disorder_assembly
  _atom_site_disorder_group
 P1 P 0.15041(6) 0.61560(5) 0.36606(8) 0.0289(2) Uani 1 1 d . . . . .
 O1 O 0.28710(16) 0.69947(15) 0.3794(2) 0.0369(4) Uani 1 1 d . . . . .
 O2 O 0.03417(16) 0.67216(15) 0.4857(2) 0.0370(4) Uani 1 1 d . . . . .
 O3 O 0.18987(17) 0.46578(16) 0.4224(2) 0.0385(4) Uani 1 1 d . . . . .
 H3A H 0.118(4) 0.422(3) 0.450(5) 0.058 Uiso 1 1 d . U . . .
 O4 O 0.0940(2) 0.60216(17) 0.1574(2) 0.0395(4) Uani 1 1 d . . . . .
 H4 H 0.079(4) 0.674(3) 0.108(5) 0.059 Uiso 1 1 d . U . . .
 N1 N 0.5284(2) 0.6136(2) 0.2453(3) 0.0383(5) Uani 1 1 d . . . . .
 N3 N 0.6703(2) 0.4673(2) 0.1523(3) 0.0393(5) Uani 1 1 d . . . . .
 N2 N 0.5467(2) 0.4812(2) 0.2331(3) 0.0411(5) Uani 1 1 d . . . . .
 C1 C 0.6383(3) 0.6840(3) 0.1747(3) 0.0392(5) Uani 1 1 d . . . . .
 H1A H 0.642(3) 0.783(3) 0.174(4) 0.047 Uiso 1 1 d . U . . .
 C2 C 0.7307(3) 0.5875(3) 0.1140(4) 0.0421(6) Uani 1 1 d . . . . .
 H2 H 0.810(3) 0.594(3) 0.067(4) 0.050 Uiso 1 1 d . U . . .
 H3 H 0.703(4) 0.373(4) 0.137(5) 0.074(10) Uiso 1 1 d . . . . .
 H1 H 0.449(4) 0.648(4) 0.302(5) 0.074(10) Uiso 1 1 d . . . . .

loop_
  _atom_site_aniso_label
  _atom_site_aniso_U_11
  _atom_site_aniso_U_22
  _atom_site_aniso_U_33
  _atom_site_aniso_U_23
  _atom_site_aniso_U_13
  _atom_site_aniso_U_12
 P1 0.0248(3) 0.0227(3) 0.0398(3) 0.0006(2) 0.0084(2) -0.00095(19)
 O1 0.0285(8) 0.0261(8) 0.0569(10) -0.0008(7) 0.0110(7) -0.0037(6)
 O2 0.0308(8) 0.0300(8) 0.0513(9) -0.0068(7) 0.0146(6) -0.0031(6)
 O3 0.0290(8) 0.0278(9) 0.0595(10) 0.0086(7) 0.0103(7) 0.0000(6)
 O4 0.0486(10) 0.0298(9) 0.0404(9) 0.0007(6) 0.0045(7) -0.0019(7)
 N1 0.0305(10) 0.0303(10) 0.0545(12) -0.0043(8) 0.0064(8) 0.0014(7)
 N3 0.0311(9) 0.0325(11) 0.0544(12) -0.0042(8) 0.0020(8) 0.0032(8)
 N2 0.0346(10) 0.0296(10) 0.0595(12) -0.0013(8) 0.0066(9) -0.0001(8)
 C1 0.0352(11) 0.0303(12) 0.0527(14) -0.0032(9) 0.0092(10) -0.0017(9)
 C2 0.0311(12) 0.0397(13) 0.0560(15) -0.0048(11) 0.0100(11) -0.0028(10)

_geom_special_details
;
 All esds (except the esd in the dihedral angle between two l.s. planes)
 are estimated using the full covariance matrix.  The cell esds are taken
 into account individually in the estimation of esds in distances, angles
 and torsion angles; correlations between esds in cell parameters are only
 used when they are defined by crystal symmetry.  An approximate (isotropic)
 treatment of cell esds is used for estimating esds involving l.s. planes.
;
loop_
  _geom_bond_atom_site_label_1
  _geom_bond_atom_site_label_2
  _geom_bond_distance
  _geom_bond_site_symmetry_2
  _geom_bond_publ_flag
 P1 O1 1.5098(15) . ?
 P1 O2 1.5076(16) . ?
 P1 O3 1.5591(16) . ?
 P1 O4 1.5622(17) . ?
 O3 H3A 0.83(4) . ?
 O4 H4 0.79(3) . ?
 N1 N2 1.309(3) . ?
 N1 C1 1.345(3) . ?
 N1 H1 0.92(4) . ?
 N3 N2 1.312(3) . ?
 N3 C2 1.335(3) . ?
 N3 H3 0.98(4) . ?
 C1 H1A 0.97(3) . ?
 C1 C2 1.358(4) . ?
 C2 H2 0.83(3) . ?

loop_
  _geom_angle_atom_site_label_1
  _geom_angle_atom_site_label_2
  _geom_angle_atom_site_label_3
  _geom_angle
  _geom_angle_site_symmetry_1
  _geom_angle_site_symmetry_3
  _geom_angle_publ_flag
 O1 P1 O3 107.89(9) . . ?
 O1 P1 O4 110.67(10) . . ?
 O2 P1 O1 112.55(9) . . ?
 O2 P1 O3 111.41(9) . . ?
 O2 P1 O4 110.51(10) . . ?
 O3 P1 O4 103.41(9) . . ?
 P1 O3 H3A 111(2) . . ?
 P1 O4 H4 113(2) . . ?
 N2 N1 C1 112.2(2) . . ?
 N2 N1 H1 120(2) . . ?
 C1 N1 H1 128(2) . . ?
 N2 N3 C2 112.3(2) . . ?
 N2 N3 H3 115(2) . . ?
 C2 N3 H3 132(2) . . ?
 N1 N2 N3 104.49(19) . . ?
 N1 C1 H1A 122.4(16) . . ?
 N1 C1 C2 105.2(2) . . ?
 C2 C1 H1A 132.4(17) . . ?
 N3 C2 C1 105.7(2) . . ?
 N3 C2 H2 123(2) . . ?
 C1 C2 H2 131(2) . . ?

loop_
  _geom_hbond_atom_site_label_D
  _geom_hbond_atom_site_label_H
  _geom_hbond_atom_site_label_A
  _geom_hbond_distance_DH
  _geom_hbond_distance_HA
  _geom_hbond_distance_DA
  _geom_hbond_angle_DHA
  _geom_hbond_site_symmetry_A
  _geom_hbond_publ_flag
 O3 H3A O2 0.83(4) 1.76(4) 2.585(2) 179(3) 3_566 yes
 O4 H4 O2 0.79(3) 1.78(3) 2.574(2) 175(3) 4_575 yes
 N3 H3 O1 0.98(4) 1.71(4) 2.661(3) 165(3) 2_645 yes
 N1 H1 O1 0.92(4) 1.70(4) 2.609(3) 171(3) . yes

loop_
  _geom_torsion_atom_site_label_1
  _geom_torsion_atom_site_label_2
  _geom_torsion_atom_site_label_3
  _geom_torsion_atom_site_label_4
  _geom_torsion
  _geom_torsion_site_symmetry_1
  _geom_torsion_site_symmetry_2
  _geom_torsion_site_symmetry_3
  _geom_torsion_site_symmetry_4
  _geom_torsion_publ_flag
 N1 C1 C2 N3 -0.1(3) . . . . ?
 N2 N1 C1 C2 0.3(3) . . . . ?
 N2 N3 C2 C1 -0.1(3) . . . . ?
 C1 N1 N2 N3 -0.3(3) . . . . ?
 C2 N3 N2 N1 0.2(3) . . . . ?

_shelx_res_file
;
TITL kn2023c02b1_a.res in P2(1)/c
    kn2023c02b1.res
    created by SHELXL-2018/3 at 14:32:36 on 11-Jul-2025
REM Old TITL kn2023c02b1_a.res in Pc
REM SHELXT solution in P2(1)/c: R1 0.183, Rweak 0.005, Alpha 0.028
REM <I/s> 0.511 for 84 systematic absences, Orientation as input
REM Formula found by SHELXT: C8 O P
CELL 0.71073 9.2759 9.782 7.1311 90 92.387 90
ZERR 4 0.0005 0.0006 0.0005 0 0.005 0
LATT 1
SYMM -X,0.5+Y,0.5-Z
SFAC C H N O P
UNIT 8 24 12 16 4
EQIV $1 -X,1-Y,1-Z
EQIV $2 +X,1.5-Y,-0.5+Z
EQIV $3 1-X,-0.5+Y,0.5-Z

L.S. 50
PLAN  20
CONF
HTAB O3 O2_$1
HTAB O4 O2_$2
HTAB N1 O1
HTAB N3 O1_$3
BOND
list 4
MORE -1
BOND $H
fmap 2
acta
OMIT 1 0 0
REM <olex2.extras>
REM <HklSrc "%.\\KN2023c02b1.hkl">
REM </olex2.extras>

WGHT    0.071400    0.111300
FVAR       0.59648
P1    5    0.150415    0.615599    0.366059    11.00000    0.02479    0.02265 =
         0.03975    0.00065    0.00842   -0.00095
O1    4    0.287098    0.699470    0.379374    11.00000    0.02846    0.02612 =
         0.05695   -0.00083    0.01097   -0.00370
O2    4    0.034166    0.672156    0.485671    11.00000    0.03078    0.03002 =
         0.05127   -0.00679    0.01463   -0.00311
O3    4    0.189869    0.465778    0.422352    11.00000    0.02897    0.02780 =
         0.05950    0.00860    0.01027    0.00003
H3A   2    0.117647    0.421909    0.450163    11.00000   -1.50000
O4    4    0.093952    0.602163    0.157406    11.00000    0.04863    0.02976 =
         0.04038    0.00072    0.00453   -0.00187
H4    2    0.079163    0.673959    0.108214    11.00000   -1.50000
N1    3    0.528380    0.613622    0.245346    11.00000    0.03048    0.03028 =
         0.05452   -0.00426    0.00645    0.00139
N3    3    0.670348    0.467306    0.152317    11.00000    0.03111    0.03245 =
         0.05445   -0.00420    0.00196    0.00321
N2    3    0.546684    0.481246    0.233095    11.00000    0.03456    0.02956 =
         0.05952   -0.00135    0.00658   -0.00011
C1    1    0.638348    0.683964    0.174746    11.00000    0.03516    0.03033 =
         0.05274   -0.00317    0.00925   -0.00169
H1A   2    0.641527    0.783452    0.174283    11.00000   -1.20000
C2    1    0.730707    0.587471    0.113950    11.00000    0.03113    0.03967 =
         0.05605   -0.00479    0.00999   -0.00278
H2    2    0.810412    0.594059    0.066750    11.00000   -1.20000
H3    2    0.702592    0.373098    0.136543    11.00000    0.07383
H1    2    0.448926    0.647839    0.301534    11.00000    0.07401
HKLF 4


REM  kn2023c02b1_a.res in P2(1)/c
REM wR2 = 0.1359, GooF = S = 1.100, Restrained GooF = 1.100 for all data
REM R1 = 0.0460 for 1311 Fo > 4sig(Fo) and 0.0663 for all 1751 data
REM 111 parameters refined using 0 restraints

END

WGHT      0.0714      0.1113

REM Highest difference peak  0.440,  deepest hole -0.512,  1-sigma level  0.085
Q1    1   0.1305  0.6149  0.2535  11.00000  0.05    0.44
Q2    1   0.2634  0.6852  0.2774  11.00000  0.05    0.39
Q3    1   0.1650  0.5066  0.3014  11.00000  0.05    0.31
Q4    1   0.5242  0.4639  0.1334  11.00000  0.05    0.29
Q5    1   0.6664  0.8188  0.2982  11.00000  0.05    0.28
Q6    1   0.0577  0.6959  0.5866  11.00000  0.05    0.28
Q7    1   0.2938  0.6866  0.5088  11.00000  0.05    0.28
Q8    1   0.1817  0.5650  0.4959  11.00000  0.05    0.27
Q9    1   0.4840  0.3913  0.0929  11.00000  0.05    0.25
Q10   1   0.7846  0.6061 -0.0551  11.00000  0.05    0.24
Q11   1   0.1211  0.4555  0.3208  11.00000  0.05    0.23
Q12   1   0.2554  0.4115  0.2414  11.00000  0.05    0.23
Q13   1   0.5654  0.4933  0.3639  11.00000  0.05    0.23
Q14   1   0.7679  0.8180  0.2744  11.00000  0.05    0.23
Q15   1   0.1471  0.7038  0.2714  11.00000  0.05    0.23
Q16   1   0.0063  0.7045  0.3408  11.00000  0.05    0.22
Q17   1   0.1632  0.4494  0.5215  11.00000  0.05    0.21
Q18   1   0.1663  0.6886  0.4778  11.00000  0.05    0.21
Q19   1   0.0885  0.5683  0.1470  11.00000  0.05    0.21
Q20   1   0.0378  0.6808  0.3602  11.00000  0.05    0.20
;
_shelx_res_checksum                20963
_shelx_hkl_file
;
   1   0   0    0.00    0.11
   1   0   0    0.18    0.09
   2   0   0  160.78    3.12
  -2   0   0  173.09    3.20
   2   0   0  136.39    2.20
  -2   0   0  129.60    2.17
  -3   0   0  189.28    3.25
  -3   0   0  269.74    5.28
   3   0   0  205.99    3.44
   3   0   0  260.95    5.18
   4   0   0   25.65    1.38
  -4   0   0   23.26    1.33
   5   0   0  254.89    4.79
  -5   0   0  309.68    7.10
  -6   0   0  479.05    9.31
   6   0   0  415.96    6.75
  -7   0   0  168.36    4.69
  -7   0   0  250.48    8.01
  -8   0   0   12.13    1.45
  -8   0   0   14.16    1.90
  -9   0   0   59.56    4.12
  -9   0   0   54.74    3.20
 -10   0   0   82.67    4.09
 -10   0   0  120.07    6.65
 -11   0   0   10.42    2.80
 -11   0   0    5.00    1.41
 -12   0   0    1.62    2.04
   0   1   0    0.06    0.08
   0  -1   0    0.00    0.09
   0   1   0    0.29    0.08
   1  -1   0  673.33    4.74
  -1  -1   0  678.08    4.62
   1   1   0  664.19    4.57
   2  -1   0 1436.67    9.20
  -2  -1   0 1590.94   10.99
  -2   1   0 1264.95    5.15
   2   1   0 1274.70    7.81
  -2   1   0 1447.75    9.17
  -2  -1   0 1260.46    7.94
   3   1   0   82.28    2.37
  -3  -1   0   89.62    2.47
  -3  -1   0  120.84    4.02
  -3   1   0   83.31    1.86
   3   1   0  109.78    3.94
  -3   1   0  106.34    3.18
   3  -1   0  121.97    3.62
  -3   1   0   84.40    1.83
  -4  -1   0  290.60    5.09
  -4   1   0  303.43    4.14
   4   1   0  315.83    5.27
  -4   1   0  319.44    6.07
  -4   1   0  297.20    4.17
  -5  -1   0    0.34    0.82
   5   1   0   -0.09    0.41
  -5   1   0    0.22    0.32
  -5   1   0    0.23    0.51
  -5   1   0    0.03    0.32
  -6   1   0  104.89    3.19
   6   1   0  100.20    3.73
  -7   1   0   36.32    2.86
  -7   1   0   30.94    1.90
   7   1   0   26.67    1.97
  -7  -1   0   42.45    3.70
  -8  -1   0  245.38    6.59
  -8   1   0  231.63    5.53
  -8   1   0  319.41    9.46
  -8  -1   0  308.27    9.34
  -9  -1   0    2.58    0.99
  -9   1   0    1.93    0.76
  -9   1   0    3.95    1.67
  -9  -1   0    4.83    1.61
 -10  -1   0   11.76    1.80
 -10   1   0   10.93    1.51
 -10  -1   0   11.09    2.27
 -11   1   0    2.77    1.71
 -11  -1   0    3.33    1.40
 -11  -1   0    3.16    1.73
 -12   1   0    8.61    2.12
 -12  -1   0   14.95    3.31
   0   2   0  621.81    4.27
   0  -2   0  623.96    4.33
   0   2   0  630.56    4.80
  -1   2   0   96.15    2.09
   1  -2   0   94.75    1.18
   1   2   0   97.07    2.11
   1  -2   0   87.82    1.95
  -1  -2   0   97.28    2.15
   2  -2   0   18.12    1.21
   2   2   0   20.38    1.17
  -2  -2   0   20.56    1.16
  -2   2   0   22.17    1.17
  -3  -2   0  961.02    8.79
   3  -2   0 1010.88    9.89
  -3  -2   0 1035.91   12.48
   3   2   0  962.46    8.70
  -3   2   0 1004.66    5.01
  -3   2   0  976.09    9.09
  -4   2   0   21.10    1.53
  -4  -2   0   21.25    2.30
  -4   2   0   20.37    0.94
   4   2   0   21.52    1.50
  -5   2   0    2.85    0.49
  -5   2   0    2.60    0.40
  -5   2   0    2.68    0.77
  -5  -2   0    1.66    1.04
   5   2   0    2.86    0.68
  -6   2   0   35.81    1.64
  -6  -2   0   37.11    3.06
  -6   2   0   31.63    1.65
  -6   2   0   40.09    2.64
   6   2   0   38.84    2.39
  -7   2   0    2.75    0.99
   7   2   0    3.55    0.97
  -7   2   0    2.90    0.63
  -7  -2   0    1.21    1.14
   8   2   0   40.50    2.73
  -8   2   0   46.18    2.27
  -9   2   0   25.56    2.82
  -9  -2   0   26.42    2.50
  -9   2   0   24.33    1.81
  -9  -2   0   31.90    3.82
 -10   2   0    2.16    1.24
 -10  -2   0    2.00    0.96
 -10  -2   0    2.15    1.39
 -11  -2   0   -0.56    1.35
 -11  -2   0    3.42    1.77
 -11   2   0    0.06    1.35
 -12   2   0    6.81    2.25
 -12  -2   0    7.77    1.97
 -12  -2   0    6.79    2.12
   0  -3   0   -0.02    0.25
   0  -3   0    0.20    0.17
   0   3   0    0.59    0.20
   0   3   0   -0.23    0.26
  -1   3   0   30.92    1.38
  -1  -3   0   33.55    1.55
   1   3   0   34.26    1.49
  -1  -3   0   30.20    1.34
   1  -3   0   29.20    0.93
   1  -3   0   32.23    1.51
   2   3   0  341.60    5.15
   2  -3   0  329.27    2.28
  -2  -3   0  348.31    5.41
   2  -3   0  308.55    4.87
  -2   3   0  323.02    2.21
  -2   3   0  321.19    4.92
   3   3   0  819.29    8.71
  -3   3   0  787.28    8.42
   4   3   0    2.70    0.61
  -4   3   0    1.71    0.54
  -4   3   0    2.54    0.29
  -4   3   0    2.15    0.24
  -5   3   0  588.79    4.96
  -5   3   0  576.29    4.68
  -6   3   0   11.92    0.89
   6   3   0   13.48    1.60
  -6   3   0   11.89    1.58
  -7   3   0    0.68    0.51
  -7  -3   0    1.34    1.01
   7   3   0   -0.01    0.57
  -7   3   0    0.74    0.75
  -8  -3   0    2.52    1.83
  -8   3   0    3.31    1.14
   8   3   0    3.38    1.05
  -9   3   0   20.83    2.63
  -9  -3   0   25.51    4.06
 -10  -3   0   20.54    2.47
 -10  -3   0   22.99    4.19
 -10   3   0   20.46    2.57
 -11   3   0   57.03    4.33
 -11  -3   0   67.13    6.00
 -11  -3   0   68.48    4.78
 -12  -3   0   31.85    4.61
 -12  -3   0   27.36    3.38
   0   4   0  781.32    7.64
   0  -4   0  787.45    7.04
   0  -4   0  798.03    8.23
   0   4   0  773.61    6.89
  -1  -4   0  598.42    7.66
   1  -4   0  609.60    5.23
   1   4   0  620.91    6.92
  -1   4   0  612.60    5.12
   1  -4   0  602.79    7.51
  -1  -4   0  617.19    6.90
  -1   4   0  589.95    6.69
  -2   4   0  100.40    1.67
  -2   4   0   94.91    2.92
   2   4   0   98.44    3.04
   2  -4   0  103.07    1.72
   3   4   0  358.58    6.25
  -3   4   0  355.05    6.20
  -4   4   0  121.24    3.85
   4   4   0  144.10    4.37
   5   4   0   75.59    3.34
  -5   4   0   71.05    3.29
   6   4   0   22.70    2.10
  -6   4   0   17.77    0.76
  -6   4   0   21.69    0.82
  -6   4   0   16.99    1.78
   7   4   0  100.11    4.49
  -7   4   0   91.70    2.00
  -8  -4   0   50.89    5.49
  -8   4   0   72.68    3.89
  -9   4   0   52.45    3.72
  -9  -4   0   59.83    6.81
   9   4   0   56.09    3.68
 -10  -4   0   63.57    4.27
 -10   4   0   51.55    3.88
 -10  -4   0   56.70    7.00
 -11  -4   0   16.05    2.62
 -11  -4   0   17.62    4.02
 -11   4   0   14.53    2.59
 -12  -4   0    4.24    1.83
   0   5   0    1.03    0.38
   0  -5   0   -0.07    0.37
   0   5   0    0.25    0.35
  -1   5   0  143.64    2.99
   1   5   0  140.95    3.58
   1  -5   0  137.36    2.89
  -1   5   0  131.12    3.48
   2   5   0  780.78    9.23
  -2   5   0  772.32    8.90
   3  -5   0    3.02    0.29
  -3   5   0    2.40    0.68
  -3   5   0    3.18    0.29
   3   5   0    2.42    0.66
  -4   5   0   28.57    2.12
   4   5   0   31.24    2.18
   5   5   0    6.88    1.16
  -5   5   0    6.36    1.17
  -6   5   0   13.90    1.70
   6   5   0   18.56    1.99
   7   5   0    3.83    1.11
  -7   5   0    1.54    0.86
   8   5   0  147.10    6.14
  -8   5   0  101.94    5.12
  -9   5   0    1.14    1.14
   9   5   0    2.17    1.08
  -9  -5   0    0.63    1.30
 -10  -5   0   -0.03    1.09
 -10   5   0    1.10    1.27
 -10  -5   0    0.54    1.57
 -11   5   0   -1.14    1.41
 -11  -5   0    1.94    1.70
 -11  -5   0   -2.67    2.10
   0   6   0   15.92    1.39
   0   6   0   16.01    1.25
  -1   6   0   37.70    2.05
   1   6   0   38.14    2.04
  -1   6   0   38.19    1.68
   1  -6   0   32.47    1.69
  -2   6   0   46.36    2.34
   2   6   0   46.53    2.38
  -3   6   0  199.06    2.62
   3   6   0  188.63    5.17
  -3   6   0  190.27    5.07
   4   6   0   29.03    2.22
  -4   6   0   25.60    2.14
  -5   6   0   49.10    2.99
   5   6   0   52.50    3.16
   6   6   0    9.27    1.56
  -6   6   0    6.44    1.38
  -7   6   0    7.78    1.66
   7   6   0   13.31    1.91
  -8   6   0   15.48    2.28
   8   6   0   25.10    2.75
  -9   6   0    2.55    1.22
   9   6   0    9.32    2.00
 -10   6   0    1.43    1.30
 -10  -6   0    2.45    1.46
 -10  -6   0    0.15    2.02
 -11  -6   0    0.90    1.37
 -11  -6   0   -1.88    2.09
   0   7   0    0.08    0.38
   0   7   0   -0.07    0.51
  -1   7   0   99.43    2.94
   1   7   0   96.14    3.50
  -1   7   0  100.91    3.73
   2   7   0  644.80    9.38
  -2   7   0  656.29    6.82
  -3   7   0   21.15    1.80
   3  -7   0   24.27    1.12
   3   7   0   23.12    1.96
  -3   7   0   23.50    1.10
   4   7   0  174.39    5.65
  -4   7   0  171.12    5.30
   5   7   0  513.91   10.38
  -5   7   0  482.81    9.77
  -6   7   0    3.76    1.31
   6   7   0    3.71    1.19
   7   7   0   21.75    2.46
  -7   7   0   14.23    2.28
   8   7   0   19.30    2.66
  -8   7   0   13.43    2.47
   9   7   0   -0.09    1.05
  -9  -7   0    0.40    1.71
  -9   7   0    0.19    1.18
 -10  -7   0   -1.42    1.96
 -10   7   0    0.46    1.38
   0   8   0   56.47    3.29
   0   8   0   57.60    2.73
   1   8   0    6.53    1.04
  -1   8   0    7.25    1.01
  -1   8   0    6.29    1.14
  -2   8   0   15.85    1.26
  -2   8   0   13.39    1.60
   2   8   0   15.15    1.66
  -3   8   0  436.69    5.17
  -3   8   0  434.46    8.37
  -4   8   0   70.73    3.64
   4   8   0   75.66    4.07
  -5   8   0    8.49    1.56
   5   8   0    4.95    1.34
   6   8   0   33.46    3.07
  -6   8   0   21.17    2.44
  -7   8   0   35.36    3.32
   7   8   0   40.40    3.50
  -8  -8   0   -0.52    1.74
  -8   8   0    1.37    1.25
   8   8   0    2.44    1.39
   9   8   0    0.77    1.33
  -9   8   0    1.76    1.49
  -9  -8   0   -1.66    2.24
   0   9   0   -0.58    0.70
   0   9   0    0.88    0.94
  -1   9   0    3.41    0.80
   1   9   0    2.26    0.87
  -1   9   0    0.98    0.72
   2   9   0   33.79    2.56
  -2   9   0   31.12    2.49
  -2   9   0   32.49    1.88
  -3   9   0   12.43    1.67
   3   9   0   11.74    1.76
   4   9   0    1.20    1.05
  -4   9   0   -0.27    0.79
   5   9   0   10.80    1.89
  -5   9   0   11.17    1.74
   6   9   0    4.75    1.44
  -6   9   0    3.09    1.15
  -7   9   0    1.10    1.24
   7   9   0    0.21    1.17
  -8   9   0    3.16    1.87
   8   9   0    3.00    1.50
  -9   9   0   25.67    3.66
   0  10   0  205.89    6.07
   1  10   0    0.69    0.74
  -1  10   0   -0.44    0.86
  -1  10   0    1.33    0.77
   2  10   0    3.40    1.18
  -2  10   0    1.00    0.89
   3  10   0   16.48    2.16
  -3  10   0   15.10    1.91
  -4  10   0    6.10    1.46
   4  10   0    3.40    1.23
   5  10   0   38.55    3.36
  -5  10   0   36.61    3.12
   6  10   0    1.30    1.09
  -6  10   0    0.15    1.19
   7  10   0   36.72    3.85
  -7  10   0   29.39    3.18
  -8  10   0    4.88    1.94
   0  11   0   -0.14    0.91
  -1  11   0   71.78    4.75
   1  11   0  115.97    5.02
  -2  11   0   21.05    2.32
   2  11   0   31.03    2.74
  -3  11   0    2.46    1.21
   3  11   0    2.88    1.34
   4  11   0   -1.46    1.18
  -4  11   0    0.44    1.06
   5  11   0   54.04    4.38
  -5  11   0   50.50    3.74
   6  11   0   84.81    5.58
  -6  11   0   65.33    4.31
  -7  11   0    2.67    1.53
  -7 -11   0    3.55    2.35
   2  12   0   24.09    3.04
  -2  12   0   10.99    2.02
   3  12   0   66.18    4.88
  -3  12   0   26.76    2.85
  -4  12   0   16.48    2.39
   4  12   0   16.22    2.56
   5  12   0    1.81    1.35
  -5  12   0    0.53    1.33
  -6  12   0   29.56    3.39
   1 -13   0   -4.66    4.03
   3  13   0   15.40    2.47
  -3  13   0    5.15    1.94
   4  13   0   -1.19    1.67
  -4  13   0   -0.43    1.64
 -12   0   1   -1.88    2.27
 -11   0   1    0.02    1.65
 -10   0   1    1.22    1.00
 -10   0   1   -0.66    1.21
  -9   0   1    0.15    1.22
   9   0  -1   -0.32    0.64
  -8   0   1    0.51    0.85
   8   0  -1   -0.65    0.66
   7   0  -1   -0.47    0.51
  -7   0   1   -0.15    0.81
   6   0  -1    0.56    0.44
  -6   0   1    0.15    0.75
  -5   0   1    0.20    0.62
   5   0  -1   -0.09    0.33
  -4   0   1    0.31    0.32
  -4   0   1    1.39    0.69
   4   0  -1    0.69    0.34
  -3   0   1    0.06    0.20
  -3   0   1    0.30    0.41
   3   0  -1    0.19    0.21
   3   0  -1   -0.18    0.47
   2   0  -1    0.28    0.17
  -2   0   1    0.05    0.16
   1   0  -1   -0.02    0.11
  -1   0   1    0.17    0.13
   0   0  -1    0.19    0.12
   0   0   1    0.19    0.11
  -1   0  -1    0.23    0.14
   1   0   1   -0.03    0.16
   1   0   1    0.20    0.19
  -1   0  -1    0.44    0.17
   2   0   1    0.05    0.23
  -2   0  -1   -0.12    0.26
   2   0   1    0.35    0.28
  -2   0  -1    0.04    0.17
  -3   0  -1    0.49    0.38
  -3   0  -1    0.07    0.19
   3   0   1   -0.25    0.37
  -3   0  -1    0.11    0.26
  -4   0  -1    0.17    0.34
  -4   0  -1   -0.10    0.24
  -4   0  -1    0.29    0.41
  -5   0  -1   -0.09    0.28
  -5   0  -1    0.85    0.63
  -6   0  -1   -0.06    0.50
  -6   0  -1    0.38    0.36
  -7   0  -1    0.10    0.46
  -7   0  -1   -0.28    0.86
  -8   0  -1    0.02    0.58
  -8   0  -1    0.87    1.10
  -9   0  -1   -0.73    1.31
  -9   0  -1   -0.48    0.77
 -10   0  -1   -0.78    1.34
 -10   0  -1    0.45    0.77
 -11   0  -1    0.08    0.96
 -11   0  -1    1.72    1.55
 -12   0  -1   -0.51    1.50
 -12  -1   1    2.32    2.06
 -12   1   1    0.61    1.75
 -11   1   1    1.02    1.65
 -11  -1   1    1.15    1.26
 -11  -1   1    1.33    1.46
 -10   1   1   10.65    2.51
 -10   1   1    6.03    1.27
  -9   1   1   13.91    1.55
  -9   1   1   16.75    2.49
   9   1  -1   17.77    2.17
  -9  -1   1   11.33    2.57
  -8   1   1  226.54    7.35
   8   1  -1  215.07    6.18
   8  -1  -1  209.30    5.23
   7  -1  -1  184.47    4.56
  -7   1   1  181.44    6.22
   6  -1  -1   66.18    2.58
  -6   1   1   84.11    4.09
  -6  -1   1   73.37    4.41
   6   1  -1   56.34    2.61
  -5   1   1 1223.05   13.94
  -5  -1   1 1187.06   14.82
   5   1  -1 1086.78   10.70
   5  -1  -1 1067.94    8.59
  -5   1   1 1058.73    9.00
   4  -1  -1    0.95    0.31
  -4   1   1    0.43    0.45
  -4   1   1    0.04    0.24
   4   1  -1   -0.20    0.29
   3  -1  -1  496.32    6.84
  -3   1   1  437.71    7.43
  -3  -1   1  537.68    6.02
   3  -1  -1  542.55    4.56
   3   1  -1  410.87   11.95
  -3   1   1  530.70    4.40
   3   1  -1  526.74    5.93
  -3  -1   1  570.44    8.59
  -2  -1   1 3016.05   13.11
   2  -1  -1 2988.55    8.71
   1  -1  -1  291.07    2.43
  -1   1   1  286.15    2.41
   1   1  -1  282.95    3.30
  -1  -1   1  283.02    3.26
   0  -1   1  195.53    2.62
   0  -1   1  202.80    2.61
   0  -1  -1  190.26    2.31
   0   1   1  190.10    2.33
   0   1  -1  192.06    2.50
   0   1  -1  193.51    2.52
  -1   1  -1  744.80    5.46
   1  -1   1  709.81    4.77
  -1  -1  -1  712.82    5.33
   1   1   1  738.01    5.62
  -1   1  -1  712.56    4.95
  -2   1  -1 2246.02   10.68
  -2  -1  -1 2237.29   11.32
  -3  -1  -1  463.88    6.17
  -3  -1  -1  491.27    6.82
   3  -1   1  418.26    4.92
  -3   1  -1  443.45    6.03
  -3  -1  -1  432.42    5.84
  -3   1  -1  423.64    4.81
   3  -1   1  495.82    6.65
  -4   1  -1   11.95    0.94
  -4   1  -1   13.83    1.00
  -4   1  -1   13.32    1.23
  -4  -1  -1   12.98    1.18
  -5   1  -1    2.75    0.57
  -5   1  -1    3.03    0.76
  -5  -1  -1    2.99    0.65
  -5  -1  -1    4.16    0.89
  -6  -1  -1  237.38    5.72
  -6  -1  -1  293.88    7.32
  -6   1  -1  222.05    4.78
  -6   1  -1  268.42    7.08
  -7  -1  -1    0.50    0.81
  -7   1  -1   -0.05    0.48
  -7  -1  -1    0.56    0.55
  -7   1  -1    0.11    0.71
  -8   1  -1   82.13    4.54
  -8  -1  -1   88.78    4.80
  -8  -1  -1   78.95    3.70
  -9   1  -1   57.74    3.06
  -9   1  -1   53.77    3.77
  -9  -1  -1   58.94    3.39
 -10  -1  -1    2.46    1.00
 -10  -1  -1    4.78    1.86
 -10   1  -1    4.05    1.49
 -10   1  -1    4.79    1.21
 -11  -1  -1   15.46    2.19
 -11   1  -1   12.04    2.17
 -12   1  -1    8.57    2.33
 -12  -1  -1    7.66    2.36
 -12  -2   1    5.22    1.83
 -12   2   1    7.77    2.32
 -12  -2   1    5.68    2.68
 -11   2   1    6.16    1.61
 -11  -2   1    5.20    1.65
 -11  -2   1    1.55    1.88
 -10  -2   1   48.53    5.27
 -10   2   1   50.52    4.24
  10   2  -1   39.85    3.04
   9   2  -1   14.57    1.86
  -9  -2   1   14.85    3.10
  -9   2   1   15.69    2.33
  -9   2   1   13.19    1.39
  -8   2   1  582.63    7.97
  -8   2   1  584.02   12.30
   8   2  -1  581.79   10.61
   7   2  -1  225.75    6.01
  -7   2   1  238.87    4.74
  -7  -2   1  237.61    8.35
  -6   2   1    0.58    0.36
  -6   2   1    0.26    0.78
   6   2  -1   -0.12    0.41
   6  -2  -1    0.21    0.29
   5   2  -1  225.04    5.20
  -5   2   1  337.78    8.13
   5  -2  -1  238.35    3.69
  -5  -2   1  320.28    8.68
  -5   2   1  232.20    3.51
   4  -2  -1   47.05    1.31
   4   2  -1   42.38    2.08
  -4   2   1   47.48    1.33
   3  -2  -1  392.02    2.95
  -3   2   1  417.65    6.08
   3   2  -1  366.07    5.59
  -3   2   1  387.08    2.94
  -3  -2   1  359.04    5.54
  -2  -2   1   48.42    1.83
   2   2  -1   48.26    1.79
  -1   2   1  847.82    4.45
   1  -2  -1  789.01    4.06
  -1  -2   1  831.26    7.51
   1  -2  -1  880.12    5.79
   1   2  -1  807.84    6.69
  -1   2   1  789.74    4.91
  -1  -2   1  812.04    6.56
   0  -2  -1 3114.62   10.19
   0  -2  -1 3211.12    8.71
   0   2  -1 3181.34   12.72
   0  -2   1 3158.64   12.05
   0   2  -1 3156.36   11.71
   1  -2   1  141.57    2.33
   1  -2   1  150.77    3.10
  -1   2  -1  146.55    2.39
  -1  -2  -1  150.13    2.80
  -1   2  -1  148.91    2.96
   2  -2   1    8.16    0.79
   2  -2   1    7.97    0.58
  -2   2  -1    7.56    0.55
  -2  -2  -1    7.20    0.78
  -2   2  -1    7.55    0.72
  -2  -2  -1    9.53    0.91
  -3   2  -1  197.09    2.92
   3  -2   1  200.31    3.20
  -3  -2  -1  201.36    4.40
  -3   2  -1  207.20    4.25
  -4  -2  -1   94.89    3.15
  -4   2  -1   85.90    2.25
  -4  -2  -1   95.85    3.44
  -4   2  -1   91.81    3.11
   4  -2   1   98.70    2.52
  -5   2  -1   99.34    2.67
  -5   2  -1  106.94    2.99
  -5   2  -1  105.84    3.87
  -6   2  -1   69.07    2.43
  -6  -2  -1   73.03    3.41
  -6   2  -1   68.34    3.43
  -7   2  -1    8.26    1.48
  -7  -2  -1    5.91    1.93
  -7   2  -1    9.96    1.06
  -7  -2  -1    7.70    1.31
  -8  -2  -1   79.26    3.94
  -8   2  -1   73.91    3.05
  -8   2  -1   73.12    4.17
  -9   2  -1  293.98    8.83
  -9  -2  -1  282.65    7.87
  -9   2  -1  286.27    6.44
 -10  -2  -1   32.57    3.43
 -10  -2  -1   26.01    2.42
 -10   2  -1   31.79    3.22
 -11  -2  -1    4.21    1.50
 -11   2  -1    4.80    1.49
 -11  -2  -1    5.96    2.14
 -12  -2  -1    8.93    2.79
 -12  -2  -1    6.93    2.13
 -12   2  -1    7.32    2.18
 -12   3   1    3.27    1.78
 -12  -3   1    2.64    1.69
 -11  -3   1    0.68    1.91
 -11   3   1    0.65    1.29
  11   3  -1    1.31    1.20
 -10  -3   1   55.57    6.63
 -10   3   1   55.87    4.36
  10   3  -1   68.66    4.68
   9   3  -1   20.99    2.32
  -9   3   1   17.88    2.29
  -8   3   1   21.89    1.38
  -8  -3   1   16.88    2.94
  -8   3   1   20.47    2.34
  -7   3   1   48.95    1.76
   7   3  -1   48.40    2.89
  -7   3   1   49.21    3.20
  -7  -3   1   45.49    4.55
  -6   3   1  359.06    4.00
  -6   3   1  367.54    7.91
   6   3  -1  360.97    7.24
  -6   3   1  360.08    4.01
   5   3  -1   44.10    2.46
  -5   3   1   38.76    1.00
  -5   3   1   39.02    2.47
  -5   3   1   40.73    1.04
  -4   3   1    0.34    0.48
   4   3  -1    0.31    0.46
   3   3  -1   76.29    2.74
   3  -3  -1   80.43    2.84
  -3   3   1   74.38    2.36
  -2   3   1    9.12    0.74
   2   3  -1   10.03    0.93
   1  -3  -1   48.24    1.58
   1  -3  -1   49.77    1.20
  -1   3   1   51.69    1.61
   1   3  -1   51.57    1.86
   1  -3  -1   52.66    1.34
  -1  -3   1   44.51    1.97
  -1  -3   1   50.35    1.84
   0   3  -1  425.72    5.50
   0  -3  -1  433.04    4.26
   0  -3  -1  437.68    4.64
   0  -3  -1  430.83    4.70
   0   3  -1  419.21    4.87
   0   3   1  439.41    4.32
   0  -3   1  415.45    4.84
   0  -3   1  427.58    5.71
  -1   3  -1  670.56    7.17
  -1  -3  -1  666.26    6.84
   1  -3   1  671.55    7.44
   1   3   1  676.83    6.67
  -1   3  -1  654.78    5.65
   1  -3   1  667.59    5.95
  -2   3  -1  110.74    2.17
   2  -3   1  114.32    2.27
   2   3   1  113.14    3.04
  -2  -3  -1  117.00    3.16
  -2   3  -1  113.13    3.10
  -3   3  -1  336.42    3.84
  -3   3  -1  328.43    5.62
   3  -3   1  346.33    4.06
   3   3   1  350.36    5.85
   4   3   1   74.07    2.90
   4  -3   1   65.71    1.86
  -4   3  -1   70.15    2.88
  -4   3  -1   74.54    1.98
  -5   3  -1   39.16    1.54
  -5   3  -1   39.59    1.67
   5   3   1   42.91    2.48
  -5   3  -1   37.41    2.29
  -6   3  -1   60.37    2.35
  -6  -3  -1   63.45    3.19
  -6   3  -1   62.68    2.17
  -7   3  -1  188.51    4.15
  -7  -3  -1  168.42    8.24
  -7   3  -1  160.80    5.43
  -7  -3  -1  202.41    6.08
  -8   3  -1   35.28    1.96
  -8  -3  -1   32.26    2.75
  -8  -3  -1   39.96    4.07
  -8   3  -1   31.09    2.66
  -9   3  -1    1.01    0.98
  -9  -3  -1    0.56    1.26
  -9  -3  -1    2.11    1.08
 -10  -3  -1    4.08    1.35
 -10   3  -1    5.05    1.55
 -10  -3  -1    4.55    1.88
 -11  -3  -1   51.04    3.83
 -11  -3  -1   57.95    5.19
 -12  -3  -1    6.15    1.97
 -12  -3  -1   10.11    2.61
 -12  -4   1    0.25    1.46
 -11   4   1   28.68    3.11
 -11  -4   1   25.79    5.34
  11   4  -1   32.75    3.22
  10   4  -1    1.88    1.14
 -10   4   1    1.22    1.09
 -10  -4   1    1.46    2.12
  -9   4   1   -0.93    1.03
   9   4  -1   -0.05    0.85
  -9  -4   1    0.22    1.10
  -8   4   1   11.27    1.83
   8   4  -1   13.25    1.84
  -7   4   1   20.31    2.18
   7   4  -1   28.28    2.38
   6   4  -1  110.60    4.26
  -6   4   1   96.87    3.87
   5   4  -1   31.70    2.20
  -5   4   1   28.00    1.95
  -4   4   1  112.98    3.64
   4   4  -1  108.28    3.80
   3   4  -1  278.81    5.63
  -3   4   1  264.50    4.89
   2  -4  -1   51.46    1.06
   2   4  -1   54.90    2.32
  -2   4   1   51.49    2.01
   2  -4  -1   53.77    1.12
  -1   4   1   19.10    1.16
   1   4  -1   18.75    1.23
   1  -4  -1   22.01    0.98
   1  -4  -1   22.47    1.05
   1  -4  -1   19.26    1.23
   0  -4  -1  232.26    4.01
   0   4  -1  224.12    4.44
   0   4   1  224.27    3.72
   0  -4  -1  232.20    3.95
   0   4  -1  215.53    3.87
   0  -4   1  225.53    4.14
   0   4   1  226.10    3.75
  -1  -4  -1  939.96    8.45
   1  -4   1  953.24    7.82
   1   4   1  998.87    8.99
  -1   4  -1  964.67    7.59
  -1  -4  -1  995.89    9.31
   2  -4   1   51.78    1.66
  -2   4  -1   51.61    2.29
  -2   4  -1   52.28    1.66
   3  -4   1   69.23    1.87
  -3   4  -1   67.14    2.83
   4  -4   1   67.25    1.90
  -4   4  -1   69.19    3.00
  -5   4  -1    0.43    0.45
   5  -4   1    1.67    0.48
   5   4   1    1.29    0.58
  -6  -4  -1    1.54    1.11
   6   4   1    2.93    0.99
  -6   4  -1    0.58    0.56
  -6   4  -1    1.33    0.52
  -7   4  -1   66.70    4.10
  -7  -4  -1   73.12    3.98
  -8   4  -1    9.74    1.69
  -8  -4  -1   12.75    1.81
  -8  -4  -1   10.21    2.39
  -9   4  -1   13.04    2.06
  -9  -4  -1   12.77    1.95
  -9  -4  -1   11.29    2.68
 -10   4  -1   -0.69    1.27
 -10  -4  -1   -0.01    1.04
 -10  -4  -1   -0.15    1.37
 -11  -4  -1    5.45    1.81
 -11  -4  -1    2.69    2.02
 -11   4  -1    2.01    1.52
 -12  -4  -1   12.28    2.29
 -11   5   1    6.30    2.42
 -11  -5   1    3.80    2.64
  11   5  -1    3.53    1.50
  10   5  -1   97.90    5.49
 -10  -5   1   80.21    6.65
 -10   5   1   79.65    5.22
   9   5  -1   13.88    2.13
  -9   5   1    9.99    2.07
   8   5  -1    7.18    1.48
  -8   5   1    5.92    1.47
   7   5  -1    3.19    0.98
  -7   5   1    3.91    1.28
  -6   5   1  110.13    4.33
   6   5  -1  116.51    4.61
   5   5  -1  351.06    7.65
  -5   5   1  332.38    6.96
  -4   5   1  126.79    4.05
   4   5  -1  128.43    4.36
  -3   5   1  950.55   10.20
   3   5  -1  984.33   11.15
  -2   5   1  134.46    3.50
   2   5  -1  127.13    3.80
   2  -5  -1  122.84    1.99
   2  -5  -1  138.32    2.31
   1   5  -1  182.52    4.04
  -1   5   1  188.69    3.91
   1  -5  -1  185.91    3.31
   1  -5  -1  198.08    3.45
   0   5  -1  101.74    3.31
   0  -5  -1  112.44    3.10
   0   5  -1  100.40    2.84
   0   5   1  111.03    2.99
   0  -5  -1  105.84    3.13
   0   5   1  100.26    2.73
  -1   5  -1   12.64    1.19
   1  -5   1   11.29    1.01
  -1   5  -1   10.50    0.89
   2  -5   1  220.90    3.85
  -2   5  -1  214.51    3.66
   2   5   1  229.00    5.21
  -2   5  -1  220.32    5.08
  -3   5  -1   63.58    3.04
   3   5   1   63.59    2.94
   3  -5   1   61.64    1.86
  -4   5  -1  375.81    7.47
   4  -5   1  382.39    4.55
  -5   5  -1  138.95    2.58
   5  -5   1  131.47    2.71
   5   5   1  128.44    4.65
  -5   5  -1  132.63    4.75
  -6   5  -1   52.75    3.11
   6   5   1   56.83    3.28
  -6   5  -1   56.85    1.72
  -7   5  -1    5.68    1.33
  -7  -5  -1    8.85    1.61
  -8   5  -1    7.54    1.74
  -8  -5  -1   11.30    1.83
  -9  -5  -1   17.25    2.36
  -9   5  -1   14.12    2.26
 -10  -5  -1   12.63    3.54
 -10   5  -1    6.64    2.01
 -10  -5  -1   14.63    2.39
 -11   5  -1   69.80    5.68
 -11  -5  -1   71.49    7.44
 -11   6   1   26.14    3.73
  11   6  -1   32.38    3.54
  10   6  -1   28.61    3.24
 -10   6   1   19.22    2.99
  -9   6   1    6.70    2.01
   9   6  -1    7.70    1.87
  -8   6   1    1.61    1.28
   8   6  -1    1.96    1.07
  -8  -6   1   -0.37    1.43
  -7   6   1   89.26    4.26
   7   6  -1  110.31    5.00
  -6   6   1   77.40    3.90
   6   6  -1   77.65    3.89
   5   6  -1  216.39    6.33
  -5   6   1  204.42    5.84
  -4   6   1  485.60    8.24
   4   6  -1  489.66    9.00
   3   6  -1  375.98    7.59
  -3   6   1  381.31    6.88
   2  -6  -1  280.27    3.67
   2   6  -1  283.19    5.96
   2  -6  -1  293.36    4.04
  -2   6   1  284.46    5.43
  -1   6   1  164.75    4.01
   1  -6  -1  160.49    3.58
   1   6  -1  163.71    4.27
   0   6  -1  697.08    8.26
   0   6   1  715.31    8.54
   0   6  -1  688.15    9.50
   0   6   1  725.41    8.00
  -1   6  -1   64.65    2.83
  -1   6  -1   67.66    2.34
  -2   6  -1   37.76    2.24
  -2   6  -1   40.30    1.73
   3  -6   1  421.85    5.42
  -3   6  -1  409.36    7.62
   4  -6   1   24.99    1.19
   4   6   1   31.44    2.62
  -4   6  -1   27.53    1.22
  -4   6  -1   29.99    2.31
  -5   6  -1   92.84    4.07
  -5   6  -1   94.43    2.01
   5   6   1  101.60    4.29
  -6   6  -1   84.94    4.26
   6   6   1   94.43    4.39
  -7   6  -1    3.07    1.32
  -8  -6  -1   16.43    2.21
  -8   6  -1    9.77    1.94
  -9  -6  -1    2.02    1.23
  -9   6  -1    2.55    1.37
  -9  -6  -1   -0.86    1.37
 -10  -6  -1   18.33    3.60
 -10   6  -1   22.48    3.32
 -11  -6  -1    2.99    3.13
 -10  -7   1    1.31    1.78
 -10   7   1    5.85    2.21
  -9   7   1    8.65    2.25
   9   7  -1    7.38    1.89
   8   7  -1    0.74    1.00
  -8   7   1    0.94    1.37
  -7   7   1    2.84    1.12
   7   7  -1    5.93    1.39
  -6   7   1    2.26    0.94
   6   7  -1    2.39    1.05
  -5   7   1   66.56    3.44
   5   7  -1   63.50    3.53
  -4   7   1    0.87    0.77
   4   7  -1    1.55    0.80
  -3   7   1    8.95    1.19
   3   7  -1    9.56    1.37
   3  -7  -1    9.88    0.56
   3  -7  -1   10.07    0.60
   2  -7  -1   23.98    1.26
  -2   7   1   22.94    1.70
   2   7  -1   25.67    1.98
   2  -7  -1   21.78    1.32
  -1   7   1   29.75    1.92
   1   7  -1   28.48    1.99
   0   7   1   18.22    1.40
   0   7  -1   17.66    1.44
   0   7   1   15.65    1.51
   0   7  -1   17.50    1.61
  -1   7  -1   27.73    1.72
  -1   7  -1   27.72    2.04
  -2   7  -1   45.39    2.62
  -2   7  -1   46.40    2.10
  -3   7  -1   21.41    1.90
   3  -7   1   19.28    1.35
  -4   7  -1   16.28    1.80
  -4   7  -1   16.06    0.97
   4   7   1   20.17    2.15
   5   7   1   13.01    1.73
  -5   7  -1   14.19    1.81
   6   7   1   13.66    1.82
  -6   7  -1   11.92    1.78
  -7   7  -1    0.17    0.93
  -8   7  -1   18.45    2.59
  -8  -7  -1   22.08    2.75
  -9   7  -1    0.62    1.24
  -9  -7  -1    2.11    1.41
  -9  -7  -1   -1.70    1.93
 -10  -7  -1    0.24    2.14
 -10   7  -1    1.23    1.63
 -10  -7  -1    5.70    2.02
 -10   8   1   10.76    2.74
  -9   8   1    0.48    1.17
   9   8  -1    2.47    1.54
   8   8  -1    2.23    1.41
  -8   8   1    0.47    1.08
   7   8  -1   30.31    3.04
  -7   8   1   28.50    2.97
  -6   8   1    0.02    0.86
   6   8  -1   -0.22    0.84
   5   8  -1   98.57    4.64
  -5   8   1   95.63    4.42
   4   8  -1   47.27    3.09
  -4   8   1   52.28    3.05
  -3   8   1  176.91    5.17
   3  -8  -1  169.57    2.56
  -2   8   1    3.95    0.87
   2  -8  -1    4.52    0.69
   2   8  -1    4.78    1.09
  -1   8   1  100.45    3.78
   1   8  -1  106.09    4.04
   1  -8  -1  110.48    3.35
   0   8   1  415.75    6.99
   0   8  -1  430.66    7.62
  -1   8  -1  113.92    3.65
   1   8   1  106.39    3.91
  -2   8  -1    6.35    0.90
  -2   8  -1    8.81    1.34
   2   8   1    8.14    1.34
  -3   8  -1    0.68    0.65
   3   8   1    1.60    0.84
  -4   8  -1   14.91    1.79
   4   8   1   20.37    2.10
   5   8   1   -0.56    0.87
  -5   8  -1   -0.36    0.70
  -6   8  -1   31.74    2.90
   6   8   1   32.49    2.92
  -7  -8  -1    0.89    1.16
  -7   8  -1   -0.43    1.05
  -8   8  -1   15.46    2.54
  -8  -8  -1   14.52    2.26
  -9  -8  -1   -0.79    1.22
  -9   8  -1    2.53    1.72
 -10  -8  -1   -0.12    2.01
  -9   9   1   13.72    2.65
  -9  -9   1    1.94    2.24
  -8   9   1    7.05    2.08
   8   9  -1    8.77    2.21
   7   9  -1   55.03    4.27
  -7   9   1   45.60    3.79
   6   9  -1   40.43    3.43
  -6   9   1   38.67    3.10
  -5   9   1   90.58    4.42
   5   9  -1  101.59    5.02
  -4   9   1   66.85    3.52
   4   9  -1   62.21    3.73
  -3   9   1   89.81    4.01
   3   9  -1   86.06    4.19
   2  -9  -1  220.53    4.51
   2   9  -1  231.10    6.57
   1  -9  -1  106.84    3.59
   1   9  -1  105.03    4.28
   0   9  -1    3.53    0.86
   0   9  -1    2.89    1.27
  -1   9  -1   52.93    2.76
   1   9   1   49.84    2.79
   2   9   1   10.09    1.45
  -2   9  -1    9.40    1.62
  -2   9  -1   10.56    1.22
   3   9   1   11.42    1.60
  -3   9  -1   10.68    1.57
  -4   9  -1   26.20    2.39
   4   9   1   28.11    2.50
  -5   9  -1  116.60    5.13
   5   9   1  129.91    5.64
  -6   9  -1    9.56    1.77
  -6  -9  -1    0.06    1.39
  -7  -9  -1    5.48    1.72
  -7   9  -1    8.90    1.98
  -8   9  -1   47.14    4.14
  -8  -9  -1   51.04    4.30
  -9  -9  -1    3.82    2.48
  -8  10   1   19.46    2.93
   7  10  -1    2.28    1.55
  -7  10   1    0.38    1.24
   6  10  -1    7.03    1.74
  -6  10   1    6.98    1.73
   5  10  -1   46.47    3.69
  -5  10   1   42.87    3.17
  -4  10   1   51.40    3.38
   4  10  -1   55.82    3.77
  -3  10   1   42.82    2.94
   3  10  -1   48.43    3.30
  -2  10   1   23.87    2.30
   2  10  -1   33.83    2.65
   1 -10  -1   21.17    1.74
   1  10  -1   19.32    1.95
   0  10  -1    0.16    0.58
   0 -10  -1    0.02    0.63
  -1  10  -1   35.70    2.92
  -1  10  -1   45.20    2.64
   2  10   1   18.29    2.04
  -2  10  -1   13.82    1.84
  -3  10  -1   88.30    4.43
   3  10   1   97.00    4.78
  -4  10  -1   -0.67    0.94
   4  10   1    1.21    1.07
  -5  10  -1   12.51    1.88
  -6  10  -1   56.35    3.99
  -6 -10  -1   57.27    4.30
  -7 -10  -1   39.31    3.79
  -7  10  -1   37.98    3.57
  -7  11   1    1.50    1.67
  -6  11   1    2.16    1.46
   6  11  -1    1.69    1.57
  -5  11   1    1.65    1.43
   5  11  -1    1.43    1.34
  -4  11   1   -0.15    1.01
   4  11  -1    0.11    0.97
   3  11  -1    9.49    1.82
  -3  11   1    5.90    1.43
  -2  11   1    2.80    1.17
   2  11  -1    5.23    1.40
   1  11  -1    1.66    0.89
   0  11  -1    4.23    1.21
  -1  11  -1    1.01    1.19
  -1 -11  -1    1.03    0.82
  -2  11  -1    9.98    1.79
  -2 -11  -1   12.66    1.89
  -3  11  -1   16.79    2.29
  -3 -11  -1   18.45    2.24
  -4 -11  -1   19.04    2.44
  -4  11  -1   17.47    2.31
  -5 -11  -1    0.13    1.18
  -5  11  -1    1.15    1.24
  -6 -11  -1    0.59    1.38
  -6  11  -1    1.24    1.39
  -7 -11  -1    3.13    2.43
  -6  12   1   -2.05    1.68
  -5  12   1   10.60    2.17
   5  12  -1   13.52    2.65
   4  12  -1   18.81    2.75
  -4  12   1    7.85    1.91
   3  12  -1    4.06    1.52
  -3  12   1    3.53    1.56
   2  12  -1   -1.26    1.50
  -2  12   1   -0.89    1.42
   1  12  -1   30.43    2.84
  -2 -12  -1    2.87    1.26
  -2  12  -1    3.80    1.71
  -3  12  -1    2.80    1.55
  -3 -12  -1    2.92    1.57
  -4  12  -1    4.57    1.74
  -4 -12  -1   11.08    2.20
  -5 -12  -1   -0.48    1.37
  -5  12  -1    1.79    1.46
   4  13  -1    3.36    1.91
   3  13  -1   19.22    2.91
  -2  13  -1    6.23    2.49
  -3  13  -1   11.50    2.44
  -4 -13  -1    6.21    1.99
 -12   0   2    5.23    2.68
 -11   0   2    2.56    1.85
  10   0  -2   56.04    3.39
 -10   0   2   68.87    5.61
  -9   0   2  251.71    8.90
   9   0  -2  237.07    6.57
   8   0  -2  407.40    7.78
  -8   0   2  503.00   13.03
   7   0  -2  224.95    5.38
  -7   0   2  297.36    9.02
   6   0  -2  131.15    3.86
  -6   0   2  177.75    6.69
   5   0  -2 1300.88   11.11
  -5   0   2 1509.05   16.18
  -4   0   2  199.01    3.84
   4   0  -2  199.17    3.77
  -3   0   2 1157.21    9.16
   3   0  -2 1127.12    8.75
   2   0  -2   34.29    1.38
  -2   0   2   36.62    1.54
   1   0  -2  662.69    6.03
  -1   0   2  684.88    6.16
   0   0  -2  263.08    3.77
   0   0   2  272.36    3.00
   0   0   2  278.56    3.97
   1   0   2 9999.00   24.71
  -2   0  -2  336.59    4.63
   2   0   2  344.57    4.86
  -2   0  -2  336.91    4.01
   3   0   2   32.31    1.97
  -3   0  -2   32.04    1.68
  -3   0  -2   26.89    1.51
  -4   0  -2    1.24    0.53
  -4   0  -2    0.89    0.42
  -5   0  -2   33.89    2.24
  -5   0  -2   25.22    1.74
  -6   0  -2   86.29    3.39
  -6   0  -2  105.06    4.39
  -7   0  -2  209.61    6.53
  -7   0  -2  186.65    5.28
  -8   0  -2  171.37    5.44
  -8   0  -2  188.79    6.75
  -9   0  -2   13.97    1.98
  -9   0  -2   11.12    1.63
 -10   0  -2   -0.32    1.05
 -10   0  -2    1.17    0.93
 -11   0  -2   43.09    3.43
 -11   0  -2   34.33    3.54
 -12   0  -2    4.55    1.91
 -12  -1   2   -1.16    1.77
 -12   1   2    3.20    1.95
 -11  -1   2    6.14    2.44
 -11   1   2    6.67    2.25
  11   1  -2    6.11    1.61
 -10   1   2   20.17    3.17
 -10  -1   2   17.78    3.31
  10   1  -2   13.88    1.94
  -9   1   2    0.14    1.04
  -9  -1   2    1.40    1.58
   9   1  -2    0.12    0.70
   9  -1  -2    0.24    0.60
   8   1  -2    0.49    0.69
  -8   1   2    1.11    1.25
  -8  -1   2    0.05    1.00
   8  -1  -2    0.10    0.53
   7   1  -2  547.59    8.90
   7  -1  -2  571.75    7.90
  -6   1   2  269.14    8.42
   6   1  -2  269.27    5.83
   6  -1  -2  290.65    5.26
  -6  -1   2  289.26    8.58
   5  -1  -2   11.23    1.00
   5   1  -2   11.92    1.20
  -5   1   2    8.91    0.95
  -4  -1   2   68.07    3.71
  -4   1   2   60.30    3.13
   4  -1  -2   63.58    2.02
   4   1  -2   61.48    2.35
  -4   1   2   64.06    2.09
  -3   1   2    4.67    0.55
  -3  -1   2    3.96    0.60
   3  -1  -2    4.93    0.53
  -3   1   2    0.07    0.42
   3   1  -2    4.60    0.68
   3  -1  -2    0.00    0.40
  -2  -1   2  353.01    5.04
   2   1  -2  344.90    4.82
   2  -1  -2  345.60    4.03
  -1  -1   2   28.65    1.39
  -1  -1   2   32.32    1.51
   1   1  -2   29.53    1.36
  -1   1   2   28.33    1.23
   1  -1  -2   26.38    1.09
   0  -1   2  110.41    2.38
   0   1  -2  118.30    2.37
   0  -1   2  110.87    2.61
   0   1   2  111.91    2.52
   0   1  -2  112.14    2.63
  -1   1  -2    6.84    0.64
   1   1   2    6.73    0.69
   1  -1   2    6.14    0.62
  -1  -1  -2    6.82    0.39
  -1  -1  -2    6.91    0.66
  -1   1  -2    7.04    0.68
   1  -1   2    6.14    0.59
  -2   1  -2   17.78    1.10
  -2   1  -2   18.85    1.10
   2   1   2   19.01    1.25
   2  -1   2   20.50    1.21
   2  -1   2   22.93    1.35
  -2  -1  -2   20.62    1.25
  -3   1  -2  150.02    3.50
   3  -1   2  154.85    3.46
  -3  -1  -2  142.25    3.45
  -3   1  -2  140.90    3.30
  -4   1  -2   14.98    1.27
  -4  -1  -2   11.76    1.12
  -4  -1  -2   13.06    1.23
  -4   1  -2   14.23    1.14
  -5  -1  -2   91.65    3.44
  -5  -1  -2  100.53    3.91
  -5   1  -2   99.05    3.16
  -5   1  -2  104.96    3.82
  -6  -1  -2   22.68    1.82
  -6   1  -2   26.11    2.18
  -6   1  -2   21.52    1.62
  -7   1  -2   88.00    4.31
  -7  -1  -2   91.39    3.85
  -7   1  -2   87.88    3.44
  -8   1  -2    0.48    0.78
  -8   1  -2    1.50    0.71
  -8  -1  -2    0.64    0.59
  -8  -1  -2   -0.52    1.14
  -9  -1  -2   84.25    4.15
  -9   1  -2   84.01    3.95
  -9   1  -2   80.15    4.61
 -10   1  -2   11.13    2.00
 -10  -1  -2   10.09    1.69
 -10   1  -2   14.03    1.83
 -10  -1  -2   11.02    2.19
 -11  -1  -2   36.46    3.33
 -11  -1  -2   39.93    3.88
 -11   1  -2   35.92    3.58
 -12  -1  -2   -0.62    1.66
 -12  -1  -2   -2.98    1.60
  12   2  -2    1.91    1.56
 -12   2   2    1.59    1.84
  11   2  -2   15.08    2.17
 -11   2   2   16.63    2.79
 -11  -2   2   10.34    3.25
 -10   2   2    3.07    1.76
  10   2  -2    1.93    1.14
 -10  -2   2    2.13    2.05
  -9   2   2    2.24    1.36
  -9  -2   2   -0.48    1.41
   9   2  -2    1.03    0.68
  -8   2   2   11.45    2.18
   8  -2  -2   14.26    1.32
   8   2  -2   14.84    1.71
   7  -2  -2  128.21    3.48
   7   2  -2  118.45    4.43
  -7  -2   2  135.66    6.76
  -7   2   2  138.92    6.36
  -6   2   2    3.83    0.97
   6   2  -2    2.25    0.70
   6  -2  -2    2.11    0.51
  -6   2   2    2.25    0.53
   5   2  -2  134.74    4.10
  -5   2   2  141.59    3.03
   5  -2  -2  138.11    2.92
  -5  -2   2  141.53    6.26
  -5   2   2  142.52    4.79
  -4   2   2   20.88    1.70
   4   2  -2   20.58    1.47
   4  -2  -2   21.70    1.06
  -4   2   2   24.31    1.19
  -3   2   2    0.89    0.49
   3   2  -2    0.25    0.29
   3  -2  -2   -0.40    0.41
  -3   2   2    0.61    0.26
   2  -2  -2  703.51    5.53
   2   2  -2  703.94    7.66
  -2   2   2  723.85    5.70
   1  -2  -2   11.73    0.72
  -1  -2   2   11.60    0.97
   1   2  -2   11.86    0.93
  -1  -2   2   12.67    1.03
  -1   2   2   12.32    0.82
   0  -2   2  169.79    3.48
   0   2  -2  151.28    3.12
   0  -2   2  168.41    3.52
   0   2  -2  164.58    3.30
   0   2   2  162.77    3.19
   0  -2  -2  149.14    2.86
   1  -2   2  125.79    2.97
  -1   2  -2  131.52    3.05
   1   2   2  121.86    3.04
  -1   2  -2  124.02    2.91
  -1  -2  -2  120.04    2.82
   1  -2   2  133.47    3.21
  -2   2  -2  128.37    2.90
  -2  -2  -2  135.58    3.34
   2  -2   2  145.59    3.63
   2  -2   2  142.80    3.14
  -2   2  -2  133.27    3.30
  -3  -2  -2   34.71    1.86
  -3   2  -2   36.03    1.84
  -3   2  -2   31.95    1.48
  -4   2  -2  272.62    5.55
  -4  -2  -2  262.41    5.30
  -5  -2  -2   -0.22    0.54
  -5   2  -2    0.01    0.46
  -5  -2  -2    0.21    0.51
  -5   2  -2    0.06    0.32
  -6  -2  -2    5.26    1.48
  -6  -2  -2    8.12    1.18
  -6   2  -2    8.72    1.06
  -6   2  -2    9.70    1.27
  -7  -2  -2    8.18    1.25
  -7   2  -2    7.30    1.02
  -7   2  -2    8.09    1.32
  -8   2  -2    0.11    0.52
  -8  -2  -2    0.99    0.93
  -8   2  -2    0.39    0.78
  -8  -2  -2    0.30    0.64
  -9  -2  -2    7.28    1.70
  -9   2  -2    8.12    1.32
  -9   2  -2    6.45    1.50
  -9  -2  -2    5.58    1.27
 -10  -2  -2   16.65    2.20
 -10   2  -2   13.14    2.12
 -11  -2  -2    0.68    1.09
 -11   2  -2    2.68    1.44
 -12  -2  -2    1.21    1.97
 -12  -2  -2    2.11    1.66
  12   3  -2   -0.45    1.29
  11   3  -2   37.51    3.40
 -11   3   2   34.35    3.72
  10   3  -2  144.92    6.23
 -10   3   2  130.26    6.30
  -9   3   2    0.04    1.15
  -9  -3   2    0.10    1.36
   9   3  -2    1.17    0.93
   8   3  -2    1.92    0.86
  -8   3   2    0.65    0.93
  -8  -3   2    0.94    1.36
   7   3  -2   52.20    3.09
   7  -3  -2   59.96    2.27
  -7   3   2   49.23    3.24
   6  -3  -2  256.14    3.70
   6   3  -2  232.48    6.10
  -6   3   2  253.72    6.52
  -6   3   2  235.26    3.62
  -5   3   2  122.78    4.25
  -5   3   2  121.75    2.23
   5   3  -2  121.31    4.08
   4   3  -2  370.95    6.43
  -4   3   2  398.66    3.67
   4  -3  -2  376.52    3.44
  -4   3   2  391.72    6.57
   3  -3  -2   98.63    1.82
  -3   3   2  107.21    1.95
   3   3  -2   96.23    3.01
  -3   3   2  103.24    2.84
   2  -3  -2    5.04    0.46
  -2   3   2    6.94    0.56
   2   3  -2    5.98    0.82
  -2   3   2    5.93    0.62
   1   3  -2  250.79    4.43
   1  -3  -2  239.58    3.40
   0  -3   2   29.66    1.58
   0   3  -2   28.92    1.57
   0   3  -2   25.44    1.32
   0   3   2   28.65    1.49
   0  -3  -2   26.49    1.28
   0  -3  -2   27.84    0.88
  -1   3  -2   74.32    2.28
  -1   3  -2   81.55    2.60
   1  -3   2   82.22    2.50
  -1  -3  -2   79.88    1.79
  -1  -3  -2   77.34    2.46
  -2   3  -2   97.35    2.61
  -2   3  -2  104.54    3.21
  -2  -3  -2   91.89    2.90
   2  -3   2  108.45    2.82
  -3   3  -2   26.26    1.70
  -3  -3  -2   26.40    1.69
   3  -3   2   29.75    1.52
  -3   3  -2   26.72    1.40
  -4  -3  -2  178.02    4.81
  -4   3  -2  185.24    3.87
  -4   3  -2  181.68    4.72
  -5   3  -2    2.96    0.77
  -5   3  -2    3.53    0.57
  -5  -3  -2    1.82    0.72
  -6  -3  -2  306.55    7.13
  -6   3  -2  312.08    5.59
  -6  -3  -2  327.63    9.50
  -7   3  -2   27.42    2.54
  -7  -3  -2   25.94    2.24
  -7   3  -2   27.56    1.78
  -7  -3  -2   19.99    2.43
  -8  -3  -2   11.21    1.65
  -8   3  -2   14.91    2.00
  -8  -3  -2   15.19    2.27
  -8   3  -2   13.60    1.40
  -9   3  -2    3.42    0.83
  -9  -3  -2    7.94    1.84
  -9   3  -2    5.36    1.37
  -9  -3  -2    6.59    1.57
 -10   3  -2   53.42    4.03
 -10  -3  -2   61.90    4.72
 -10  -3  -2   52.75    3.87
 -11  -3  -2   50.83    4.02
 -11   3  -2   49.88    4.27
 -12  -3  -2    8.44    2.13
  12   4  -2   18.87    2.75
 -11   4   2   27.58    3.26
  11   4  -2   33.83    3.37
  10   4  -2    2.00    1.32
 -10  -4   2    1.45    1.80
 -10   4   2    2.97    1.36
   9   4  -2   87.69    4.60
  -9   4   2   83.35    4.89
   8   4  -2  232.20    6.93
  -8   4   2  224.39    7.39
  -7   4   2    0.62    0.71
   7   4  -2    0.44    0.62
  -6   4   2   19.55    1.82
   6   4  -2   22.31    2.06
  -5   4   2  182.81    4.77
   5   4  -2  188.85    5.28
   4   4  -2  190.64    4.98
  -4   4   2  190.54    4.55
   3  -4  -2  117.47    1.79
  -3   4   2  106.89    3.03
   3   4  -2  109.33    3.68
   2   4  -2  100.51    3.30
   2  -4  -2   98.29    2.01
   2  -4  -2  101.26    3.21
   1  -4  -2   14.74    0.95
  -1   4   2   17.94    0.95
   1   4  -2   16.81    1.28
   1  -4  -2   16.65    0.95
   1  -4  -2   17.30    1.13
   0  -4  -2   19.62    1.41
   0  -4  -2   17.49    1.00
   0   4  -2   19.25    1.45
   0   4  -2   17.78    1.24
   0  -4  -2   19.11    1.17
  -1   4  -2    6.45    0.89
  -1  -4  -2    5.66    0.60
  -1   4  -2    4.76    0.61
  -1  -4  -2    5.84    0.73
  -2   4  -2  169.83    4.23
  -2   4  -2  173.88    3.62
  -2  -4  -2  179.47    4.37
  -3   4  -2  103.85    3.64
  -3   4  -2  102.13    2.87
  -3  -4  -2  100.80    3.55
   3  -4   2   94.44    2.82
  -4   4  -2   86.74    3.46
  -4   4  -2   88.53    2.74
  -4  -4  -2   90.58    3.59
  -5   4  -2   68.24    2.42
  -5   4  -2   63.17    3.29
  -6  -4  -2   83.67    3.88
  -6   4  -2   76.50    2.66
  -7   4  -2    6.50    1.36
  -7  -4  -2    7.54    1.39
  -7   4  -2    9.49    1.09
  -8  -4  -2  115.98    5.05
  -8   4  -2  113.41    3.78
  -9  -4  -2  119.66    5.46
  -9   4  -2  106.83    5.29
 -10  -4  -2    3.68    1.89
 -10   4  -2    1.69    1.20
 -10  -4  -2    3.75    1.38
 -11  -4  -2   28.58    3.54
 -11  -4  -2   26.54    3.06
 -11   4  -2   19.65    2.98
 -11   5   2    0.56    1.34
 -11  -5   2    0.52    2.93
  11   5  -2    0.65    1.48
 -10  -5   2   -1.48    1.57
 -10   5   2   -0.24    1.14
  10   5  -2    1.34    1.57
   9   5  -2   11.14    1.88
  -9   5   2    7.45    1.68
  -8   5   2    0.56    0.84
   8   5  -2   -0.31    0.86
  -8  -5   2    0.37    1.43
   7   5  -2  192.51    6.44
  -7   5   2  151.21    5.48
   6   5  -2   41.60    2.86
  -6   5   2   36.74    2.72
   5   5  -2  100.19    4.11
  -5   5   2   97.65    3.72
  -4   5   2    2.49    0.66
   4   5  -2    3.08    0.86
   3  -5  -2  109.84    1.67
   3   5  -2  103.72    3.63
   3  -5  -2  126.20    1.98
  -3   5   2  119.61    3.41
  -2   5   2   49.72    2.02
   2  -5  -2   45.19    1.46
   2   5  -2   46.19    2.37
   1  -5  -2  329.19    6.07
  -1   5   2  439.39    5.58
   1  -5  -2  405.23    5.63
   1  -5  -2  375.14    4.90
   1   5  -2  374.66    6.42
   0  -5  -2   89.72    2.68
   0   5  -2   88.46    2.93
   0  -5  -2   90.04    2.55
   0   5  -2   82.98    3.23
  -1  -5  -2    7.75    0.82
  -1   5  -2    7.58    1.04
  -1   5  -2    8.63    0.89
  -1  -5  -2    8.25    0.95
  -2   5  -2   18.55    1.53
  -2  -5  -2   19.30    1.54
  -2   5  -2   18.75    1.29
  -3   5  -2  360.29    7.11
  -3   5  -2  366.59    5.42
  -4   5  -2    0.17    0.31
  -4   5  -2   -0.04    0.50
  -4  -5  -2    0.38    0.51
  -5   5  -2   -0.12    0.34
  -5   5  -2    0.01    0.54
  -5  -5  -2   -0.44    0.66
  -6  -5  -2    0.79    0.65
  -6   5  -2   -0.51    0.75
  -6   5  -2    0.34    0.39
  -7  -5  -2   -0.39    1.19
  -7   5  -2    1.22    0.92
  -7   5  -2    0.15    0.46
  -7  -5  -2   -0.02    0.76
  -8  -5  -2    4.25    1.66
  -8  -5  -2    2.40    1.07
  -8   5  -2    1.30    1.05
  -9  -5  -2   32.28    2.98
  -9  -5  -2   35.47    4.36
  -9   5  -2   25.35    2.89
 -10   5  -2    0.32    1.12
 -10  -5  -2   -0.37    1.51
 -10  -5  -2    2.72    1.47
 -11  -5  -2    2.12    1.44
 -11  -5  -2   -0.60    2.02
  11   6  -2   26.50    3.42
 -11   6   2   19.27    2.93
  10   6  -2    1.47    1.22
 -10   6   2    1.14    1.19
 -10  -6   2   -1.02    1.74
  -9   6   2    0.06    1.04
   9   6  -2    2.16    1.23
  -8   6   2   29.30    2.85
   8   6  -2   34.33    2.98
   7   6  -2    1.69    0.98
  -7  -6   2   -0.74    1.23
  -7   6   2    0.71    0.77
  -6   6   2    2.08    0.90
   6   6  -2    1.49    0.89
  -5   6   2    1.09    0.76
   5   6  -2    0.12    0.65
  -4   6   2    8.52    1.19
   4   6  -2    8.35    1.27
   3  -6  -2   15.46    0.69
  -3   6   2   13.61    1.29
   3   6  -2   11.97    1.44
   3  -6  -2   15.94    0.76
  -2   6   2   87.66    2.90
   2   6  -2   87.01    3.40
   2  -6  -2   87.52    2.18
   1   6  -2  101.56    3.46
   1  -6  -2   99.77    2.74
   0   6  -2   26.73    2.04
   0  -6  -2   24.19    1.53
   0   6  -2   23.52    1.67
  -1   6  -2  152.11    4.03
  -1   6  -2  145.96    4.50
  -1  -6  -2  140.25    4.03
  -2   6  -2    0.02    0.41
  -2   6  -2    0.32    0.52
  -2  -6  -2    0.29    0.43
  -3   6  -2   36.24    2.47
  -3   6  -2   34.75    1.77
  -3  -6  -2   37.92    2.43
  -4  -6  -2   80.48    3.74
  -4   6  -2   71.81    3.52
  -4   6  -2   72.54    2.56
  -5   6  -2    3.40    0.64
  -5   6  -2    4.56    1.18
  -5  -6  -2    5.11    1.16
  -6   6  -2   15.39    2.02
  -6  -6  -2   17.13    2.06
  -7  -6  -2    0.68    0.94
  -7   6  -2    0.90    0.86
  -7  -6  -2    0.97    0.99
  -8   6  -2   27.02    3.08
  -8  -6  -2   33.78    3.13
  -9   6  -2   20.56    3.19
  -9  -6  -2   24.17    2.76
 -10  -6  -2    3.76    2.18
 -10  -6  -2    2.22    1.22
 -10   6  -2    1.14    1.53
 -11  -6  -2   -1.30    2.05
  10   7  -2   81.37    5.65
 -10   7   2   60.46    4.90
   9   7  -2   58.71    4.40
  -9   7   2   37.50    3.89
  -8   7   2    4.65    1.57
  -8  -7   2    1.14    1.51
  -7   7   2   62.41    4.15
   7   7  -2   71.41    4.28
   6   7  -2   37.33    2.97
  -6   7   2   34.50    2.75
  -5   7   2  148.56    5.17
   5   7  -2  159.23    5.76
   4   7  -2  416.87    8.90
  -4   7   2  442.24    8.09
  -3   7   2  433.20    7.30
   3  -7  -2  437.48    3.90
   3   7  -2  444.48    8.63
   2   7  -2   95.07    3.89
   2  -7  -2   88.02    2.64
   2  -7  -2   91.27    2.50
   1  -7  -2   35.42    1.78
   1   7  -2   33.89    2.16
  -1   7   2   36.43    2.05
   0  -7  -2   21.38    1.52
   0   7  -2   19.61    1.91
   0   7  -2   21.47    1.70
  -1   7  -2   40.93    2.67
  -1  -7  -2   45.54    2.45
  -1   7  -2   40.04    2.15
  -2   7  -2    0.97    0.49
  -2  -7  -2    0.50    0.55
  -3   7  -2  235.73    4.98
  -3  -7  -2  227.73    6.17
  -4   7  -2    1.82    0.61
  -4   7  -2    0.42    0.69
  -4  -7  -2    2.21    0.84
  -5   7  -2   62.01    3.62
  -5  -7  -2   67.20    3.75
  -6   7  -2  226.81    7.71
  -6  -7  -2  228.01    7.43
  -7   7  -2    1.59    1.07
  -7  -7  -2    2.72    1.40
  -7  -7  -2   -1.42    1.37
  -8  -7  -2   48.93    3.90
  -8   7  -2   45.33    3.84
  -9   7  -2    6.96    2.15
  -9  -7  -2    9.40    2.05
 -10  -7  -2    4.20    2.66
 -10   8   2   -0.94    1.66
   9   8  -2   23.53    3.09
  -9   8   2   13.34    2.79
  -8   8   2   13.11    2.46
   8   8  -2   17.75    2.57
   7   8  -2   19.77    2.44
  -7   8   2   16.82    2.23
  -6   8   2   11.04    1.77
   6   8  -2   13.21    2.00
  -5   8   2   95.59    4.32
   5   8  -2  105.59    4.96
  -4   8   2   41.08    2.64
   4   8  -2   35.79    2.82
  -3   8   2   -0.18    0.55
   3   8  -2   -0.12    0.69
   2   8  -2  327.27    7.53
  -2   8   2  320.31    6.38
   2  -8  -2  335.81    5.02
  -1   8   2    4.98    0.97
   1   8  -2    5.37    1.10
   1  -8  -2    4.18    0.72
   0   8  -2   59.85    3.56
   0  -8  -2   64.43    2.71
   0   8  -2   68.55    3.13
  -1   8  -2    0.93    0.61
  -1   8  -2    0.06    0.58
  -1  -8  -2    0.77    0.60
  -2   8  -2   23.75    2.12
  -2   8  -2   25.57    1.87
  -2  -8  -2   26.68    2.20
  -3   8  -2   55.24    3.25
  -3  -8  -2   60.16    3.38
  -3   8  -2   51.61    2.40
  -4   8  -2  155.29    3.96
  -4   8  -2  159.30    5.63
  -5  -8  -2   46.03    3.26
  -5   8  -2   42.77    3.21
  -6   8  -2   29.82    2.84
  -6  -8  -2   28.18    2.85
  -7   8  -2    0.91    1.16
  -7  -8  -2   -0.12    0.97
  -8   8  -2   33.00    3.68
  -8  -8  -2   31.29    3.39
  -9   8  -2   14.82    2.94
  -9  -8  -2   14.24    2.47
 -10  -8  -2    5.55    3.17
  -9   9   2    0.43    1.52
   8   9  -2   15.57    2.54
  -8   9   2   12.72    2.42
  -7   9   2   13.03    2.23
   7   9  -2   14.04    2.32
   6   9  -2    0.21    0.91
  -6   9   2    0.22    1.05
   5   9  -2    4.31    1.34
  -5   9   2    5.09    1.30
  -4   9   2   10.41    1.51
   4   9  -2   12.34    1.82
  -3   9   2    0.15    0.73
   3   9  -2    0.97    0.84
  -2   9   2    6.62    1.22
   2   9  -2    7.16    1.33
   1   9  -2   16.03    1.83
   1  -9  -2   17.27    1.45
   0   9  -2   23.50    2.01
   0   9  -2   16.88    2.32
   0  -9  -2   19.69    1.60
  -1   9  -2   12.11    1.48
  -1  -9  -2   10.87    1.41
  -2   9  -2    1.37    0.72
  -2   9  -2    2.11    0.96
  -2  -9  -2    0.90    0.79
  -3   9  -2    3.97    0.86
  -3   9  -2    1.88    0.78
  -3  -9  -2    3.05    1.00
  -4   9  -2   46.69    3.25
  -4  -9  -2   53.22    3.53
  -5   9  -2    3.33    1.13
  -5  -9  -2    2.35    1.12
  -6   9  -2    3.58    1.43
  -6  -9  -2    2.48    1.37
  -7   9  -2    5.16    1.68
  -7  -9  -2    5.23    1.59
  -8   9  -2    3.68    1.76
  -8  -9  -2    4.78    1.77
  -8  -9  -2    0.92    1.76
  -9  -9  -2   -0.26    1.87
  -8  10   2   36.34    3.54
  -7  10   2    1.01    1.31
   7  10  -2   -0.62    1.20
  -6  10   2   13.58    2.08
   6  10  -2   14.39    2.27
   5  10  -2    6.40    1.57
  -5  10   2    7.60    1.47
   4  10  -2    2.55    1.34
  -4  10   2    1.32    1.05
  -3  10   2   23.41    2.16
   3  10  -2   31.46    2.85
  -2  10   2    5.02    1.20
   2  10  -2    5.79    1.29
   1  10  -2   26.37    2.38
   0  10  -2   19.69    2.01
   0 -10  -2   18.52    1.70
  -1  10  -2   22.81    2.38
  -1  10  -2   29.39    2.31
  -1 -10  -2   28.36    2.31
  -2  10  -2    1.30    0.88
  -2 -10  -2    5.11    1.21
  -3  10  -2    1.19    0.93
  -3 -10  -2   -0.65    0.86
  -4  10  -2    1.91    1.24
  -4 -10  -2    0.14    0.97
  -5 -10  -2    2.70    1.18
  -5  10  -2    2.40    1.18
  -6  10  -2   18.58    2.50
  -6 -10  -2   24.08    2.93
  -7  10  -2    1.22    1.51
  -7 -10  -2   -0.17    1.31
   6  11  -2   25.34    3.20
   5  11  -2    5.85    1.68
  -5  11   2    5.77    1.82
  -4  11   2    9.55    1.79
   4  11  -2   10.96    2.02
  -3  11   2   14.19    1.88
   3  11  -2   30.75    2.96
  -2  11   2   27.28    2.68
   2  11  -2   55.73    3.73
   1  11  -2    0.81    0.98
   0  11  -2   91.25    4.38
  -1  11  -2   13.58    2.23
  -1 -11  -2   17.15    1.92
  -2 -11  -2    6.48    1.44
  -2  11  -2    2.62    1.24
  -3 -11  -2    4.84    1.49
  -3  11  -2    1.61    1.32
  -4  11  -2   12.70    2.03
  -4 -11  -2   14.23    2.18
  -5  11  -2    3.51    1.68
  -5 -11  -2    2.09    1.47
  -6  11  -2   30.98    3.33
  -6 -11  -2   35.43    3.59
   5  12  -2   46.99    4.18
   4  12  -2    2.54    1.37
   3  12  -2    2.79    1.54
   2  12  -2   49.82    3.72
   1  12  -2   51.38    3.60
  -2  12  -2    4.61    1.86
  -2 -12  -2    3.33    1.32
  -3  12  -2    0.80    1.34
  -3 -12  -2   -0.36    1.15
  -4  12  -2   13.49    2.44
  -4 -12  -2   12.02    2.28
  -5 -12  -2   22.87    3.03
   3  13  -2    1.94    1.83
  -4 -13  -2    0.48    1.49
 -11   0   3   -0.46    1.68
 -10   0   3   -1.40    1.60
  10   0  -3    0.11    0.85
  -9   0   3    0.53    1.37
   9   0  -3   -0.08    0.71
  -8   0   3    0.73    1.15
   8   0  -3    0.14    0.60
  -7   0   3   -0.47    0.99
   7   0  -3   -0.19    0.54
   6   0  -3    0.21    0.42
  -6   0   3   -0.06    0.96
   5   0  -3    0.14    0.41
  -5   0   3   -0.37    0.58
   4   0  -3    0.00    0.38
   3   0  -3    0.02    0.31
  -3   0   3    0.20    0.48
   2   0  -3   -0.28    0.32
  -2   0   3    0.34    0.53
  -1   0   3   -0.07    0.27
   1   0  -3   -0.10    0.27
   0   0   3    0.18    0.26
   0   0  -3    0.20    0.25
   0   0  -3    0.21    0.27
   1   0   3    0.21    0.22
  -1   0  -3   -0.20    0.23
  -1   0  -3    0.01    0.23
   2   0   3    0.74    0.42
  -2   0  -3    0.01    0.27
  -2   0  -3    0.15    0.24
   3   0   3    0.17    0.53
  -3   0  -3   -0.03    0.32
  -3   0  -3   -0.15    0.29
  -4   0  -3    0.01    0.37
  -4   0  -3    0.06    0.35
  -5   0  -3    0.86    0.55
  -5   0  -3   -0.34    0.44
  -6   0  -3    0.58    0.59
  -6   0  -3   -0.16    0.58
  -7   0  -3    0.26    0.56
  -7   0  -3    0.38    0.69
  -8   0  -3   -0.34    0.65
  -8   0  -3   -1.36    0.92
  -9   0  -3   -0.59    0.93
  -9   0  -3   -0.05    0.78
 -10   0  -3    1.33    0.92
 -10   0  -3    0.44    1.14
 -11   0  -3    0.65    1.13
 -11   0  -3   -1.85    1.51
 -12   1   3    3.47    2.49
 -11  -1   3    2.73    2.29
 -11   1   3    8.59    2.66
  11   1  -3    5.83    1.67
  10   1  -3   46.40    3.24
 -10  -1   3   41.70    5.83
   9  -1  -3   10.44    1.34
  -9   1   3   14.37    2.46
   9   1  -3   11.33    1.60
  -9  -1   3   13.02    2.98
   8   1  -3   10.52    1.46
   8  -1  -3   11.47    1.37
  -8  -1   3    7.64    2.69
   7   1  -3  497.56    8.68
   7  -1  -3  523.82    7.91
  -7   1   3  505.95   11.25
   6  -1  -3    1.45    0.47
   6   1  -3    1.32    0.58
  -6   1   3   -0.42    0.88
  -6  -1   3    2.19    1.24
  -5  -1   3    1.99    1.21
   5  -1  -3   19.96    1.41
  -5   1   3   -0.38    0.85
   5   1  -3   16.71    1.37
   4  -1  -3  616.31    7.11
   4   1  -3  592.29    7.89
   3  -1  -3   58.93    2.10
   3   1  -3   55.99    2.25
  -3   1   3   60.46    2.29
   2  -1  -3   25.16    1.38
  -2   1   3   24.18    1.48
   2   1  -3   23.59    1.44
   1   1  -3  358.16    5.41
  -1  -1   3  366.09    5.34
   1  -1  -3  350.05    4.96
  -1   1   3  361.21    5.46
   0  -1   3  335.57    4.68
   0  -1  -3  285.18    4.67
   0   1  -3  313.83    4.40
   0   1  -3  287.82    5.05
   0   1   3  323.52    2.56
  -1  -1  -3  177.62    2.32
  -1   1  -3  172.29    3.87
  -1  -1  -3  175.90    3.86
  -2   1  -3  321.87    4.91
  -2   1  -3  316.68    5.41
  -2  -1  -3  327.94    3.89
  -2  -1  -3  311.88    5.41
   2  -1   3  309.79    5.45
  -3  -1  -3  688.96    8.64
  -3   1  -3  698.17    8.42
  -3   1  -3  682.31    7.92
  -4  -1  -3  172.29    4.61
  -4   1  -3  167.10    4.29
  -4  -1  -3  181.36    4.39
  -4   1  -3  170.12    4.26
  -5  -1  -3   43.37    2.53
  -5   1  -3   42.60    2.31
  -5  -1  -3   48.96    2.57
  -5   1  -3   39.39    2.32
  -6   1  -3   88.51    3.58
  -6  -1  -3  100.47    4.05
  -6   1  -3   94.06    3.60
  -6  -1  -3   95.52    4.15
  -7  -1  -3    0.32    0.78
  -7  -1  -3   -0.58    0.78
  -7   1  -3   -0.15    0.49
  -7   1  -3   -0.17    0.59
  -8  -1  -3    5.76    1.37
  -8   1  -3    5.44    1.21
  -8  -1  -3    7.62    1.46
  -8   1  -3    5.73    1.22
  -9  -1  -3   51.95    3.75
  -9  -1  -3   59.30    3.77
  -9   1  -3   54.14    3.29
  -9   1  -3   45.92    3.26
 -10  -1  -3   -0.45    1.04
 -10  -1  -3    1.58    1.28
 -10   1  -3    2.55    1.34
 -10   1  -3    0.62    1.03
 -11  -1  -3    6.87    2.02
 -11   1  -3    6.14    1.66
 -11  -1  -3    9.07    2.02
 -12  -1  -3    1.56    1.66
 -11  -2   3    6.03    3.79
 -11   2   3   11.50    2.54
  11   2  -3    8.25    1.78
 -10  -2   3    0.97    1.47
 -10   2   3    0.53    1.75
  10   2  -3    0.02    0.84
   9   2  -3  174.35    6.08
  -9  -2   3  149.37   10.39
   8   2  -3   54.58    3.26
   8  -2  -3   58.11    2.58
  -7   2   3  126.79    6.04
   7   2  -3  141.09    4.88
   6  -2  -3  116.10    3.15
   6   2  -3  109.70    3.95
  -5   2   3  171.80    3.91
   5  -2  -3  178.49    3.77
   5   2  -3  166.31    4.64
   4  -2  -3   92.18    2.51
   4   2  -3   91.20    3.29
   3  -2  -3  123.75    2.81
   3   2  -3  125.59    3.71
  -3   2   3  124.21    2.90
   2  -2  -3  116.28    2.87
   2   2  -3  118.58    3.44
  -2   2   3  121.05    3.06
   1   2  -3    4.11    0.65
   1  -2  -3    4.02    0.60
  -1   2   3    3.81    0.61
   0  -2   3  152.80    3.76
   0   2  -3  155.33    3.51
   0   2  -3  150.16    3.66
   0  -2  -3  141.28    3.29
  -1   2  -3  646.97    7.14
  -1  -2  -3  642.11    7.49
  -2   2  -3  119.41    3.36
  -2   2  -3  110.69    3.21
  -2  -2  -3  116.32    3.42
  -2  -2  -3  124.82    2.54
  -3   2  -3   57.69    2.48
  -3   2  -3   58.04    2.41
  -3  -2  -3   59.87    2.70
  -4   2  -3  317.86    5.48
  -4  -2  -3  369.77    6.95
  -4  -2  -3  398.00    7.12
  -4   2  -3  345.27    6.53
  -5   2  -3  268.07    6.14
  -5   2  -3  273.04    5.71
  -5  -2  -3  262.69    6.26
  -6  -2  -3   54.78    2.98
  -6   2  -3   56.80    2.74
  -6  -2  -3   62.01    3.72
  -6   2  -3   54.92    3.03
  -7  -2  -3  109.60    4.47
  -7   2  -3  112.75    4.08
  -7   2  -3  108.81    4.80
  -8  -2  -3  128.10    6.08
  -8  -2  -3  117.88    4.96
  -8   2  -3  123.65    4.53
  -9  -2  -3    3.41    1.33
  -9   2  -3    4.44    1.41
  -9   2  -3    1.96    0.99
  -9  -2  -3    2.50    1.29
 -10  -2  -3   51.19    4.21
 -10  -2  -3   39.16    3.46
 -10   2  -3   41.13    3.03
 -10   2  -3   42.31    3.69
 -11  -2  -3   23.14    2.85
 -11  -2  -3   23.00    2.96
 -11   2  -3   18.18    2.75
 -12  -2  -3    2.43    1.57
  12   3  -3    0.59    1.55
 -11  -3   3    1.06    2.35
 -11   3   3    4.04    1.83
  11   3  -3    6.72    1.74
 -10  -3   3    3.69    2.62
 -10   3   3    1.56    1.25
  10   3  -3    1.57    1.12
   9   3  -3   14.42    1.98
  -9   3   3   10.35    2.06
   8   3  -3   10.84    1.59
  -8   3   3   16.20    2.23
   7   3  -3   75.68    3.76
   7  -3  -3   90.00    2.80
  -7   3   3   82.44    4.58
  -6   3   3    0.81    0.70
   6   3  -3    1.06    0.62
   6  -3  -3    0.83    0.42
  -6   3   3    0.31    0.55
   5   3  -3   87.87    3.56
   5  -3  -3   93.15    2.50
  -5   3   3   83.37    2.32
   4  -3  -3   40.86    1.62
  -4   3   3   38.50    1.69
   4   3  -3   38.93    2.28
   3  -3  -3  112.22    2.64
   3   3  -3  114.32    3.65
  -3   3   3  117.44    2.82
  -3   3   3  114.49    3.22
   2   3  -3  216.83    4.78
   2  -3  -3  228.22    3.81
  -1   3   3   11.56    0.51
   1   3  -3   10.85    1.05
   1  -3  -3   10.48    0.92
  -1   3   3   11.58    1.01
   0   3  -3   19.09    1.40
   0   3  -3   17.97    1.38
   0  -3  -3   18.47    1.23
  -1   3  -3  148.80    3.77
  -1   3  -3  160.48    3.97
  -1  -3  -3  151.54    3.77
  -2   3  -3  251.60    5.03
  -2  -3  -3  244.23    5.24
  -2   3  -3  243.69    5.06
  -3   3  -3  106.48    3.27
  -3   3  -3  114.10    3.78
  -3  -3  -3  115.07    3.75
  -4   3  -3  158.68    4.76
  -4  -3  -3  161.78    4.69
  -4   3  -3  159.40    4.04
  -5  -3  -3    0.69    0.61
  -5   3  -3    1.46    0.76
  -5  -3  -3    2.56    0.91
  -5   3  -3    0.89    0.48
  -6  -3  -3   88.37    4.05
  -6  -3  -3   99.30    4.20
  -6   3  -3   96.24    3.50
  -7   3  -3   54.63    3.34
  -7  -3  -3   59.24    3.52
  -7  -3  -3   61.86    3.53
  -7   3  -3   53.91    2.65
  -8  -3  -3   42.61    3.06
  -8   3  -3   35.95    2.39
  -8   3  -3   35.32    2.98
  -9  -3  -3   12.61    1.91
  -9   3  -3   14.21    1.69
  -9  -3  -3   16.67    2.57
  -9   3  -3   13.77    2.07
 -10   3  -3    3.53    1.40
 -10  -3  -3    2.27    1.18
 -10  -3  -3    1.45    1.54
 -11  -3  -3    1.95    1.73
 -11   3  -3    0.19    1.35
 -11  -3  -3    0.66    1.33
  12   4  -3    5.04    2.07
 -11   4   3    0.19    1.52
  11   4  -3    0.56    1.39
 -11  -4   3    0.37    2.46
  10   4  -3   41.76    3.41
 -10   4   3   41.47    3.84
   9   4  -3    7.29    1.53
  -9   4   3    5.59    1.55
   8   4  -3   13.55    1.84
  -8   4   3   13.68    2.09
  -7   4   3    1.76    1.09
   7   4  -3    0.29    0.71
  -7  -4   3   -0.44    1.16
   6   4  -3   43.61    2.84
  -6   4   3   38.96    3.04
   5   4  -3   31.04    2.21
  -5   4   3   32.13    1.33
   5  -4  -3   37.23    1.36
  -5   4   3   35.37    2.20
  -4   4   3    2.59    0.47
  -4   4   3    1.11    0.54
   4  -4  -3    1.89    0.37
   4   4  -3    1.42    0.61
   3  -4  -3    6.82    0.68
  -3   4   3    7.44    0.78
   3   4  -3    5.97    0.92
  -3   4   3    5.33    0.73
  -2   4   3   66.85    2.28
   2   4  -3   61.68    2.83
   2  -4  -3   63.32    2.06
  -1   4   3   25.89    0.93
   1   4  -3   22.17    1.56
   1  -4  -3   21.93    1.31
   0   4  -3   46.44    2.35
   0   4  -3   42.49    2.08
   0  -4  -3   45.14    1.97
  -1   4  -3  103.37    3.55
  -1   4  -3   95.46    3.12
  -1  -4  -3  102.45    3.31
  -2   4  -3  215.78    5.07
  -2   4  -3  216.12    4.67
  -2  -4  -3  202.06    4.70
  -3  -4  -3    3.71    0.80
  -3   4  -3    4.11    0.74
  -3   4  -3    3.38    0.82
  -4   4  -3   65.93    3.24
  -4   4  -3   68.11    2.76
  -4  -4  -3   68.12    3.24
  -5   4  -3   14.05    1.30
  -5   4  -3   13.75    1.66
  -5  -4  -3   14.95    1.65
  -6  -4  -3   -0.50    0.73
  -6   4  -3   -0.23    0.71
  -6   4  -3   -0.02    0.50
  -6  -4  -3    0.13    0.62
  -7  -4  -3   10.92    1.62
  -7   4  -3    8.49    1.16
  -7   4  -3    9.98    1.68
  -8   4  -3   76.69    3.51
  -8  -4  -3   75.87    4.84
  -8   4  -3   65.98    4.17
  -8  -4  -3   79.79    4.47
  -9  -4  -3   13.48    2.14
  -9  -4  -3   10.72    2.17
  -9   4  -3    8.72    1.79
 -10  -4  -3    1.80    1.38
 -10  -4  -3    1.32    1.73
 -10   4  -3    1.73    1.31
 -11  -4  -3    0.19    1.29
 -11  -4  -3   -2.57    2.40
  11   5  -3   60.78    4.68
 -11   5   3   43.74    4.07
  10   5  -3   57.72    4.24
 -10   5   3   51.87    3.96
  -9   5   3    5.71    1.53
   9   5  -3    8.72    1.81
  -8   5   3    0.26    0.78
   8   5  -3    1.38    1.00
   7   5  -3   29.36    2.63
  -7   5   3   21.79    2.30
   6   5  -3  149.76    5.42
  -6   5   3  155.05    5.24
   5   5  -3   -0.24    0.62
  -5   5   3    0.20    0.53
   5  -5  -3    0.43    0.21
  -5  -5   3    2.05    2.71
   4  -5  -3  193.28    2.73
   4   5  -3  198.92    5.55
   3  -5  -3    5.33    0.56
  -3   5   3    4.35    0.81
   3   5  -3    6.11    1.06
   2   5  -3   98.74    3.75
   2  -5  -3   96.85    2.55
   1  -5  -3    2.44    0.52
   1   5  -3    2.69    0.68
   0   5  -3   91.67    3.54
   0   5  -3   87.72    3.14
   0  -5  -3   94.09    2.95
  -1   5  -3   35.57    2.16
  -1   5  -3   38.53    2.17
  -1  -5  -3   33.19    1.98
  -2   5  -3   49.50    2.59
  -2   5  -3   53.49    2.42
  -2  -5  -3   50.71    2.55
  -3   5  -3  167.49    5.09
  -3   5  -3  159.47    4.13
  -3  -5  -3  162.54    4.90
  -4   5  -3    7.23    1.20
  -4   5  -3    9.11    1.08
  -4  -5  -3    9.06    1.33
  -5   5  -3  284.07    5.75
  -5   5  -3  292.54    7.41
  -6   5  -3  191.84    6.39
  -6   5  -3  200.46    4.98
  -6  -5  -3  197.03    6.27
  -7   5  -3    6.48    1.08
  -7  -5  -3    2.07    1.33
  -7  -5  -3    4.59    1.27
  -7   5  -3    4.01    1.36
  -8  -5  -3    0.44    0.99
  -8   5  -3    2.60    1.19
  -8  -5  -3    2.03    1.17
  -9  -5  -3   22.66    3.13
  -9  -5  -3   25.30    2.90
 -10  -5  -3   51.09    4.16
 -10  -5  -3   44.69    4.18
 -11  -5  -3    4.50    2.41
 -11   6   3    3.70    1.97
  10   6  -3   24.37    2.98
 -10   6   3   23.29    2.96
   9   6  -3   67.55    4.51
  -9   6   3   62.40    4.32
   8   6  -3   29.75    2.92
  -8   6   3   19.53    2.48
   7   6  -3   28.88    2.75
  -7   6   3   21.92    2.41
   6   6  -3  108.44    4.82
  -6   6   3  106.09    4.24
   5   6  -3  278.57    7.53
  -5   6   3  268.99    6.48
   4   6  -3   11.46    1.44
  -4   6   3   14.16    1.35
   4  -6  -3   12.97    0.65
  -3   6   3  129.02    3.63
   3   6  -3  129.92    4.60
   3  -6  -3  127.46    2.68
  -2   6   3  256.45    4.50
   2  -6  -3  237.60    4.14
   2   6  -3  248.94    6.15
   1   6  -3   46.94    2.62
   1  -6  -3   43.77    1.95
   0   6  -3   12.31    1.42
   0   6  -3   13.13    1.38
   0  -6  -3   13.50    1.28
  -1   6  -3  311.88    6.98
  -1   6  -3  302.00    6.00
  -1  -6  -3  295.49    5.88
  -2   6  -3    6.89    1.14
  -2   6  -3    8.02    1.09
  -2  -6  -3    6.94    1.06
  -3   6  -3   20.87    1.87
  -3   6  -3   19.81    1.47
  -3  -6  -3   22.52    1.92
  -4   6  -3  267.51    6.85
  -4   6  -3  263.79    5.50
  -4  -6  -3  257.20    6.63
  -5   6  -3    8.28    1.42
  -5   6  -3    6.39    0.95
  -5  -6  -3    8.19    1.34
  -6   6  -3    1.76    1.06
  -6   6  -3    3.65    0.83
  -6  -6  -3    1.97    0.98
  -7   6  -3   38.81    3.48
  -7  -6  -3   45.39    3.39
  -8   6  -3   16.10    2.43
  -8  -6  -3   20.88    2.54
  -9  -6  -3    4.63    2.06
  -9   6  -3    7.61    2.02
  -9  -6  -3    9.94    2.06
 -10  -6  -3    0.82    1.42
 -10  -6  -3   -1.25    1.69
 -10   6  -3    0.26    1.40
 -11  -6  -3    5.72    2.64
 -10   7   3    5.52    1.98
   9   7  -3    5.42    1.57
  -9   7   3    3.58    1.62
  -8   7   3    2.06    1.38
  -8  -7   3   -2.34    1.98
  -7   7   3    2.53    1.29
   7   7  -3    4.79    1.49
  -6   7   3    0.26    0.79
   6   7  -3   -0.87    1.05
   5   7  -3   -0.59    0.85
  -5   7   3    0.58    0.76
   4   7  -3  102.25    4.53
  -4   7   3  105.92    3.83
   3   7  -3    3.22    0.97
  -3   7   3    2.63    0.64
   3  -7  -3    2.32    0.47
   2  -7  -3    0.30    0.35
  -2   7   3    0.99    0.49
   2   7  -3    0.31    0.58
  -1   7   3   15.75    1.51
   1  -7  -3   20.00    1.44
   1   7  -3   20.78    1.87
   0  -7  -3    0.81    0.49
   0   7  -3    0.65    0.57
   0   7  -3    0.94    0.72
  -1  -7  -3    0.51    0.52
  -1   7  -3   -0.25    0.58
  -1   7  -3    0.60    0.72
  -2   7  -3    7.67    1.25
  -2   7  -3    6.84    1.05
  -2  -7  -3    7.48    1.17
  -3   7  -3   43.59    2.81
  -3   7  -3   42.34    2.34
  -3  -7  -3   39.77    2.63
  -4   7  -3   -0.30    0.70
  -4   7  -3    0.14    0.57
  -4  -7  -3    1.02    0.71
  -4  -7  -3   -1.24    1.01
  -5   7  -3   -0.69    0.94
  -5   7  -3    0.52    0.59
  -5  -7  -3   -0.35    0.70
  -5  -7  -3   -0.47    0.94
  -6   7  -3    6.73    1.63
  -6  -7  -3    4.21    1.15
  -7   7  -3   -1.96    1.22
  -7  -7  -3    0.20    0.98
  -8  -7  -3   -0.70    1.43
  -8   7  -3    2.14    1.43
  -9   7  -3    7.38    2.14
  -9  -7  -3   11.47    2.30
 -10   8   3   -0.90    1.75
  -9   8   3   52.55    4.21
   9   8  -3   57.01    4.64
  -8   8   3   24.35    2.96
   8   8  -3   34.98    3.38
  -7   8   3    3.27    1.33
   7   8  -3    9.27    1.94
  -6   8   3   15.39    2.12
   6   8  -3   18.43    2.31
  -5   8   3   10.03    1.58
   5   8  -3    5.03    1.39
  -4   8   3    7.03    1.12
   4   8  -3    7.87    1.50
   3   8  -3    1.19    0.77
  -3   8   3   -0.50    0.60
   2   8  -3   85.34    3.89
  -2   8   3   74.96    2.99
   2  -8  -3   83.26    2.68
   1  -8  -3    0.66    0.51
   1   8  -3    0.27    0.71
   0   8  -3   40.44    3.08
   0  -8  -3   45.21    2.45
   0   8  -3   42.08    2.51
  -1  -8  -3  119.65    4.19
  -1   8  -3  118.49    4.31
  -2   8  -3  101.99    4.34
  -2  -8  -3  110.73    4.28
  -2   8  -3  112.08    4.04
  -3   8  -3    8.63    1.50
  -3  -8  -3    8.07    1.36
  -3   8  -3    6.86    1.11
  -4   8  -3    4.11    1.15
  -4  -8  -3    1.41    0.81
  -4   8  -3    2.55    0.87
  -5   8  -3    0.65    0.94
  -5  -8  -3    1.17    0.87
  -6   8  -3   -1.33    1.09
  -6  -8  -3    1.51    1.12
  -6  -8  -3   -0.15    0.93
  -7   8  -3   33.17    3.25
  -7  -8  -3   29.29    2.96
  -8   8  -3   12.11    2.43
  -8  -8  -3   15.98    2.51
   8   9  -3    5.26    1.89
  -8  -9   3   -3.06    2.38
   7   9  -3   61.72    4.49
  -6   9   3    1.34    0.99
   6   9  -3    2.69    1.37
  -5   9   3   -0.04    0.87
   5   9  -3    0.44    0.99
  -4   9   3   63.89    3.29
   4   9  -3   72.23    4.29
   3   9  -3    1.79    0.93
  -3   9   3    1.13    0.89
   2   9  -3    0.37    0.92
  -2   9   3    1.25    0.75
   1   9  -3   68.80    3.60
   1  -9  -3   64.69    2.82
   0   9  -3   92.84    5.47
   0  -9  -3   89.23    3.56
   0   9  -3   90.06    3.98
  -1  -9  -3    1.22    0.80
  -1   9  -3   -0.64    0.76
  -1   9  -3   -0.18    0.59
  -2   9  -3   22.43    2.25
  -2  -9  -3   24.78    2.25
  -2   9  -3   24.43    2.04
  -3   9  -3   30.32    2.66
  -3  -9  -3   26.34    2.36
  -3   9  -3   30.19    2.19
  -4   9  -3   -1.05    1.09
  -4  -9  -3    0.95    0.93
  -5   9  -3   16.96    2.14
  -5  -9  -3   15.76    2.03
  -6   9  -3  146.06    6.37
  -6  -9  -3  134.42    6.09
  -7   9  -3    4.01    1.59
  -7  -9  -3    6.19    1.61
   7  10  -3    2.02    1.50
  -7 -10   3    1.30    3.41
  -6 -10   3    1.44    4.71
   6  10  -3    4.05    1.62
   5  10  -3    1.75    1.31
   4  10  -3   -0.47    0.98
   3  10  -3   27.18    2.72
   2  10  -3   83.73    4.42
   1  10  -3   -0.80    1.04
   0 -10  -3    0.60    0.67
   0  10  -3   -0.18    0.77
  -1  10  -3    8.42    1.45
  -1  10  -3    7.51    1.58
  -1 -10  -3    9.24    1.48
  -2  10  -3   79.52    4.44
  -2 -10  -3   93.43    4.33
  -2  10  -3   91.07    3.97
  -3  10  -3   -0.25    1.06
  -3 -10  -3    2.67    1.13
  -4  10  -3   61.93    4.03
  -4 -10  -3   54.75    3.68
  -5  10  -3    6.19    1.76
  -5 -10  -3    5.64    1.52
  -6  10  -3    0.05    1.15
  -6 -10  -3    2.26    1.38
   5  11  -3   -0.33    1.24
   4  11  -3    7.42    1.72
   3  11  -3    2.69    1.28
   2  11  -3   15.90    2.39
   1  11  -3   20.41    2.41
   0  11  -3   18.06    2.21
  -1  11  -3   -0.59    1.29
  -2 -11  -3    0.13    0.92
  -2  11  -3    0.38    1.14
  -3  11  -3    1.72    1.31
  -3 -11  -3    2.46    1.26
  -4  11  -3   -0.60    1.47
  -4 -11  -3    0.04    1.02
  -5  11  -3   -1.88    1.61
  -5 -11  -3   -0.13    1.19
   4  12  -3    1.82    1.42
   3  12  -3    0.84    1.27
   2  12  -3    0.76    1.18
   1  12  -3    1.63    1.30
  -2  12  -3   -1.55    1.72
  -3 -12  -3    0.55    1.14
  -4 -12  -3    8.58    1.92
 -11   0   4    8.19    2.82
 -10   0   4    5.08    2.93
   9   0  -4  219.38    6.43
  -9   0   4  229.43   10.98
   8   0  -4   13.75    1.57
  -8   0   4    4.27    2.74
   7   0  -4  124.07    4.19
  -7   0   4   45.11    5.65
  -6   0   4    0.83    0.95
   6   0  -4  123.23    4.08
   5   0  -4    1.82    0.65
  -5   0   4    0.03    0.74
   4   0  -4  338.79    6.10
   3   0  -4   54.01    2.39
   2   0  -4  300.56    5.50
  -2   0   4  242.34    4.82
   1   0  -4  224.53    4.83
  -1   0   4  213.06    3.86
   0   0   4  587.50    6.31
   0   0  -4  562.08    7.59
  -1   0  -4  136.23    2.80
  -1   0  -4  128.74    3.81
   2   0   4 1562.94   16.34
  -2   0  -4 1741.31   13.17
  -3   0  -4    1.65    0.51
  -3   0  -4    1.23    0.54
  -4   0  -4  260.70    6.05
  -4   0  -4  244.33    4.94
  -5   0  -4  168.80    5.09
  -5   0  -4  160.43    4.55
  -6   0  -4    7.68    1.22
  -6   0  -4    7.84    1.30
  -7   0  -4  113.56    4.62
  -7   0  -4  100.33    4.22
  -8   0  -4    1.06    0.83
  -8   0  -4    1.45    0.86
  -9   0  -4    0.46    0.90
  -9   0  -4    0.03    0.95
 -10   0  -4    0.29    1.07
 -10   0  -4    1.21    1.11
 -11   0  -4    6.63    1.96
 -11   0  -4   10.51    2.08
 -11  -1   4    6.78    3.29
 -11   1   4   13.29    3.17
 -10  -1   4    7.09    2.91
  10   1  -4   14.08    1.91
 -10   1   4   13.75    2.54
  -9  -1   4    0.36    1.25
  -9   1   4    0.09    1.80
   9   1  -4    0.38    0.79
   9  -1  -4    0.69    0.81
  -8  -1   4    0.18    1.13
  -8   1   4    3.26    1.53
   8   1  -4    4.61    1.08
   8  -1  -4    4.08    1.03
   7  -1  -4   20.63    1.72
   7   1  -4   17.58    1.69
  -7   1   4   19.03    3.02
   6  -1  -4  167.70    4.55
   6   1  -4  146.96    4.46
   5  -1  -4   73.69    2.97
   5   1  -4   72.45    3.26
  -4   1   4   -1.00    0.61
   4  -1  -4   13.11    1.22
   4   1  -4   11.70    1.22
  -4  -1   4   -0.01    0.73
   3  -1  -4   51.27    2.31
   3   1  -4   47.86    2.34
  -3  -1   4    0.44    1.41
  -3   1   4    0.07    0.42
   2  -1  -4    6.07    0.81
   2   1  -4    6.35    0.95
   1  -1  -4  159.78    3.90
   1   1  -4  166.02    4.23
   0   1  -4   23.06    1.65
   0  -1   4   29.48    1.66
   0   1  -4   27.52    1.60
   0  -1  -4   22.96    1.62
   0   1   4   30.49    1.04
  -1   1  -4  183.72    3.74
  -1  -1  -4  170.19    2.52
  -1   1  -4  171.72    4.28
   1  -1   4  178.69    3.95
  -2  -1  -4  136.88    2.83
  -2   1  -4  132.69    3.43
  -2  -1  -4  123.66    3.71
  -2   1  -4  135.25    4.03
  -3   1  -4   51.41    2.27
  -3  -1  -4   47.91    2.53
  -3   1  -4   49.20    2.48
  -3  -1  -4   45.85    1.88
  -4   1  -4   26.67    1.91
  -4  -1  -4   22.70    1.80
  -4   1  -4   24.27    1.83
  -4  -1  -4   24.05    1.61
  -5  -1  -4   65.46    3.15
  -5   1  -4   66.15    3.06
  -5  -1  -4   69.88    2.81
  -5   1  -4   61.18    2.97
  -6  -1  -4  157.46    5.30
  -6   1  -4  154.47    5.01
  -6  -1  -4  152.53    4.62
  -6   1  -4  152.85    5.07
  -7  -1  -4    2.84    0.93
  -7  -1  -4    2.75    0.95
  -7   1  -4    1.41    0.81
  -7   1  -4    3.00    0.97
  -8  -1  -4   10.46    1.63
  -8   1  -4   11.93    1.63
  -8  -1  -4   11.15    1.66
  -8   1  -4    7.73    1.76
  -9  -1  -4    2.68    1.14
  -9  -1  -4    2.11    1.19
  -9   1  -4    1.08    1.15
  -9   1  -4    2.55    1.13
 -10  -1  -4   -0.05    1.08
 -10  -1  -4    1.03    1.26
 -10   1  -4   -0.14    1.32
 -10   1  -4   -0.64    1.10
 -11  -1  -4    0.05    1.17
 -11  -1  -4   -1.01    1.37
 -11   1  -4   -0.88    1.41
 -11   2   4    1.75    1.92
  11   2  -4    1.74    1.21
 -11  -2   4   -0.87    2.07
  10   2  -4   13.97    2.00
 -10   2   4   18.83    3.07
  -9  -2   4    1.72    1.58
  -9   2   4    0.23    1.53
   9   2  -4    3.39    1.13
  -8   2   4    0.16    1.01
   8   2  -4    1.90    0.97
   8  -2  -4   -0.28    0.64
  -8  -2   4    0.69    1.10
   7  -2  -4   13.64    1.33
   7   2  -4   15.36    1.72
  -7   2   4   10.49    2.07
   6  -2  -4   78.69    2.98
   6   2  -4   80.92    3.60
  -5   2   4    0.93    0.69
   5   2  -4    0.33    0.50
   5  -2  -4    0.46    0.35
  -5  -2   4    0.17    0.96
   4  -2  -4   55.98    2.16
   4   2  -4   67.39    3.13
  -3   2   4   -0.03    0.38
   3  -2  -4    0.15    0.30
   3   2  -4    0.03    0.37
   2  -2  -4   12.70    1.18
   2   2  -4   10.31    1.11
   1   2  -4  247.47    5.26
   1  -2  -4  266.52    5.01
   0   2  -4    6.14    0.90
   0   2  -4    6.58    0.84
   0  -2  -4    4.78    0.69
  -1   2  -4   40.13    2.21
  -1   2  -4   38.95    1.93
  -1  -2  -4   34.05    1.90
  -2  -2  -4   44.02    1.37
  -2   2  -4   43.93    2.07
  -2  -2  -4   46.49    2.41
  -2   2  -4   43.39    2.24
  -3  -2  -4    7.10    1.03
  -3   2  -4    9.53    1.20
  -3  -2  -4   10.50    0.92
  -3   2  -4    7.78    1.02
  -4  -2  -4    0.10    0.43
  -4  -2  -4    0.23    0.41
  -4   2  -4    0.97    0.58
  -4   2  -4    1.26    0.60
  -5   2  -4   20.11    1.90
  -5  -2  -4   22.08    1.94
  -5   2  -4   22.70    1.81
  -5  -2  -4   21.47    1.79
  -6  -2  -4    0.85    0.71
  -6  -2  -4   -0.12    0.61
  -6   2  -4   -0.11    0.55
  -6   2  -4   -0.58    0.62
  -7  -2  -4    0.56    0.80
  -7  -2  -4   -0.10    0.68
  -7   2  -4    0.89    0.74
  -7   2  -4    0.36    0.65
  -8  -2  -4    0.46    0.89
  -8  -2  -4    0.68    0.96
  -8   2  -4    0.10    0.87
  -8   2  -4    0.64    0.79
  -9  -2  -4    2.87    1.19
  -9  -2  -4    2.87    1.32
  -9   2  -4    0.96    1.06
  -9   2  -4    1.67    1.06
 -10  -2  -4    0.44    1.17
 -10  -2  -4    2.71    1.57
 -10   2  -4    1.11    1.21
 -10   2  -4    2.21    1.35
 -11  -2  -4    6.38    1.79
 -11  -2  -4    5.69    1.90
 -11   2  -4    4.18    1.69
  11   3  -4   12.76    2.28
 -11   3   4   14.82    2.79
 -10  -3   4    0.13    1.65
  10   3  -4   -1.04    1.12
 -10   3   4    1.55    1.52
   9   3  -4   25.69    2.67
  -9   3   4   24.69    3.39
  -8   3   4   -0.17    1.10
   8   3  -4    0.75    0.79
   7   3  -4   44.72    2.95
   7  -3  -4   48.35    2.31
  -7   3   4   44.53    3.75
  -6   3   4    1.90    1.04
   6  -3  -4    3.13    0.65
   6   3  -4    4.49    1.02
   5  -3  -4   77.16    2.65
   5   3  -4   69.92    3.35
   4  -3  -4   42.06    1.92
   4   3  -4   40.49    2.45
   3  -3  -4  166.67    3.86
   3   3  -4  161.57    4.70
  -3   3   4  166.66    3.81
   2  -3  -4   40.26    1.92
   2   3  -4   42.25    2.39
  -2   3   4   42.62    1.37
   1   3  -4   13.58    1.37
   1  -3  -4   17.27    1.37
   0   3  -4   55.00    2.51
   0   3  -4   49.87    2.39
   0  -3  -4   50.93    2.33
  -1   3  -4   85.54    3.31
  -1   3  -4   78.46    2.97
  -1  -3  -4   82.97    3.15
  -2   3  -4  345.67    6.52
  -2   3  -4  342.87    6.23
  -2  -3  -4  331.03    6.36
  -2  -3  -4  343.17    2.99
  -3   3  -4  179.51    4.67
  -3   3  -4  170.47    4.78
  -3  -3  -4  164.67    4.83
  -4   3  -4   19.41    1.81
  -4  -3  -4   18.01    1.75
  -4  -3  -4   18.88    1.47
  -4   3  -4   19.87    1.68
  -5   3  -4  195.40    5.87
  -5  -3  -4  194.87    5.86
  -5   3  -4  189.97    5.19
  -6   3  -4   64.93    3.72
  -6  -3  -4   76.15    3.98
  -6   3  -4   74.34    3.45
  -7  -3  -4    3.36    1.09
  -7  -3  -4    3.10    1.28
  -7   3  -4    3.70    1.06
  -7   3  -4    4.78    1.37
  -8  -3  -4    2.72    1.13
  -8  -3  -4    1.43    1.04
  -8   3  -4    2.22    1.17
  -8   3  -4    0.90    0.80
  -9  -3  -4   29.06    2.97
  -9  -3  -4   32.34    3.02
  -9   3  -4   25.52    2.41
 -10  -3  -4    4.51    1.57
 -10  -3  -4    1.73    1.44
 -10   3  -4    5.05    1.76
 -11  -3  -4    7.11    2.02
 -11  -3  -4    6.03    2.30
 -11   4   4    1.00    1.76
  11   4  -4    3.83    1.80
  10   4  -4   40.86    3.60
 -10   4   4   41.17    3.87
   9   4  -4   15.02    2.15
  -9   4   4   16.15    2.36
  -8   4   4    0.33    1.03
   8   4  -4    0.46    0.86
  -8  -4   4   -1.62    1.61
   7   4  -4   67.90    3.91
  -7   4   4   72.12    4.21
   6   4  -4    1.80    0.80
  -6   4   4    1.53    0.90
   6  -4  -4    2.00    0.56
   5  -4  -4   13.69    1.06
   5   4  -4   13.02    1.55
  -5   4   4   11.79    1.45
   4  -4  -4   33.22    1.69
   4   4  -4   33.04    2.36
   3  -4  -4  111.85    3.11
   3   4  -4  114.38    4.21
  -2   4   4   61.36    1.60
   2   4  -4   59.48    2.87
   2  -4  -4   62.80    2.35
   1   4  -4   94.92    3.65
   1  -4  -4   82.56    2.76
   0   4  -4  112.84    3.86
   0   4  -4  114.36    3.87
   0  -4  -4  112.64    3.51
  -1   4  -4  115.64    3.81
  -1   4  -4  125.67    4.06
  -1  -4  -4  115.55    3.69
  -2   4  -4    1.06    0.60
  -2  -4  -4    0.94    0.51
  -2   4  -4    0.92    0.48
  -2  -4  -4    0.58    0.22
  -2  -4  -4    0.58    0.29
  -3   4  -4  256.19    5.79
  -3   4  -4  252.67    5.93
  -3  -4  -4  248.18    6.11
  -4   4  -4  304.26    6.63
  -4   4  -4  303.24    6.94
  -4  -4  -4  308.16    7.32
  -4  -4  -4  298.32    5.68
  -5   4  -4   13.40    1.45
  -5   4  -4   17.74    1.96
  -5  -4  -4   14.06    1.74
  -5  -4  -4   20.19    1.77
  -6   4  -4    7.31    1.45
  -6  -4  -4    9.32    1.52
  -6  -4  -4   14.44    1.79
  -6   4  -4   12.07    1.47
  -7   4  -4   89.02    4.75
  -7  -4  -4   96.10    4.75
  -7   4  -4   92.70    3.97
  -8   4  -4   19.64    2.59
  -8  -4  -4   24.49    2.60
  -8  -4  -4   24.39    3.38
  -8   4  -4   20.80    2.05
  -9  -4  -4    2.77    1.28
  -9  -4  -4    3.39    1.67
  -9   4  -4    1.28    1.46
 -10   4  -4   18.53    3.27
 -10  -4  -4   20.56    2.88
 -11   5   4   11.45    2.44
  10   5  -4   13.79    2.40
 -10   5   4   14.59    2.32
  -9   5   4    0.68    1.20
   9   5  -4    0.07    1.08
   8   5  -4   16.45    2.13
  -8   5   4   12.75    1.89
   7   5  -4    9.48    1.62
  -7   5   4    6.86    1.35
   6   5  -4   75.01    3.86
  -6   5   4   93.89    3.94
   5  -5  -4   34.93    1.53
  -5   5   4   30.33    2.08
   5   5  -4   30.41    2.44
   4  -5  -4  110.31    2.84
   4   5  -4  116.55    4.53
  -4   5   4  113.01    3.39
   3   5  -4    0.10    0.59
   3  -5  -4    0.16    0.33
  -2   5   4   65.13    1.72
   2   5  -4   65.83    3.26
   2  -5  -4   65.13    2.49
   1   5  -4   41.27    2.46
   1  -5  -4   35.41    1.90
   0   5  -4   64.01    3.10
   0   5  -4   67.54    3.15
   0  -5  -4   68.62    2.80
  -1   5  -4   20.73    1.81
  -1   5  -4   19.63    1.67
  -1  -5  -4   21.13    1.66
  -2  -5  -4   -0.37    0.32
  -2  -5  -4    4.58    0.48
  -2   5  -4   15.60    1.62
  -2   5  -4   14.45    1.49
  -2  -5  -4   15.33    1.54
  -3  -5  -4    2.99    0.77
  -3   5  -4    2.12    0.73
  -3   5  -4    1.84    0.67
  -4   5  -4   72.68    3.59
  -4   5  -4   73.25    3.30
  -4  -5  -4   70.74    3.62
  -5  -5  -4   -0.24    0.65
  -5  -5  -4    0.10    0.72
  -5   5  -4    0.58    0.67
  -5   5  -4    0.45    0.58
  -6   5  -4    8.41    1.26
  -6   5  -4   10.66    1.66
  -6  -5  -4    9.77    1.63
  -7  -5  -4    2.24    1.00
  -7  -5  -4    2.74    1.17
  -7   5  -4    2.16    1.21
  -7   5  -4    4.07    1.11
  -8  -5  -4    0.79    1.13
  -8  -5  -4   -1.31    1.49
  -8   5  -4   -0.20    0.96
  -9  -5  -4    2.58    1.45
  -9  -5  -4    5.13    1.73
  -9   5  -4    4.52    1.92
 -10  -5  -4    3.44    1.88
 -10   5  -4    0.73    1.34
  10   6  -4   23.32    3.00
 -10   6   4   23.42    3.07
  -9   6   4    0.22    1.23
   9   6  -4    3.92    1.57
  -9  -6   4   -0.69    2.08
  -8   6   4    5.31    1.45
   8   6  -4    4.07    1.51
  -7   6   4    1.36    0.95
   7   6  -4    3.42    1.25
   6   6  -4    1.66    0.93
  -6   6   4    2.59    0.95
   5   6  -4    0.36    0.63
  -5   6   4    1.10    0.75
   4  -6  -4    3.26    0.57
  -4   6   4    2.90    0.77
   4   6  -4    1.46    0.64
   3   6  -4   -0.31    0.67
   3  -6  -4    0.45    0.42
   2   6  -4    0.01    0.58
  -2   6   4   -0.22    0.35
   2  -6  -4    0.34    0.36
   1   6  -4  101.32    4.16
   1  -6  -4   93.14    3.23
   0   6  -4   95.61    4.24
   0   6  -4   97.69    3.80
   0  -6  -4   90.55    3.25
  -1   6  -4   22.17    2.06
  -1   6  -4   22.91    1.93
  -1  -6  -4   22.80    1.83
  -2   6  -4   21.64    1.99
  -2   6  -4   18.13    1.58
  -2  -6  -4   24.68    2.04
  -3   6  -4   26.21    2.20
  -3   6  -4   29.72    2.13
  -3  -6  -4   28.49    2.31
  -4   6  -4    5.17    1.03
  -4   6  -4    4.54    1.18
  -4  -6  -4    5.10    1.17
  -5  -6  -4    1.52    0.79
  -5  -6  -4   -0.01    0.83
  -5   6  -4   -0.02    0.66
  -5   6  -4   -0.07    0.88
  -6  -6  -4    0.14    0.80
  -6   6  -4   -0.25    0.74
  -6   6  -4    0.34    0.85
  -6  -6  -4    0.54    0.82
  -7   6  -4   21.36    2.79
  -7  -6  -4   20.06    2.42
  -8   6  -4    4.69    1.83
  -8  -6  -4    8.26    1.89
  -9  -6  -4    2.79    1.58
  -9   6  -4    1.89    1.64
   9   7  -4   24.32    3.10
   8   7  -4   69.68    4.72
   7   7  -4   83.43    4.91
   6   7  -4    1.55    1.02
  -6   7   4    0.97    1.03
   5   7  -4   12.00    1.73
  -5   7   4    8.67    1.46
  -4   7   4  103.31    3.49
   4   7  -4  100.16    4.52
   3   7  -4  197.55    6.06
   3  -7  -4  195.82    3.97
   2   7  -4  203.45    6.13
   2  -7  -4  198.03    4.35
   1   7  -4   57.17    3.35
   1  -7  -4   56.15    2.56
   0   7  -4    2.72    0.99
   0  -7  -4    3.32    0.79
   0   7  -4    2.09    1.06
  -1   7  -4   47.47    3.03
  -1  -7  -4   54.03    2.88
  -2   7  -4  135.89    5.04
  -2   7  -4  144.76    4.66
  -2  -7  -4  153.60    5.11
  -3   7  -4   54.14    3.29
  -3   7  -4   59.23    3.13
  -3  -7  -4   53.99    3.25
  -4   7  -4   59.11    3.43
  -4   7  -4   55.03    2.83
  -4  -7  -4   49.47    3.14
  -5   7  -4   14.58    1.96
  -5   7  -4   20.35    1.86
  -5  -7  -4   14.58    1.98
  -6   7  -4    8.92    1.77
  -6  -7  -4    8.21    1.56
  -7  -7  -4    3.54    1.38
  -7   7  -4    2.23    1.38
  -8  -7  -4    0.44    1.10
  -8   7  -4    0.16    1.15
   8   8  -4    1.51    1.36
  -8  -8   4    0.38    1.98
   7   8  -4    5.94    1.60
   6   8  -4   58.25    4.08
   5   8  -4    4.88    1.45
   4   8  -4   30.93    2.68
   3   8  -4   26.11    2.42
   2  -8  -4    9.74    1.05
   2   8  -4   12.34    1.69
   1  -8  -4  111.49    3.76
   1   8  -4  112.52    4.72
   0   8  -4   17.87    2.32
   0  -8  -4   13.96    1.47
   0   8  -4   14.36    1.77
  -1   8  -4  137.44    4.93
  -1  -8  -4  130.60    4.56
  -2  -8  -4    4.42    1.02
  -2   8  -4    6.60    1.33
  -2   8  -4    6.61    1.29
  -3   8  -4   37.26    2.88
  -3   8  -4   31.86    2.41
  -3  -8  -4   29.47    2.53
  -4   8  -4   96.74    4.78
  -4   8  -4   87.04    3.82
  -4  -8  -4   85.46    4.22
  -5   8  -4    8.58    1.64
  -5  -8  -4    8.24    1.65
  -6  -8  -4    4.91    1.44
  -6   8  -4    2.26    1.26
  -7   8  -4   23.18    3.03
  -7  -8  -4   28.55    3.03
   7   9  -4    2.80    1.55
   6   9  -4   12.44    2.29
  -6  -9   4    0.54    4.60
   5   9  -4    6.09    1.67
   4   9  -4    1.71    1.21
   3   9  -4    0.01    0.84
   2   9  -4    0.04    0.80
   1  -9  -4    0.62    0.53
   1   9  -4    1.93    1.10
   0  -9  -4   43.71    2.60
   0   9  -4   42.01    2.93
  -1  -9  -4    0.45    0.64
  -1   9  -4    1.18    0.92
  -1   9  -4   -0.08    0.85
  -2  -9  -4    2.14    0.86
  -2   9  -4    3.73    1.14
  -2   9  -4    0.17    0.86
  -3  -9  -4   -0.38    0.75
  -3   9  -4   -0.81    0.88
  -3   9  -4   -0.11    0.89
  -4  -9  -4    5.55    1.42
  -4   9  -4    7.69    1.67
  -5   9  -4   17.78    2.45
  -5  -9  -4   13.37    2.06
  -6  -9  -4    1.18    1.18
  -6   9  -4    0.72    1.24
  -7  -9  -4    3.32    1.57
   6  10  -4    1.36    1.26
   5  10  -4    0.22    1.21
   4  10  -4    0.02    1.03
   3  10  -4    0.18    1.11
   2  10  -4   16.53    2.27
   1  10  -4   18.94    2.21
   0  10  -4   34.04    2.84
  -1  10  -4   13.92    2.23
  -1 -10  -4   19.15    2.01
  -1  10  -4   19.25    2.20
  -2  10  -4    8.83    1.79
  -2 -10  -4   10.87    1.74
  -2  10  -4    9.61    1.64
  -3 -10  -4    1.20    1.18
  -3  10  -4   -1.32    1.34
  -4  10  -4   25.13    2.78
  -4 -10  -4   29.22    2.89
  -5 -10  -4    8.74    1.86
  -5  10  -4   10.44    2.17
  -6 -10  -4    0.33    1.11
   4  11  -4   -0.99    1.38
   3  11  -4   -1.29    1.32
   2  11  -4   15.33    2.27
   1  11  -4   67.00    4.33
   0  11  -4    4.61    1.54
  -1  11  -4   26.29    3.32
  -2  11  -4   30.03    3.26
  -2 -11  -4   37.10    3.07
  -3 -11  -4    6.31    1.65
  -3  11  -4    8.49    2.06
  -4 -11  -4    2.32    1.31
  -5 -11  -4   17.33    2.54
   3  12  -4    6.63    1.99
   2  12  -4    4.66    1.85
   1  12  -4   11.74    2.21
  -4 -12  -4    0.59    1.30
 -11   0   5    0.77    2.16
 -10   0   5    0.50    1.74
  -9   0   5   -0.83    1.71
   9   0  -5    1.05    1.03
  -8   0   5    1.90    1.43
   8   0  -5   -0.30    0.69
  -7   0   5   -0.54    1.40
   7   0  -5    0.03    0.68
   6   0  -5    0.02    0.59
  -6   0   5   -0.11    1.00
   5   0  -5    0.64    0.61
  -5   0   5    0.05    0.85
  -4   0   5    0.09    0.71
   4   0  -5    0.32    0.49
   3   0  -5    0.09    0.42
   2   0  -5   -0.56    0.47
  -2   0   5   -0.03    1.00
  -1   0   5    0.18    0.45
   1   0  -5    0.05    0.41
   0   0   5    0.00    0.45
   0   0  -5    0.23    0.39
   1   0   5    0.36    0.39
  -1   0  -5   -0.29    0.36
  -1   0  -5    0.27    0.50
  -2   0  -5   -0.39    0.37
  -2   0  -5   -0.40    0.50
  -3   0  -5    0.22    0.42
  -3   0  -5    0.22    0.45
  -4   0  -5    0.83    0.53
  -4   0  -5   -0.20    0.46
  -5   0  -5    0.38    0.58
  -5   0  -5    0.30    0.60
  -6   0  -5   -0.75    0.69
  -6   0  -5    0.17    0.57
  -7   0  -5    0.88    0.77
  -7   0  -5   -0.19    0.76
  -8   0  -5    0.74    0.93
  -8   0  -5   -0.06    0.76
  -9   0  -5    1.56    1.15
  -9   0  -5    0.55    1.06
 -10   0  -5    0.66    1.24
 -10   0  -5    0.94    1.24
 -11   0  -5    1.36    1.44
 -11   0  -5   -0.26    1.48
 -11  -1   5    1.84    2.61
 -11   1   5    7.19    2.61
 -10  -1   5    0.47    2.16
 -10   1   5    1.34    1.65
  10   1  -5    1.32    1.04
  -9  -1   5   13.49    3.03
  -9   1   5   18.05    4.05
   8  -1  -5   23.05    2.02
   8   1  -5   19.48    1.99
  -7   1   5    1.24    1.42
   7  -1  -5    1.40    0.71
   7   1  -5    1.04    0.76
  -7  -1   5    1.94    1.22
   6  -1  -5  267.25    6.19
   6   1  -5  263.63    6.65
   5  -1  -5    5.93    0.95
   5   1  -5    6.34    1.15
   4  -1  -5    1.63    0.51
  -4  -1   5    0.19    0.81
  -4   1   5    0.62    0.73
   3  -1  -5  399.31    6.88
   3   1  -5  385.49    7.13
   2  -1  -5  177.09    4.67
   2   1  -5  168.39    4.69
   1  -1  -5   14.25    1.37
  -1   1   5   10.48    0.79
   1   1  -5   12.12    1.28
   0   1  -5   78.80    3.26
   0  -1  -5   76.66    3.19
  -1   1  -5   12.23    1.33
  -1   1  -5   10.83    1.03
  -1  -1  -5   11.18    1.25
  -2  -1  -5   52.55    1.77
  -2   1  -5   56.61    2.33
  -2  -1  -5   46.72    2.42
  -2   1  -5   50.44    2.74
   3   1   5    0.39    0.70
  -3  -1  -5    1.63    0.55
  -3  -1  -5    1.63    0.72
  -3   1  -5    1.20    0.56
  -3   1  -5    1.44    0.76
  -4  -1  -5  140.40    3.86
  -4   1  -5  147.66    4.51
  -4  -1  -5  134.19    4.74
  -4   1  -5  136.83    4.77
  -5  -1  -5    1.24    0.67
  -5  -1  -5    1.64    0.72
  -5   1  -5    0.32    0.63
  -5   1  -5    0.23    0.51
  -6   1  -5   15.99    1.87
  -6  -1  -5   15.01    1.83
  -6   1  -5   17.59    1.85
  -6  -1  -5   14.36    1.65
  -7  -1  -5    0.68    0.84
  -7  -1  -5    1.87    1.03
  -7   1  -5   -0.67    0.83
  -7   1  -5   -0.65    0.71
  -8  -1  -5   -0.69    1.04
  -8  -1  -5    0.34    0.84
  -8   1  -5   -0.18    0.87
  -8   1  -5    1.06    0.94
  -9  -1  -5    8.17    1.78
  -9   1  -5   10.77    1.98
  -9  -1  -5   10.24    2.07
  -9   1  -5    6.73    1.64
 -10  -1  -5    2.19    1.55
 -10  -1  -5    6.75    1.83
 -10   1  -5    3.81    1.73
 -10   1  -5    5.47    1.59
 -11  -1  -5   -0.18    1.51
 -11   1  -5   -1.16    1.50
 -11   2   5    7.09    2.76
  10   2  -5   33.94    3.17
 -10   2   5   44.61    5.21
   9   2  -5   16.28    2.19
  -9   2   5   21.37    3.35
   8   2  -5   43.15    3.04
  -8   2   5   46.43    3.98
   7  -2  -5   26.51    1.90
   7   2  -5   24.19    2.26
   6  -2  -5   47.86    2.55
   6   2  -5   46.46    2.90
  -5   2   5    2.56    1.09
   5  -2  -5   42.01    2.30
   5   2  -5   41.39    2.64
  -5  -2   5    0.16    1.00
   4  -2  -5  232.76    5.27
   4   2  -5  225.30    5.74
   3  -2  -5  173.76    4.49
   3   2  -5  176.71    5.20
   2  -2  -5   17.80    1.50
   2   2  -5   16.19    1.55
   1   2  -5  338.94    6.87
   1  -2  -5  327.35    6.28
   0   2  -5  230.01    5.85
   0   2  -5  225.57    5.91
   0  -2  -5  214.12    5.37
  -1   2  -5   22.04    1.79
  -1   2  -5   22.91    1.64
  -1  -2  -5   17.25    1.46
  -2   2  -5  124.95    4.23
  -2  -2  -5  140.93    2.33
  -2   2  -5  130.84    3.86
  -2  -2  -5  129.68    4.35
  -3  -2  -5   38.88    1.64
  -3   2  -5   32.76    2.06
  -3  -2  -5   37.35    2.44
  -3   2  -5   31.61    2.21
  -4   2  -5   91.17    3.61
  -4  -2  -5   82.20    3.81
  -4   2  -5   85.57    3.72
  -4  -2  -5   84.98    2.80
  -5  -2  -5    3.43    0.99
  -5   2  -5    3.30    0.98
  -5   2  -5    3.61    1.01
  -5  -2  -5    3.62    0.81
  -6   2  -5   68.64    3.67
  -6  -2  -5   67.74    3.80
  -6   2  -5   70.11    3.74
  -6  -2  -5   62.27    3.33
  -7   2  -5   45.15    3.30
  -7  -2  -5   51.65    3.53
  -7   2  -5   47.24    3.19
  -7  -2  -5   47.22    2.91
  -8  -2  -5    1.10    0.97
  -8  -2  -5    2.00    1.02
  -8   2  -5   -0.27    0.95
  -8   2  -5    2.95    1.24
  -9  -2  -5   13.54    2.24
  -9   2  -5   12.52    1.94
  -9  -2  -5    7.30    1.80
  -9   2  -5    7.77    2.18
 -10  -2  -5    2.89    1.60
 -10  -2  -5    2.23    1.46
 -10   2  -5    2.06    1.58
 -10   2  -5    1.28    1.11
  11   3  -5    2.93    1.51
 -11   3   5    2.05    1.90
 -10  -3   5    1.12    1.93
 -10   3   5   -1.29    1.73
  10   3  -5    1.08    1.24
  -9   3   5    0.65    1.19
   9   3  -5   -0.85    1.18
  -9  -3   5   -0.59    1.57
  -8   3   5   -0.56    1.28
   8   3  -5   -0.48    0.95
  -7   3   5   -0.92    1.17
   7   3  -5   -0.21    0.67
   6  -3  -5   44.67    2.35
   6   3  -5   40.82    2.84
   5  -3  -5    8.84    1.15
   5   3  -5    8.80    1.36
  -5   3   5    5.33    1.58
   4  -3  -5   14.39    1.35
   4   3  -5   13.58    1.59
  -4   3   5   15.90    1.51
   3  -3  -5    1.96    0.66
  -3   3   5    0.19    0.51
   3   3  -5    2.04    0.69
   2  -3  -5  183.88    4.66
   2   3  -5  164.70    4.78
   1   3  -5  161.95    4.88
   1  -3  -5  155.07    4.27
   0   3  -5    0.27    0.51
   0  -3  -5   -0.18    0.39
   0   3  -5    0.31    0.53
  -1   3  -5   51.35    2.86
  -1   3  -5   48.42    2.47
  -1  -3  -5   41.80    2.45
  -2  -3  -5    1.17    0.62
  -2   3  -5    1.40    0.70
  -2   3  -5    0.99    0.66
  -3   3  -5    5.41    1.05
  -3  -3  -5    4.65    0.61
  -3   3  -5    5.76    0.99
  -3  -3  -5    4.56    1.02
  -4   3  -5   29.96    2.24
  -4   3  -5   32.94    2.23
  -4  -3  -5   30.78    2.42
  -4  -3  -5   29.53    1.67
  -5   3  -5   94.15    4.18
  -5  -3  -5   82.05    3.95
  -5  -3  -5   90.11    3.15
  -5   3  -5   83.47    3.80
  -6   3  -5    6.10    1.24
  -6  -3  -5    8.30    1.48
  -6  -3  -5    6.60    1.09
  -6   3  -5    8.80    1.40
  -7   3  -5    9.43    1.66
  -7  -3  -5   13.56    1.93
  -7  -3  -5   13.66    1.63
  -7   3  -5   13.87    1.86
  -8   3  -5    9.28    2.05
  -8  -3  -5   13.77    2.11
  -8  -3  -5    8.60    1.48
  -8   3  -5   15.97    2.10
  -9  -3  -5    1.78    1.25
  -9   3  -5    0.35    1.20
  -9   3  -5    2.04    1.38
 -10  -3  -5    0.78    1.38
 -10   3  -5   -1.12    1.55
  10   4  -5    0.47    1.34
   9   4  -5   24.60    2.84
  -9   4   5   22.60    2.87
  -8   4   5    0.05    1.09
   8   4  -5    0.04    1.03
  -8  -4   5    0.72    1.65
   7   4  -5    4.78    1.24
  -7   4   5    4.39    1.33
  -7  -4   5    0.86    1.34
  -6   4   5    1.87    0.99
   6   4  -5    1.88    0.93
   5   4  -5   14.48    1.73
  -5   4   5   11.28    1.53
   4   4  -5    4.79    1.05
   4  -4  -5    5.25    0.85
  -3   4   5    1.95    0.48
   3   4  -5    1.31    0.65
   3  -4  -5    2.39    0.68
   2   4  -5    9.82    1.38
   2  -4  -5   10.26    1.15
   1   4  -5   63.45    3.00
   1  -4  -5   74.23    3.03
   0   4  -5    8.65    1.22
   0   4  -5    7.59    1.30
   0  -4  -5    7.59    1.11
  -1   4  -5   41.68    2.53
  -1   4  -5   38.25    2.39
  -1  -4  -5   44.40    2.53
  -2   4  -5    6.93    1.19
  -2   4  -5    5.65    1.04
  -2  -4  -5    5.75    1.10
  -3   4  -5  126.86    4.57
  -3   4  -5  116.98    4.26
  -3  -4  -5  123.71    4.64
  -4   4  -5    6.13    1.15
  -4  -4  -5    4.33    1.06
  -4   4  -5    3.47    0.93
  -4  -4  -5    3.95    0.74
  -5  -4  -5   -0.26    0.73
  -5  -4  -5    1.26    0.57
  -5   4  -5    0.59    0.72
  -5   4  -5    0.59    0.60
  -6   4  -5    5.15    1.26
  -6  -4  -5    7.48    1.51
  -6   4  -5    4.39    1.10
  -7  -4  -5    0.58    0.85
  -7   4  -5    2.73    1.26
  -7   4  -5    1.30    0.82
  -8  -4  -5    0.51    1.01
  -8   4  -5    0.41    1.10
  -8   4  -5    0.33    0.95
  -9   4  -5    9.17    2.11
  -9  -4  -5   12.21    2.15
  10   5  -5    6.27    1.96
   9   5  -5   24.68    2.99
   8   5  -5    0.85    1.04
  -8  -5   5    1.65    1.83
   7   5  -5    3.06    1.00
  -7  -5   5   -0.88    1.78
   6   5  -5   20.89    2.25
   5   5  -5  131.04    5.20
   4  -5  -5    0.29    0.44
   4   5  -5    1.40    0.82
   3  -5  -5  184.19    4.60
   3   5  -5  169.40    5.68
   2   5  -5   33.63    2.41
   2  -5  -5   36.27    2.10
   1  -5  -5    3.76    0.80
   1   5  -5    3.82    0.96
   0  -5  -5   -0.13    0.43
   0   5  -5    0.21    0.46
   0   5  -5    0.28    0.82
  -1   5  -5  276.95    6.66
  -1  -5  -5  262.16    6.29
  -2   5  -5  215.37    5.96
  -2   5  -5  199.63    5.63
  -2  -5  -5  204.52    5.79
  -3   5  -5    5.83    1.10
  -3   5  -5    5.70    1.13
  -3  -5  -5    6.21    1.21
  -4   5  -5   40.79    2.70
  -4   5  -5   40.42    2.77
  -4  -5  -5   38.86    2.80
  -5   5  -5   39.02    2.73
  -5   5  -5   35.12    2.77
  -5  -5  -5   32.75    2.73
  -6  -5  -5    4.38    1.26
  -6   5  -5    4.09    1.22
  -6   5  -5    3.92    1.14
  -7   5  -5    9.87    1.63
  -7   5  -5   13.82    2.12
  -7  -5  -5   12.60    2.10
  -8  -5  -5    1.78    1.15
  -8   5  -5    1.29    1.35
  -9  -5  -5    5.75    1.87
  -9   5  -5    6.19    1.99
   9   6  -5    0.19    1.32
   8   6  -5   17.59    2.45
   7   6  -5   46.35    3.70
   6   6  -5   44.86    3.33
   5   6  -5   55.81    3.59
   4   6  -5  218.69    6.81
   3   6  -5    1.34    0.89
   3  -6  -5    1.48    0.62
   2   6  -5   22.32    2.18
   2  -6  -5   25.68    1.84
   1   6  -5  190.46    5.85
   1  -6  -5  181.91    4.81
   0   6  -5   26.81    2.61
   0   6  -5   24.24    2.13
   0  -6  -5   26.25    2.02
  -1   6  -5   22.88    2.18
  -1   6  -5   24.99    2.18
  -1  -6  -5   25.46    2.05
  -2   6  -5   74.94    3.80
  -2   6  -5   78.57    3.70
  -2  -6  -5   75.94    3.58
  -3   6  -5   18.40    2.00
  -3   6  -5   18.98    1.91
  -3  -6  -5   18.22    1.94
  -4   6  -5   19.34    1.98
  -4   6  -5   22.68    2.05
  -4  -6  -5   25.69    2.42
  -5   6  -5   10.73    1.71
  -5   6  -5   12.47    1.70
  -5  -6  -5   11.32    1.78
  -6   6  -5    3.10    1.06
  -6  -6  -5    3.69    1.29
  -6   6  -5    4.11    1.42
  -7  -6  -5    4.70    1.34
  -7   6  -5    4.90    1.69
  -8  -6  -5    1.01    1.42
  -8   6  -5    0.18    1.23
   8   7  -5    2.65    1.65
   7   7  -5    2.19    1.51
   6   7  -5    4.43    1.41
   5   7  -5    2.46    1.09
   4   7  -5    7.35    1.42
   3   7  -5   33.36    2.77
   2   7  -5    1.53    0.86
   2  -7  -5    0.58    0.51
   1   7  -5    2.88    0.91
   1  -7  -5    2.95    0.80
   0  -7  -5    0.10    0.49
   0   7  -5    0.96    1.11
   0   7  -5   -0.09    0.70
  -1  -7  -5    0.96    0.64
  -1   7  -5    1.20    0.85
  -1   7  -5    1.47    0.83
  -2  -7  -5    2.37    0.93
  -2   7  -5    1.85    0.92
  -2   7  -5    1.27    0.86
  -3  -7  -5    0.85    0.83
  -3   7  -5    1.79    0.95
  -3   7  -5    0.54    0.75
  -4   7  -5    9.78    1.62
  -4   7  -5   13.13    1.71
  -4  -7  -5   11.23    1.70
  -5  -7  -5    0.57    0.89
  -5   7  -5    0.66    0.83
  -5   7  -5    0.74    0.93
  -6  -7  -5    1.23    1.17
  -6   7  -5    1.39    1.22
  -7  -7  -5    4.79    1.68
  -7   7  -5    2.29    1.43
  -8   7  -5    2.09    1.75
   7   8  -5   13.93    2.38
   6   8  -5    3.57    1.43
   5   8  -5   10.08    1.92
   4   8  -5   13.66    2.09
   3   8  -5    0.31    0.84
   2   8  -5    1.32    0.98
   1   8  -5  107.01    4.80
   1  -8  -5  102.79    3.92
   0   8  -5   23.97    2.29
   0  -8  -5   22.77    1.98
  -1  -8  -5    0.73    0.62
  -1   8  -5   -0.57    0.98
  -1   8  -5   -1.17    0.91
  -2   8  -5   26.32    2.52
  -2   8  -5   27.37    2.41
  -2  -8  -5   31.07    2.53
  -3  -8  -5    6.16    1.38
  -3   8  -5    5.31    1.37
  -3   8  -5    5.58    1.28
  -4   8  -5   18.34    2.28
  -4   8  -5   16.87    1.97
  -4  -8  -5   14.68    2.03
  -5  -8  -5    5.43    1.49
  -5   8  -5    7.75    1.81
  -6  -8  -5    0.53    1.11
  -6   8  -5    0.19    1.08
  -7  -8  -5    0.98    1.20
  -7   8  -5    2.86    1.51
   6   9  -5   37.05    3.64
  -6  -9   5    6.62    5.45
   5   9  -5   10.42    2.16
   4   9  -5    4.60    1.50
   3   9  -5   44.61    3.47
   2   9  -5   18.48    2.29
   1   9  -5   17.75    2.23
   0   9  -5   20.44    2.31
   0  -9  -5   16.15    1.74
  -1   9  -5  129.79    5.59
  -1  -9  -5  106.64    4.46
  -2   9  -5   41.64    3.37
  -2   9  -5   50.88    3.42
  -2  -9  -5   43.62    3.11
  -3   9  -5    3.41    1.13
  -3  -9  -5    3.52    1.37
  -3   9  -5    1.62    1.23
  -4   9  -5    9.98    1.84
  -4  -9  -5    8.96    1.74
  -5   9  -5   11.24    2.06
  -5  -9  -5   13.45    2.31
  -6  -9  -5    1.88    1.45
   4  10  -5    4.44    1.60
   3  10  -5    6.97    1.72
   2  10  -5    0.70    1.20
   1  10  -5   46.42    3.60
   0  10  -5   15.90    2.06
  -1  10  -5    8.30    2.20
  -1 -10  -5   10.19    1.63
  -1  10  -5    8.60    1.77
  -2 -10  -5    2.65    1.12
  -2  10  -5    2.93    1.46
  -2  10  -5    2.78    1.40
  -3  10  -5   50.63    3.76
  -3 -10  -5   62.81    4.15
  -4 -10  -5    2.43    1.31
  -4  10  -5    0.20    1.24
  -5 -10  -5    8.77    2.04
   3  11  -5   -0.22    1.38
   2  11  -5    0.47    1.24
   1  11  -5    3.51    1.51
   0  11  -5    3.03    1.60
  -3 -11  -5    0.64    1.13
  -4 -11  -5    1.76    1.38
   1  12  -5   10.39    2.36
 -10   0   6   10.26    3.61
  -9   0   6    9.37    2.93
  -8   0   6   34.45    4.34
   8   0  -6  167.25    5.81
  -7   0   6   -1.04    1.51
   7   0  -6    1.52    0.93
   6   0  -6   41.62    2.78
  -6   0   6   -0.03    0.90
   5   0  -6  129.89    4.65
  -5   0   6   -0.59    1.05
   4   0  -6  108.78    4.01
   3   0  -6    6.16    1.04
  -3   0   6   -0.02    0.73
   2   0  -6   39.36    2.46
   1   0  -6  424.93    8.11
   0   0  -6   26.07    2.11
  -1   0  -6    5.38    1.04
  -2   0  -6   16.81    1.33
  -2   0  -6   19.80    1.89
  -3   0  -6   98.83    3.15
  -3   0  -6  105.82    4.41
  -4   0  -6   38.20    2.14
  -4   0  -6   36.28    2.75
  -5   0  -6   38.90    2.60
  -5   0  -6   31.67    2.54
  -6   0  -6   48.28    2.95
  -6   0  -6   44.63    3.16
  -7   0  -6    1.59    1.02
  -7   0  -6    0.66    0.81
  -8   0  -6   13.95    2.31
  -8   0  -6   19.84    2.47
  -9   0  -6    4.75    1.67
 -10  -1   6    1.19    2.53
 -10   1   6    4.00    2.25
   9   1  -6   20.78    2.47
  -9   1   6   19.28    3.83
  -8  -1   6   -0.95    1.45
  -8   1   6    0.93    1.28
   8  -1  -6    3.47    1.23
   8   1  -6    1.30    0.96
   7  -1  -6    8.31    1.39
   7   1  -6    5.73    1.34
   6  -1  -6   50.24    3.03
   6   1  -6   45.12    2.97
   5  -1  -6   13.14    1.52
   5   1  -6   17.14    1.82
   4  -1  -6   23.70    1.96
   4   1  -6   23.52    2.08
   3  -1  -6   74.61    3.31
   3   1  -6   71.95    3.45
  -3  -1   6   -1.20    1.45
  -3   1   6    1.47    0.78
   2  -1  -6  162.04    5.06
   2   1  -6  137.18    4.62
   1  -1  -6    8.95    1.31
   1   1  -6    7.73    1.12
   0  -1  -6   49.77    2.84
   0   1  -6   51.67    2.93
  -1   1  -6   12.03    1.55
  -1   1  -6    8.02    1.18
  -1  -1  -6   12.35    1.53
  -2   1  -6    0.64    0.50
  -2  -1  -6    1.01    0.39
  -2  -1  -6    1.89    0.81
  -2   1  -6   -0.20    0.54
  -3  -1  -6    1.87    0.50
  -3   1  -6    2.27    0.70
  -3  -1  -6    2.55    0.83
  -3   1  -6    4.30    1.06
  -4  -1  -6   17.22    1.39
  -4   1  -6   18.71    1.65
  -4  -1  -6   17.04    1.85
  -4   1  -6   13.96    1.79
  -5  -1  -6    0.79    0.67
  -5   1  -6   -0.44    0.68
  -5  -1  -6   -0.29    0.70
  -5   1  -6   -0.01    0.75
  -6  -1  -6    4.88    1.11
  -6   1  -6    6.92    1.33
  -6  -1  -6    6.35    1.33
  -6   1  -6    5.74    1.36
  -7   1  -6   27.01    2.57
  -7  -1  -6   30.69    2.85
  -7   1  -6   29.91    2.81
  -8   1  -6    0.54    1.04
  -8  -1  -6    0.94    1.10
  -8   1  -6    1.14    1.11
  -9   1  -6   -0.22    1.31
  -9  -1  -6    1.59    1.22
  -9   1  -6    2.17    1.35
 -10   1  -6    0.77    1.73
 -10   1  -6    1.10    1.48
 -10  -2   6    0.25    2.17
  10   2  -6    2.72    1.50
  -9  -2   6   -1.24    1.84
   9   2  -6   12.09    2.08
   8   2  -6    2.72    1.02
  -8  -2   6   -1.31    1.51
  -7   2   6    1.79    1.21
   7  -2  -6    2.48    0.93
   7   2  -6    0.98    0.84
   6   2  -6    1.41    0.89
   6  -2  -6    2.77    0.92
   5  -2  -6   49.74    2.85
   5   2  -6   48.66    3.16
  -4   2   6    1.11    0.80
   4  -2  -6    0.35    0.55
   4   2  -6    1.69    0.79
   3  -2  -6   10.89    1.33
   3   2  -6   10.37    1.38
   2   2  -6    1.30    0.84
   2  -2  -6    1.68    0.73
   1   2  -6    1.35    0.67
   1  -2  -6   -0.28    0.49
   0   2  -6   17.30    1.79
   0  -2  -6   16.41    1.70
  -1   2  -6    0.27    0.49
  -1  -2  -6    0.13    0.57
  -1   2  -6    1.31    0.65
  -2   2  -6    6.79    1.25
  -2   2  -6    4.84    0.95
  -2  -2  -6    5.58    1.05
  -3   2  -6    1.85    0.64
  -3  -2  -6    1.05    0.61
  -4   2  -6    8.35    1.19
  -4  -2  -6    7.19    1.36
  -4   2  -6    8.82    1.42
  -5  -2  -6    0.42    0.70
  -5   2  -6    2.99    0.97
  -5   2  -6    1.03    0.77
  -6  -2  -6    1.91    1.04
  -6   2  -6    3.57    1.21
  -6   2  -6    3.33    1.12
  -7  -2  -6   -0.87    0.98
  -7   2  -6    1.67    1.08
  -7   2  -6    1.01    1.09
  -8  -2  -6   -0.44    1.04
  -8   2  -6   -0.12    1.02
  -8   2  -6   -0.05    1.06
  -9  -2  -6    2.36    1.44
  -9   2  -6    2.20    1.36
  -9   2  -6   -0.05    1.28
 -10   2  -6    2.39    2.16
 -10   2  -6   -1.16    1.98
 -10  -3   6    3.65    2.50
  10   3  -6    8.80    2.15
   9   3  -6    5.40    1.71
  -9  -3   6   -0.24    1.84
   8   3  -6    3.02    1.21
   7   3  -6    3.93    1.27
   6  -3  -6  112.97    4.17
   6   3  -6  106.23    4.78
   5  -3  -6   27.23    2.04
   5   3  -6   29.57    2.47
   4  -3  -6   50.69    2.82
   4   3  -6   42.80    2.87
   3  -3  -6  113.36    4.06
   3   3  -6  110.45    4.54
   2  -3  -6   17.38    1.74
   2   3  -6   13.34    1.50
   1   3  -6   13.03    1.58
   1  -3  -6   12.69    1.48
   0   3  -6   16.90    1.76
   0  -3  -6   19.25    1.83
  -1   3  -6  145.56    5.10
  -1  -3  -6  142.99    4.93
  -2   3  -6    9.23    1.42
  -2   3  -6    8.98    1.27
  -2  -3  -6    9.03    1.35
  -3   3  -6   19.48    2.07
  -3   3  -6   16.92    1.74
  -3  -3  -6   15.50    1.76
  -4   3  -6   31.49    2.52
  -4   3  -6   28.66    2.30
  -4  -3  -6   30.20    2.55
  -5  -3  -6   -0.07    0.79
  -5   3  -6   -0.10    0.77
  -5   3  -6   -0.03    0.78
  -6   3  -6   14.93    1.90
  -6  -3  -6   15.28    2.05
  -6   3  -6   15.02    1.92
  -7   3  -6   13.22    1.98
  -7   3  -6    8.85    1.64
  -7  -3  -6   10.23    2.02
  -8  -3  -6    0.43    1.22
  -8   3  -6    1.01    1.19
  -8   3  -6    1.34    1.35
  -9   3  -6    3.70    1.87
  -9   3  -6   -0.99    1.41
   9   4  -6   12.50    2.19
   8   4  -6   25.37    2.73
  -8  -4   6   -2.59    2.17
   7   4  -6   16.99    2.27
  -7  -4   6   -0.09    1.44
   6   4  -6   14.10    1.94
  -6  -4   6    0.53    1.92
   5  -4  -6   22.14    1.73
   5   4  -6   31.89    2.80
   4  -4  -6  137.12    4.34
   4   4  -6  142.45    5.51
   3  -4  -6    6.71    1.11
   3   4  -6    5.54    1.18
   2  -4  -6   61.49    3.02
   2   4  -6   64.69    3.53
   1   4  -6  156.26    5.08
   1  -4  -6  168.98    5.09
   0   4  -6   29.89    2.38
   0  -4  -6   28.72    2.26
  -1   4  -6    1.37    0.71
  -1  -4  -6    1.76    0.76
  -1   4  -6   -0.30    0.71
  -2   4  -6   49.15    3.10
  -2   4  -6   40.83    2.60
  -2  -4  -6   46.27    2.94
  -3   4  -6   21.49    2.11
  -3   4  -6   22.74    2.07
  -3  -4  -6   19.08    2.04
  -4   4  -6    9.56    1.55
  -4   4  -6    6.44    1.35
  -4  -4  -6    7.78    1.42
  -5   4  -6   36.93    2.95
  -5   4  -6   37.47    2.74
  -5  -4  -6   37.50    3.02
  -6  -4  -6    3.89    1.29
  -6   4  -6    4.55    1.35
  -6   4  -6    4.98    1.38
  -7  -4  -6   -0.37    1.00
  -7   4  -6    0.99    1.20
  -7   4  -6   -0.89    0.91
  -8   4  -6   20.51    2.49
  -8   4  -6   17.80    2.72
  -8  -4  -6   20.69    2.70
  -9   4  -6   10.22    2.41
   9   5  -6   26.47    3.13
   8   5  -6   -0.51    1.23
   7   5  -6    8.86    1.83
   6   5  -6   10.57    1.73
   5   5  -6   12.38    1.87
   4  -5  -6    7.13    1.13
   4   5  -6    6.53    1.37
   3  -5  -6   64.81    3.03
   3   5  -6   63.42    3.76
   2  -5  -6   11.87    1.43
   2   5  -6   11.63    1.58
   1   5  -6    6.33    1.28
   1  -5  -6    6.19    1.20
   0   5  -6   10.07    1.43
   0  -5  -6   12.91    1.50
  -1   5  -6    1.08    0.70
  -1  -5  -6    1.18    0.70
  -1   5  -6    0.84    0.85
  -2   5  -6   -0.89    0.74
  -2  -5  -6    0.60    0.60
  -2   5  -6   -0.08    0.64
  -3   5  -6    1.71    0.95
  -3  -5  -6    2.30    0.92
  -3   5  -6    2.07    0.97
  -4   5  -6    5.85    1.31
  -4   5  -6    7.04    1.51
  -4  -5  -6    4.13    1.25
  -5   5  -6    5.47    1.34
  -5  -5  -6    4.50    1.31
  -5   5  -6    4.87    1.15
  -6  -5  -6    0.02    0.94
  -6   5  -6   -0.14    0.99
  -6   5  -6    1.44    1.08
  -7  -5  -6    4.26    1.51
  -7   5  -6    6.09    1.72
  -7   5  -6    6.41    1.65
  -8   5  -6    8.64    2.07
   8   6  -6    2.76    1.54
  -8  -6   6    1.96    2.20
   7   6  -6    5.40    1.59
  -7  -6   6   -1.04    2.20
   6   6  -6    2.87    1.33
   5   6  -6    3.09    1.19
   4   6  -6   66.19    3.96
   3  -6  -6   17.48    1.69
   3   6  -6   17.16    2.08
   2  -6  -6    0.90    0.65
   2   6  -6    0.88    0.78
   1   6  -6   16.70    1.92
   1  -6  -6   19.19    1.86
   0  -6  -6   -0.50    0.62
   0   6  -6   -0.73    0.85
  -1  -6  -6    2.51    0.86
  -1   6  -6    4.18    1.13
  -1   6  -6    1.98    1.18
  -2  -6  -6    3.55    1.03
  -2   6  -6    4.35    1.14
  -2   6  -6    2.48    0.99
  -3   6  -6   12.91    1.97
  -3   6  -6   17.63    2.12
  -3  -6  -6   18.38    2.16
  -4   6  -6   -0.60    0.78
  -4  -6  -6    1.39    1.06
  -4   6  -6   -1.05    0.99
  -5   6  -6   -0.61    1.06
  -5  -6  -6    0.04    0.87
  -5   6  -6    1.11    0.97
  -6   6  -6    1.86    1.26
  -6  -6  -6    1.58    1.26
  -6   6  -6   -0.93    1.32
  -7  -6  -6    1.38    1.33
  -7   6  -6   -0.94    1.16
   7   7  -6   60.85    4.59
  -6  -7   6    2.47    4.16
   6   7  -6  102.62    5.49
   5   7  -6    9.05    1.82
   4   7  -6    5.00    1.33
   3   7  -6  130.29    5.72
   2   7  -6    0.10    0.78
   2  -7  -6    0.44    0.66
   1  -7  -6    3.80    1.06
   1   7  -6    5.26    1.36
   0   7  -6   18.86    2.10
   0  -7  -6   19.43    1.90
  -1   7  -6   36.33    2.95
  -1  -7  -6   31.86    2.54
  -2  -7  -6    3.53    1.10
  -2   7  -6    3.20    1.26
  -2   7  -6    6.22    1.47
  -3  -7  -6    5.28    1.27
  -3   7  -6    6.05    1.30
  -3   7  -6    4.36    1.21
  -4   7  -6   14.77    2.10
  -4   7  -6   14.45    1.93
  -4  -7  -6   18.77    2.30
  -5  -7  -6    0.72    1.03
  -5   7  -6    1.24    1.03
  -5   7  -6    2.79    1.43
  -6  -7  -6    0.78    1.07
  -6   7  -6   -0.88    1.28
  -7   7  -6    1.69    1.51
   6   8  -6   -0.47    1.24
   5   8  -6   41.66    3.58
   4   8  -6   23.54    2.68
   3   8  -6    0.09    0.99
   2   8  -6    8.53    1.77
   1   8  -6   39.42    3.22
   1  -8  -6   36.57    2.57
   0  -8  -6    0.65    0.79
   0   8  -6   -0.34    0.96
  -1  -8  -6    0.71    0.90
  -1   8  -6    0.89    1.33
  -1   8  -6    0.83    1.10
  -2   8  -6   60.98    3.82
  -2  -8  -6   63.57    3.82
  -3   8  -6   19.96    2.34
  -3   8  -6   23.38    2.50
  -3  -8  -6   16.61    2.15
  -4  -8  -6    0.01    0.91
  -4   8  -6   -1.65    1.49
  -4   8  -6   -0.73    1.11
  -5   8  -6   11.02    1.97
  -5  -8  -6   14.39    2.32
   4   9  -6    1.90    1.47
   3   9  -6    1.81    1.32
   2   9  -6   -0.41    1.19
   1   9  -6    0.95    1.17
   0   9  -6    6.47    1.93
  -1   9  -6   13.33    2.03
  -1  -9  -6   14.13    1.91
  -2  -9  -6    2.37    1.25
  -2   9  -6    1.83    1.45
  -2   9  -6    1.50    1.22
  -3  -9  -6    3.25    1.39
  -3   9  -6    4.23    1.47
  -4  -9  -6   -1.34    1.36
  -4   9  -6    0.08    1.35
   2  10  -6    0.91    1.33
   1  10  -6   31.41    3.13
   0  10  -6    0.04    1.27
  -1  10  -6    1.42    1.30
  -2  10  -6    4.34    1.70
  -2 -10  -6    1.27    1.18
  -3 -10  -6    0.66    1.22
   0  11  -6   27.56    3.11
   8   0  -7    1.00    1.13
   7   0  -7   -0.96    0.94
   6   0  -7    1.75    1.04
   5   0  -7    0.19    0.69
   4   0  -7    0.40    0.61
   3   0  -7   -0.56    0.65
   2   0  -7   -0.51    0.71
   1   0  -7    0.48    0.71
   0   0  -7    0.54    0.70
  -1   0  -7   -0.68    0.83
  -2   0  -7    0.71    0.86
  -3   0  -7   -1.05    0.97
  -4   0  -7    0.33    0.94
  -5   0  -7   -1.01    1.12
  -6   0  -7   -0.22    1.03
  -7   0  -7   -0.52    1.18
  -8   0  -7   -0.44    1.25
   9   1  -7    4.41    1.54
   8   1  -7   17.01    2.19
   7  -1  -7   40.58    3.00
   7   1  -7   45.53    3.31
   6  -1  -7   26.32    2.41
   6   1  -7   21.93    2.34
   5  -1  -7   31.85    2.55
   5   1  -7   30.58    2.54
   4  -1  -7    4.62    1.11
   4   1  -7    7.22    1.42
   3  -1  -7   37.79    2.60
   3   1  -7   39.14    2.75
   2  -1  -7    9.71    1.40
   2   1  -7    9.30    1.45
   1  -1  -7    6.75    1.24
   1   1  -7    9.72    1.45
   0  -1  -7    5.44    1.20
   0   1  -7    5.30    1.12
  -1  -1  -7    0.56    0.73
  -1   1  -7    1.38    0.77
  -2   1  -7    1.12    0.73
  -2  -1  -7    1.03    0.81
  -2   1  -7   -0.32    0.77
  -3   1  -7    4.89    1.01
  -3   1  -7    6.16    1.30
  -3  -1  -7    7.56    1.45
  -4   1  -7    0.84    0.72
  -4  -1  -7    2.37    1.05
  -4   1  -7    2.68    1.04
  -5  -1  -7   33.78    3.01
  -5   1  -7   30.44    2.77
  -6  -1  -7    0.58    0.91
  -6   1  -7    0.69    1.05
  -7  -1  -7   14.09    2.11
  -7   1  -7   12.61    2.21
  -8  -1  -7    1.34    1.25
  -8   1  -7    0.48    1.40
  -9  -2   7   -1.00    2.20
   9   2  -7   35.19    3.28
   8   2  -7   49.16    3.76
   7   2  -7   -0.22    1.08
   6  -2  -7   14.95    1.85
   6   2  -7   16.27    2.11
   5  -2  -7    4.83    1.13
   5   2  -7    9.38    1.59
   4  -2  -7   37.35    2.61
   4   2  -7   34.57    2.71
   3  -2  -7   18.86    1.87
   3   2  -7   20.24    1.99
   2  -2  -7   86.81    3.96
   2   2  -7   82.72    4.08
   1  -2  -7   63.30    3.52
   1   2  -7   57.55    3.33
   0  -2  -7    7.62    1.30
   0   2  -7   10.51    1.58
  -1   2  -7   17.15    1.94
  -1  -2  -7   17.06    1.88
  -2   2  -7    6.90    1.34
  -2   2  -7    2.89    0.94
  -2  -2  -7    6.95    1.39
  -3   2  -7    7.54    1.50
  -3   2  -7    6.47    1.30
  -3  -2  -7    9.09    1.55
  -4   2  -7    9.81    1.61
  -4   2  -7    6.68    1.28
  -4  -2  -7    9.17    1.60
  -5   2  -7   29.19    2.72
  -5   2  -7   25.81    2.19
  -5  -2  -7   33.16    2.86
  -6   2  -7   -0.35    0.88
  -6  -2  -7    0.24    1.04
  -6   2  -7   -0.99    1.04
  -7  -2  -7   25.37    2.92
  -7   2  -7   24.98    2.79
  -8   2  -7   24.24    2.91
   9   3  -7    2.29    1.53
   8   3  -7    0.85    1.26
   7   3  -7    2.59    1.24
  -7  -3   7    1.92    1.99
   6   3  -7    8.06    1.56
  -6  -3   7   -0.02    1.35
   5   3  -7    1.80    0.96
   5  -3  -7    0.30    0.81
   4  -3  -7    5.20    1.09
   4   3  -7    7.02    1.39
   3  -3  -7    3.87    1.02
   3   3  -7    4.79    1.20
   2  -3  -7   14.52    1.67
   2   3  -7   12.79    1.60
   1  -3  -7   36.94    2.58
   1   3  -7   45.07    3.08
   0   3  -7   51.95    3.23
   0  -3  -7   49.42    3.05
  -1   3  -7    1.20    0.71
  -1  -3  -7    3.86    1.08
  -2   3  -7    3.68    1.16
  -2   3  -7    1.89    0.87
  -2  -3  -7    3.94    1.15
  -3   3  -7    0.84    0.84
  -3  -3  -7    1.27    0.90
  -3   3  -7    3.34    1.25
  -4  -3  -7   -0.15    0.80
  -4   3  -7    0.50    0.84
  -4   3  -7   -1.12    1.00
  -5  -3  -7    4.38    1.22
  -5   3  -7    5.04    1.24
  -5   3  -7    4.44    1.30
  -6   3  -7   19.52    2.37
  -6   3  -7   20.60    2.24
  -6  -3  -7   21.64    2.64
  -7  -3  -7    2.57    1.32
  -7   3  -7    1.04    1.15
  -7   3  -7    2.94    1.29
  -8   3  -7   -0.74    1.33
  -8   3  -7    0.93    1.37
   8   4  -7    0.31    1.28
   7   4  -7    1.26    1.18
  -7  -4   7   -0.38    2.15
   6   4  -7    4.87    1.49
  -6  -4   7    2.97    1.93
   5   4  -7   10.90    1.87
   4  -4  -7   25.60    2.18
   4   4  -7   23.09    2.46
   3  -4  -7    7.83    1.35
   3   4  -7   10.35    1.71
   2   4  -7    2.60    1.18
   2  -4  -7    1.65    0.76
   1   4  -7   -0.04    0.79
   1  -4  -7    0.08    0.63
   0   4  -7    3.66    1.07
   0  -4  -7    1.70    0.89
  -1   4  -7    0.65    0.85
  -1  -4  -7    0.18    0.82
  -2   4  -7    5.76    1.44
  -2   4  -7    1.99    0.91
  -2  -4  -7    4.61    1.12
  -3   4  -7    1.50    0.99
  -3  -4  -7    1.70    1.07
  -3   4  -7    2.53    1.07
  -4   4  -7   19.20    2.28
  -4   4  -7   17.06    1.94
  -4  -4  -7   23.27    2.52
  -5  -4  -7   -0.05    0.84
  -5   4  -7    1.20    1.04
  -5   4  -7    0.11    0.99
  -6  -4  -7    0.05    0.92
  -6   4  -7   -1.60    1.17
  -6   4  -7   -0.38    0.99
  -7   4  -7    1.23    1.27
  -7   4  -7   -0.08    1.29
  -8   4  -7    3.90    2.07
  -8   4  -7    2.17    1.66
   7   5  -7   22.58    2.83
   6   5  -7   61.57    4.22
   5   5  -7   -0.03    0.95
  -5  -5   7   -1.19    3.52
   4   5  -7   76.82    4.50
   3  -5  -7   18.02    1.86
   3   5  -7   21.07    2.46
   2   5  -7   -0.14    0.87
   2  -5  -7    0.44    0.67
   1   5  -7    0.09    0.96
   1  -5  -7   -0.81    0.79
   0   5  -7    9.45    1.56
   0  -5  -7    9.09    1.52
  -1   5  -7    9.94    1.70
  -1  -5  -7    9.38    1.56
  -2   5  -7   37.37    3.06
  -2  -5  -7   36.86    2.82
  -3   5  -7   31.69    2.81
  -3  -5  -7   30.07    2.78
  -4   5  -7    1.15    1.00
  -4  -5  -7    0.59    0.95
  -4   5  -7    0.89    0.86
  -5   5  -7    8.17    1.75
  -5   5  -7    9.62    1.84
  -5  -5  -7   11.55    2.02
  -6   5  -7   17.01    2.42
  -6   5  -7   12.81    2.05
  -6  -5  -7   13.02    2.38
  -7   5  -7    2.26    1.61
  -7   5  -7   -0.85    1.37
  -7  -6   7    0.40    2.23
   6   6  -7   24.87    2.85
   5   6  -7   71.75    4.64
   4   6  -7    0.32    1.05
   3   6  -7   26.31    2.80
   2  -6  -7    1.74    0.86
   2   6  -7    3.31    1.35
   1  -6  -7    6.18    1.30
   1   6  -7    5.53    1.34
   0   6  -7   10.56    1.87
   0  -6  -7   10.92    1.64
  -1   6  -7    2.64    1.08
  -1  -6  -7    2.69    0.97
  -2   6  -7   14.85    2.12
  -2  -6  -7   17.72    2.19
  -3   6  -7    5.85    1.54
  -3  -6  -7    5.29    1.37
  -3   6  -7    4.09    1.32
  -4   6  -7    2.89    1.33
  -4  -6  -7    2.56    1.28
  -5   6  -7    9.49    1.77
  -5   6  -7    7.62    1.67
  -6   6  -7    2.21    1.46
  -6   6  -7    0.22    1.32
   5   7  -7   -0.04    1.00
   4   7  -7   -0.24    1.09
   3   7  -7    4.80    1.54
   2   7  -7    8.50    1.78
   1  -7  -7    1.02    0.96
   1   7  -7    0.19    0.95
   0   7  -7   10.46    1.83
   0  -7  -7    5.60    1.42
  -1  -7  -7    0.59    0.72
  -1   7  -7    2.22    1.25
  -2  -7  -7    2.81    1.23
  -2   7  -7    1.44    1.34
  -2   7  -7    0.11    1.11
  -3  -7  -7    2.33    1.05
  -3   7  -7    1.37    1.07
  -3   7  -7    3.47    1.57
  -4  -7  -7    1.66    1.12
  -4   7  -7    1.20    1.06
  -4   7  -7    2.52    1.44
  -5  -7  -7   -0.25    1.34
  -5   7  -7    2.14    1.47
  -5   7  -7    0.97    1.21
   3   8  -7    1.63    1.28
   2   8  -7   -0.71    1.31
   1   8  -7    2.96    1.28
   0  -8  -7    4.58    1.44
   0   8  -7    2.72    1.21
  -1  -8  -7   -0.85    1.01
  -1   8  -7   -0.60    1.01
  -2  -8  -7    0.35    1.04
  -2   8  -7    0.65    1.11
  -3  -8  -7    3.34    1.34
  -3   8  -7    0.23    1.22
  -3   8  -7    3.62    1.59
  -4  -8  -7    0.41    1.19
  -4   8  -7    0.93    1.23
  -4   8  -7    1.21    1.49
   1   9  -7   -1.51    1.42
   0   9  -7   10.79    2.06
  -1   9  -7    0.37    1.31
  -2  -9  -7   11.63    2.03
  -2   9  -7   10.38    2.00
  -3  -9  -7    6.86    1.84
  -3   9  -7    7.71    2.03
   7   0  -8   16.37    2.35
   6   0  -8    3.20    1.19
   5   0  -8    1.24    0.90
   4   0  -8    0.55    0.90
   3   0  -8   21.14    2.26
   2   0  -8   -0.18    0.83
   1   0  -8    1.50    1.01
   0   0  -8   74.52    4.22
  -1   0  -8    5.39    1.37
  -2   0  -8   -0.23    0.94
  -3   0  -8   12.07    1.95
  -4   0  -8   -0.72    1.05
  -5   0  -8   28.09    3.05
  -6   0  -8    4.63    1.55
   8   1  -8    5.66    1.53
   7   1  -8   11.72    1.96
   6   1  -8    3.32    1.41
   6  -1  -8    2.43    1.15
   5  -1  -8    4.74    1.33
   5   1  -8    3.59    1.27
   4  -1  -8    0.55    0.94
   4   1  -8   -0.98    0.94
   3  -1  -8    1.17    1.02
   3   1  -8    1.00    0.88
   2  -1  -8    9.25    1.65
   2   1  -8    6.17    1.44
   1  -1  -8   29.76    2.68
   1   1  -8   36.23    3.00
   0   1  -8    0.76    0.82
   0  -1  -8    1.42    0.95
  -1  -1  -8   10.23    1.70
  -1   1  -8    7.22    1.56
  -2  -1  -8    7.78    1.60
  -2   1  -8    4.95    1.32
  -3  -1  -8    2.62    1.13
  -3   1  -8    3.38    1.28
  -4  -1  -8    0.23    1.01
  -4   1  -8    2.05    1.20
  -5   1  -8   10.81    2.01
  -5  -1  -8   11.26    2.16
  -6  -1  -8    3.66    1.65
  -6   1  -8    6.40    1.82
   8   2  -8    1.14    1.34
   7   2  -8    2.09    1.36
   6   2  -8    0.96    0.98
   6  -2  -8   -0.13    0.90
   5  -2  -8    2.53    1.26
   5   2  -8    1.20    1.07
   4  -2  -8    5.30    1.27
   4   2  -8    6.48    1.57
   3  -2  -8    0.29    0.77
   3   2  -8    0.95    0.89
   2  -2  -8    3.47    1.12
   2   2  -8    2.55    1.08
   1   2  -8    0.81    0.86
   1  -2  -8    0.81    0.85
   0   2  -8    0.77    0.97
   0  -2  -8   -0.64    0.88
  -1   2  -8    2.40    0.97
  -1  -2  -8    3.57    1.13
  -2  -2  -8    2.18    1.18
  -2   2  -8   -0.46    0.82
  -3  -2  -8    1.89    1.16
  -3   2  -8    0.80    1.01
  -4  -2  -8   -0.91    1.15
  -4   2  -8    0.05    1.07
  -5  -2  -8    2.50    1.43
  -5   2  -8    2.80    1.41
  -6   2  -8    0.41    1.16
   7   3  -8   13.13    2.38
   6   3  -8    8.19    1.97
   5  -3  -8   17.41    2.11
   5   3  -8   22.23    2.74
   4  -3  -8   14.54    1.91
   4   3  -8   15.89    2.16
   3  -3  -8    0.22    0.83
   3   3  -8    0.41    0.96
   2  -3  -8    3.80    1.16
   2   3  -8    4.33    1.19
   1   3  -8    3.54    1.24
   1  -3  -8    3.26    1.15
   0   3  -8    2.48    1.13
   0  -3  -8    2.70    1.03
  -1   3  -8    9.68    1.71
  -1  -3  -8    7.63    1.59
  -2   3  -8   46.65    3.54
  -2  -3  -8   44.23    3.35
  -3   3  -8    5.18    1.49
  -3  -3  -8    5.57    1.52
  -4  -3  -8    5.57    1.72
  -4   3  -8    3.31    1.35
  -5   3  -8   22.21    2.69
  -5  -3  -8   21.55    2.75
  -6   3  -8    3.28    1.57
   6   4  -8   19.78    2.73
   5   4  -8    7.06    1.78
   4  -4  -8    0.37    0.97
  -4  -4   8   -2.74    3.74
   4   4  -8   -0.97    1.06
   3  -4  -8   34.63    2.75
   3   4  -8   26.53    2.70
   2   4  -8    8.30    1.67
   2  -4  -8    5.54    1.32
   1   4  -8    2.76    1.04
   1  -4  -8    6.73    1.47
   0  -4  -8   30.86    2.77
   0   4  -8   35.94    3.11
  -1   4  -8   14.21    2.14
  -1  -4  -8   12.77    1.94
  -2   4  -8    0.97    1.06
  -2   4  -8    0.95    1.28
  -2  -4  -8   -0.11    1.05
  -3   4  -8   21.90    2.68
  -3  -4  -8   23.29    2.69
  -4   4  -8   25.35    2.83
  -4  -4  -8   25.89    2.87
  -5   4  -8    2.40    1.57
  -6   4  -8    4.28    1.71
  -7  -5   8    3.50    3.08
  -6  -5   8    1.91    2.41
   5   5  -8    2.00    1.62
  -5  -5   8   -0.09    2.93
   4   5  -8   -0.77    1.44
  -4  -5   8    2.37    4.67
   3  -5  -8   -0.31    0.93
   3   5  -8    0.47    1.00
   2  -5  -8   13.30    1.88
   2   5  -8   11.75    1.98
   1   5  -8    5.68    1.65
   1  -5  -8    4.79    1.36
   0   5  -8    0.26    0.94
   0  -5  -8    1.70    1.18
  -1   5  -8    0.86    1.21
  -1  -5  -8    0.03    0.90
  -2   5  -8   -0.11    1.12
  -2   5  -8   -0.58    1.50
  -2  -5  -8    1.64    1.23
  -3   5  -8    2.63    1.21
  -3   5  -8    2.92    1.31
  -3  -5  -8    1.82    1.05
  -4   5  -8   -0.25    1.17
  -4  -5  -8   -0.91    1.13
  -4   5  -8    0.49    1.14
  -5   5  -8    3.15    1.70
  -5  -6   8    0.64    4.38
   3   6  -8    3.17    1.55
   2   6  -8    1.24    1.10
   1   6  -8   -0.49    1.13
   1  -6  -8    0.71    0.98
   0   6  -8    0.64    1.13
   0  -6  -8    1.31    1.00
  -1   6  -8    2.89    1.24
  -1  -6  -8    0.30    1.11
  -2   6  -8    2.67    1.22
  -2  -6  -8    2.57    1.26
  -3   6  -8    6.58    1.77
  -3  -6  -8    5.02    1.51
  -3   6  -8    1.31    1.15
  -4   6  -8    7.50    1.87
  -4   6  -8    2.94    1.51
  -5   6  -8   -0.93    1.62
   1   7  -8    0.44    1.12
   0  -7  -8   -0.63    1.11
   0   7  -8    2.47    1.35
  -1  -7  -8    2.99    1.51
  -1   7  -8    3.75    1.50
  -2   7  -8   21.50    2.86
  -2  -7  -8   18.58    2.56
  -3   7  -8    2.42    1.46
  -3   7  -8    0.95    1.42
  -4   7  -8   -0.05    1.49
  -1  -8  -8   -0.23    1.17
  -2  -8  -8   -0.22    1.23
   6   0  -9   -0.38    1.27
   5   0  -9    0.78    1.17
   4   0  -9    1.29    1.36
   3   0  -9   -0.07    0.98
   2   0  -9    0.06    0.99
   1   0  -9    0.26    0.99
   0   0  -9   -0.37    1.05
  -1   0  -9   -0.13    1.15
  -2   0  -9   -0.47    1.04
  -3   0  -9   -0.67    1.34
   6  -1  -9    2.51    1.52
   5  -1  -9    5.32    1.71
   5   1  -9    4.07    1.47
   4  -1  -9    3.14    1.31
   4   1  -9    2.70    1.32
   3  -1  -9   -0.03    1.02
   3   1  -9    1.73    1.14
   2  -1  -9   12.66    1.98
   2   1  -9   14.76    2.23
   1  -1  -9    0.78    0.93
   1   1  -9   -0.54    0.93
   0   1  -9    1.28    1.09
   0  -1  -9    2.84    1.28
  -1  -1  -9   12.05    2.07
  -1   1  -9   10.32    2.04
  -2   1  -9   12.48    2.14
  -2  -1  -9    8.86    1.97
  -3  -1  -9    2.63    1.32
  -3   1  -9    0.76    1.21
   5  -2  -9   -0.60    1.19
   4  -2  -9    0.09    0.96
   4   2  -9    1.56    1.09
   3  -2  -9   14.45    2.24
   3   2  -9   17.54    2.49
   2  -2  -9    5.34    1.52
   2   2  -9    4.94    1.57
   1  -2  -9   32.91    3.11
   1   2  -9   35.93    3.31
   0  -2  -9   31.79    3.01
   0   2  -9   41.70    3.54
  -1   2  -9   -0.32    1.03
  -1  -2  -9    0.15    1.07
  -2   2  -9    6.39    1.79
  -2  -2  -9    3.64    1.41
   4  -3  -9    1.96    1.31
   3  -3  -9    1.45    1.16
   3   3  -9    1.98    1.27
   2  -3  -9    3.84    1.37
   2   3  -9    2.49    1.25
   1  -3  -9    7.40    1.79
   1   3  -9    7.04    1.65
   0   3  -9    9.44    1.92
   0  -3  -9    6.92    1.82
  -1  -3  -9   14.34    2.18
  -1   3  -9   11.57    2.06
  -2   3  -9    4.10    1.58
  -2  -3  -9    3.39    1.52
   3  -4  -9    3.31    1.44
   2  -4  -9   -0.46    1.17
   1  -4  -9    2.60    1.38
   0  -4  -9    1.02    1.32
  -1  -4  -9   -0.11    1.15
  -2  -4  -9    0.50    1.16
   2  -5  -9    1.77    1.19
   1  -5  -9    1.29    1.24
   0  -5  -9    1.52    1.25
  -1  -5  -9   14.69    2.30
   1  -6  -9   -0.26    1.37
   0  -6  -9    8.86    1.92
   0   0   0    0.00    0.00


TITL KN2023c02b1 in P2(1)/c
REM P2(1)/c (#14 in standard setting)
CELL 0.71073   9.275924   9.781955   7.131107  90.0000  92.3866  90.0000
ZERR    3.00   0.000485   0.000607   0.000463   0.0000   0.0053   0.0000
LATT  1
SYMM -x, y+1/2,-z+1/2
SFAC C H N O
UNIT 33.00 30.00 3.00 3.00
TREF
HKLF 4
END
_computing_structure_solution     'SHELXT 2018/2 (Sheldrick, 2018)'
_computing_structure_solution     'SHELXT 2018/2 (Sheldrick, 2018)'
_computing_structure_solution     'SHELXT 2018/2 (Sheldrick, 2018)'
;
_shelx_hkl_checksum                72849
_olex2_submission_special_instructions  'No special instructions were received'
_oxdiff_exptl_absorpt_empirical_details
;
Empirical correction (ABSPACK) includes:
- Absorption correction using spherical harmonics
- Frame scaling
- Detector area scaling
;
_oxdiff_exptl_absorpt_empirical_full_max  4.337
_oxdiff_exptl_absorpt_empirical_full_min  0.685
