# Supplementary material for: Proton Tautomerism for Anhydrous Superprotonic Conduction in 1,2,3‐Triazolium Dihydrogen Phosphate Crystal
Source: Angew Chem Int Ed Engl. 2026 Feb 1;65(11):e20785. doi: 10.1002/anie.202520785 (PMC12970496; doi:10.1002/anie.202520785)
Supplement: Supplementary file 2 — Supporting File 2: anie71356‐sup‐0002‐Data.zip. [file ANIE-65-e20785-s002.zip › 123TrzPO4_313K.cif]

data_123TrzPO4_313K
_audit_creation_date               2025-07-11
_audit_creation_method
;
Olex2 1.5
(compiled 2025.05.31 svn.r86d253d1 for OlexSys, GUI svn.r7254)
;
_shelx_SHELXL_version_number       '2018/3'
_audit_contact_author_address      ?
_audit_contact_author_email        ?
_audit_contact_author_name         ''
_audit_contact_author_phone        ?
_publ_contact_author_id_orcid      ?
_publ_section_references
;
Dolomanov, O.V., Bourhis, L.J., Gildea, R.J, Howard, J.A.K. & Puschmann, H.
 (2009), J. Appl. Cryst. 42, 339-341.

Sheldrick, G.M. (2015). Acta Cryst. A71, 3-8.

Sheldrick, G.M. (2015). Acta Cryst. C71, 3-8.
;
_chemical_name_common              ?
_chemical_name_systematic          ?
_chemical_formula_moiety           'H2 O4 P, C2 H4 N3'
_chemical_formula_sum              'C2 H6 N3 O4 P'
_chemical_formula_weight           167.07
_chemical_melting_point            ?
loop_
  _atom_type_symbol
  _atom_type_description
  _atom_type_scat_dispersion_real
  _atom_type_scat_dispersion_imag
  _atom_type_scat_source
 'C' 'C' 0.0033 0.0016 'International Tables Vol C Tables 4.2.6.8 and 6.1.1.4'
 'H' 'H' 0.0000 0.0000 'International Tables Vol C Tables 4.2.6.8 and 6.1.1.4'
 'N' 'N' 0.0061 0.0033 'International Tables Vol C Tables 4.2.6.8 and 6.1.1.4'
 'O' 'O' 0.0106 0.0060 'International Tables Vol C Tables 4.2.6.8 and 6.1.1.4'
 'P' 'P' 0.1023 0.0942 'International Tables Vol C Tables 4.2.6.8 and 6.1.1.4'

_shelx_space_group_comment
;
The symmetry employed for this shelxl refinement is uniquely defined
by the following loop, which should always be used as a source of
symmetry information in preference to the above space-group names.
They are only intended as comments.
;
_space_group_crystal_system        'monoclinic'
_space_group_IT_number             14
_space_group_name_H-M_alt          'P 1 21/c 1'
_space_group_name_Hall             '-P 2ybc'
loop_
  _space_group_symop_operation_xyz
 'x, y, z'
 '-x, y+1/2, -z+1/2'
 '-x, -y, -z'
 'x, -y-1/2, z-1/2'

_cell_length_a                     9.2713(7)
_cell_length_b                     9.7707(7)
_cell_length_c                     7.1317(5)
_cell_angle_alpha                  90
_cell_angle_beta                   92.334(7)
_cell_angle_gamma                  90
_cell_volume                       645.50(8)
_cell_formula_units_Z              4
_cell_measurement_reflns_used      4451
_cell_measurement_temperature      313
_cell_measurement_theta_max        29.8570
_cell_measurement_theta_min        2.2890
_shelx_estimated_absorpt_T_max     ?
_shelx_estimated_absorpt_T_min     ?
_exptl_absorpt_coefficient_mu      0.388
_exptl_absorpt_correction_T_max    1.00000
_exptl_absorpt_correction_T_min    0.87462
_exptl_absorpt_correction_type     multi-scan
_exptl_absorpt_process_details
;
CrysAlisPro 1.171.39.46 (Rigaku Oxford Diffraction, 2018)
Empirical absorption correction using spherical harmonics,
 implemented in SCALE3 ABSPACK scaling algorithm.
;
_exptl_absorpt_special_details     ?
_exptl_crystal_colour              'metallic colourless'
_exptl_crystal_colour_lustre       metallic
_exptl_crystal_colour_modifier     .
_exptl_crystal_colour_primary      colourless
_exptl_crystal_density_diffrn      1.719
_exptl_crystal_density_meas        ?
_exptl_crystal_density_method      ?
_exptl_crystal_description         plate
_exptl_crystal_F_000               344
_exptl_crystal_size_max            ?
_exptl_crystal_size_mid            ?
_exptl_crystal_size_min            ?
_exptl_transmission_factor_max     ?
_exptl_transmission_factor_min     ?
_diffrn_reflns_av_R_equivalents    0.0215
_diffrn_reflns_av_unetI/netI       0.0213
_diffrn_reflns_Laue_measured_fraction_full  0.998
_diffrn_reflns_Laue_measured_fraction_max  0.858
_diffrn_reflns_limit_h_max         11
_diffrn_reflns_limit_h_min         -11
_diffrn_reflns_limit_k_max         10
_diffrn_reflns_limit_k_min         -12
_diffrn_reflns_limit_l_max         7
_diffrn_reflns_limit_l_min         -9
_diffrn_reflns_number              6606
_diffrn_reflns_point_group_measured_fraction_full  0.998
_diffrn_reflns_point_group_measured_fraction_max  0.858
_diffrn_reflns_theta_full          25.242
_diffrn_reflns_theta_max           30.212
_diffrn_reflns_theta_min           3.030
_diffrn_ambient_temperature        313
_diffrn_detector                   'CCD plate'
_diffrn_detector_area_resol_mean   ?
_diffrn_measured_fraction_theta_full  0.998
_diffrn_measured_fraction_theta_max  0.858
_diffrn_measurement_details
;
List of Runs (angles in degrees, time in seconds):

  # Type    Start    End  Width  t~exp~   \w     \q     \k     \f   Frames
--------------------------------------------------------------------------
  1  \f    -80.00 100.00   0.50    6.00   0.00  10.00   0.00    --   360
  2  \w    -30.00  20.00   0.50    6.00    --   10.00  90.00   0.00  100
  3  \w    -30.00  20.00   0.50    6.00    --   10.00  90.00  90.00  100
  4  \w    -30.00  20.00   0.50    6.00    --   10.00  90.00 180.00  100
;
_diffrn_measurement_device         'abstract diffractometer'
_diffrn_measurement_device_type   
 'dtrek-CrysAlisPro-abstract goniometer imported rigaku-d*trek images'
_diffrn_measurement_method         '\w and \f scans'
_diffrn_orient_matrix_type        
 'CrysAlisPro convention (1999,Acta A55,543-557)'
_diffrn_orient_matrix_UB_11        -0.0709001000
_diffrn_orient_matrix_UB_12        -0.0062488000
_diffrn_orient_matrix_UB_13        0.0327043000
_diffrn_orient_matrix_UB_21        -0.0287264000
_diffrn_orient_matrix_UB_22        0.0212319000
_diffrn_orient_matrix_UB_23        -0.0890552000
_diffrn_orient_matrix_UB_31        -0.0023949000
_diffrn_orient_matrix_UB_32        -0.0691323000
_diffrn_orient_matrix_UB_33        -0.0302958000
_diffrn_radiation_monochromator    graphite
_diffrn_radiation_probe            x-ray
_diffrn_radiation_type             'Mo K\a'
_diffrn_radiation_wavelength       0.71073
_diffrn_source                     'fine-focus sealed X-ray tube'
_diffrn_source_type                'Enhance (Mo) X-ray Source'
_diffrn_special_details            ?
_reflns_Friedel_coverage           0.000
_reflns_Friedel_fraction_full      .
_reflns_Friedel_fraction_max       .
_reflns_number_gt                  1363
_reflns_number_total               1647
_reflns_special_details
;
 Reflections were merged by SHELXL according to the crystal
 class for the calculation of statistics and refinement.
 
 _reflns_Friedel_fraction is defined as the number of unique
 Friedel pairs measured divided by the number that would be
 possible theoretically, ignoring centric projections and
 systematic absences.
;
_reflns_threshold_expression       'I > 2\s(I)'
_computing_cell_refinement         'CrysAlisPro 1.171.39.46 (Rigaku OD, 2018)'
_computing_data_collection         'CrysAlisPro 1.171.39.46 (Rigaku OD, 2018)'
_computing_data_reduction          'CrysAlisPro 1.171.39.46 (Rigaku OD, 2018)'
_computing_molecular_graphics      'Olex2 1.5 (Dolomanov et al., 2009)'
_computing_publication_material    'Olex2 1.5 (Dolomanov et al., 2009)'
_computing_structure_refinement    'SHELXL 2018/3 (Sheldrick, 2015)'
_computing_structure_solution      'SHELXT 2018/2 (Sheldrick, 2018)'
_refine_diff_density_max           0.222
_refine_diff_density_min           -0.412
_refine_diff_density_rms           0.053
_refine_ls_extinction_coef         .
_refine_ls_extinction_method       none
_refine_ls_goodness_of_fit_ref     1.015
_refine_ls_hydrogen_treatment      refall
_refine_ls_matrix_type             full
_refine_ls_number_parameters       115
_refine_ls_number_reflns           1647
_refine_ls_number_restraints       0
_refine_ls_R_factor_all            0.0442
_refine_ls_R_factor_gt             0.0330
_refine_ls_restrained_S_all        1.015
_refine_ls_shift/su_max            0.000
_refine_ls_shift/su_mean           0.000
_refine_ls_structure_factor_coef   Fsqd
_refine_ls_weighting_details      
 'w=1/[\s^2^(Fo^2^)+(0.0490P)^2^+0.2179P] where P=(Fo^2^+2Fc^2^)/3'
_refine_ls_weighting_scheme        calc
_refine_ls_wR_factor_gt            0.0833
_refine_ls_wR_factor_ref           0.0894
_refine_special_details            ?
_olex2_refinement_description
;
;
_atom_sites_solution_hydrogens     difmap
_atom_sites_solution_primary       dual
_atom_sites_solution_secondary     ?
loop_
  _atom_site_label
  _atom_site_type_symbol
  _atom_site_fract_x
  _atom_site_fract_y
  _atom_site_fract_z
  _atom_site_U_iso_or_equiv
  _atom_site_adp_type
  _atom_site_occupancy
  _atom_site_site_symmetry_order
  _atom_site_calc_flag
  _atom_site_refinement_flags_posn
  _atom_site_refinement_flags_adp
  _atom_site_refinement_flags_occupancy
  _atom_site_disorder_assembly
  _atom_site_disorder_group
 P1 P 0.84950(4) 0.61560(4) 0.63397(6) 0.02577(14) Uani 1 1 d . . . . .
 O1 O 0.71280(12) 0.69950(11) 0.62068(18) 0.0343(3) Uani 1 1 d . . . . .
 O4 O 0.96570(12) 0.67237(11) 0.51414(17) 0.0341(3) Uani 1 1 d . . . . .
 O2 O 0.90621(15) 0.60219(12) 0.84266(18) 0.0368(3) Uani 1 1 d . . . . .
 O3 O 0.81008(13) 0.46565(11) 0.57762(18) 0.0353(3) Uani 1 1 d . . . . .
 N1 N 0.47127(17) 0.61401(14) 0.7550(2) 0.0347(3) Uani 1 1 d . . . . .
 N3 N 0.32936(16) 0.46719(15) 0.8475(2) 0.0358(3) Uani 1 1 d . . . . .
 N2 N 0.45350(16) 0.48120(15) 0.7668(2) 0.0376(3) Uani 1 1 d . . . . .
 C2 C 0.3615(2) 0.68374(18) 0.8257(3) 0.0374(4) Uani 1 1 d . . . . .
 C1 C 0.2689(2) 0.58771(18) 0.8863(3) 0.0383(4) Uani 1 1 d . . . . .
 H2 H 0.360(2) 0.783(3) 0.826(3) 0.052(6) Uiso 1 1 d . . . . .
 H2A H 0.926(3) 0.678(3) 0.898(4) 0.060(7) Uiso 1 1 d . . . . .
 H3A H 0.888(3) 0.420(3) 0.549(4) 0.063(7) Uiso 1 1 d . . . . .
 H1A H 0.183(3) 0.596(2) 0.938(3) 0.048(6) Uiso 1 1 d . . . . .
 H3 H 0.298(3) 0.370(3) 0.869(4) 0.079(9) Uiso 1 1 d . . . . .
 H1 H 0.550(3) 0.644(3) 0.705(3) 0.061(7) Uiso 1 1 d . . . . .

loop_
  _atom_site_aniso_label
  _atom_site_aniso_U_11
  _atom_site_aniso_U_22
  _atom_site_aniso_U_33
  _atom_site_aniso_U_23
  _atom_site_aniso_U_13
  _atom_site_aniso_U_12
 P1 0.0242(2) 0.0197(2) 0.0341(2) -0.00049(14) 0.00838(16) 0.00133(13)
 O1 0.0274(6) 0.0239(6) 0.0524(7) 0.0017(5) 0.0115(5) 0.0041(4)
 O4 0.0296(6) 0.0279(6) 0.0458(7) 0.0056(5) 0.0144(5) 0.0033(4)
 O2 0.0471(8) 0.0280(7) 0.0355(7) -0.0005(5) 0.0035(5) 0.0008(5)
 O3 0.0289(7) 0.0243(6) 0.0535(8) -0.0082(5) 0.0101(6) -0.0012(4)
 N1 0.0288(8) 0.0271(7) 0.0486(9) 0.0041(6) 0.0072(7) -0.0019(5)
 N3 0.0299(7) 0.0286(8) 0.0489(9) 0.0041(6) 0.0029(6) -0.0033(5)
 N2 0.0322(8) 0.0270(7) 0.0540(9) 0.0004(6) 0.0057(7) -0.0001(5)
 C2 0.0354(9) 0.0263(9) 0.0510(11) 0.0026(7) 0.0077(8) 0.0027(6)
 C1 0.0307(9) 0.0345(9) 0.0503(11) 0.0043(7) 0.0092(8) 0.0025(7)

_geom_special_details
;
 All esds (except the esd in the dihedral angle between two l.s. planes)
 are estimated using the full covariance matrix.  The cell esds are taken
 into account individually in the estimation of esds in distances, angles
 and torsion angles; correlations between esds in cell parameters are only
 used when they are defined by crystal symmetry.  An approximate (isotropic)
 treatment of cell esds is used for estimating esds involving l.s. planes.
;
loop_
  _geom_bond_atom_site_label_1
  _geom_bond_atom_site_label_2
  _geom_bond_distance
  _geom_bond_site_symmetry_2
  _geom_bond_publ_flag
 P1 O1 1.5091(11) . ?
 P1 O4 1.5079(12) . ?
 P1 O2 1.5637(13) . ?
 P1 O3 1.5588(12) . ?
 O2 H2A 0.85(3) . ?
 O3 H3A 0.88(3) . ?
 N1 N2 1.311(2) . ?
 N1 C2 1.340(2) . ?
 N1 H1 0.88(3) . ?
 N3 N2 1.315(2) . ?
 N3 C1 1.338(2) . ?
 N3 H3 1.01(3) . ?
 C2 C1 1.355(3) . ?
 C2 H2 0.97(2) . ?
 C1 H1A 0.90(2) . ?

loop_
  _geom_angle_atom_site_label_1
  _geom_angle_atom_site_label_2
  _geom_angle_atom_site_label_3
  _geom_angle
  _geom_angle_site_symmetry_1
  _geom_angle_site_symmetry_3
  _geom_angle_publ_flag
 O1 P1 O2 110.75(7) . . ?
 O1 P1 O3 107.87(7) . . ?
 O4 P1 O1 112.47(7) . . ?
 O4 P1 O2 110.48(7) . . ?
 O4 P1 O3 111.41(7) . . ?
 O3 P1 O2 103.46(7) . . ?
 P1 O2 H2A 115.2(17) . . ?
 P1 O3 H3A 110.7(17) . . ?
 N2 N1 C2 112.31(15) . . ?
 N2 N1 H1 117.7(17) . . ?
 C2 N1 H1 130.0(17) . . ?
 N2 N3 C1 112.37(15) . . ?
 N2 N3 H3 115.4(16) . . ?
 C1 N3 H3 132.2(17) . . ?
 N1 N2 N3 104.22(14) . . ?
 N1 C2 C1 105.60(16) . . ?
 N1 C2 H2 121.2(13) . . ?
 C1 C2 H2 133.2(13) . . ?
 N3 C1 C2 105.50(16) . . ?
 N3 C1 H1A 123.6(14) . . ?
 C2 C1 H1A 130.9(14) . . ?

loop_
  _geom_hbond_atom_site_label_D
  _geom_hbond_atom_site_label_H
  _geom_hbond_atom_site_label_A
  _geom_hbond_distance_DH
  _geom_hbond_distance_HA
  _geom_hbond_distance_DA
  _geom_hbond_angle_DHA
  _geom_hbond_site_symmetry_A
  _geom_hbond_publ_flag
 O2 H2A O4 0.85(3) 1.71(3) 2.5685(17) 179(2) 4_576 yes
 O3 H3A O4 0.88(3) 1.71(3) 2.5843(16) 177(3) 3_766 yes
 N3 H3 O1 1.01(3) 1.67(3) 2.6557(18) 165(3) 2_646 yes
 N1 H1 O1 0.88(3) 1.73(3) 2.6084(19) 176(2) . yes

loop_
  _geom_torsion_atom_site_label_1
  _geom_torsion_atom_site_label_2
  _geom_torsion_atom_site_label_3
  _geom_torsion_atom_site_label_4
  _geom_torsion
  _geom_torsion_site_symmetry_1
  _geom_torsion_site_symmetry_2
  _geom_torsion_site_symmetry_3
  _geom_torsion_site_symmetry_4
  _geom_torsion_publ_flag
 N1 C2 C1 N3 -0.1(2) . . . . ?
 N2 N1 C2 C1 0.1(2) . . . . ?
 N2 N3 C1 C2 0.0(2) . . . . ?
 C2 N1 N2 N3 -0.1(2) . . . . ?
 C1 N3 N2 N1 0.1(2) . . . . ?

_shelx_res_file
;
TITL 123trzpo4_kn2102c02b32_313k_b.res in P2(1)/c
    123trzpo4_kn2102c02b32_313k.res
    created by SHELXL-2018/3 at 14:45:45 on 11-Jul-2025
REM Old TITL 123TrzPO4_KN2102c02b32_313K in P2(1)/c
REM SHELXT solution in P2(1)/c: R1 0.235, Rweak 0.321, Alpha 0.024
REM <I/s> 0.526 for 83 systematic absences, Orientation as input
REM Formula found by SHELXT: C9 N
CELL 0.71073 9.2713 9.7707 7.1317 90 92.334 90
ZERR 4 0.0007 0.0007 0.0005 0 0.007 0
LATT 1
SYMM -X,0.5+Y,0.5-Z
SFAC C H N O P
UNIT 8 24 12 16 4
EQIV $1 +X,1.5-Y,0.5+Z
EQIV $2 2-X,1-Y,1-Z
EQIV $3 1-X,-0.5+Y,1.5-Z

L.S. 50
PLAN  20
TEMP 39.85
CONF
HTAB O2 O4_$1
HTAB O3 O4_$2
HTAB N1 O1
HTAB N3 O1_$3
BOND
LIST 6
MORE -1
BOND $H
fmap 2
acta
OMIT 1 0 0
REM <olex2.extras>
REM <HklSrc "%.\\123TrzPO4_KN2102c02b32_313K.hkl">
REM </olex2.extras>

WGHT    0.049000    0.217900
FVAR       1.05285
P1    5    0.849497    0.615602    0.633966    11.00000    0.02417    0.01967 =
         0.03406   -0.00049    0.00838    0.00133
O1    4    0.712800    0.699495    0.620679    11.00000    0.02745    0.02385 =
         0.05235    0.00169    0.01153    0.00413
O4    4    0.965705    0.672368    0.514142    11.00000    0.02960    0.02789 =
         0.04577    0.00562    0.01439    0.00330
O2    4    0.906208    0.602187    0.842661    11.00000    0.04714    0.02798 =
         0.03552   -0.00054    0.00348    0.00083
O3    4    0.810083    0.465647    0.577618    11.00000    0.02888    0.02434 =
         0.05349   -0.00819    0.01013   -0.00124
N1    3    0.471272    0.614011    0.754975    11.00000    0.02875    0.02713 =
         0.04858    0.00410    0.00722   -0.00186
N3    3    0.329363    0.467185    0.847495    11.00000    0.02991    0.02857 =
         0.04888    0.00414    0.00290   -0.00329
N2    3    0.453497    0.481199    0.766778    11.00000    0.03223    0.02697 =
         0.05401    0.00036    0.00571   -0.00011
C2    1    0.361504    0.683742    0.825696    11.00000    0.03544    0.02630 =
         0.05098    0.00257    0.00772    0.00268
C1    1    0.268889    0.587708    0.886286    11.00000    0.03069    0.03449 =
         0.05031    0.00432    0.00921    0.00249
H2    2    0.360315    0.782693    0.826152    11.00000    0.05178
H2A   2    0.925892    0.677867    0.898112    11.00000    0.05968
H3A   2    0.887660    0.419813    0.549373    11.00000    0.06349
H1A   2    0.182588    0.596122    0.937937    11.00000    0.04830
H3    2    0.297661    0.369903    0.868650    11.00000    0.07873
H1    2    0.550296    0.643969    0.704973    11.00000    0.06119
HKLF 4


REM  123trzpo4_kn2102c02b32_313k_b.res in P2(1)/c
REM wR2 = 0.0894, GooF = S = 1.015, Restrained GooF = 1.015 for all data
REM R1 = 0.0330 for 1363 Fo > 4sig(Fo) and 0.0442 for all 1647 data
REM 115 parameters refined using 0 restraints

END

WGHT      0.0462      0.1732

REM Highest difference peak  0.222,  deepest hole -0.412,  1-sigma level  0.053
Q1    1   0.9044  0.6324  0.4790  11.00000  0.05    0.22
Q2    1   0.9992  0.6732  0.4990  11.00000  0.05    0.19
Q3    1   0.2832  0.6412  0.8146  11.00000  0.05    0.18
Q4    1   0.9735  0.6967  0.4853  11.00000  0.05    0.18
Q5    1   0.7126  0.6770  0.5779  11.00000  0.05    0.18
Q6    1   0.7145  0.6696  0.7242  11.00000  0.05    0.17
Q7    1   0.6849  0.6625  0.6173  11.00000  0.05    0.16
Q8    1   0.6689  0.6695  0.6596  11.00000  0.05    0.16
Q9    1   0.7114  0.7535  0.6401  11.00000  0.05    0.16
Q10   1   0.4026  0.6562  0.7718  11.00000  0.05    0.15
Q11   1   0.9228  0.6964  0.5564  11.00000  0.05    0.15
Q12   1   0.1471  0.6557  0.8694  11.00000  0.05    0.14
Q13   1   0.6035  0.7654  0.6083  11.00000  0.05    0.14
Q14   1   0.9556  0.6311  0.5658  11.00000  0.05    0.14
Q15   1   0.7621  0.6966  0.6842  11.00000  0.05    0.14
Q16   1   0.4898  0.4178  0.7436  11.00000  0.05    0.14
Q17   1   0.3039  0.4108  0.8669  11.00000  0.05    0.14
Q18   1   0.9553  0.6148  0.7691  11.00000  0.05    0.14
Q19   1   0.8574  0.4500  0.6650  11.00000  0.05    0.13
Q20   1   0.4473  0.3533  0.8637  11.00000  0.05    0.13
;
_shelx_res_checksum                69236
_shelx_hkl_file
;
   0   0   1   -0.10    0.51
   0   0  -1   -0.27    0.54
   0   0  -2  813.02   10.18
   0   0   2  794.11   10.27
   0   0   3    0.11    1.18
   0   0  -3    0.70    0.63
   0   0  -3    0.56    1.42
   0   0  -4 2027.04   23.45
   0   0   4 2024.23   23.23
   0   0  -4 2010.35   14.35
   0   0  -5    2.88    2.53
   0   0  -5   -0.33    0.86
   0   0   5    1.30    2.23
   0   0   5    0.26    1.04
   0   0  -6   96.55    6.90
   0   0   6   93.97    6.73
   0   0  -6   88.21    3.63
   0   0   6   90.66    3.81
   0   0   7    0.90    1.13
   0   0  -7    0.41    1.04
   0   0  -8  291.23   13.83
   0   0  -9    3.30    3.98
   0  -1   0    0.25    0.31
   0  -1   0   -0.12    0.33
   0  -1  -1  569.93    6.26
   0   1   1  591.42    5.34
   0   1  -1  587.15    6.83
   0   1   1  576.07    5.91
   0  -1  -1  586.85    5.92
   0  -1   1  579.46    6.76
   0  -1  -1  599.29    5.26
   0   1   1  573.81    6.23
   0   1   2  333.28    5.69
   0  -1   2  347.16    7.11
   0  -1  -2  334.73    6.17
   0  -1  -2  346.46    5.45
   0   1   2  321.71    6.15
   0   1  -2  349.13    7.05
   0   1  -3  941.97   14.13
   0   1   3  967.72   10.84
   0  -1   3  974.26   14.39
   0   1   3  935.35   13.13
   0  -1  -3  963.26   10.26
   0  -1  -3  932.49   13.13
   0   1  -4   75.25    5.00
   0  -1  -4   76.00    3.39
   0  -1   4   74.32    4.94
   0   1   4   80.85    3.55
   0  -1  -4   80.32    4.84
   0   1   4   86.03    4.84
   0  -1  -5  270.30    6.70
   0  -1   5  291.43   10.50
   0   1   5  278.92    7.00
   0   1  -5  260.25   10.09
   0   1   5  280.90    9.71
   0   1  -5  275.68    5.12
   0  -1  -5  277.18    9.77
   0  -1  -6  170.62    8.79
   0   1  -6  176.03    9.21
   0   1   6  183.10    8.95
   0   1   6  179.67    6.07
   0  -1   6  174.37    4.38
   0  -1  -6  177.10    5.78
   0  -1  -7   21.99    2.40
   0   1  -7   21.05    1.54
   0  -1  -7   18.75    4.01
   0   1  -7   24.75    4.60
   0   1   7   16.77    2.29
   0  -1   7   19.33    1.57
   0  -1  -8    5.14    3.35
   0  -1  -8    4.76    1.62
   0   1  -8   -0.83    3.49
   0   1  -9    4.55    4.11
   0  -1  -9    7.49    3.79
   0  -2   0 1755.53   12.18
   0   2   0 1831.03   12.99
   0   2   0 1801.93   12.05
   0   2   0 1807.98   12.96
   0  -2   0 1765.63   12.84
   0   2   1 9999.00   31.57
   0  -2   1 9958.46   30.27
   0   2   1 9817.46   33.37
   0  -2  -1 9996.58   33.62
   0  -2  -1 9959.35   31.34
   0  -2  -1 9746.27   32.89
   0   2   2  469.35    8.13
   0  -2  -2  495.93    7.84
   0  -2   2  485.13    5.97
   0  -2  -2  495.06    7.04
   0   2   2  490.73    7.82
   0   2  -2  488.00    8.72
   0  -2  -2  509.48    9.09
   0   2   2  493.23    7.13
   0  -2   2  502.65    8.90
   0  -2  -3  494.85    8.63
   0   2   3  486.51    8.89
   0  -2  -3  478.09    8.92
   0   2   3  493.15    9.11
   0  -2   3  491.89   10.67
   0  -2  -4   19.81    2.62
   0   2   4   21.47    2.62
   0  -2  -4   21.07    2.22
   0   2   4   18.20    2.15
   0   2  -4   17.36    2.81
   0  -2   4   24.28    3.16
   0  -2  -5  795.22   15.97
   0  -2   5  775.17   17.42
   0  -2  -5  755.59   12.38
   0   2  -5  789.80   17.47
   0   2   5  771.57   15.69
   0   2   5  769.76   12.97
   0  -2  -6   61.17    5.40
   0   2  -6   61.33    5.88
   0  -2  -6   61.43    3.90
   0   2   6   58.11    3.99
   0  -2   6   60.73    2.22
   0   2   6   59.80    5.38
   0   2  -6   58.56    2.09
   0  -2  -7   39.78    3.39
   0   2  -7   35.32    5.24
   0   2   7   39.62    3.60
   0  -2  -7   37.96    4.85
   0   2  -8   -2.26    3.14
   0  -2  -8    4.59    1.91
   0  -2  -8    3.20    3.56
   0  -2  -9  117.24    9.60
   0  -3   0   -2.42    1.50
   0  -3   0   -0.37    0.56
   0   3   0   -0.10    0.58
   0  -3   0   -0.13    1.05
   0   3   0   -1.00    1.08
   0   3   0   -0.06    1.00
   0   3   0   -2.95    1.30
   0   3   1 1233.70   13.24
   0   3   1 1232.51   13.96
   0  -3  -1 1224.35   13.43
   0   3  -1 1238.72   12.38
   0  -3  -1 1212.57   13.41
   0  -3   1 1217.17   12.23
   0  -3  -1 1232.83   13.73
   0   3   1 1249.61   14.12
   0  -3   1 1247.70   11.70
   0   3  -1 1244.86   11.47
   0   3  -1 1238.18   11.50
   0   3   2   94.01    3.96
   0  -3  -2   88.28    2.69
   0  -3   2   79.53    3.02
   0  -3   2   90.38    4.17
   0  -3  -2   92.99    4.22
   0  -3  -2   91.34    3.91
   0   3   2   87.02    4.15
   0  -3  -2   80.95    4.18
   0   3  -2   82.19    4.00
   0   3  -2   85.38    3.00
   0   3   2   79.49    2.66
   0   3   3   67.86    3.32
   0  -3   3   60.10    4.15
   0   3   3   63.04    3.58
   0  -3  -3   67.40    3.74
   0  -3  -3   60.26    3.19
   0  -3   3   65.77    2.77
   0   3  -3   67.99    4.41
   0   3   3   65.49    3.86
   0  -3  -3   53.01    3.97
   0   3   4  197.00    6.96
   0  -3   4  188.19    4.47
   0  -3  -4  191.38    7.90
   0  -3  -4  199.36    6.80
   0  -3  -4  200.26    6.71
   0  -3   4  200.26    8.33
   0   3  -4  204.10    8.30
   0   3   4  194.38    6.69
   0  -3  -5   -0.75    1.83
   0   3  -5   -0.95    2.50
   0  -3   5    2.92    2.64
   0   3   5    0.60    1.86
   0  -3  -5    1.66    1.52
   0   3   5   -0.47    1.53
   0   3   6   68.69    4.82
   0   3  -6   63.98    6.20
   0   3   6   62.76    5.33
   0   3  -6   60.57    1.94
   0  -3  -6   68.48    4.56
   0  -3  -6   62.24    5.19
   0  -3   6   62.53    1.98
   0  -3  -7  193.51    7.60
   0  -3  -7  201.90    9.96
   0   3  -7  186.52   10.88
   0   3   7  181.80    7.84
   0  -3  -8   15.40    3.90
   0   3  -8   14.19    4.34
   0  -3  -8   13.76    2.66
   0  -3  -9   22.97    4.82
   0  -3  -9   26.78    5.65
   0  -4   0 2325.37   19.79
   0   4   0 2282.51   20.52
   0   4   0 2315.93   19.62
   0   4   0 2304.20   10.92
   0   4   0 2259.75   20.79
   0  -4   0 2337.23   11.41
   0  -4   0 2245.11   20.69
   0   4  -1  691.42    9.28
   0  -4  -1  785.20   12.92
   0  -4  -1  792.91   12.73
   0   4   1  681.04   12.06
   0  -4  -1  791.39   12.21
   0   4   1  690.26   11.30
   0   4  -1  716.46   10.56
   0   4   1  696.39   11.79
   0  -4   1  697.11    9.39
   0  -4   1  676.18   10.96
   0   4  -1  673.33   10.99
   0   4  -2   59.90    3.57
   0  -4   2   64.27    3.28
   0  -4  -2   77.66    4.39
   0   4   2   70.64    4.25
   0   4   2   61.84    2.02
   0  -4   2   66.83    3.77
   0  -4  -2   68.33    4.04
   0  -4  -2   61.90    3.93
   0   4  -2   64.87    3.07
   0   4   2   68.96    4.02
   0   4   2   69.57    4.16
   0   4   3  166.30    4.87
   0  -4  -3  155.13    6.68
   0   4   3  162.48    6.20
   0   4   3  150.60    6.53
   0  -4  -3  161.22    4.57
   0   4  -3  167.85    4.84
   0  -4   3  153.26    4.85
   0  -4   3  165.90    6.88
   0  -4  -3  159.97    6.31
   0   4  -3  156.19    6.69
   0   4  -4  390.95   11.78
   0  -4  -4  405.59    9.03
   0   4  -4  418.83    7.38
   0  -4   4  383.20    7.19
   0   4   4  396.36    9.32
   0  -4   4  411.68   11.94
   0  -4  -4  398.80   11.57
   0   4   4  417.58   11.19
   0  -4  -4  402.82   10.38
   0  -4  -5   35.75    3.62
   0   4  -5   33.77    4.59
   0  -4  -5   29.99    3.42
   0  -4   5   33.15    4.46
   0   4  -5   33.14    2.10
   0  -4   5   37.39    2.27
   0  -4  -5   39.42    4.57
   0   4   5   30.47    3.42
   0   4   5   35.03    3.52
   0  -4  -6  116.02    6.28
   0  -4   6  104.32    2.86
   0   4  -6  109.14    7.96
   0   4   6  115.31    6.55
   0  -4  -6  109.69    7.73
   0  -4  -6  118.52    6.78
   0   4   6  116.58    6.75
   0   4  -6  100.96    2.77
   0  -4  -7   11.72    3.66
   0   4  -7    7.60    3.68
   0   4   7    7.87    2.73
   0  -4  -7    7.39    2.29
   0  -4  -7   10.30    3.14
   0   4  -8  141.05   10.55
   0  -4  -8  145.92    9.06
   0  -4  -8  126.07    7.03
   0  -4  -8  135.88   10.42
   0  -4  -9    9.65    4.42
   0   5   0   -0.14    0.64
   0  -5   0   -0.61    1.39
   0   5   0   -1.70    1.51
   0  -5   0    0.89    0.73
   0  -5   0   -0.10    1.31
   0   5   0   -0.22    1.22
   0   5   0    1.33    1.38
   0   5  -1  337.74    6.84
   0  -5   1  335.49    7.07
   0  -5  -1  334.10    9.24
   0  -5  -1  325.40    8.85
   0   5   1  332.48    8.92
   0  -5   1  310.80    8.48
   0   5   1  323.61    9.23
   0   5  -1  334.59    8.11
   0  -5  -1  348.27    9.25
   0   5  -1  318.33    8.53
   0   5   1  338.05    9.22
   0   5  -2  292.13    7.46
   0  -5   2  303.31    8.03
   0  -5  -2  299.01    9.31
   0   5   2  288.88    9.04
   0  -5  -2  283.65    8.96
   0   5   2  295.08    9.36
   0  -5   2  286.84    7.97
   0   5  -2  285.75    7.77
   0  -5  -2  279.78    8.31
   0   5   2  288.97    8.65
   0   5   3  311.51    9.97
   0   5  -3  313.01    9.40
   0   5   3  310.56    5.85
   0  -5   3  316.74    7.83
   0  -5  -3  318.56    9.51
   0   5  -3  315.25    7.50
   0  -5  -3  325.65    5.77
   0  -5  -3  293.28    9.89
   0  -5   3  332.14    9.80
   0   5   3  315.17    9.38
   0   5   4  253.74    9.57
   0  -5  -4  229.84    8.50
   0  -5   4  245.90    9.71
   0  -5   4  244.57    6.70
   0   5   4  250.09    6.91
   0  -5  -4  236.13    6.63
   0   5  -4  228.13    9.40
   0  -5  -4  235.70    9.61
   0   5  -4  246.80    6.47
   0   5  -5    3.45    2.72
   0  -5  -5    0.76    1.56
   0  -5  -5   -0.52    1.87
   0  -5   5    1.60    1.22
   0   5  -5   -0.14    0.95
   0   5   5   -0.75    2.02
   0   5   5    0.66    1.74
   0  -5  -5   -2.26    2.45
   0  -5  -6   49.19    4.51
   0   5   6   40.60    4.23
   0   5  -6   52.07    6.17
   0  -5  -6   51.30    5.67
   0   5   6   39.94    4.46
   0   5  -6   41.84    2.24
   0  -5  -6   44.51    4.19
   0  -5  -7   28.01    5.11
   0   5  -7   29.50    5.17
   0  -5  -7   27.93    3.85
   0  -5  -7   36.36    4.52
   0   5  -8   -2.62    3.61
   0  -5  -8   -0.30    2.26
   0  -5  -8    1.40    2.77
   0  -5  -8    2.42    3.90
   0   6   0   44.68    1.87
   0  -6   0   52.11    4.14
   0   6   0   52.04    4.11
   0   6   0   39.04    3.44
   0   6   0   50.30    4.04
   0  -6   0   47.47    1.93
   0  -6   0   46.33    3.74
   0   6   1 2377.03   26.95
   0  -6   1 2338.16   19.26
   0   6  -1 2391.04   25.45
   0  -6   1 2408.05   25.44
   0   6  -1 2363.88   26.64
   0  -6  -1 2331.11   27.05
   0   6   1 2336.51   25.73
   0   6   1 2365.93   27.34
   0   6  -1 2353.58   18.76
   0   6  -1 2371.95   24.29
   0  -6  -1 2346.81   26.74
   0  -6  -1 2316.07   25.76
   0  -6   2   83.91    4.67
   0   6   2   78.62    5.31
   0   6   2   88.15    5.46
   0  -6  -2   78.61    5.54
   0  -6  -2   81.98    5.34
   0   6   2   88.97    5.55
   0   6  -2   80.33    4.53
   0  -6   2   85.24    4.87
   0   6  -2   80.38    4.48
   0  -6  -2   83.52    5.30
   0  -6   3   46.67    3.59
   0   6   3   49.23    4.46
   0  -6   3   51.18    4.28
   0   6  -3   52.80    3.59
   0   6   3   48.92    4.22
   0   6   3   46.88    1.58
   0   6  -3   42.60    4.12
   0  -6  -3   46.69    1.55
   0  -6  -3   46.52    4.51
   0  -6  -3   41.84    4.11
   0   6  -4  363.87    8.75
   0   6   4  363.67   11.34
   0  -6  -4  342.96    7.09
   0   6  -4  350.63   11.78
   0  -6   4  346.88    8.84
   0  -6   4  367.44   12.20
   0   6   4  352.66    7.25
   0  -6  -4  351.10   12.19
   0  -6  -4  358.22   11.32
   0   6   4  351.77   12.03
   0   6   5   92.68    4.80
   0  -6   5   93.52    4.40
   0  -6  -5   81.08    5.98
   0  -6  -5   96.91    7.26
   0  -6  -5   91.79    4.69
   0   6  -5   89.32    4.22
   0   6  -5   94.55    7.04
   0  -6  -6   -0.58    1.88
   0  -6  -6   -3.13    2.37
   0  -6  -6   -0.71    2.65
   0  -6   6    1.66    1.17
   0   6  -6    1.55    1.11
   0   6  -6    4.13    3.18
   0   6   6   -0.37    2.00
   0   6  -7   29.82    5.26
   0  -6  -7   38.09    4.26
   0  -6  -7   32.84    5.70
   0  -6  -7   32.38    4.64
   0  -6  -8    3.73    4.16
   0  -6  -8    7.88    3.06
   0   6  -8    5.87    4.53
   0   7   0   -0.15    0.65
   0   7   0    0.41    1.70
   0  -7   0   -0.80    2.14
   0   7   0    0.04    1.80
   0   7   0   -0.57    2.03
   0  -7   0    0.33    0.71
   0   7  -1   59.53    4.96
   0  -7   1   59.05    3.40
   0   7  -1   59.47    4.44
   0   7  -1   59.74    3.29
   0   7   1   49.69    4.55
   0   7   1   61.93    4.97
   0  -7  -1   57.12    4.68
   0   7   1   52.34    4.45
   0   7  -1   61.00    4.68
   0  -7  -1   62.16    5.10
   0  -7   1   56.18    4.55
   0   7  -2   78.00    4.45
   0  -7  -2   71.70    5.56
   0   7   2   68.20    4.98
   0  -7  -2   69.41    5.52
   0  -7  -2   71.79    5.41
   0   7   2   73.52    5.69
   0   7  -2   67.13    4.65
   0  -7   2   72.53    4.66
   0  -7   2   70.99    4.93
   0   7   2   71.80    5.60
   0  -7   3    7.12    2.20
   0  -7   3   -0.39    2.29
   0   7   3    4.40    2.14
   0   7  -3    4.95    1.83
   0   7   3    3.24    2.14
   0  -7  -3    1.77    2.29
   0  -7  -3    2.66    2.39
   0   7  -3    4.01    2.43
   0  -7  -4   12.84    1.15
   0   7  -4   12.54    3.21
   0   7  -4   16.91    2.50
   0   7   4   12.47    1.10
   0  -7  -4   10.07    2.73
   0  -7   4   11.91    3.37
   0  -7  -4    6.98    2.57
   0  -7   4   11.76    2.28
   0  -7   5    1.65    1.54
   0  -7  -5   -0.32    1.99
   0   7  -5    1.45    1.51
   0  -7  -5    2.48    1.31
   0   7   5    4.10    1.61
   0   7  -5    7.08    3.23
   0  -7  -5   -2.12    3.00
   0  -7  -6   63.45    6.60
   0  -7  -6   69.75    4.54
   0  -7  -6   71.34    6.23
   0  -7   6   64.28    3.80
   0   7  -6   81.48    7.48
   0  -7  -7   29.77    4.58
   0  -7  -7   20.37    4.74
   0   7  -7   30.39    5.42
   0   8   0  174.75    8.61
   0  -8   0  177.01    8.84
   0   8   0  166.82    2.63
   0  -8   0  176.72    2.80
   0   8   0  190.12    9.04
   0   8   0  167.03    8.05
   0  -8   1 1302.97   22.28
   0   8  -1 1388.47   22.09
   0   8  -1 1353.91   22.95
   0  -8   1 1349.12   15.27
   0   8  -1 1339.15   14.97
   0  -8  -1 1376.05   23.17
   0  -8  -1 1332.31   24.29
   0  -8  -2  256.15   10.77
   0  -8   2  244.02    8.25
   0  -8   2  245.85    9.49
   0  -8  -2  246.12   10.73
   0   8  -2  237.92    9.16
   0  -8  -2  239.60   10.01
   0   8  -2  228.96    7.74
   0  -8   3  162.63    7.79
   0  -8  -3  169.04    9.17
   0   8  -3  159.86    7.48
   0  -8   3  152.59    7.31
   0   8  -3  164.58    7.42
   0  -8  -3  154.98    8.43
   0  -8   4   40.34    4.76
   0   8  -4   47.39    4.15
   0  -8   4   54.15    4.42
   0  -8  -4   55.42    5.65
   0   8  -4   57.17    5.30
   0  -8  -4   52.37    5.64
   0  -8  -5   81.55    6.96
   0  -8  -5   96.41    7.84
   0  -8   5   92.93    5.49
   0   8  -5   78.11    5.01
   0   8  -5   86.98    7.11
   0   8  -6    6.63    3.78
   0  -8  -6    0.67    2.83
   0  -8  -6    2.20    2.49
   0  -8  -7   19.09    4.87
   0  -8  -7   30.06    4.96
   0   8  -7   22.50    5.47
   0  -9   0   -1.93    2.70
   0  -9  -1   10.45    2.75
   0   9  -1   15.89    1.90
   0  -9   1   17.28    3.54
   0  -9   1   15.48    1.99
   0  -9  -2   71.99    6.28
   0   9  -2   81.53    4.84
   0  -9   2   67.50    5.64
   0  -9   2   83.29    5.11
   0  -9   3  311.08   11.35
   0   9  -3  320.12   10.79
   0  -9  -3  334.21   13.22
   0  -9  -3  323.69   13.43
   0  -9   3  298.10   10.78
   0   9  -3  294.32   10.78
   0  -9  -4  163.64    9.58
   0  -9   4  158.23    7.93
   0  -9  -4  154.31    9.70
   0   9  -4  142.80    7.40
   0   9  -4  182.01    9.23
   0   9  -5   60.63    6.31
   0  -9   5   57.61    4.79
   0  -9  -5   67.23    6.72
   0  -9  -5   67.90    7.29
   0  -9  -6   16.27    4.55
   0  -9  -6   23.15    4.64
   0   9  -6   11.38    4.06
   0   9  -7   39.65    6.81
   0 -10   0  556.74   17.60
   0  10  -1    0.03    1.17
   0 -10  -1   -0.13    2.62
   0 -10   1    2.24    1.33
   0 -10   1   -0.42    2.38
   0 -10   2   72.00    5.05
   0 -10   2   73.36    6.41
   0  10  -2   66.01    4.51
   0 -10   3    0.57    2.18
   0 -10  -3    0.46    3.07
   0  10  -3    1.25    2.07
   0  10  -4  123.82    7.88
   0 -10   4  138.50    8.09
   0 -10  -4  133.96    9.63
   0 -10   5   51.67    5.07
   0 -10  -5   62.43    7.28
   0  10  -5   58.06    6.19
   0  10  -6    2.22    3.96
   0 -11   1   12.07    3.61
   0 -11   2  303.72   13.37
   0 -11   3   62.55    6.22
   0 -11  -4   21.35    5.11
   0 -11   4   24.89    4.44
   1   0  -9   -2.93    3.88
   1   0  -8    4.76    1.59
   1   0  -8   10.89    4.28
  -1   0   7   -0.31    1.37
   1   0  -7    1.24    1.25
   1   0  -7    1.07    2.62
   1   0  -6 1446.79   16.57
  -1   0   6 1401.98   24.53
  -1   0   5   -0.79    1.93
   1   0  -5    1.17    2.25
   1   0  -4  800.93   14.72
  -1   0   4  791.01   14.51
  -1   0   3   -1.26    1.26
   1   0  -3    0.40    1.45
  -1   0   2 2165.21   16.89
   1   0  -2 2125.19   16.88
   1   0  -1   -1.70    0.85
  -1   0   1    0.04    0.65
  -1   0   0   36.88    1.38
  -1   0  -1   -0.64    0.87
   1   0   1    0.35    0.87
   1   0   3    0.01    0.51
  -1   0  -3    0.47    1.46
   1   0   3    0.36    1.39
   1   0   4  417.20    5.63
  -1   0  -4  427.38   11.08
  -1   0  -5   -0.76    2.09
   1   0   5   -0.70    0.78
   1   0   5   -0.04    2.18
  -1   0  -6   16.75    3.71
   1   0   6   17.07    1.47
  -1   0  -7   -1.08    2.61
  -1   0  -8   29.40    5.08
  -1   0  -9    0.26    3.66
   1  -1  -9    0.50    3.63
   1   1  -9   -5.68    4.07
   1   1  -8  137.36   10.09
   1  -1  -8  115.55    5.61
   1  -1  -8  139.25    9.63
  -1  -1   7   27.56    2.51
   1   1  -7   27.03    2.45
   1   1  -7   38.02    5.22
   1  -1  -7   29.65    3.01
   1  -1  -7   30.41    4.68
  -1   1   7   30.07    3.11
   1   1  -6   24.90    4.21
  -1   1   6   23.31    3.65
  -1   1   6   26.58    2.92
   1  -1  -6   23.08    3.96
   1  -1  -6   25.21    2.73
   1   1  -5   36.93    4.33
   1  -1  -5   45.04    4.23
  -1  -1   5   41.21    4.30
   1  -1  -5   44.27    3.20
  -1   1   5   38.23    4.07
  -1   1   4  549.76   11.92
   1  -1  -4  548.98   11.87
   1   1  -4  555.86   12.71
  -1  -1   4  565.43   12.69
   1  -1  -4  568.54    9.91
  -1   1   3 1127.91   14.20
  -1  -1   3 1117.12   15.31
   1   1  -3 1086.92   15.46
   1  -1  -3 1126.78   14.46
   1  -1  -2   88.98    3.41
  -1   1   2   81.83    3.26
   1   1  -2   84.70    3.69
  -1  -1   2   83.49    3.62
  -1   1   1  916.47    7.97
   1  -1  -1  908.52    7.73
  -1   1   1  878.31    8.01
  -1  -1   1  905.58    9.00
   1   1  -1  879.63    9.01
   1  -1  -1  905.19    7.84
   1  -1   0 1927.19    9.96
  -1   1   0 1938.00   10.15
   1   1   0 1940.46    9.38
  -1  -1   0 1914.75   10.31
  -1  -1   0 1897.76    9.19
   1  -1   1 2202.88   14.74
  -1  -1  -1 2220.49   12.61
   1   1   1 2207.10   12.08
   1   1   1 2211.30   12.93
   1   1   1 2207.82   12.73
  -1   1  -1 2258.52   14.90
  -1  -1  -1 2195.47   12.82
  -1  -1  -2   18.35    1.87
  -1   1  -2   18.46    2.17
   1  -1   2   23.78    2.34
   1   1   2   15.79    1.82
  -1  -1  -2   18.19    1.53
   1   1   2   17.58    1.38
   1   1   2   17.82    1.34
  -1  -1  -2   19.41    1.45
   1   1   3  586.28    7.97
   1  -1   3  570.49   11.65
  -1  -1  -3  590.41   10.78
   1   1   3  598.70   10.96
  -1  -1  -3  599.50    7.69
   1   1   3  593.33    7.44
  -1  -1  -4  589.03   12.44
  -1  -1  -4  612.45    8.50
   1   1   4  597.18    8.74
  -1   1  -4  605.11   13.40
   1   1   4  619.08   12.98
   1  -1   4  608.93   13.73
   1   1   5   39.09    2.54
  -1  -1  -5   41.87    2.60
   1  -1   5   39.88    4.45
  -1   1  -5   46.15    4.51
  -1  -1  -5   39.80    3.99
   1   1   5   41.02    4.19
  -1  -1  -6   52.26    5.24
  -1   1  -6   46.07    5.24
  -1  -1  -6   47.98    2.85
   1   1   6   48.63    5.23
   1   1   6   49.98    3.01
   1   1   7    2.75    1.38
  -1   1  -7    0.13    2.60
  -1  -1  -8   27.57    4.87
  -1   1  -8   39.23    5.87
  -1  -1  -9   39.27    6.29
  -1   1  -9   44.75    6.85
   1  -2  -9  130.56   10.03
   1  -2  -8    5.31    2.24
   1  -2  -8   -0.17    3.00
   1   2  -8    8.92    4.25
   1   2  -7  217.78    5.76
   1   2  -7  218.59   11.74
   1  -2  -7  219.39    8.04
  -1   2   7  219.38    8.42
   1  -2  -7  227.28   10.69
   1  -2  -6   -1.71    2.29
  -1   2   6   -0.51    1.70
   1  -2  -6    0.07    1.67
  -1   2   6   -2.44    2.15
   1   2  -6    5.49    3.06
  -1   2   5 1195.03   17.37
   1  -2  -5 1169.65   16.32
  -1  -2   5 1209.60   21.43
   1  -2  -5 1137.18   19.06
  -1   2   5 1199.29   19.44
   1   2  -5 1196.41   21.34
   1   2  -4  893.94   16.53
  -1   2   4  888.70   14.52
  -1  -2   4  899.42   16.56
   1  -2  -4  911.06   14.80
   1  -2  -4  893.39   13.51
  -1  -2   3   14.06    2.15
  -1   2   3   18.74    2.11
   1  -2  -3   14.76    1.96
   1   2  -3   16.14    2.46
   1  -2  -3   13.64    1.75
  -1  -2   2   38.36    2.67
   1  -2  -2   32.62    2.02
   1  -2  -2   35.29    2.46
   1  -2  -2   36.84    2.43
  -1   2   2   36.02    2.13
   1   2  -2   38.49    2.79
   1  -2  -1 2527.72   16.72
   1  -2  -1 2442.77   15.92
  -1  -2   1 2592.68   16.03
   1   2  -1 2505.50   16.06
  -1   2   1 2466.48   16.39
  -1   2   1 2462.22   12.44
   1  -2  -1 2560.78   12.27
  -1  -2   0  276.30    5.68
   1   2   0  284.67    5.12
   1  -2   0  290.98    5.15
  -1  -2   0  286.01    5.21
  -1   2   0  288.15    5.12
   1  -2   0  279.67    4.19
  -1   2   0  292.16    4.34
  -1   2   0  278.13    5.40
   1   2   0  279.87    4.06
  -1  -2   0  291.80    4.01
   1   2   1  451.17    7.02
   1  -2   1  452.27    5.31
  -1  -2  -1  427.53    7.24
  -1  -2  -1  459.96    5.34
   1  -2   1  464.18    7.28
   1   2   1  451.05    5.12
  -1   2  -1  448.00    5.39
  -1   2  -1  457.18    7.34
   1   2   1  437.74    7.55
   1   2   1  442.21    7.37
  -1  -2  -1  458.63    7.40
  -1   2  -1  447.60    5.72
  -1  -2  -2  360.49    7.10
   1  -2   2  399.69    8.43
  -1   2  -2  369.57    8.17
  -1   2  -2  377.83    3.94
   1   2   2  372.38    6.63
  -1  -2  -2  369.06    6.77
   1   2   2  384.25    7.33
   1   2   2  372.12    6.66
  -1  -2  -2  386.76    6.77
   1   2   3 2163.05   18.18
  -1   2  -3 2134.20   22.75
  -1  -2  -3 2153.72   17.42
  -1  -2  -3 2157.04   18.14
   1   2   3 2164.54   16.95
  -1  -2  -3 2117.14   19.53
   1   2   3 2097.64   19.80
   1  -2   3 2115.83   23.08
   1   2   4  125.24    4.80
  -1  -2  -4  129.74    5.93
  -1  -2  -4  132.33    4.79
   1   2   4  136.45    5.95
   1  -2   4  132.17    6.72
  -1   2  -4  127.38    6.60
  -1   2  -5   77.32    5.86
   1   2   5   77.10    4.06
   1   2   5   84.59    5.51
  -1  -2  -5   76.84    5.30
   1  -2   5   65.43    5.51
  -1  -2  -5   71.17    3.80
   1   2   6    1.07    2.50
  -1   2  -6    4.23    2.92
  -1  -2  -6    5.09    2.77
   1   2   6   -0.55    1.40
  -1  -2  -6    7.65    1.88
   1   2   7   62.20    4.00
  -1   2  -7   63.06    6.68
  -1  -2  -7   61.39    5.91
  -1   2  -8    3.79    3.12
  -1  -2  -8   17.83    4.09
  -1  -2  -9   -2.64    3.80
   1  -3  -9   14.43    4.94
   1  -3  -9   28.04    5.56
   1  -3  -8   12.04    2.82
   1  -3  -8    7.11    3.35
   1   3  -8    3.44    3.54
   1  -3  -8    6.82    3.31
  -1   3   7  148.41    7.55
   1  -3  -7  176.64   10.14
   1   3  -7  156.06    9.85
   1  -3  -7  160.77    8.99
   1  -3  -7  165.76    7.47
  -1   3   6   47.47    4.28
   1  -3  -6   36.84    4.51
   1   3  -6   43.31    5.18
  -1   3   6   53.06    4.77
   1  -3  -6   52.55    4.88
   1  -3  -6   44.15    3.91
   1   3  -5  590.33   15.74
   1  -3  -5  595.40   12.67
  -1   3   5  611.31   13.34
  -1   3   5  609.96   13.64
   1  -3  -5  595.60   13.24
  -1  -3   5  577.67   15.44
   1  -3  -5  586.35   14.93
  -1   3   4   60.59    3.86
   1  -3  -4   54.97    3.72
   1   3  -4   63.40    4.78
   1  -3  -4   53.85    3.81
  -1  -3   4   61.55    4.78
  -1   3   4   60.82    4.24
   1  -3  -4   52.15    4.24
   1  -3  -3   38.85    2.64
  -1  -3   3   47.91    3.66
  -1   3   3   39.98    2.69
   1  -3  -3   39.24    3.26
   1  -3  -3   42.42    3.20
   1   3  -3   31.54    3.18
  -1   3   3   36.29    3.13
   1  -3  -2  827.02   12.27
  -1  -3   2  824.43   11.99
   1  -3  -2  845.97   12.18
   1  -3  -2  851.07    8.84
   1   3  -2  828.46   12.27
  -1   3   2  855.08   13.10
  -1   3   2  840.66    8.91
  -1   3   1  161.36    4.95
  -1   3   1  152.64    2.95
  -1   3   1  158.22    4.97
   1  -3  -1  160.57    4.88
  -1  -3   1  156.26    4.34
  -1   3   1  151.26    2.85
   1  -3  -1  151.63    4.79
  -1  -3   1  161.22    4.98
  -1   3   1  167.13    5.40
   1   3  -1  150.61    4.23
  -1  -3   0   86.60    3.89
   1   3   0   87.97    2.47
  -1   3   0   95.85    3.55
   1   3   0   85.34    3.49
   1  -3   0   94.20    3.52
  -1   3   0   78.88    3.76
   1   3   0   91.75    3.62
  -1   3   0   86.87    3.62
  -1  -3   0   92.51    3.61
  -1   3   0   89.21    2.67
  -1  -3   0   94.67    2.47
   1  -3   0   85.36    2.56
   1   3   1 1958.65   17.57
   1   3   1 1991.14   17.06
   1   3   1 1949.35   18.07
   1  -3   1 1991.80   15.92
  -1   3  -1 1977.49   15.87
   1   3   1 2007.45    9.72
  -1  -3  -1 1968.11   17.98
  -1   3  -1 1978.62   15.18
   1  -3   1 1957.75   15.15
  -1   3  -1 1989.36   14.42
   1  -3   1 1995.32   14.29
  -1  -3  -1 1996.19   17.40
  -1  -3  -2  247.33    6.45
   1  -3   2  246.04    4.86
  -1   3  -2  246.93    4.93
  -1   3  -2  258.06    4.67
  -1   3  -2  257.08    7.15
  -1  -3  -2  265.17    7.52
   1   3   2  253.21    6.47
   1   3   2  240.73    6.74
  -1  -3  -2  241.61    4.99
  -1  -3  -2  243.21    6.80
   1   3   2  250.37    5.05
   1  -3   2  238.04    6.99
  -1   3  -3  512.10   11.63
  -1  -3  -3  500.83   11.44
  -1  -3  -3  506.18    9.09
  -1  -3  -3  501.37    9.71
  -1  -3  -3  516.24   10.30
   1   3   3  496.23    9.46
   1  -3   3  493.86   11.53
  -1   3  -3  498.21    5.66
   1   3   3  503.77    9.13
   1   3   3  498.91   10.19
  -1   3  -4  282.67    9.81
  -1  -3  -4  284.80    8.05
   1   3   4  284.94    8.30
  -1  -3  -4  288.96    7.93
   1  -3   4  283.75   10.09
   1   3   4  276.74    7.49
   1   3   4  283.83    8.14
  -1   3  -5  167.31    8.62
  -1  -3  -5  173.58    6.57
  -1  -3  -5  178.40    7.52
   1   3   5  177.12    7.65
   1   3   5  180.29    6.85
   1  -3   5  159.74    8.47
  -1   3  -6  523.76   16.49
  -1  -3  -6  546.34   11.91
   1   3   6  534.55   14.60
  -1  -3  -6  527.52   14.46
   1   3   6  513.85   11.95
  -1   3  -7    0.76    3.19
  -1  -3  -7    4.94    2.93
   1   3   7    5.00    1.97
  -1  -3  -8   33.43    5.25
  -1   3  -8   25.59    5.17
  -1  -3  -9   57.86    7.14
   1  -4  -9   12.67    4.82
   1  -4  -8   20.63    4.35
   1   4  -8   22.43    5.55
   1  -4  -8   22.28    4.77
   1  -4  -8   18.29    3.43
   1  -4  -7    0.15    2.54
   1  -4  -7   -1.80    1.99
   1  -4  -7    1.94    2.72
   1   4  -7   -1.68    2.79
   1  -4  -6  626.60   17.17
   1  -4  -6  611.83   14.76
   1   4  -6  628.31   17.99
  -1  -4   6  598.43   10.22
   1  -4  -6  618.71   14.91
  -1   4   6  632.61   15.15
  -1   4   6  615.89   15.29
  -1  -4   5  275.41    7.20
   1  -4  -5  268.54   10.45
   1  -4  -5  264.80    9.27
   1  -4  -5  290.27    9.07
  -1   4   5  276.21    8.94
  -1  -4   5  260.29   10.75
   1   4  -5  257.61   10.76
  -1   4   5  273.00    9.72
  -1   4   4  296.66    8.06
   1  -4  -4  304.41    9.23
   1  -4  -4  291.23    9.68
   1  -4  -4  294.60    7.75
  -1   4   4  300.62    9.63
  -1  -4   4  298.83    7.68
  -1  -4   4  304.64   10.31
   1   4  -4  297.40   10.24
  -1  -4   3   76.68    3.94
   1   4  -3   75.86    4.82
   1  -4  -3   67.22    4.37
   1  -4  -3   81.29    3.47
  -1   4   3   72.72    3.35
   1  -4  -3   80.57    4.95
  -1  -4   3   78.87    4.77
  -1   4   3   78.66    4.80
   1   4  -2   57.86    3.69
   1  -4  -2   62.29    2.34
  -1   4   2   51.36    3.54
  -1   4   2   57.43    2.22
   1  -4  -2   61.06    3.93
  -1  -4   2   58.57    3.44
  -1   4   2   52.23    3.71
  -1  -4   2   61.36    3.66
   1  -4  -2   61.47    3.86
  -1   4   2   57.18    3.87
  -1  -4   1   58.21    2.78
   1   4  -1   58.11    3.25
  -1   4   1   69.04    3.84
   1  -4  -1   55.62    3.47
  -1   4   1   54.70    3.62
  -1   4   1   59.52    1.70
  -1   4   1   61.37    1.68
   1   4  -1   59.80    2.92
  -1   4   1   59.71    3.60
  -1  -4   1   61.69    3.54
   1   4   0 1829.74   18.27
   1   4   0 1838.84   19.29
   1   4   0 1838.21   11.44
  -1   4   0 1837.79   12.40
  -1  -4   0 1855.68   11.29
  -1   4   0 1860.27   19.06
   1  -4   0 1866.78   12.08
  -1  -4   0 1838.63   19.23
   1  -4   0 1838.82   17.43
   1  -4   0 1900.95   18.64
  -1   4   0 1872.70   17.59
   1   4   0 1843.00   18.38
  -1   4   0 1872.57   18.82
   1  -4   1 2949.45   20.45
   1   4   1 2879.38   24.61
  -1   4  -1 2868.25   20.36
   1  -4   1 2976.20   22.14
   1   4   1 2893.65   23.53
   1   4   1 2900.80   24.93
  -1  -4  -1 2963.40   24.33
  -1  -4  -1 2863.39    9.96
   1  -4   1 2954.92   20.53
  -1   4  -1 2868.85   20.81
  -1   4  -1 2883.58   21.78
   1  -4   2   24.23    2.75
  -1   4  -2   17.04    1.79
  -1  -4  -2   19.95    2.47
   1   4   2   21.82    2.38
  -1   4  -2   18.57    2.52
  -1  -4  -2   22.74    2.68
   1  -4   2   21.54    2.00
   1   4   2   19.77    1.35
  -1  -4  -2   16.65    2.20
  -1  -4  -2   27.26    1.63
  -1   4  -2   20.21    1.77
   1   4   2   15.74    2.22
  -1   4  -3  311.63    9.34
  -1  -4  -3  323.59    9.17
   1  -4   3  320.05    6.14
   1   4   3  315.10    9.03
   1   4   3  320.28    8.49
  -1  -4  -3  320.34    6.68
  -1   4  -3  324.74    5.96
   1  -4   3  326.45    9.76
  -1  -4  -3  318.37    9.74
   1   4   3  320.33    6.99
  -1  -4  -3  330.70    8.78
   1   4   4  416.57   10.87
  -1   4  -4  404.43    5.77
   1   4   4  406.63    9.54
  -1  -4  -4  417.07    9.48
  -1  -4  -4  403.67   10.32
   1  -4   4  406.92   12.12
  -1  -4  -4  388.53   11.85
  -1   4  -4  387.33   11.76
   1   4   4  404.19   10.05
  -1  -4  -5  155.06    8.69
  -1   4  -5  159.39    8.64
   1  -4   5  158.62    8.51
   1   4   5  157.80    7.13
  -1  -4  -5  169.82    7.12
   1   4   5  172.85    7.19
  -1  -4  -5  155.53    6.83
  -1  -4  -6   -0.27    2.44
   1   4   6   -0.06    1.77
  -1   4  -6   -0.83    2.97
  -1  -4  -6   -2.14    1.57
   1   4   6   -1.03    2.09
  -1  -4  -6   -0.23    1.99
   1   4   7    0.45    1.95
  -1   4  -7    1.62    2.77
  -1  -4  -7   -2.81    2.73
  -1  -4  -7   -1.66    3.05
  -1  -4  -8   41.62    6.17
  -1   4  -8   48.42    6.79
  -1  -4  -8   39.14    5.50
  -1  -4  -9    1.41    3.66
   1  -5  -8   25.24    5.32
   1  -5  -8   23.65    4.31
   1  -5  -8   16.55    3.43
   1   5  -8   26.78    5.60
   1  -5  -7   -0.95    2.17
   1  -5  -7    4.31    2.67
   1  -5  -7    1.60    2.42
   1   5  -7   -1.58    2.87
   1  -5  -6   25.00    3.71
   1  -5  -6   23.97    3.36
   1   5  -6   18.78    4.28
   1   5  -6   19.55    2.18
  -1   5   6   27.44    3.67
   1  -5  -6   17.24    3.65
  -1  -5   6   27.28    2.57
   1   5  -5   17.33    2.27
   1  -5  -5   12.26    2.92
   1  -5  -5   19.00    3.41
   1   5  -5   13.26    3.20
  -1   5   5   14.16    3.24
  -1  -5   5   13.45    2.11
   1  -5  -5   16.64    2.55
  -1   5   5   19.16    2.72
   1  -5  -4  142.81    6.96
  -1   5   4  140.75    5.34
  -1  -5   4  134.58    5.53
  -1  -5   4  154.31    7.76
  -1   5   4  139.97    7.37
   1   5  -4  139.45    7.44
   1  -5  -4  144.00    5.32
   1   5  -4  149.35    5.61
   1  -5  -4  141.92    7.39
   1  -5  -3    8.78    2.42
   1  -5  -3   10.66    2.49
   1   5  -3    7.71    1.82
   1   5  -3    8.52    2.42
  -1   5   3    8.07    1.33
  -1  -5   3    5.77    2.18
  -1   5   3    9.17    2.46
  -1  -5   3    9.22    2.01
   1  -5  -3   10.73    1.47
  -1   5   2 1246.68    8.09
  -1   5   2 1263.62    7.99
   1   5  -2 1242.08   16.31
  -1   5   2 1228.49   18.28
   1  -5  -2 1222.10   17.82
  -1   5   2 1237.55   17.99
  -1  -5   2 1238.12   16.92
   1   5  -2 1260.99   16.31
  -1   5   2 1233.29   19.02
   1  -5  -2 1256.92   18.34
  -1  -5   2 1251.82   16.41
  -1  -5   1  593.17    9.32
   1  -5  -1  580.23   11.67
  -1   5   1  602.56   12.28
   1   5  -1  603.42    9.19
  -1   5   1  605.68   12.72
   1  -5  -1  604.81   12.42
   1   5  -1  592.18   11.85
  -1  -5   1  569.75   11.90
   1   5  -1  622.18   11.57
  -1   5   1  604.38   11.88
   1   5   0  403.71    5.70
  -1   5   0  409.24    6.07
  -1  -5   0  410.13    5.66
  -1   5   0  412.74   10.00
   1  -5   0  410.13    9.46
   1   5   0  405.07   10.25
   1  -5   0  391.49    9.78
  -1   5   0  405.72    9.93
   1   5   0  423.23    9.80
  -1  -5   0  399.01   10.16
  -1   5   0  413.59    9.44
   1  -5   0  414.07    5.96
   1   5   0  402.98    9.71
  -1   5  -1   34.28    2.92
   1  -5   1   28.97    2.69
   1   5   1   41.78    3.55
  -1   5  -1   40.71    2.76
  -1   5  -1   39.51    2.93
   1   5   1   39.96    3.31
   1   5   1   38.80    3.32
   1  -5   1   38.18    2.64
  -1  -5  -1   38.01    3.46
   1  -5   1   39.47    3.09
  -1  -5  -1   37.77    3.32
  -1   5  -2   26.86    2.86
   1  -5   2   25.64    2.85
   1  -5   2   25.90    2.48
  -1  -5  -2   29.13    1.20
  -1  -5  -2   24.15    3.01
   1   5   2   24.65    2.95
  -1  -5  -2   30.54    3.31
   1   5   2   26.48    1.11
  -1  -5  -2   28.55    3.01
   1   5   2   28.63    3.08
  -1   5  -2   28.01    2.53
   1   5   2   27.02    3.07
  -1   5  -2   28.65    2.42
   1  -5   3  114.99    4.53
   1   5   3  117.87    3.78
   1   5   3  121.37    5.93
  -1  -5  -3  120.77    3.83
  -1   5  -3  117.17    6.14
  -1  -5  -3  126.78    6.79
  -1  -5  -3  118.53    5.96
   1  -5   3  114.05    6.06
  -1  -5  -3  118.22    6.37
  -1   5  -3  126.09    4.48
   1   5   3  121.11    6.27
  -1  -5  -4   65.98    5.53
   1  -5   4   70.78    5.61
  -1   5  -4   69.53    3.14
  -1  -5  -4   62.25    4.76
   1  -5   4   70.61    3.26
  -1  -5  -4   66.06    3.78
  -1   5  -4   75.41    5.67
   1   5   4   67.56    5.05
   1   5   4   67.89    4.67
   1   5   4   64.55    3.80
  -1  -5  -5  972.91   21.20
   1   5   5  981.46   16.25
  -1  -5  -5  955.23   15.90
  -1   5  -5  967.49    9.14
  -1  -5  -5  969.01   18.05
  -1   5  -5  954.14   21.21
   1   5   5  996.38   19.06
   1   5   6    6.60    2.45
  -1   5  -6   11.13    3.57
  -1  -5  -6    3.25    2.39
  -1  -5  -6   11.58    2.82
   1   5   6    7.36    2.68
  -1  -5  -6    8.99    2.66
  -1  -5  -7   25.66    4.86
  -1   5  -7   31.96    5.66
  -1  -5  -7   33.55    4.40
  -1   5  -8    5.92    4.30
  -1  -5  -8    0.73    2.99
  -1  -5  -8    3.57    3.66
   1  -6  -8    1.17    3.24
   1  -6  -8   -1.38    2.84
   1   6  -8    1.18    3.64
   1  -6  -7   18.61    3.61
   1  -6  -7   18.43    4.39
   1   6  -7   25.14    4.81
   1  -6  -7   27.43    3.87
   1   6  -6   63.13    4.02
   1  -6  -6   71.98    6.56
   1   6  -6   62.37    6.41
  -1   6   6   71.79    5.09
  -1  -6   6   63.14    4.00
   1  -6  -6   75.22    5.19
   1  -6  -6   61.60    5.67
   1  -6  -5  725.28   12.91
   1  -6  -5  707.79   17.27
  -1   6   5  724.61   13.18
   1   6  -5  693.48   18.16
   1   6  -5  721.65   13.33
  -1  -6   5  706.67   13.36
   1  -6  -5  690.28   18.08
  -1   6   4  334.83    7.47
  -1   6   4  338.06   12.11
   1  -6  -4  350.02   11.44
  -1  -6   4  335.35    9.46
   1   6  -4  336.99   11.47
   1  -6  -4  323.51   11.35
  -1  -6   4  325.28   11.47
   1   6  -4  351.50    9.41
   1  -6  -4  335.05    7.38
   1   6  -3  165.02    7.36
   1   6  -3  161.57    6.49
  -1  -6   3  165.15    7.41
   1  -6  -3  166.65    7.63
  -1   6   3  158.87    7.94
   1  -6  -3  163.77    7.87
  -1   6   3  152.72    3.40
  -1   6   3  155.68    3.59
  -1  -6   3  157.65    6.73
  -1   6   3  145.20    7.79
   1   6  -2  361.67    9.58
  -1  -6   2  323.62    9.65
  -1  -6   2  340.02    9.06
  -1   6   2  361.63   11.07
  -1   6   2  370.86   11.51
   1  -6  -2  350.14   10.52
   1   6  -2  347.67    8.99
   1  -6  -2  344.49   10.55
  -1   6   2  348.20   10.47
  -1   6   1  530.65   13.02
   1  -6  -1  518.73   12.12
  -1   6   1  537.89   12.39
   1   6  -1  527.25    9.08
  -1   6   1  536.91   12.75
   1   6  -1  519.70   11.63
  -1  -6   1  524.77   12.50
  -1  -6   1  528.80    9.27
   1   6  -1  541.20   12.54
   1  -6   0  115.78    3.32
   1  -6   0  113.53    5.63
   1   6   0  119.35    6.21
   1   6   0  108.06    5.59
  -1  -6   0  118.58    3.20
   1   6   0  111.84    5.78
   1  -6   0  114.93    5.96
  -1   6   0  115.46    6.03
   1   6   0  105.01    3.02
  -1  -6   0  119.53    6.19
  -1   6   0  112.95    5.59
  -1   6   0  123.50    6.07
  -1   6   0  115.84    3.32
  -1   6  -1  221.46    7.74
   1   6   1  213.16    7.94
  -1   6  -1  223.55    8.67
  -1   6  -1  231.25    7.56
  -1  -6  -1  221.83    8.36
  -1   6  -1  231.16    6.25
   1   6   1  234.18    8.45
   1  -6   1  213.79    7.66
   1  -6   1  215.04    7.24
   1  -6   1  216.94    6.24
  -1  -6  -1  227.39    8.65
   1   6   1  223.46    8.65
  -1  -6  -2  470.93   12.47
   1   6   2  492.02   12.17
  -1   6  -2  484.66   10.42
  -1   6  -2  487.55   11.07
   1  -6   2  473.47   10.78
  -1  -6  -2  480.13   12.16
   1   6   2  500.54   13.17
  -1   6  -2  477.20   10.63
  -1  -6  -2  490.65   12.88
   1  -6   2  494.15   11.18
   1   6   2  497.22   12.88
  -1  -6  -3 1028.45   19.53
   1   6   3 1080.54    8.38
  -1  -6  -3 1099.87   20.14
  -1  -6  -3 1094.93   19.24
   1  -6   3 1074.56   15.41
  -1   6  -3 1053.42   18.16
   1  -6   3 1117.83   19.22
   1   6   3 1104.87   20.00
   1   6   3 1100.20   18.83
  -1   6  -3 1116.12   15.05
   1   6   4   87.59    3.85
  -1   6  -4   85.80    4.07
  -1  -6  -4   90.67    6.01
   1   6   4   89.79    5.85
   1   6   4   79.68    5.83
   1  -6   4   88.05    4.28
  -1  -6  -4   90.87    6.54
  -1   6  -4   84.20    6.26
   1  -6   4   83.79    6.39
  -1  -6  -4   80.02    3.78
  -1  -6  -5   93.31    7.42
  -1  -6  -5  101.48    4.96
  -1  -6  -5   92.53    6.30
   1   6   5   91.69    4.93
  -1   6  -5   97.75    7.32
  -1   6  -5   89.15    3.66
  -1  -6  -6   15.57    3.21
   1   6   6   12.75    2.85
  -1  -6  -6    9.12    3.44
  -1  -6  -6   12.89    2.64
  -1   6  -6    9.97    3.14
  -1  -6  -7   11.78    4.18
  -1  -6  -7   18.73    3.40
  -1   6  -7   13.36    4.24
   1  -7  -8    1.37    3.18
   1  -7  -7    7.77    3.19
   1   7  -7    9.51    3.87
   1  -7  -7    5.81    3.52
   1   7  -6   15.71    3.95
   1  -7  -6   20.21    4.28
   1  -7  -6   17.73    3.70
   1  -7  -6   18.65    2.60
  -1  -7   6   20.23    2.77
  -1   7   5   10.71    1.87
  -1  -7   5    9.20    2.29
   1   7  -5    9.35    2.25
   1   7  -5   14.60    3.75
   1  -7  -5   10.60    1.94
   1  -7  -5   13.49    3.55
   1  -7  -5   11.05    2.94
   1  -7  -4  185.54    9.16
  -1  -7   4  201.19    9.50
  -1   7   4  197.86    4.33
  -1   7   4  202.07    4.48
   1   7  -4  207.96    9.44
  -1  -7   4  211.15    8.13
   1  -7  -4  207.48    9.88
   1   7  -4  198.85    7.67
   1   7  -3   78.70    4.99
   1  -7  -3   72.66    5.59
  -1  -7   3   70.27    5.02
   1   7  -3   77.04    5.23
  -1  -7   3   72.58    5.22
   1  -7  -3   80.91    6.15
   1  -7  -2  134.58    6.96
   1   7  -2  127.86    7.16
  -1   7   2  134.26    7.01
  -1  -7   2  133.24    6.91
  -1   7   2  131.41    7.51
   1   7  -2  131.36    5.75
  -1   7   2  132.16    7.60
   1  -7  -2  142.45    7.53
  -1  -7   2  130.85    5.95
   1   7  -2  134.90    6.61
  -1   7   1   98.08    5.90
   1   7  -1   91.55    4.01
   1   7  -1  101.21    5.79
  -1  -7   1  101.12    4.30
  -1  -7   1   90.48    6.04
   1   7  -1   90.82    5.73
   1  -7  -1   96.42    5.94
  -1   7   1   98.97    6.21
  -1   7   1   94.98    6.22
   1   7   0  311.40    4.94
   1  -7   0  316.21    5.35
  -1  -7   0  311.33   10.75
   1   7   0  336.73   11.14
  -1   7   0  332.20   10.22
   1   7   0  312.66   10.47
   1   7   0  313.60   10.17
   1  -7   0  303.98    9.77
   1  -7   0  326.38   10.87
  -1  -7   0  323.03    5.12
  -1   7   0  318.42   10.54
  -1   7   0  308.25    5.38
  -1   7   0  330.20   11.01
   1  -7   1   84.15    5.14
   1  -7   1   90.75    4.25
  -1   7  -1   88.80    5.33
  -1   7  -1   89.55    4.11
  -1   7  -1   96.19    6.14
  -1   7  -1   88.54    5.53
   1  -7   1   89.83    5.69
   1   7   1   92.60    5.97
  -1  -7  -1   95.22    6.27
  -1  -7  -1   88.78    6.17
   1   7   1   86.20    6.10
   1   7   1   88.14    5.71
   1   7   2  136.27    7.56
   1  -7   2  137.51    6.53
   1   7   2  141.53    7.24
  -1  -7  -2  150.60    8.03
  -1  -7  -2  135.54    7.38
  -1   7  -2  140.01    6.19
   1  -7   2  148.44    6.50
  -1   7  -2  139.62    6.68
   1   7   2  131.43    7.55
  -1   7  -2  133.46    6.22
   1  -7   3    0.69    1.61
   1  -7   3    2.96    2.07
  -1   7  -3    4.66    2.18
  -1   7  -3    1.94    1.60
  -1  -7  -3    3.07    2.45
  -1  -7  -3    7.13    3.02
  -1  -7  -4  210.71    9.53
   1   7   4  211.96    4.24
  -1  -7  -4  210.45    4.31
  -1  -7  -4  204.65   10.06
   1  -7   4  195.84    9.34
  -1   7  -4  215.18    9.67
  -1   7  -4  201.91    6.89
   1  -7   4  198.57    7.05
  -1  -7  -5    9.20    2.74
  -1   7  -5    4.36    1.46
   1   7   5    4.44    1.52
  -1   7  -5   11.56    3.71
  -1  -7  -5    1.66    2.35
  -1  -7  -5    3.10    1.33
  -1  -7  -6  130.07    6.00
  -1   7  -6  134.18    9.61
  -1  -7  -6  125.49    9.33
  -1   7  -7    3.97    3.41
  -1  -7  -7   -0.24    3.26
   1   8  -7    9.60    4.47
   1  -8  -7   15.34    4.28
   1  -8  -7   17.74    4.86
  -1  -8   6  124.84    6.43
   1  -8  -6  155.43   10.25
   1   8  -6  145.16    9.90
   1  -8  -6  144.21    9.50
   1   8  -5  362.53   13.89
   1   8  -5  356.27   10.92
   1  -8  -5  385.68   14.42
  -1  -8   5  384.85   11.63
   1  -8  -5  380.81   14.92
   1  -8  -4  421.07   14.49
   1  -8  -4  415.05   14.52
   1   8  -4  427.40   13.61
  -1  -8   4  398.64   12.24
   1   8  -4  404.38   11.91
  -1  -8   3    8.39    2.75
   1  -8  -3    4.42    2.68
   1   8  -3    2.01    1.91
   1  -8  -3    4.02    2.28
   1   8  -3    0.97    1.89
  -1  -8   3    2.99    2.15
  -1  -8   2   19.30    3.50
  -1  -8   2   21.43    2.94
   1   8  -2   16.35    2.83
   1  -8  -2   18.82    3.54
   1   8  -2   17.32    2.60
   1   8  -1  332.31   11.69
   1  -8  -1  349.28   11.87
   1   8  -1  334.49    7.63
  -1  -8   1  362.66    8.10
  -1  -8   1  365.17   12.25
   1   8  -1  351.64   11.49
  -1  -8   0   24.32    3.81
   1   8   0   22.44    3.52
  -1   8   0   19.23    3.09
  -1   8   0   26.61    3.71
   1   8   0   30.68    3.95
   1  -8   0   23.33    1.59
  -1   8   0   26.78    1.67
  -1  -8   0   26.77    1.38
  -1  -8   0   24.34    1.35
   1  -8   0   28.90    3.91
   1  -8   1  347.87    8.15
  -1   8  -1  375.17   11.96
  -1  -8  -1  349.21   12.51
  -1   8  -1  345.28   11.12
   1  -8   1  337.09   11.54
  -1   8  -1  340.96    8.03
   1  -8   2    2.78    2.06
  -1  -8  -2    1.98    2.69
   1  -8   2    4.43    1.87
  -1   8  -2    1.24    1.84
  -1  -8  -2    0.28    2.43
  -1   8  -2   -1.41    1.81
  -1   8  -2    1.19    2.01
  -1   8  -3  410.05   11.27
  -1   8  -3  434.95   12.32
  -1  -8  -3  417.09   14.07
   1  -8   3  418.35   12.48
   1  -8   3  431.07   11.90
  -1  -8  -3  463.11   15.23
  -1   8  -4  464.76   14.38
  -1  -8  -4  446.54   15.39
  -1   8  -4  454.32   11.44
  -1   8  -5    5.01    3.38
  -1  -8  -5    1.55    2.68
  -1   8  -6    5.87    3.51
  -1  -8  -6   -3.97    3.47
  -1   8  -7    4.80    4.12
   1   9  -7    5.11    4.24
   1  -9  -6    1.93    3.27
   1  -9  -6   -3.51    3.39
   1   9  -6   -0.56    3.23
   1  -9  -5   62.57    6.79
   1  -9  -5   70.13    6.92
   1   9  -5   66.91    6.51
  -1  -9   5   65.75    5.40
   1  -9  -4    1.90    3.01
  -1  -9   4    6.78    2.51
   1   9  -4    7.75    2.83
   1  -9  -4    8.65    3.14
   1   9  -3  251.64    9.38
   1  -9  -3  239.88   11.66
   1  -9  -3  234.30   11.30
  -1  -9   3  233.75   10.28
  -1  -9   3  245.73    9.84
   1  -9  -2   51.42    5.44
   1   9  -2   55.80    4.21
  -1  -9   2   54.96    4.22
  -1  -9   2   61.01    5.52
  -1  -9   1  330.12   12.58
   1   9  -1  317.15    7.27
  -1  -9   1  334.37    7.74
   1  -9  -1  330.94   12.27
  -1  -9   0   11.50    3.44
   1  -9   0    7.27    2.45
   1  -9   1  174.53    5.77
  -1   9  -1  172.09    5.64
  -1  -9  -1  178.52    9.58
  -1  -9  -2   31.86    4.68
  -1   9  -2   33.80    3.36
  -1  -9  -2   36.14    4.79
   1  -9   2   39.18    3.88
  -1  -9  -3    2.45    3.01
  -1   9  -3    2.33    2.28
  -1   9  -3    1.24    2.04
  -1  -9  -3   -3.00    2.61
   1  -9   3    0.86    2.33
  -1  -9  -4    1.39    3.13
  -1   9  -4    3.08    2.41
  -1   9  -4    3.55    2.21
  -1  -9  -5  429.36   16.98
  -1   9  -5  406.10   15.17
  -1   9  -6   65.32    7.35
  -1  -9  -6   58.09    7.42
   1  10  -6  107.55    9.07
  -1 -10   5  150.04    8.33
   1 -10  -5  152.87   10.42
   1 -10  -5  170.01   11.18
   1  10  -5  154.20    9.59
   1 -10  -4   50.54    6.36
   1 -10  -4   62.41    6.94
   1  10  -4   58.67    5.62
  -1 -10   4   60.54    5.88
   1  10  -3    0.27    1.94
   1 -10  -3    0.13    2.53
   1  10  -2   80.20    4.83
   1 -10  -2   92.57    7.34
  -1 -10   2   94.87    7.24
   1 -10  -1   77.75    6.68
  -1 -10   1   67.53    6.47
  -1 -10   1   68.93    3.55
   1  10  -1   70.03    3.30
  -1 -10   0    9.74    3.48
  -1  10  -1  150.82    5.01
  -1 -10  -1  158.21    9.90
   1 -10   1  140.44    4.97
  -1 -10  -2  110.36    8.64
  -1  10  -2   98.77    5.53
  -1  10  -3   33.58    3.99
  -1 -10  -3   30.90    5.09
  -1 -10  -4   84.55    8.05
  -1  10  -4   75.88    6.37
  -1  10  -5   38.58    5.49
  -1 -10  -5   40.76    6.30
  -1  10  -6    3.42    3.98
   1 -11  -4  224.90   12.93
  -1 -11   4  230.14   11.55
   1 -11  -3   67.28    7.14
  -1 -11   3   67.28    6.50
  -1 -11   2    4.36    2.87
  -1 -11   1    5.50    3.19
  -1 -11   0  354.13   15.23
  -1 -11  -1    6.23    3.55
  -1 -11  -2   77.01    7.69
  -1 -11  -4  187.23   12.13
  -1 -12   4   27.31    4.93
  -1 -12   3    9.78    3.91
  -1 -12   2  207.29   12.15
  -1 -12   1  105.62    9.01
  -1 -12   0    4.62    3.48
  -1 -12  -1    3.10    3.84
   2   0  -9    6.21    4.15
   2   0  -8    0.71    1.62
   2   0  -8   -3.47    3.39
   2   0  -7    3.18    1.82
   2   0  -7   -1.24    2.36
   2   0  -6  152.38    8.53
   2   0  -5   -1.26    2.32
  -2   0   5   -0.16    1.80
   2   0  -4 1070.04   17.29
  -2   0   4 1037.05   17.27
  -2   0   3   -1.73    1.45
   2   0  -3    0.30    1.52
  -2   0   2  102.66    4.19
   2   0  -2  120.09    4.53
   2   0  -1    3.30    1.66
  -2   0   1    1.61    1.36
   2   0   0  384.99    6.13
  -2   0   0  370.03    6.14
  -2   0  -1    3.44    1.64
   2   0   1    0.23    1.30
  -2   0  -2 1141.87   14.33
   2   0   2 1125.32   14.18
   2   0   3   -0.80    1.56
  -2   0  -3    0.18    0.55
   2   0   3    0.28    0.48
  -2   0  -4 7103.45   46.11
   2   0   4 7028.73   46.50
   2   0   5    4.14    2.43
  -2   0  -5   -4.05    2.55
  -2   0  -6   72.49    6.41
  -2   0  -7    6.14    3.02
  -2   0  -8   -6.44    4.17
  -2   0  -9    2.06    4.14
   2   1  -9   44.85    6.97
   2  -1  -9   53.39    6.95
   2   1  -8   27.71    5.04
   2  -1  -8   33.62    3.54
   2   1  -8   29.06    2.98
   2  -1  -8   30.66    5.11
   2  -1  -7   31.64    3.39
  -2   1   7   24.08    3.28
   2  -1  -7   34.72    4.82
   2   1  -7   35.64    5.26
  -2   1   6  514.33   14.90
   2  -1  -6  550.69   12.14
   2   1  -6  523.10   15.52
  -2  -1   5  673.16   15.77
   2  -1  -5  632.57   14.82
  -2   1   5  614.50   14.43
   2   1  -5  636.90   15.54
  -2   1   4   25.82    3.02
   2   1  -4   22.52    3.05
  -2  -1   4   19.50    2.76
   2  -1  -4   17.48    2.57
  -2  -1   3   74.25    4.24
   2   1  -3   84.80    4.56
  -2   1   3   76.99    4.16
   2  -1  -3   82.53    4.32
   2  -1  -2 1086.97   12.50
   2  -1  -2 1075.89   10.61
  -2   1   2 1085.83   12.79
   2   1  -2 1079.07   13.52
  -2   1   1 8878.75   31.49
  -2  -1   1 8765.46   33.44
   2  -1  -1 8530.34   22.67
   2   1  -1 8615.88   32.29
   2  -1  -1 8897.18   31.06
  -2   1   0 3546.15   18.90
   2  -1   0 3564.60   18.60
  -2  -1   0 3545.70   13.55
  -2  -1   0 3509.66   18.66
  -2  -1  -1 6809.21   27.94
   2   1   1 6861.90   27.67
   2  -1   1 6784.21   30.38
  -2   1  -1 6794.68   30.30
   2   1   2   60.10    2.45
   2   1   2   58.60    3.28
  -2   1  -2   65.83    3.73
  -2  -1  -2   55.34    3.28
   2  -1   2   66.99    3.72
  -2  -1  -2   58.87    2.59
  -2  -1  -3 1040.23   15.23
  -2  -1  -3 1031.27   10.73
   2   1   3 1021.45    9.95
  -2   1  -3 1042.53   16.00
   2  -1   3 1028.63   16.20
   2   1   3 1055.34   15.31
   2   1   4  450.28    6.87
  -2  -1  -4  438.23   11.43
   2  -1   4  447.06   12.14
  -2   1  -4  415.50   11.74
  -2  -1  -5  197.26    8.55
  -2   1  -5  179.75    8.97
   2  -1   5  173.50    8.72
   2   1   5  192.92    8.71
  -2  -1  -6    2.32    2.35
  -2   1  -6    2.93    2.75
  -2  -1  -7   -0.87    2.72
  -2   1  -7    5.38    3.55
  -2  -1  -8   28.56    4.97
  -2   1  -8   28.64    5.19
  -2  -1  -9   38.19    6.47
   2  -2  -9   10.89    4.09
   2  -2  -9   19.63    5.25
   2  -2  -8    7.75    2.45
   2  -2  -8    5.88    3.13
   2  -2  -7  325.87   12.76
   2  -2  -7  303.33   10.08
   2   2  -7  307.33   13.47
  -2   2   7  305.90   10.71
   2   2  -6    3.25    2.89
  -2   2   6    5.99    2.51
   2  -2  -6    1.60    1.77
   2  -2  -6    2.84    2.48
   2  -2  -5   53.95    4.64
   2  -2  -5   60.64    4.25
  -2   2   5   58.00    4.69
   2   2  -5   60.47    5.23
  -2  -2   5   61.16    5.30
  -2   2   4   34.86    3.28
  -2  -2   4   47.64    4.07
   2  -2  -4   37.67    3.41
   2   2  -4   43.60    4.23
   2  -2  -4   41.62    3.65
   2  -2  -3  364.93    8.36
  -2  -2   3  371.50    9.56
  -2   2   3  366.12    8.49
   2  -2  -3  369.21    8.27
   2   2  -3  376.33    9.57
  -2   2   2 2164.36   17.51
   2  -2  -2 2203.62   17.36
  -2  -2   2 2208.97   19.87
   2  -2  -2 2151.56   17.07
   2   2  -2 2170.94   19.93
  -2   2   1  149.52    4.05
  -2   2   1  148.02    4.17
   2   2  -1  148.13    4.60
  -2   2   1  150.42    4.08
   2  -2  -1  145.85    4.03
  -2  -2   1  154.50    4.62
  -2  -2   0   63.60    2.68
   2   2   0   63.66    2.53
  -2  -2   0   66.11    2.72
  -2  -2   0   59.49    2.41
  -2   2   0   57.06    2.72
   2  -2   0   65.74    2.76
   2  -2   1   29.64    2.29
  -2  -2  -1   20.78    1.73
  -2  -2  -1   26.12    2.23
  -2  -2  -1   27.41    2.08
   2   2   1   25.45    1.76
  -2   2  -1   26.01    2.32
   2  -2   2  421.51    4.68
   2   2   2  449.20    8.14
   2   2   2  447.90    7.72
  -2   2  -2  411.02    5.02
  -2   2  -2  425.56    9.42
  -2  -2  -2  422.86    8.10
   2  -2   2  428.92    9.48
  -2  -2  -2  421.96    8.04
   2   2   3  390.56    7.43
  -2   2  -3  379.24   10.10
   2  -2   3  384.42   10.24
  -2  -2  -3  380.47    8.92
  -2  -2  -3  375.60    7.86
   2   2   3  386.61    9.01
  -2  -2  -4  147.19    6.55
   2  -2   4  163.14    7.68
  -2   2  -4  154.29    7.40
   2   2   4  150.01    5.26
   2   2   4  155.23    6.62
  -2  -2  -4  164.82    5.47
   2   2   4  150.99    4.89
   2  -2   5  444.10   13.74
   2   2   5  464.03    9.62
  -2   2  -5  460.38   14.00
   2   2   5  481.70   13.04
  -2  -2  -5  453.11   12.70
   2   2   6   20.30    3.47
  -2  -2  -6   18.16    3.61
  -2   2  -6   15.23    3.95
  -2   2  -7   30.03    5.07
  -2  -2  -7   31.18    4.54
  -2  -2  -8    0.56    2.93
  -2   2  -8   -1.64    3.20
  -2  -2  -9   24.05    5.44
   2  -3  -9   17.91    4.80
   2  -3  -9   11.63    4.34
   2  -3  -8   20.90    3.38
   2  -3  -8   13.45    3.61
   2   3  -8   22.47    5.28
   2  -3  -8   21.47    4.43
   2   3  -7   60.00    6.45
   2  -3  -7   51.18    4.61
   2  -3  -7   56.71    5.93
  -2   3   7   42.68    4.51
   2  -3  -7   60.98    5.76
   2  -3  -6   60.54    5.45
   2   3  -6   65.14    6.17
   2  -3  -6   65.48    5.39
  -2   3   6   53.51    4.96
   2  -3  -6   57.27    4.79
  -2   3   6   59.93    4.96
   2  -3  -5  693.74   14.55
   2  -3  -5  705.49   14.82
  -2  -3   5  655.53   16.59
  -2   3   5  688.86   15.17
   2  -3  -5  674.78   15.23
   2   3  -5  677.96   16.77
  -2   3   5  689.96   14.66
   2   3  -4  151.71    7.37
   2  -3  -4  154.92    6.24
  -2  -3   4  160.58    7.50
   2  -3  -4  142.71    6.24
  -2   3   4  145.34    6.00
   2  -3  -4  153.86    6.52
  -2  -3   3  780.93   14.33
   2   3  -3  780.66   14.25
   2  -3  -3  763.69   11.77
   2  -3  -3  788.92   13.19
  -2   3   3  774.45   11.80
   2  -3  -3  770.68   13.42
   2   3  -2   22.65    2.47
   2  -3  -2   19.55    2.36
  -2   3   2   20.54    1.93
  -2   3   2   20.51    2.19
  -2  -3   2   20.66    2.51
   2  -3  -2   21.95    2.18
   2  -3  -2   21.15    1.95
   2   3  -1   26.14    2.14
   2  -3  -1   34.02    2.45
  -2   3   1   28.88    1.98
   2  -3  -1   31.29    2.53
   2   3  -1   29.09    2.30
  -2  -3   1   30.01    2.22
  -2   3   1   31.99    2.01
  -2   3   1   33.75    2.45
  -2   3   0  980.90   10.83
  -2  -3   0 1006.45   10.54
   2  -3   0  999.99   10.61
  -2  -3   0 1014.37   11.80
   2  -3   0 1006.04   11.86
   2   3   0  993.44   11.58
   2  -3   1  352.65    7.53
  -2  -3  -1  356.21    6.04
   2   3   1  357.27    7.73
  -2  -3  -1  355.80    7.57
  -2  -3  -1  347.55    7.99
   2  -3   1  356.46    6.42
   2   3   1  359.20    7.83
   2   3   1  357.50    5.86
  -2   3  -1  346.15    7.59
  -2   3  -1  337.83    6.76
   2  -3   2  328.28    5.31
   2   3   2  302.52    6.36
  -2   3  -2  327.13    8.69
  -2   3  -2  323.02    5.70
  -2  -3  -2  346.57    8.51
  -2  -3  -2  319.98    6.78
  -2  -3  -2  326.18    8.05
   2  -3   2  335.82    8.67
   2   3   2  316.95    7.36
  -2  -3  -3  807.02   12.52
   2   3   3  807.01   13.11
   2  -3   3  782.98   15.11
  -2  -3  -3  790.47   15.22
  -2   3  -3  810.18   15.08
   2   3   3  801.64   12.22
  -2  -3  -3  845.10   13.59
   2   3   3  800.69   12.41
   2   3   4 1201.31   17.60
  -2   3  -4 1199.01   20.67
  -2  -3  -4 1217.79   17.58
  -2  -3  -4 1197.88   16.41
   2   3   4 1218.50   15.55
   2  -3   4 1193.96   20.90
   2   3   4 1185.03   16.57
   2  -3   5    6.30    2.91
   2   3   5    8.42    1.97
  -2   3  -5   -1.07    3.02
  -2  -3  -5    8.00    2.51
   2   3   5   10.85    2.73
   2   3   5    1.15    1.39
  -2  -3  -6   39.76    4.56
  -2   3  -6   33.96    4.82
   2   3   6   39.81    4.51
   2   3   6   39.76    3.62
  -2  -3  -7    8.78    3.20
  -2   3  -7   20.61    4.36
  -2  -3  -8  191.05   11.14
  -2   3  -8  190.79   12.13
  -2  -3  -9   14.52    4.72
   2  -4  -9   -1.07    3.58
   2  -4  -9   -0.34    3.70
   2  -4  -8   32.77    5.59
   2  -4  -8   30.07    4.86
   2  -4  -8   18.78    3.43
   2   4  -8   14.81    4.50
   2  -4  -7    5.37    2.64
   2  -4  -7    6.47    2.43
   2   4  -7    4.96    3.10
   2  -4  -7    4.06    3.05
  -2   4   6  242.40    9.75
   2  -4  -6  241.97    9.65
   2  -4  -6  231.07    9.38
  -2   4   6  209.17    9.37
   2  -4  -6  218.00   10.13
   2   4  -6  224.81   11.00
   2  -4  -5   37.12    3.89
   2  -4  -5   40.76    4.38
   2   4  -5   32.38    4.48
  -2   4   5   43.61    3.96
   2  -4  -5   35.70    3.61
  -2   4   5   44.87    4.50
   2  -4  -4  220.39    8.40
   2   4  -4  234.73    9.18
   2  -4  -4  211.98    6.99
  -2  -4   4  213.92    8.84
   2  -4  -4  228.62    8.37
  -2   4   4  227.70    7.18
  -2   4   4  215.04    8.70
   2   4  -3  207.03    7.77
   2  -4  -3  206.63    5.98
   2  -4  -3  196.71    7.23
   2  -4  -3  214.56    7.64
  -2   4   3  201.07    5.78
  -2  -4   3  211.28    7.65
  -2   4   3  204.49    8.07
  -2   4   2  346.49    6.47
   2   4  -2  353.17    8.98
   2  -4  -2  342.35    8.94
   2  -4  -2  344.31    8.67
  -2   4   2  334.68    6.48
  -2   4   2  351.13    9.71
  -2  -4   2  332.06    8.43
  -2   4   2  340.04    8.79
   2   4  -1  173.02    5.64
  -2   4   1  168.25    4.21
   2  -4  -1  174.21    6.15
  -2  -4   1  167.99    5.20
  -2   4   1  161.24    4.15
  -2   4   1  170.51    5.92
  -2   4   1  164.68    6.29
   2   4  -1  168.39    5.23
  -2  -4   1  173.10    6.45
  -2   4   0  299.52    7.98
   2  -4   0  295.44    6.02
  -2  -4   0  299.75    8.29
   2  -4   0  298.14    7.30
  -2  -4   0  303.73    7.70
   2   4   0  288.34    7.25
  -2   4   0  296.16    7.87
  -2  -4   0  303.02    5.95
  -2   4   0  285.65    6.11
  -2  -4  -1  163.23    5.88
   2  -4   1  163.66    5.43
  -2  -4  -1  168.38    4.12
  -2  -4  -1  147.93    4.05
   2   4   1  164.15    5.93
  -2   4  -1  164.68    5.47
   2   4   1  166.74    5.99
  -2   4  -1  155.21    5.41
  -2  -4  -1  170.93    6.37
   2  -4   1  162.22    5.02
   2   4   2  577.98    8.13
  -2   4  -2  553.70   11.71
   2  -4   2  572.55    8.40
  -2  -4  -2  598.46   12.16
  -2  -4  -2  570.00    8.55
  -2   4  -2  579.57    9.13
  -2  -4  -2  562.73   11.82
   2   4   2  559.04   11.07
   2  -4   2  579.06   11.65
   2   4   2  601.40   12.40
   2   4   3  717.71   11.17
  -2  -4  -3  752.41   13.97
  -2  -4  -3  739.93   11.44
   2  -4   3  729.48   15.00
   2   4   3  744.87   13.14
  -2   4  -3  746.32   15.14
  -2  -4  -3  743.61   15.08
   2   4   3  734.64   14.03
  -2   4  -3  748.39    9.12
  -2  -4  -4    3.76    1.90
   2   4   4    4.55    2.26
   2  -4   4    5.38    2.53
   2   4   4    4.83    1.93
  -2  -4  -4    5.08    2.78
   2   4   4    3.72    1.69
  -2  -4  -4    0.95    1.66
  -2   4  -4    5.05    2.44
   2   4   5   21.50    2.70
  -2   4  -5   23.65    4.16
  -2  -4  -5   25.29    3.40
   2   4   5   20.15    3.05
  -2  -4  -5   16.98    3.64
   2   4   5   21.71    3.01
  -2   4  -6  176.39    9.83
  -2  -4  -6  180.51    8.57
  -2  -4  -6  166.98   10.16
   2   4   6  170.54    8.40
   2   4   6  187.24    7.99
  -2  -4  -7   19.52    3.72
  -2   4  -7   14.71    4.37
  -2  -4  -7   11.81    3.99
  -2  -4  -8   -1.63    3.03
  -2   4  -8   -3.01    3.95
  -2  -4  -8    3.39    3.92
  -2  -4  -9   -0.15    3.65
   2  -5  -8   54.19    5.70
   2  -5  -8   55.27    5.96
   2  -5  -8   55.36    6.64
   2   5  -8   53.53    7.69
   2  -5  -7   -1.80    2.40
  -2  -5   7    2.27    1.75
   2  -5  -7   -0.52    2.47
   2  -5  -7    3.48    2.44
   2   5  -7   -0.79    3.39
   2  -5  -6   42.86    4.96
   2  -5  -6   51.40    4.53
   2  -5  -6   36.35    4.47
   2   5  -6   40.49    5.48
  -2   5   6   36.46    3.98
  -2  -5   6   42.13    3.72
   2  -5  -5  147.14    6.60
   2  -5  -5  144.03    7.74
   2  -5  -5  134.64    7.68
   2   5  -5  130.48    8.08
  -2   5   5  135.58    6.36
  -2   5   5  126.08    7.55
  -2  -5   5  147.50    6.53
   2  -5  -4  213.09    6.72
  -2   5   4  207.88    6.74
   2  -5  -4  221.44    8.88
   2   5  -4  216.31    9.26
   2  -5  -4  216.68    8.74
  -2  -5   4  221.35    9.41
  -2   5   4  213.98    9.20
  -2  -5   4  210.94    7.72
   2  -5  -3  329.50    7.03
   2  -5  -3  355.95   10.48
   2   5  -3  335.62    9.99
   2  -5  -3  334.41   10.09
  -2  -5   3  341.05   10.07
  -2   5   3  343.04    7.21
  -2   5   3  337.75   10.75
  -2   5   3  341.48   10.92
  -2  -5   3  379.06   10.29
   2  -5  -2  137.76    6.38
  -2   5   2  145.81    4.04
  -2   5   2  147.34    6.57
  -2   5   2  155.08    4.14
   2   5  -2  156.15    6.00
   2  -5  -2  147.56    6.38
  -2  -5   2  162.90    6.19
  -2   5   2  162.79    7.31
  -2  -5   2  154.75    6.51
  -2   5   1  414.66    6.50
   2   5  -1  414.91    8.41
   2  -5  -1  410.89   10.08
  -2  -5   1  409.89    8.34
   2   5  -1  402.98    9.58
  -2  -5   1  411.05   10.57
  -2   5   1  408.87   10.65
  -2   5   1  397.27   10.08
  -2   5   1  411.15    6.57
   2   5   0 2480.31   24.26
   2  -5   0 2445.77   17.65
  -2   5   0 2378.22   24.91
  -2   5   0 2477.64   18.44
  -2  -5   0 2426.54   16.85
   2  -5   0 2438.64   23.13
  -2   5   0 2460.71   24.74
   2   5   0 2415.91   23.67
  -2  -5   0 2485.91   25.96
   2  -5   1  646.10   11.06
   2   5   1  657.19   12.66
  -2  -5  -1  677.02    7.65
   2  -5   1  691.76   11.69
  -2  -5  -1  666.15   13.80
  -2   5  -1  662.47   11.25
  -2  -5  -1  659.85   12.91
   2   5   1  655.35   12.81
  -2   5  -1  652.37   12.24
  -2  -5  -1  642.20    7.53
  -2   5  -1  674.31   11.59
   2  -5   2   67.97    4.35
   2  -5   2   62.39    3.43
  -2  -5  -2   65.04    4.71
  -2   5  -2   57.80    3.47
  -2  -5  -2   62.59    4.54
  -2   5  -2   64.29    4.29
  -2  -5  -2   67.46    2.85
   2   5   2   60.58    2.49
   2   5   2   60.29    4.20
   2   5   2   66.51    4.72
   2   5   3  151.97    4.79
  -2  -5  -3  161.78    5.10
  -2  -5  -3  158.18    7.56
  -2   5  -3  164.50    7.44
   2   5   3  179.44    7.18
  -2  -5  -3  160.76    7.36
   2  -5   3  175.18    7.84
   2   5   3  173.16    7.59
  -2   5  -3  170.83    5.30
   2   5   4   52.78    3.70
   2  -5   4   58.97    5.45
  -2  -5  -4   57.61    3.81
   2   5   4   54.56    4.20
   2   5   4   52.51    4.68
  -2  -5  -4   56.09    5.22
  -2   5  -4   51.94    5.08
  -2  -5  -4   58.62    4.89
   2   5   5  765.82   14.84
   2   5   5  781.14   15.69
  -2   5  -5  723.27   18.62
  -2  -5  -5  778.74   19.26
  -2  -5  -5  738.10   14.60
   2   5   5  762.44   16.77
   2   5   6    1.64    2.14
  -2  -5  -6   -0.29    2.08
  -2   5  -6    0.03    2.82
  -2  -5  -6    6.28    3.24
   2   5   6    3.34    2.42
  -2  -5  -7  137.29    8.22
  -2   5  -7  130.22   10.01
  -2  -5  -7  123.95    9.69
  -2  -5  -8   -0.39    3.31
  -2  -5  -8    1.12    3.01
  -2   5  -8    0.77    3.58
   2  -6  -8   11.30    3.71
   2  -6  -8    5.39    3.75
   2  -6  -7    9.74    3.47
   2  -6  -7   10.40    3.11
   2  -6  -7   13.64    3.23
   2   6  -7   18.61    4.54
   2   6  -6    6.89    2.16
   2  -6  -6    8.34    2.36
  -2  -6   6    1.56    1.58
   2  -6  -6    5.85    2.64
  -2   6   6    5.88    2.29
   2  -6  -6    6.99    3.25
   2   6  -6    4.43    3.29
   2  -6  -5   89.95    6.47
   2   6  -5   84.03    6.76
   2  -6  -5   82.98    4.80
   2  -6  -5   75.15    6.18
  -2   6   5   79.14    4.82
  -2  -6   5   82.49    5.25
  -2  -6   4   -0.07    2.14
  -2  -6   4    1.59    1.85
   2  -6  -4    2.19    2.39
  -2   6   4    2.59    1.44
   2  -6  -4   -0.73    1.28
   2  -6  -4   -0.44    2.01
   2   6  -4    2.88    2.25
   2   6  -3  858.40   16.31
  -2   6   3  838.31   10.23
   2  -6  -3  874.65   17.64
   2  -6  -3  824.05   16.86
  -2   6   3  837.11   10.23
  -2  -6   3  871.01   16.64
  -2   6   3  874.32   18.29
  -2   6   3  863.14   18.68
  -2  -6   3  827.08   15.99
   2  -6  -2  316.62   10.11
  -2   6   2  300.22    5.25
  -2  -6   2  306.11    8.74
  -2   6   2  296.86    5.07
   2   6  -2  296.30    9.30
  -2   6   2  316.07   10.26
   2  -6  -2  288.87    9.70
   2   6  -2  302.37    8.55
  -2   6   2  306.14   10.61
   2   6  -2  299.77    9.80
  -2  -6   2  294.13    9.65
   2   6  -1  916.15   16.19
   2   6  -1  885.88   15.76
  -2   6   1  905.47    9.38
  -2   6   1  933.60   17.54
   2   6  -1  905.67   12.63
  -2  -6   1  904.39   12.57
   2  -6  -1  902.88   16.14
  -2   6   1  915.34    9.45
  -2   6   1  905.35   16.71
  -2  -6   1  888.79   16.96
  -2  -6   0  149.49    4.25
   2  -6   0  152.36    6.44
   2  -6   0  147.52    4.54
  -2   6   0  145.94    6.45
  -2  -6   0  152.64    7.19
  -2   6   0  158.39    4.82
  -2  -6   0  162.40    4.44
  -2   6   0  160.07    7.24
   2   6   0  160.42    6.82
  -2   6   0  156.49    7.05
   2   6   0  166.46    7.13
   2  -6   1  126.86    5.24
  -2   6  -1  142.00    5.49
   2  -6   1  132.01    5.73
  -2   6  -1  134.66    5.98
  -2  -6  -1  125.74    6.40
  -2  -6  -1  136.03    3.19
   2   6   1  140.33    6.78
   2   6   1  135.87    6.45
  -2  -6  -1  126.69    6.81
  -2   6  -1  130.37    6.11
   2  -6   2    5.98    2.18
  -2  -6  -2    0.10    0.66
  -2  -6  -2    3.27    2.02
  -2   6  -2    1.80    1.31
   2   6   2   -0.02    2.06
  -2   6  -2    0.35    1.68
   2  -6   2    1.94    1.39
  -2   6  -2   -0.81    1.43
   2   6   2    0.10    1.71
  -2  -6  -2   -1.39    2.16
   2   6   2   -1.39    2.23
   2   6   3   28.50    1.95
  -2  -6  -3   41.11    4.61
  -2   6  -3   29.11    3.76
  -2  -6  -3   33.00    4.01
  -2  -6  -3   32.87    2.22
   2   6   3   30.13    3.52
   2  -6   3   26.92    3.65
   2   6   3   43.84    4.59
  -2   6  -3   33.59    2.98
   2   6   4   81.37    5.54
   2   6   4   77.51    3.88
  -2   6  -4   79.87    6.15
   2  -6   4   83.65    6.18
  -2  -6  -4   76.19    6.29
  -2  -6  -4   79.07    4.14
  -2  -6  -4   79.47    5.94
   2   6   4   76.82    5.88
   2   6   5  308.83    9.00
  -2  -6  -5  303.19    8.88
  -2   6  -5  284.55   12.01
  -2  -6  -6   16.21    2.91
  -2   6  -6   19.61    4.43
  -2  -6  -6   13.13    3.74
  -2   6  -7   71.27    7.70
  -2  -6  -7   67.39    5.70
  -2  -6  -7   71.58    7.89
   2  -7  -8   34.66    5.52
   2   7  -7   21.44    4.88
   2  -7  -7   25.44    4.54
   2  -7  -7   21.07    4.63
  -2  -7   6    3.72    1.91
   2  -7  -6    1.89    2.19
   2  -7  -6    2.55    2.63
   2  -7  -6    4.10    2.11
   2   7  -6    5.26    3.32
  -2  -7   5    6.35    2.20
   2  -7  -5    8.32    3.01
   2   7  -5    6.45    2.30
   2   7  -5   11.82    3.55
   2  -7  -5    9.20    3.09
   2  -7  -5    7.21    1.75
  -2   7   5    6.08    1.84
  -2   7   4  724.82   10.15
   2  -7  -4  720.72   17.87
   2   7  -4  709.96   15.51
   2  -7  -4  705.21   17.79
  -2   7   4  711.85   10.05
  -2  -7   4  662.87   16.86
   2   7  -4  694.55   16.81
  -2  -7   4  705.23   15.94
  -2  -7   3    4.49    2.37
   2  -7  -3    3.27    2.15
  -2   7   3    0.75    2.30
   2   7  -3    0.21    1.88
  -2   7   3    2.05    0.80
   2  -7  -3    2.91    2.11
  -2   7   3    3.64    0.87
   2   7  -3    2.71    2.20
  -2  -7   3    4.79    2.45
   2   7  -2  324.59   10.57
   2   7  -2  329.75    9.21
   2  -7  -2  323.87   11.12
  -2  -7   2  323.46    9.23
  -2   7   2  310.22   11.12
  -2   7   2  322.28   11.74
   2   7  -2  330.87   10.82
  -2  -7   2  311.82   10.75
  -2  -7   1   77.99    4.10
   2   7  -1   67.81    3.88
  -2   7   1   76.98    2.50
   2   7  -1   85.13    5.47
   2  -7  -1   70.77    5.18
   2   7  -1   73.00    5.12
  -2   7   1   81.33    5.73
  -2   7   1   73.91    2.51
  -2   7   1   80.27    5.82
  -2  -7   1   69.15    5.51
   2  -7   0 2088.56   25.40
   2   7   0 2115.44   26.66
   2  -7   0 2061.94   16.84
   2   7   0 2058.46   26.28
  -2  -7   0 2115.39   15.47
  -2  -7   0 2076.43   15.58
  -2   7   0 2075.17   27.19
  -2   7   0 2094.42   17.19
  -2   7   0 2067.48   26.95
  -2  -7   0 2069.79   28.08
  -2   7   0 2076.30   25.81
   2  -7   1  164.44    6.10
   2   7   1  165.44    7.78
   2  -7   1  162.56    7.03
  -2   7  -1  162.89    7.41
  -2   7  -1  164.19    7.14
  -2  -7  -1  162.95    8.31
   2   7   1  164.39    7.67
  -2  -7  -1  162.49    7.91
  -2   7  -1  160.06    5.96
  -2   7  -1  153.73    8.01
  -2  -7  -2    8.49    2.99
  -2   7  -2    5.49    2.06
   2  -7   2    5.23    1.80
   2   7   2   10.99    2.94
  -2  -7  -2    4.79    2.62
   2  -7   2    8.73    2.26
   2   7   2    6.39    2.17
  -2   7  -2    7.52    2.08
   2   7   2    5.98    2.53
  -2   7  -2    4.99    2.27
  -2  -7  -3   22.08    3.55
  -2  -7  -3   22.95    1.23
  -2   7  -3   28.32    3.59
  -2   7  -3   29.91    3.10
  -2  -7  -3   25.26    1.27
  -2  -7  -3   27.06    3.83
   2  -7   3   25.12    3.85
  -2   7  -3   30.31    3.16
  -2   7  -4  542.05   15.42
   2   7   4  522.48    7.98
  -2  -7  -4  544.39   16.72
  -2  -7  -4  530.98   15.89
  -2  -7  -5    4.97    1.71
  -2   7  -5    6.16    3.17
  -2  -7  -5   11.44    3.42
  -2  -7  -6   12.39    2.32
  -2  -7  -6   24.68    5.34
  -2   7  -6   18.85    4.57
  -2   7  -7    1.60    3.52
  -2  -7  -7    1.15    3.44
   2  -8  -7   -1.36    3.43
   2  -8  -7   -1.88    3.38
   2   8  -7   -0.59    3.53
   2  -8  -6   20.84    4.14
   2  -8  -6   26.70    4.88
  -2  -8   6   26.65    3.66
   2   8  -6   20.63    4.49
  -2  -8   5    2.49    2.18
   2   8  -5    3.42    2.44
   2  -8  -5    4.96    3.23
   2  -8  -5   -2.22    2.56
   2   8  -5   -0.15    2.61
   2   8  -4   39.89    4.28
   2  -8  -4   43.65    5.16
   2   8  -4   51.00    5.07
  -2  -8   4   36.18    4.34
   2  -8  -4   41.45    5.21
   2   8  -3  273.68   10.22
   2   8  -3  290.60   10.03
   2  -8  -3  296.14   12.08
   2  -8  -3  293.73   11.98
  -2  -8   3  286.26   10.42
  -2  -8   3  309.97   11.49
  -2  -8   2 1120.07   21.87
   2   8  -2 1064.86   20.15
   2  -8  -2 1112.14   22.10
   2   8  -2 1130.46   17.22
  -2  -8   1   15.88    3.04
  -2  -8   1   16.45    2.23
   2   8  -1   13.70    2.89
   2   8  -1   11.99    2.06
   2   8  -1   11.85    2.86
   2  -8  -1   14.19    3.10
   2   8   0   49.13    4.70
  -2   8   0   43.98    4.48
   2  -8   0   49.55    2.74
  -2   8   0   49.89    2.80
  -2  -8   0   51.29    2.50
  -2  -8   0   53.84    5.47
   2  -8   0   45.17    4.45
  -2   8   0   46.90    4.75
  -2  -8  -1   22.93    4.16
  -2   8  -1   24.86    3.41
   2  -8   1   22.72    2.60
  -2   8  -1   25.50    2.60
   2  -8   1   22.35    3.20
  -2   8  -1   27.77    3.66
   2  -8   2   88.50    5.49
  -2   8  -2   85.92    5.50
  -2  -8  -2   86.66    6.53
  -2  -8  -2   85.07    6.84
  -2   8  -2   86.44    5.21
  -2   8  -2   90.02    5.83
  -2   8  -3  366.48   10.63
  -2  -8  -3  384.28   13.75
  -2   8  -3  386.41   12.02
  -2  -8  -3  392.37   14.21
   2  -8   3  366.17   12.05
  -2  -8  -4   16.63    3.67
  -2   8  -4   18.73    3.93
  -2  -8  -4   22.74    4.17
  -2   8  -5   96.02    7.83
  -2  -8  -5  110.62    8.65
  -2   8  -6  231.26   12.45
  -2  -8  -6  217.69   12.59
  -2   8  -7    8.94    4.46
   2  -9  -6   -4.63    3.86
   2  -9  -6    5.28    3.46
   2   9  -6   -1.66    3.53
   2  -9  -5   57.12    6.33
   2   9  -5   53.29    6.03
   2  -9  -5   54.31    6.36
  -2  -9   5   52.19    5.15
  -2  -9   4    1.60    2.30
   2  -9  -4    1.21    2.71
   2  -9  -4    3.81    3.15
   2   9  -4   -2.09    2.61
  -2  -9   3    3.81    2.27
   2   9  -3    3.39    2.20
  -2  -9   3    3.31    2.41
   2  -9  -3    2.29    2.66
   2   9  -2   28.57    3.27
   2  -9  -2   26.76    4.09
  -2  -9   2   25.63    3.33
  -2  -9   2   28.61    4.26
   2  -9  -1  699.54   18.06
   2   9  -1  722.97   11.95
  -2  -9   1  738.59   12.24
  -2  -9   1  720.74   18.94
   2  -9   0  106.05    6.87
  -2  -9   0  103.82    2.71
  -2   9   0  105.93    3.52
  -2  -9   0  104.00    2.80
  -2  -9   0  110.73    7.71
  -2  -9  -1   29.11    4.44
   2  -9   1   30.42    3.80
   2  -9   1   42.94    3.35
  -2   9  -1   42.33    3.32
  -2  -9  -2    5.44    2.67
  -2   9  -2    1.24    2.04
  -2   9  -2   -2.35    2.57
  -2   9  -2    1.74    1.73
  -2  -9  -2   -0.62    2.82
   2  -9   2    0.21    2.09
  -2  -9  -3   85.39    7.39
  -2  -9  -3   96.65    7.54
  -2   9  -3   96.17    6.50
   2  -9   3   81.78    6.20
  -2  -9  -4    8.83    3.36
  -2   9  -4    2.69    2.40
  -2   9  -5  157.94    9.89
  -2  -9  -5  194.58   11.73
  -2   9  -6    9.42    4.78
   2  10  -6    5.64    4.39
  -2 -10   5    3.43    2.61
   2 -10  -5    9.69    3.89
   2 -10  -5    1.80    3.24
   2  10  -5    3.87    3.36
   2  10  -4   51.96    5.41
   2 -10  -4   58.85    6.66
  -2 -10   4   49.69    5.60
   2  10  -3  269.20   10.28
  -2 -10   3  250.92   11.98
  -2 -10   2   21.26    4.15
   2  10  -2   18.91    2.89
   2 -10  -2   21.62    4.19
   2 -10  -1  101.64    7.57
  -2 -10   1   99.59    7.76
  -2 -10   0    9.56    3.49
   2 -10   0    7.24    2.76
  -2  10  -1   47.47    3.34
  -2 -10  -1   49.77    5.96
  -2 -10  -2   14.35    3.98
  -2  10  -2   15.90    2.85
  -2  10  -3  316.27   11.36
  -2 -10  -3  350.11   14.90
  -2 -10  -3  318.20   14.89
  -2  10  -4   32.98    4.53
  -2 -10  -4   42.60    6.18
  -2  10  -5    5.13    3.40
  -2 -10  -5   15.41    4.82
  -2  10  -6   16.27    4.98
  -2 -11   4   62.64    6.49
   2 -11  -3   38.82    5.74
  -2 -11   3   43.61    5.81
  -2 -11   2  184.03   10.79
   2 -11  -2  176.17   10.52
  -2 -11   1   13.07    3.62
   2 -11  -1   21.44    4.15
  -2 -11   0   96.48    8.36
  -2 -11  -1   33.30    5.46
  -2 -11  -2   34.67    5.78
  -2 -11  -3    1.57    3.33
  -2 -12   4   11.28    4.27
  -2 -12   3    7.39    3.76
  -2 -12   2  197.75   11.88
  -2 -12   1    5.79    3.79
  -2 -12   0   56.09    6.87
  -2 -12  -1   15.83    4.62
   3   0  -9    3.52    4.15
   3   0  -8   88.78    8.16
   3   0  -8   77.46    5.44
   3   0  -7   -4.00    2.84
   3   0  -6   23.46    4.25
  -3   0   5    2.05    2.27
   3   0  -5    1.06    2.36
   3   0  -4  173.17    7.45
  -3   0   4  168.27    7.47
  -3   0   3   -0.16    1.47
   3   0  -3    1.70    1.63
   3   0  -2 3486.28   25.69
  -3   0   2 3404.24   26.19
  -3   0   1   -1.06    1.20
   3   0  -1   -0.65    1.26
   3   0   0  538.44    8.68
  -3   0   0  511.99    8.80
   3   0   1    1.59    1.28
  -3   0  -1   -1.99    1.43
   3   0   2   79.31    4.45
  -3   0  -2   83.85    4.51
  -3   0  -3    0.26    0.73
   3   0   3   -0.32    1.64
  -3   0  -4    5.39    0.90
  -3   0  -4    3.89    2.44
   3   0   4    7.28    0.87
  -3   0  -5   -0.19    2.42
   3   0   5    3.60    2.74
  -3   0  -6  358.25   13.55
  -3   0  -7   -4.37    3.23
  -3   0  -8   52.00    6.99
   3  -1  -9    2.92    3.59
   3  -1  -8    1.66    2.11
   3   1  -8    0.09    1.74
   3  -1  -8    3.69    3.37
   3   1  -8    3.48    3.27
   3  -1  -7  147.59    7.32
   3   1  -7  154.68    9.49
   3  -1  -7  157.47    9.67
   3   1  -6  268.56   11.46
   3  -1  -6  274.48   11.15
   3  -1  -5 1435.87   22.77
   3   1  -5 1379.94   23.36
  -3   1   5 1411.10   22.77
  -3  -1   5 1370.77   23.14
   3  -1  -4  170.00    7.28
   3   1  -4  166.76    7.52
  -3   1   4  177.13    7.37
  -3  -1   4  173.10    7.59
   3   1  -3  192.01    7.12
  -3   1   3  184.99    6.85
  -3  -1   3  198.54    7.28
   3  -1  -3  184.22    6.78
   3  -1  -3  206.70    5.52
   3  -1  -2   16.12    1.40
   3  -1  -2   14.40    1.96
  -3  -1   2   13.68    2.13
   3   1  -2   12.53    2.18
  -3   1   2   13.42    1.96
  -3   1   1 1583.87   16.53
  -3  -1   1 1592.61   16.96
  -3   1   1 1624.67   16.09
  -3   1   1 1623.09    9.67
  -3  -1   0  221.68    6.00
  -3   1   0  235.25    6.08
   3  -1   0  237.91    6.01
  -3  -1   0  226.24    5.91
  -3  -1   0  239.32    3.92
  -3   1  -1 1276.78   15.12
  -3  -1  -1 1242.07   14.28
   3  -1   1 1230.23   14.69
   3   1   1 1232.02   14.01
   3  -1   2  479.12   10.48
   3   1   2  472.55    9.74
  -3  -1  -2  454.90    9.63
   3   1   3 2401.70   24.37
   3   1   3 2325.95   16.61
  -3   1  -3 2295.24   25.62
  -3  -1  -3 2339.23   24.53
  -3  -1  -3 2336.05   17.80
   3  -1   3 2336.44   25.97
  -3  -1  -4  153.74    7.35
  -3   1  -4  148.66    7.50
   3   1   4  165.32    4.42
  -3  -1  -4  161.27    4.72
   3  -1   4  167.43    7.76
   3   1   4  167.24    7.40
   3  -1   5    0.81    2.13
   3   1   5    4.15    2.48
  -3  -1  -5    6.73    2.92
  -3   1  -5    7.63    2.83
  -3   1  -6   12.93    3.68
  -3  -1  -6   14.52    3.43
  -3  -1  -7   28.25    4.91
  -3   1  -7   33.26    5.32
  -3  -1  -8   12.61    4.43
  -3   1  -8   15.98    4.83
  -3  -1  -9    1.78    3.88
   3  -2  -9   70.04    7.55
   3  -2  -9   60.99    7.49
   3  -2  -8   -2.17    3.39
   3  -2  -8    1.22    2.03
   3  -2  -8   -2.09    2.89
   3   2  -8   -1.31    3.06
   3  -2  -7   71.29    5.50
   3   2  -7   60.26    6.55
   3  -2  -7   79.61    6.76
   3  -2  -7   66.56    6.01
   3  -2  -6   47.65    4.79
   3  -2  -6   50.24    5.11
   3  -2  -6   42.21    4.15
   3   2  -6   33.29    4.90
   3  -2  -5  591.88   14.55
   3   2  -5  595.11   15.62
  -3  -2   5  578.92   15.44
   3  -2  -5  613.62   13.73
  -3   2   5  611.41   14.61
  -3   2   4    0.96    1.65
  -3  -2   4   -0.18    2.05
   3  -2  -4    2.68    1.56
   3  -2  -4    1.98    1.98
   3   2  -4    1.68    1.97
   3  -2  -3  407.25    9.48
   3   2  -3  436.35   10.86
  -3  -2   3  430.82   10.87
  -3   2   3  415.58    9.87
   3  -2  -3  428.90    8.52
   3  -2  -2    2.98    1.05
   3  -2  -2    3.55    1.44
   3   2  -2   -0.90    1.56
  -3   2   2    2.83    1.40
  -3  -2   2    2.16    1.58
  -3   2   1 1067.32   13.16
   3   2  -1 1071.67   13.61
  -3  -2   1 1093.51   13.83
  -3   2   1 1089.92   13.17
  -3   2   1 1078.79   10.64
   3   2  -1 1060.81    8.95
  -3  -2   0 2775.35   21.23
  -3   2   0 2769.78   21.18
  -3  -2   0 2832.25   16.28
  -3  -2   0 2805.42   20.47
   3  -2   0 2833.20   20.71
  -3  -2  -1  628.27   10.06
   3   2   1  632.20    9.71
  -3  -2  -1  633.33    9.80
  -3   2  -1  642.82   11.14
   3  -2   2  125.77    5.69
   3   2   2  116.20    4.78
  -3   2  -2  106.62    5.35
  -3  -2  -2  111.11    4.88
  -3  -2  -2  120.82    4.87
   3   2   3  180.82    6.71
   3   2   3  190.57    5.58
   3  -2   3  188.47    2.85
  -3   2  -3  195.46    7.86
  -3   2  -3  182.10    3.03
  -3  -2  -3  185.36    6.92
  -3  -2  -3  182.59    5.81
   3  -2   3  188.19    7.69
   3   2   4   29.03    2.37
  -3   2  -4   25.96    3.67
  -3  -2  -4   33.37    3.83
  -3  -2  -4   24.39    2.42
   3  -2   4   31.55    3.98
   3   2   4   31.03    3.60
   3   2   5  134.16    7.50
   3   2   5  131.61    4.80
  -3   2  -5  111.74    7.54
  -3  -2  -5  121.85    7.07
   3  -2   5  106.46    7.21
  -3   2  -6   15.09    3.98
  -3  -2  -6    7.22    2.84
  -3  -2  -7   34.17    4.82
  -3   2  -7   37.62    5.76
  -3  -2  -8    4.70    3.24
  -3   2  -8   10.07    4.21
  -3  -2  -9   51.87    7.24
   3  -3  -9    9.23    4.03
   3  -3  -9    1.90    3.58
   3  -3  -8    2.52    2.44
   3  -3  -8    3.29    2.89
   3  -3  -8    4.90    3.70
   3   3  -8    4.33    4.00
   3  -3  -7   19.01    3.43
   3  -3  -7   10.41    3.01
   3  -3  -7   10.44    3.16
   3   3  -7   19.68    4.42
   3   3  -6  425.23   14.79
   3  -3  -6  407.08   12.45
   3  -3  -6  415.36   13.22
  -3   3   6  431.95   13.49
   3  -3  -6  432.53   13.06
   3  -3  -5    6.71    2.21
  -3   3   5    5.42    2.32
   3  -3  -5    6.80    2.18
   3  -3  -5    8.80    2.59
   3   3  -5    4.63    4.69
   3   3  -4  567.70   14.23
   3  -3  -4  571.23   12.52
  -3  -3   4  598.94   14.74
   3  -3  -4  575.49   13.22
  -3   3   4  579.60   12.52
   3  -3  -4  573.02   12.22
   3  -3  -3  368.69    9.01
   3   3  -3  367.58   10.30
  -3  -3   3  383.27   10.60
  -3   3   3  370.12    9.07
   3  -3  -2  330.37    7.71
   3   3  -2  324.05    8.65
  -3   3   2  330.70    7.72
  -3   3   2  322.12    7.49
  -3  -3   2  335.80    8.96
   3  -3  -2  319.08    7.31
  -3   3   1  233.42    6.20
  -3   3   1  247.42    6.48
   3   3  -1  242.35    6.85
  -3  -3   1  239.70    6.69
   3   3  -1  230.44    5.37
  -3   3   1  236.01    6.07
  -3   3   0 2503.69   20.69
  -3  -3   0 2561.38   20.17
   3  -3   0 2538.76   20.00
  -3  -3   0 2533.82   19.91
   3   3   0 2581.11   18.74
  -3  -3   0 2554.71   18.64
   3  -3   1 1062.72   14.57
  -3  -3  -1 1057.73   12.67
   3   3   1 1064.92   12.23
  -3  -3  -1 1073.40   13.94
  -3   3  -1 1053.89   14.74
   3  -3   2   91.18    5.07
   3   3   2   90.45    4.05
   3   3   2   89.71    4.23
   3  -3   2   94.69    3.27
  -3  -3  -2   80.77    4.56
  -3   3  -2   95.24    5.18
  -3  -3  -2   94.41    4.35
  -3  -3  -2   83.39    4.58
   3   3   3  374.71    9.22
   3   3   3  361.61    8.48
   3  -3   3  351.89    4.89
  -3   3  -3  353.11   10.77
  -3  -3  -3  363.03    9.33
  -3   3  -3  354.26    5.30
  -3  -3  -3  363.85    9.16
   3  -3   3  375.49   11.05
   3   3   4  618.61   13.38
  -3   3  -4  620.36   15.57
   3   3   4  632.22   11.55
  -3  -3  -4  616.84   12.33
  -3  -3  -4  626.44   13.54
   3  -3   4  619.95   15.72
  -3  -3  -5   12.66    2.27
  -3   3  -5   20.75    4.06
  -3  -3  -5   21.39    3.35
   3   3   5   17.16    2.25
   3   3   5   20.44    3.30
  -3  -3  -6   63.63    5.85
  -3   3  -6   69.68    6.82
   3   3   6   63.64    5.69
  -3  -3  -7    7.80    3.26
  -3   3  -7    5.38    3.43
  -3  -3  -8   16.71    4.20
  -3   3  -8    5.89    3.76
  -3  -3  -9    0.46    3.89
   3  -4  -9   18.40    5.02
   3  -4  -9   16.53    4.85
   3  -4  -8  121.99    8.07
   3  -4  -8  129.05    9.00
   3   4  -8  122.32    9.86
   3  -4  -8  123.23    8.96
   3  -4  -7   35.66    4.59
   3  -4  -7   37.66    5.13
   3  -4  -7   34.36    4.38
   3   4  -7   35.65    5.28
   3  -4  -6   28.18    3.90
   3  -4  -6   23.40    3.86
  -3   4   6   20.06    3.40
   3  -4  -6   20.78    3.45
   3   4  -6   22.07    4.22
  -3   4   5   12.47    2.56
   3  -4  -5   11.75    3.07
   3  -4  -5    7.05    2.09
   3  -4  -5   11.15    2.69
   3   4  -5    6.49    2.74
  -3   4   4  384.08    9.95
   3  -4  -4  376.48   10.00
   3   4  -4  381.40   12.07
   3  -4  -4  382.75   11.40
  -3  -4   4  384.48   12.11
   3  -4  -4  382.40   10.75
   3  -4  -3   27.14    2.60
   3   4  -3   23.04    3.17
  -3   4   3   25.55    2.64
  -3  -4   3   26.49    3.12
   3  -4  -3   26.03    2.86
   3  -4  -3   26.41    3.29
   3  -4  -2  368.10    9.94
  -3   4   2  366.67    9.13
   3   4  -2  365.28    9.37
  -3   4   2  380.86    8.11
  -3   4   2  364.86    8.12
   3  -4  -2  368.25    8.93
  -3  -4   2  363.08    9.42
  -3   4   1  911.80   12.01
   3   4  -1  902.17   13.17
  -3   4   1  868.69   11.78
  -3  -4   1  878.45   13.06
   3  -4  -1  911.54   14.47
   3   4  -1  880.02   12.20
  -3   4   1  899.87   13.66
  -3  -4   0 1103.66   13.39
   3   4   0 1102.55   14.23
   3  -4   0 1133.52   14.90
  -3  -4   0 1107.73   13.26
  -3  -4   0 1143.44   14.63
   3  -4   0 1120.80   13.75
  -3   4   0 1108.54   14.16
   3  -4   1  212.75    6.72
  -3  -4  -1  200.25    5.71
  -3  -4  -1  208.12    5.70
   3  -4   1  228.65    6.25
  -3  -4  -1  215.08    6.86
   3   4   1  217.28    7.18
  -3   4  -1  227.43    6.73
  -3   4  -1  216.00    6.94
  -3  -4  -1  223.96    7.60
   3  -4   2  331.83    9.49
   3   4   2  322.41    8.81
   3   4   2  309.72    7.04
  -3  -4  -2  317.77    9.22
   3  -4   2  317.31    6.69
  -3   4  -2  300.11    9.16
  -3   4  -2  300.80    6.94
  -3  -4  -2  306.83    7.39
  -3  -4  -2  322.52    9.29
  -3  -4  -3   16.38    2.59
   3   4   3   12.72    2.08
   3   4   3   11.65    2.12
   3  -4   3   12.72    1.27
   3  -4   3   13.78    2.94
  -3  -4  -3    9.49    2.53
  -3   4  -3    8.19    2.44
  -3   4  -3   10.63    1.34
  -3  -4  -3   15.56    2.35
   3   4   4  880.47   15.55
   3   4   4  882.73   15.15
  -3  -4  -4  893.88   16.34
  -3  -4  -4  891.13   18.60
  -3   4  -4  922.59   19.61
  -3  -4  -4  846.00   15.47
   3  -4   4  892.22   19.16
   3   4   5  443.57   10.98
  -3  -4  -5  420.35   14.56
   3   4   5  449.34   12.40
  -3  -4  -5  409.58   11.88
  -3   4  -5  434.28   14.55
  -3  -4  -5  425.20   11.72
   3   4   6   86.80    6.21
   3   4   6   90.48    5.22
  -3  -4  -6   81.31    6.15
  -3   4  -6   91.98    7.55
  -3  -4  -6   77.89    7.19
  -3  -4  -7   -0.17    2.45
  -3  -4  -7    5.19    3.62
  -3   4  -7   -0.19    2.88
  -3  -4  -8   70.11    7.08
  -3   4  -8   61.38    7.85
  -3  -4  -8   76.40    8.92
  -3  -4  -9   14.40    5.12
   3  -5  -8    3.22    3.60
   3  -5  -8    0.03    2.63
   3  -5  -8    2.15    3.27
   3   5  -8   -0.22    3.54
   3   5  -7   70.87    7.41
   3  -5  -7   82.73    6.50
   3  -5  -7   81.11    6.75
   3  -5  -7   71.68    6.70
   3  -5  -6  248.13    9.74
   3   5  -6  244.84   11.77
   3  -5  -6  240.92   10.64
  -3   5   6  249.45    9.88
   3  -5  -6  246.76   10.77
   3  -5  -5  625.31   13.92
   3   5  -5  649.00   17.51
   3  -5  -5  618.79   16.17
  -3   5   5  642.89   13.98
   3  -5  -5  620.20   15.65
  -3   5   4    0.78    2.01
  -3   5   4    4.80    1.82
  -3  -5   4    2.84    2.26
   3  -5  -4    4.15    2.19
   3  -5  -4    2.82    2.50
   3  -5  -4   -0.30    1.63
   3   5  -4    3.58    2.80
  -3   5   3   16.20    2.97
   3  -5  -3   20.05    3.10
  -3   5   3   20.20    2.30
  -3  -5   3   25.37    3.27
   3  -5  -3   21.05    2.96
  -3   5   3   20.86    2.47
  -3   5   3   18.25    3.03
   3   5  -3   15.66    2.79
   3   5  -2  359.35    9.60
  -3   5   2  370.64    7.80
  -3   5   2  366.22    7.81
   3  -5  -2  368.81   10.50
  -3  -5   2  356.20    9.64
   3  -5  -2  370.01    9.93
   3   5  -2  368.98    9.43
  -3   5   2  347.27   11.06
  -3   5   2  366.97   10.19
  -3   5   1 3081.70   22.36
   3   5  -1 3001.60   24.65
  -3   5   1 3090.05   22.46
  -3  -5   1 3028.86   24.88
   3   5  -1 3025.61   25.78
  -3   5   1 3122.86   28.14
  -3   5   1 3027.39   30.69
   3  -5  -1 2963.62   28.34
  -3  -5   1 3038.08   30.40
  -3   5   0    8.16    2.08
  -3   5   0    9.61    2.20
  -3  -5   0   11.86    2.65
   3  -5   0   11.23    1.72
  -3  -5   0   11.02    1.80
   3  -5   0   11.88    2.14
  -3  -5   0   11.78    2.25
   3   5   0    9.96    1.85
  -3  -5   0    8.96    1.50
  -3   5   0   17.53    2.20
  -3  -5  -1  182.40    5.24
   3  -5   1  186.36    6.60
  -3  -5  -1  173.32    5.31
   3  -5   1  191.25    6.37
   3   5   1  179.25    7.18
   3   5   1  184.49    7.08
  -3  -5  -1  186.91    7.02
  -3   5  -1  182.44    6.72
  -3  -5  -1  182.19    7.72
   3  -5   2 1255.07   18.91
   3   5   2 1168.04   17.89
   3  -5   2 1216.23   14.69
   3   5   2 1213.68   13.30
  -3   5  -2 1213.67   18.95
  -3  -5  -2 1188.74   19.01
  -3   5  -2 1227.84   15.82
  -3  -5  -2 1208.76   14.18
  -3  -5  -2 1188.57   19.59
   3  -5   3  552.71    8.94
   3   5   3  551.50   10.24
   3   5   3  544.37   12.59
  -3  -5  -3  551.91   14.21
  -3   5  -3  573.07   14.36
  -3  -5  -3  546.23   10.71
  -3  -5  -3  557.05   13.93
  -3   5  -3  552.98    9.53
   3  -5   3  563.59   14.29
  -3  -5  -4   10.51    2.78
   3   5   4    7.58    2.17
   3  -5   4   11.60    3.24
  -3   5  -4    5.65    2.98
  -3  -5  -4    9.11    2.31
  -3  -5  -4   10.99    3.22
   3   5   4   13.09    2.59
   3   5   5   25.38    3.33
   3   5   5   23.99    3.10
  -3  -5  -5   19.72    3.14
  -3   5  -5   26.86    4.40
  -3  -5  -5   22.85    4.09
  -3  -5  -5   25.74    3.74
  -3  -5  -6    5.48    2.70
  -3   5  -6    8.43    3.32
   3   5   6    4.56    2.16
  -3  -5  -6    8.37    3.19
   3   5   6    2.87    2.53
  -3  -5  -7  103.86    9.00
  -3  -5  -7  121.64    8.05
  -3   5  -7  111.90    9.25
  -3  -5  -8   11.05    3.91
   3  -6  -8    6.80    3.30
   3  -6  -8    5.05    3.96
   3  -6  -7  103.22    7.11
   3   6  -7   97.32    8.81
   3  -6  -7  115.21    8.27
   3  -6  -7  105.25    8.13
  -3  -6   7   91.69    6.02
   3  -6  -6   63.80    5.02
   3   6  -6   54.83    6.08
   3  -6  -6   46.22    5.32
   3  -6  -6   45.20    5.15
  -3  -6   6   48.88    4.61
  -3   6   5    5.61    2.14
  -3  -6   5    7.88    2.55
   3  -6  -5    0.58    2.04
   3  -6  -5    2.70    1.79
   3  -6  -5    1.16    2.26
   3   6  -5    4.03    2.91
  -3  -6   4    1.67    2.11
  -3   6   4   -0.74    1.54
  -3  -6   4    1.70    2.44
   3  -6  -4   -2.09    2.35
   3  -6  -4    1.93    2.11
   3   6  -4    2.29    2.43
  -3   6   3  434.58    8.90
  -3   6   3  430.28    8.77
   3  -6  -3  422.59   12.20
  -3  -6   3  435.35   12.10
   3   6  -3  431.03   12.23
  -3   6   3  449.80   12.87
   3  -6  -3  428.74   12.97
  -3   6   3  406.19   13.29
  -3  -6   3  429.38   12.54
   3  -6  -2   47.79    4.38
  -3   6   2   45.81    2.87
   3   6  -2   55.12    4.07
  -3  -6   2   63.13    4.53
   3   6  -2   48.09    3.99
  -3   6   2   49.44    4.37
  -3   6   2   48.15    2.98
  -3   6   2   49.67    4.86
  -3  -6   2   51.33    4.64
   3   6  -1 1198.75   18.13
  -3   6   1 1237.05   19.71
  -3  -6   1 1243.11   16.37
   3  -6  -1 1204.56   19.32
  -3   6   1 1188.43   20.31
  -3  -6   1 1232.55   20.90
  -3   6   1 1205.92   14.08
   3  -6   0  613.37   10.56
  -3  -6   0  637.94   10.33
   3   6   0  631.79   14.03
   3  -6   0  621.87   13.28
  -3  -6   0  624.63   10.36
   3   6   0  639.92   13.49
  -3   6   0  632.04   14.31
  -3   6   0  624.71   14.14
  -3   6   0  629.31   11.14
  -3  -6   0  622.18   15.08
  -3  -6  -1 1349.80   13.93
   3  -6   1 1325.47   17.74
   3   6   1 1363.60   21.00
   3  -6   1 1377.04   18.28
  -3  -6  -1 1384.46   20.53
   3   6   1 1351.34   20.42
  -3   6  -1 1355.14   18.31
  -3   6  -1 1409.14   20.03
  -3  -6  -1 1346.20   13.85
  -3  -6  -1 1318.42   22.31
   3  -6   2  123.73    6.43
  -3  -6  -2  113.16    4.13
   3  -6   2  129.16    5.44
   3   6   2  134.90    6.78
  -3  -6  -2  114.72    6.64
  -3   6  -2  131.48    6.50
  -3  -6  -2  122.88    4.42
  -3  -6  -2  131.49    7.40
  -3   6  -2  132.82    5.92
  -3  -6  -3   84.19    6.20
   3   6   3   74.04    5.18
   3   6   3   81.41    3.87
  -3  -6  -3   76.06    3.93
  -3   6  -3   73.41    5.82
  -3  -6  -3   78.27    5.97
  -3   6  -3   85.44    4.38
   3  -6   3   75.09    5.74
  -3  -6  -4  103.88    5.13
   3   6   4   95.45    5.92
  -3  -6  -4  107.48    7.35
  -3   6  -4   93.54    6.83
  -3  -6  -4  103.55    6.78
   3   6   4  103.47    4.85
   3   6   5   67.16    4.54
  -3  -6  -5   65.17    4.64
  -3   6  -5   62.39    6.26
  -3  -6  -5   67.13    6.53
  -3  -6  -5   66.92    5.70
  -3  -6  -6   64.77    6.98
  -3  -6  -6   59.33    5.13
  -3   6  -6   68.61    7.06
  -3  -6  -7   26.94    4.18
  -3   6  -7   23.66    5.00
  -3  -6  -7   17.50    4.62
   3  -7  -8    0.31    3.41
   3  -7  -7   20.50    4.56
   3  -7  -7   19.38    4.69
   3   7  -7   27.05    5.73
   3  -7  -6  443.58   15.84
   3  -7  -6  418.73   11.65
   3   7  -6  471.04   17.37
   3  -7  -6  451.19   16.26
  -3  -7   6  445.18   13.39
  -3   7   5  119.02    5.78
   3   7  -5  123.69    8.24
   3  -7  -5  118.37    7.86
   3  -7  -5  119.18    8.10
  -3  -7   5  116.35    7.12
  -3   7   4  713.22   11.68
   3   7  -4  725.56   17.74
   3  -7  -4  722.24   18.52
  -3   7   4  695.48   11.65
   3  -7  -4  709.00   17.67
  -3  -7   4  704.15   16.95
  -3  -7   3    5.45    2.27
  -3   7   3    8.06    1.59
  -3  -7   3    8.06    2.69
   3  -7  -3    8.71    2.82
   3   7  -3    6.33    2.40
   3  -7  -3    8.46    2.83
  -3   7   3    6.96    2.50
   3   7  -3    9.85    2.79
  -3   7   3    6.80    1.51
   3   7  -2 1472.88   20.23
   3   7  -2 1440.54   22.98
   3  -7  -2 1433.93   23.88
  -3   7   2 1466.86   13.94
   3   7  -2 1480.74   22.30
  -3  -7   2 1440.97   20.23
  -3   7   2 1524.50   24.49
  -3  -7   2 1443.32   23.99
  -3   7   2 1484.43   14.44
   3   7  -1   39.49    4.01
   3   7  -1   36.78    3.08
  -3   7   1   28.49    2.30
   3   7  -1   30.95    3.64
   3  -7  -1   33.12    3.78
  -3   7   1   28.28    3.65
  -3  -7   1   31.72    3.15
  -3   7   1   30.09    2.53
  -3   7   1   32.23    3.95
  -3  -7   1   33.85    4.39
  -3  -7   0   76.80    3.77
   3   7   0   89.43    5.95
   3  -7   0   76.75    5.15
  -3  -7   0   75.42    3.68
   3   7   0   85.47    5.56
  -3   7   0   73.50    4.10
  -3   7   0   81.32    5.69
  -3   7   0   86.82    5.90
  -3  -7   0   69.38    5.74
   3  -7   0   77.98    3.92
  -3  -7  -1   80.27    3.46
   3  -7   1   65.74    4.31
   3   7   1   76.54    5.43
   3  -7   1   73.23    4.93
  -3  -7  -1   77.55    3.21
  -3   7  -1   70.39    5.83
  -3  -7  -1   80.98    5.73
   3   7   1   85.25    5.89
  -3   7  -1   79.25    4.82
  -3   7  -1   79.29    5.45
  -3  -7  -1   73.74    5.90
   3  -7   2  773.05   15.67
   3  -7   2  733.20   14.05
  -3  -7  -2  736.07    9.01
  -3  -7  -2  712.08   16.86
  -3   7  -2  732.69   15.59
  -3  -7  -2  758.19   18.52
  -3   7  -2  755.92   15.08
  -3  -7  -3  146.60    4.65
  -3  -7  -3  142.04    8.18
  -3   7  -3  144.77    7.76
  -3  -7  -3  157.26    8.74
  -3   7  -3  164.54    6.66
   3  -7   3  154.46    8.07
   3   7   4  216.18    6.26
  -3  -7  -4  208.22   10.13
  -3  -7  -4  206.57    6.30
  -3  -7  -4  220.97   10.60
  -3   7  -4  194.87    9.77
  -3  -7  -5    1.04    2.40
  -3   7  -5    2.88    3.05
  -3  -7  -5    1.46    1.75
  -3  -7  -5    7.25    3.47
  -3   7  -6   30.76    5.46
  -3  -7  -6   30.00    5.25
  -3  -7  -6   31.03    3.71
  -3   7  -7   11.02    4.83
  -3  -7  -7   10.15    4.15
   3  -8  -7    5.47    4.05
   3  -8  -7    3.61    3.56
   3   8  -7    3.76    3.66
  -3  -8   6    1.82    2.44
   3  -8  -6    2.97    3.37
   3  -8  -6   -2.83    3.23
   3   8  -6   -1.18    3.25
  -3  -8   5    2.81    2.41
   3  -8  -5    0.41    2.48
   3   8  -5    0.47    2.55
   3  -8  -5    1.72    2.67
   3  -8  -4  108.13    7.87
  -3   8   4  103.27    3.88
   3   8  -4  101.96    7.17
   3  -8  -4  108.03    7.67
  -3  -8   4   99.11    6.98
  -3  -8   3   -1.69    2.39
  -3   8   3   -0.64    0.89
  -3   8   3   -0.79    1.03
   3  -8  -3   -3.74    2.51
  -3  -8   3    0.95    2.26
   3   8  -3    3.77    2.44
  -3   8   2   -0.58    0.86
  -3  -8   2    4.32    2.61
  -3  -8   2   -1.45    2.08
   3  -8  -2   -0.80    2.13
   3   8  -2    0.88    1.96
   3   8  -2   -0.66    1.78
  -3   8   2   -0.33    0.98
  -3   8   1  596.42    8.95
  -3  -8   1  603.22   11.77
   3  -8  -1  622.66   15.93
   3   8  -1  573.53   14.81
  -3   8   1  609.78    9.23
  -3  -8   1  605.22   16.94
   3  -8   0 1485.16   23.76
  -3  -8   0 1518.54   15.52
  -3  -8   0 1484.30   15.34
   3   8   0 1484.90   24.38
  -3   8   0 1502.47   17.30
   3  -8   0 1450.82   16.69
  -3   8   0 1442.56   25.05
  -3  -8   0 1517.18   26.83
  -3  -8  -1    2.44    2.40
  -3   8  -1    3.85    1.90
   3  -8   1    1.42    1.99
  -3  -8  -1    6.04    1.01
  -3  -8  -1    6.19    1.18
   3  -8   1    4.19    1.94
  -3   8  -1    4.32    1.98
  -3  -8  -1    2.63    2.16
   3  -8   2  197.87    8.32
   3  -8   2  189.11    7.84
  -3  -8  -2  214.79    9.95
  -3   8  -2  183.48    8.01
  -3  -8  -2  197.66   10.09
  -3   8  -2  198.21    8.44
   3  -8   3   28.99    4.20
  -3   8  -3   25.32    3.19
  -3   8  -3   26.42    3.81
  -3  -8  -3   22.72    4.06
  -3  -8  -3   38.04    4.92
  -3  -8  -4  103.27    3.46
  -3  -8  -4  116.06    8.25
  -3   8  -4  111.87    7.63
  -3  -8  -4  121.37    8.50
  -3  -8  -5   29.61    4.60
  -3   8  -5   18.46    4.29
  -3  -8  -5   21.89    4.53
  -3   8  -6   65.22    7.32
  -3  -8  -6   85.22    8.41
  -3  -9   6    2.24    2.86
   3  -9  -6   -0.91    3.07
   3  -9  -6    1.51    3.16
   3   9  -6    5.37    3.79
   3   9  -5  169.25   10.18
   3  -9  -5  182.75   11.09
   3  -9  -5  167.48   10.39
  -3  -9   5  180.76    9.84
  -3  -9   4   -1.30    2.48
   3  -9  -4   -0.57    2.77
   3  -9  -4   -0.20    2.59
   3   9  -4   -2.81    2.75
  -3  -9   3    5.03    2.68
   3  -9  -3    7.11    2.71
  -3  -9   3    2.87    2.51
   3   9  -3    6.41    2.54
  -3  -9   2   -3.24    2.82
   3  -9  -2   -0.11    2.33
  -3  -9   2    0.49    1.99
   3   9  -2   -2.57    2.03
  -3   9   1  292.53    5.13
  -3   9   1  293.47    5.23
  -3  -9   1  278.47    8.16
  -3  -9   1  283.93   12.42
   3  -9  -1  285.04   11.69
   3  -9   0   42.38    3.12
   3  -9   0   40.36    4.55
  -3   9   0   43.26    3.04
  -3  -9   0   42.96    2.64
   3  -9   1   42.60    3.71
  -3   9  -1   42.38    3.69
  -3  -9  -1   49.54    5.67
   3  -9   1   41.25    4.43
  -3  -9  -2   18.10    3.94
   3  -9   2   10.61    2.88
  -3   9  -2   12.65    2.73
   3  -9   2   15.92    3.03
  -3  -9  -2    8.23    2.96
   3  -9   3   90.67    6.62
  -3  -9  -3  112.66    8.41
  -3  -9  -3  101.13    7.82
  -3   9  -3  112.34    7.12
  -3   9  -3  122.04    7.05
  -3  -9  -4    4.28    3.58
  -3   9  -4   -3.65    2.64
  -3  -9  -4   -1.74    2.90
  -3   9  -5   12.88    4.07
  -3  -9  -5   12.65    4.17
  -3   9  -6   12.50    4.54
   3  10  -6   25.37    5.58
  -3 -10   5   29.74    4.77
   3 -10  -5   20.03    4.60
   3 -10  -5   30.14    5.66
   3  10  -5   26.65    5.07
  -3 -10   4    0.20    2.75
   3 -10  -4   -0.63    2.88
   3  10  -4   -4.00    2.92
   3  10  -3   86.71    6.25
   3 -10  -3   83.21    7.48
  -3 -10   3   96.16    7.90
   3  10  -2   91.57    5.73
   3 -10  -2  101.67    7.77
  -3 -10   2  105.27    8.46
  -3 -10   1  178.07   10.67
   3 -10  -1  173.51    9.83
  -3 -10   1  167.64    6.15
   3 -10   0   46.30    5.33
  -3 -10   0   56.04    6.54
  -3  10  -1  300.64    8.85
   3 -10   1  312.22   12.01
  -3 -10  -1  313.50   14.32
  -3 -10  -2   -2.42    3.44
  -3  10  -2   -1.01    2.17
  -3 -10  -3    4.76    3.42
  -3 -10  -3    3.04    3.11
  -3  10  -3    1.72    2.36
  -3 -10  -4    0.16    3.30
  -3  10  -4    3.46    3.19
  -3 -10  -4    3.59    3.43
  -3  10  -5  254.27   12.97
  -3  10  -6    7.12    4.64
  -3 -11   5    1.90    3.62
  -3 -11   4    4.58    3.66
  -3 -11   3    1.74    3.19
   3 -11  -3    6.73    3.54
   3 -11  -2  110.32    8.84
  -3 -11   2  111.39    9.00
   3 -11  -1   28.39    4.96
  -3 -11   1   35.27    5.67
  -3 -11   0   12.18    4.24
   3 -11   0    9.42    3.27
  -3 -11  -1   56.86    6.85
  -3 -11  -2   19.20    4.94
  -3 -11  -3   11.64    3.98
  -3 -11  -3   15.57    4.79
  -3 -12   4   15.60    4.85
  -3 -12   3    0.62    3.24
  -3 -12   2    2.64    3.41
  -3 -12   1   11.65    4.29
   3 -12  -1   13.67    4.03
  -3 -12   0  161.48   11.29
   4   0  -8    6.67    3.65
   4   0  -7   -3.07    3.04
   4   0  -6  412.91   14.43
  -4   0   5   -2.16    2.19
   4   0  -5   -1.02    2.39
   4   0  -4 1236.41   20.24
  -4   0   4 1206.88   20.57
   4   0  -3    2.94    1.78
  -4   0   3   -1.25    1.68
   4   0  -2  693.15   12.80
  -4   0   2  687.55   13.23
  -4   0   1   -0.28    1.55
  -4   0   1   -0.49    1.33
  -4   0   0   64.30    3.95
   4   0   0   66.12    3.72
  -4   0  -1    3.20    1.69
   4   0   1    1.90    1.53
   4   0   2    1.57    1.52
  -4   0  -2   29.20    3.31
  -4   0  -3    1.85    1.86
   4   0   3    1.67    1.97
   4   0   4  891.97    9.31
  -4   0  -4  895.98   18.44
  -4   0  -4  893.58   10.01
   4   0   5   -1.26    0.69
  -4   0  -5   -0.97    2.61
  -4   0  -6  122.59    8.42
  -4   0  -7   -7.21    3.21
  -4   0  -8   -0.12    3.37
   4  -1  -9   10.67    4.11
   4  -1  -8    2.02    2.38
   4  -1  -8    1.08    2.69
   4  -1  -8   -1.98    2.99
   4   1  -8    0.37    3.40
   4  -1  -7   22.01    4.38
   4   1  -7   29.98    4.93
   4   1  -6  104.61    7.57
   4  -1  -6   91.72    6.96
  -4   1   5   11.05    3.30
  -4  -1   5    9.00    2.89
   4  -1  -5   12.14    3.01
   4  -1  -5    8.41    2.28
   4   1  -5   10.13    3.42
   4  -1  -4   37.13    4.12
   4   1  -4   41.63    4.27
  -4   1   4   42.44    4.13
  -4  -1   4   42.00    4.32
   4  -1  -4   37.37    2.89
  -4   1   3 1949.45   23.34
   4  -1  -3 1941.47   23.30
   4   1  -3 1963.96   23.70
  -4  -1   3 1927.18   24.03
   4  -1  -3 1977.63   15.44
   4  -1  -2  203.23    6.87
   4   1  -2  208.55    7.25
  -4   1   2  189.13    7.01
  -4  -1   2  196.29    7.26
   4  -1  -2  181.09    3.69
  -4   1   1   -0.21    1.56
  -4   1   1   -1.30    1.27
  -4   1   1    0.63    0.58
  -4  -1   1   -2.54    1.65
  -4  -1   0  885.41   13.52
  -4  -1   0  865.05    8.15
  -4  -1   0  881.84   13.46
   4  -1   0  858.25   13.08
  -4   1  -1   37.44    3.26
  -4  -1  -1   39.15    3.26
   4  -1   1   40.87    3.34
   4   1   1   41.46    3.04
   4  -1   2   48.22    3.90
   4   1   2   47.48    3.64
  -4   1  -2   49.00    3.91
  -4  -1  -2   45.08    3.71
   4  -1   3  547.38   13.65
   4   1   3  571.08   12.89
  -4   1  -3  542.30   13.35
  -4  -1  -3  554.42   13.18
  -4  -1  -3  581.56   10.08
   4  -1   4   82.65    2.21
   4   1   4   80.19    5.89
   4   1   4   84.30    3.57
  -4   1  -4   83.71    6.15
  -4  -1  -4   84.78    6.11
  -4  -1  -4   92.76    4.01
  -4   1  -4   80.31    2.31
   4  -1   4   83.04    6.15
   4   1   5  427.39   13.73
  -4   1  -5  478.12   14.99
  -4  -1  -5  447.95   14.08
  -4  -1  -5  486.04    8.47
   4   1   5  488.08    7.85
  -4   1  -6   63.83    6.30
  -4  -1  -6   56.16    5.86
  -4  -1  -7    3.33    3.03
  -4   1  -7   -0.80    3.16
  -4  -1  -8    5.93    3.65
  -4   1  -8    0.13    3.35
   4  -2  -9    6.79    3.95
   4  -2  -9    4.98    3.81
   4  -2  -8   19.40    4.12
   4  -2  -8   23.50    3.99
   4  -2  -8   24.95    4.88
   4   2  -8   18.10    4.56
   4  -2  -7  131.21    8.65
   4   2  -7  116.99    8.95
   4  -2  -7  122.31    7.44
   4  -2  -7  145.40    8.15
   4  -2  -6    2.38    1.86
   4  -2  -6    8.57    2.99
   4   2  -6    3.28    2.76
   4  -2  -5  806.93   17.69
   4   2  -5  813.96   19.03
  -4   2   5  788.25   17.56
   4  -2  -5  806.24   14.84
   4  -2  -4  213.26    8.41
   4   2  -4  221.06    9.17
  -4   2   4  228.64    8.71
  -4  -2   4  239.27    9.59
   4  -2  -3  329.77    9.36
   4   2  -3  308.30    9.84
  -4   2   3  316.25    9.27
  -4  -2   3  323.20   10.13
   4  -2  -3  306.31    6.88
   4  -2  -2   62.60    4.13
   4   2  -2   75.87    4.63
  -4   2   2   66.50    4.31
  -4  -2   2   67.24    4.46
   4   2  -2   67.00    2.40
   4  -2  -2   65.53    2.95
   4   2  -1  136.21    5.79
  -4   2   1  133.11    5.79
  -4  -2   1  135.09    5.81
  -4   2   1  139.05    3.99
   4   2  -1  135.30    3.07
  -4  -2   0   64.20    3.86
  -4   2   0   67.60    4.18
  -4  -2   0   57.23    3.67
   4  -2   0   57.95    3.62
  -4  -2   0   58.65    2.55
  -4   2  -1  281.03    8.29
  -4  -2  -1  275.38    7.73
   4  -2   1  267.06    7.97
  -4  -2  -1  281.31    6.88
   4  -2   2  889.93   15.92
   4   2   2  875.92   14.11
  -4   2  -2  886.54   15.96
  -4  -2  -2  893.95   14.78
   4  -2   3 1177.94   20.09
   4   2   3 1177.28   18.14
  -4   2  -3 1146.96   19.86
  -4  -2  -3 1173.82   18.53
  -4  -2  -4   -0.28    1.32
   4   2   4    1.73    1.20
   4  -2   4    0.72    2.37
  -4   2  -4   -4.96    2.86
   4   2   4    5.07    2.23
  -4  -2  -4    7.32    2.75
   4   2   5  302.53   11.16
   4   2   5  308.02    7.51
  -4   2  -5  296.54   12.22
  -4  -2  -5  302.22   11.54
   4   2   6   34.86    2.65
  -4   2  -6   25.15    4.59
  -4  -2  -6   30.32    4.35
  -4   2  -7   29.31    5.30
  -4  -2  -7   38.60    5.59
  -4  -2  -8    2.12    3.36
  -4   2  -8    3.95    3.94
   4  -3  -9    3.98    3.73
   4  -3  -9    5.36    4.21
   4  -3  -8   69.02    7.08
   4   3  -8   60.56    7.48
   4  -3  -8   62.40    6.07
   4  -3  -8   61.67    6.42
   4  -3  -7   29.08    4.34
   4  -3  -7   33.01    4.39
   4  -3  -7   26.69    4.48
   4   3  -7   21.05    4.62
   4  -3  -6  167.78    8.82
   4   3  -6  155.60    9.74
   4  -3  -6  171.22    8.19
   4  -3  -6  169.27    8.70
   4  -3  -5   52.23    4.57
   4   3  -5   41.65    5.15
   4  -3  -5   55.41    4.54
  -4   3   5   53.42    4.89
   4  -3  -4  144.06    6.94
   4   3  -4  136.62    7.56
  -4   3   4  143.59    6.81
  -4  -3   4  135.71    7.59
   4  -3  -4  150.50    6.10
   4  -3  -3  128.41    5.90
   4   3  -3  121.09    6.54
  -4   3   3  125.25    5.91
   4  -3  -3  116.66    4.88
  -4  -3   3  130.76    6.71
   4   3  -2 1302.31   18.60
  -4   3   2 1233.08   17.18
  -4  -3   2 1291.37   18.72
  -4   3   2 1230.59   16.76
   4   3  -2 1252.72   12.49
  -4   3   2 1233.06   14.52
   4   3  -1   -0.95    1.80
  -4   3   1   -0.15    1.34
  -4   3   1    3.76    1.37
   4   3  -1    1.78    0.88
  -4  -3   1    0.63    1.54
  -4   3   1    2.40    1.65
  -4   3   0    5.21    2.10
  -4  -3   0    3.71    1.52
  -4  -3   0   10.00    1.98
  -4  -3   0    8.53    1.53
   4  -3   0    8.26    1.95
  -4  -3  -1  206.81    6.72
   4   3   1  234.61    6.77
   4  -3   1  211.13    7.20
  -4  -3  -1  213.69    6.49
  -4   3  -1  219.49    7.57
   4  -3   2  586.49   13.23
   4   3   2  593.39   11.37
  -4  -3  -2  616.56   12.19
  -4   3  -2  576.22   13.20
  -4  -3  -2  586.55   11.84
  -4  -3  -2  607.35   12.60
   4  -3   3  538.01   13.93
   4   3   3  549.05   12.00
   4   3   3  544.77   11.08
   4  -3   3  565.52    7.53
  -4   3  -3  537.44   13.92
  -4  -3  -3  542.54   12.53
  -4  -3  -3  534.95   11.85
   4   3   4   68.24    4.21
   4   3   4   66.14    4.98
  -4  -3  -4   66.72    5.21
  -4  -3  -4   65.18    4.44
  -4   3  -4   71.21    6.07
   4  -3   4   63.10    5.64
   4   3   5  115.54    6.92
   4   3   5  107.71    5.12
  -4   3  -5   94.64    7.34
  -4  -3  -5  118.46    7.20
  -4  -3  -5  104.88    5.34
   4   3   6  122.27    5.44
  -4   3  -6  112.05    8.47
  -4  -3  -6  123.58    8.02
  -4  -3  -7   -0.48    2.73
  -4   3  -7    0.82    3.11
  -4  -3  -8   20.87    4.87
  -4   3  -8   12.28    4.79
   4  -4  -9    5.37    4.10
   4  -4  -9    1.08    3.81
   4  -4  -8   -1.06    2.64
   4  -4  -8    0.36    2.80
   4  -4  -8    1.34    2.91
   4   4  -8   -3.71    3.87
   4  -4  -7   99.50    7.39
   4   4  -7  112.94    9.00
   4  -4  -7  100.86    7.57
   4  -4  -7  106.15    7.48
   4  -4  -6  506.11   15.32
   4  -4  -6  514.62   14.88
   4   4  -6  493.33   16.81
   4  -4  -6  509.36   14.43
  -4   4   5   16.99    3.15
   4  -4  -5   13.87    2.96
   4  -4  -5   16.97    3.15
   4  -4  -5   16.81    2.73
   4   4  -5   16.56    3.79
   4  -4  -4  105.68    5.86
   4   4  -4   98.84    6.58
   4  -4  -4  101.54    6.43
  -4   4   4  113.66    6.13
  -4  -4   4  107.65    6.87
   4  -4  -4  105.87    5.59
  -4  -4   3   11.45    2.88
   4  -4  -3   10.66    2.20
   4   4  -3   11.69    2.98
  -4   4   3    6.29    1.96
  -4   4   2  624.93   11.89
   4   4  -2  643.41   13.53
  -4   4   2  652.42   12.37
  -4  -4   2  644.06   13.51
  -4   4   2  668.28   12.68
   4   4  -2  627.13   10.39
   4   4  -1  338.43    8.90
  -4   4   1  319.41    8.62
  -4  -4   1  348.68    9.24
  -4   4   1  338.79    8.54
   4   4  -1  333.14    7.46
  -4   4   0  440.66   10.24
  -4  -4   0  420.44    9.59
  -4  -4   0  418.11    9.49
   4  -4   0  426.70    9.67
  -4  -4   0  413.55    8.96
   4   4   0  413.42    8.72
  -4  -4  -1  219.81    6.83
  -4  -4  -1  224.05    7.04
   4  -4   1  233.12    7.79
   4  -4   1  248.14    7.02
  -4  -4  -1  225.28    7.13
  -4   4  -1  224.10    7.83
  -4  -4  -1  236.64    8.61
   4  -4   2  278.89    9.46
   4  -4   2  292.70    7.02
   4   4   2  303.64    8.01
  -4  -4  -2  278.03    8.84
  -4   4  -2  262.40    9.31
  -4  -4  -2  277.31    9.28
  -4  -4  -2  295.67    8.36
   4  -4   3  230.04    9.43
   4   4   3  220.81    7.50
   4   4   3  205.74    7.51
   4  -4   3  214.82    5.27
  -4  -4  -3  215.44    8.69
  -4   4  -3  218.70    9.34
  -4   4  -3  220.20    5.65
  -4  -4  -3  211.46    7.72
  -4  -4  -3  229.29    8.63
   4   4   4 1026.22   17.58
   4   4   4  999.46   16.41
  -4  -4  -4  995.49   20.54
  -4   4  -4  964.68   20.89
  -4  -4  -4  988.39   18.17
  -4  -4  -4 1044.48   18.25
  -4   4  -4  985.16    8.06
   4  -4   4  944.25   20.66
  -4  -4  -5   15.72    2.96
   4   4   5   21.25    3.43
   4   4   5   14.46    2.46
  -4   4  -5   21.87    4.18
  -4  -4  -5   22.85    3.57
  -4  -4  -5   22.56    4.30
   4   4   6   28.31    3.19
  -4  -4  -6   35.99    4.66
  -4   4  -6   37.31    5.51
  -4  -4  -6   43.63    6.26
  -4  -4  -7   67.08    6.49
  -4   4  -7   77.36    7.98
  -4  -4  -7   68.39    7.78
  -4  -4  -8   85.50    7.94
  -4  -4  -9    7.20    4.62
   4  -5  -9   -2.22    3.57
   4  -5  -8    2.47    3.39
   4  -5  -8    1.02    3.05
   4  -5  -8    3.30    3.38
   4  -5  -7  282.19   12.03
   4   5  -7  281.84   14.25
   4  -5  -7  260.41   11.74
   4  -5  -7  261.23   12.23
  -4   5   6   18.81    3.60
   4  -5  -6   20.40    3.99
   4  -5  -6   18.04    3.31
   4  -5  -6   18.79    3.50
   4   5  -6   30.29    4.96
  -4   5   5    4.16    2.20
   4  -5  -5    7.25    2.84
   4  -5  -5    2.17    2.03
   4  -5  -5    0.19    1.97
   4   5  -5    7.64    3.19
   4  -5  -4  384.47   10.47
  -4  -5   4  368.98   12.86
   4   5  -4  401.31   12.87
   4  -5  -4  409.87   13.01
  -4   5   4  402.10   10.83
   4  -5  -4  406.81   11.66
  -4  -5   3  710.64   16.01
   4   5  -3  669.82   15.38
  -4   5   3  715.44   13.19
  -4   5   3  695.50   13.37
   4  -5  -3  658.64   15.75
   4  -5  -3  705.08   14.28
  -4   5   3  703.15   14.88
  -4  -5   2   15.06    2.79
   4   5  -2   10.63    2.05
   4   5  -2   11.82    2.67
  -4   5   2    8.94    2.18
   4  -5  -2   11.88    2.58
  -4   5   2    5.12    1.85
  -4   5   2   13.89    2.18
  -4   5   1  388.05    9.52
   4   5  -1  417.41   10.06
  -4   5   1  400.46    9.68
  -4  -5   1  415.78   10.26
  -4   5   1  408.82   10.58
   4   5  -1  393.10    9.19
   4  -5  -1  405.31   11.02
  -4  -5   0  105.03    5.01
   4  -5   0  104.78    5.47
  -4  -5   0   97.59    4.81
   4  -5   0  102.52    4.99
  -4   5   0  102.16    5.47
   4   5   0   93.90    4.79
  -4  -5   0  104.48    5.20
  -4   5   0  100.38    5.13
  -4  -5   0  104.90    6.18
  -4  -5  -1 1235.53   15.98
  -4  -5  -1 1224.78   16.02
   4  -5   1 1224.08   17.88
   4  -5   1 1214.73   16.73
  -4  -5  -1 1210.26   18.00
  -4   5  -1 1247.07   18.37
  -4   5  -1 1271.33   18.85
  -4  -5  -1 1264.23   20.77
   4  -5   2    5.69    2.20
  -4   5  -2    4.94    1.71
  -4  -5  -2    0.90    1.98
   4   5   2   -0.06    1.45
   4   5   2    4.93    2.01
   4  -5   2    1.84    1.26
  -4  -5  -2    1.57    1.68
  -4  -5  -2    4.13    2.22
  -4   5  -2    3.59    2.43
   4  -5   3   23.79    3.82
   4   5   3   31.66    3.40
   4  -5   3   29.41    2.38
   4   5   3   35.21    3.23
  -4  -5  -3   27.57    3.83
  -4   5  -3   31.14    4.13
  -4  -5  -3   26.87    3.13
  -4   5  -3   33.23    2.73
  -4  -5  -3   26.85    3.84
   4   5   4  248.84    8.34
   4   5   4  244.37    8.91
  -4  -5  -4  237.78   10.67
  -4   5  -4  234.92   10.77
  -4  -5  -4  259.32    9.05
  -4  -5  -4  224.75    9.49
  -4   5  -4  236.76    5.33
   4   5   5  151.61    7.35
   4   5   5  145.70    7.11
  -4   5  -5  136.98    9.06
  -4  -5  -5  142.21    8.91
  -4  -5  -5  157.53    7.78
  -4  -5  -5  157.06    7.94
  -4   5  -6   31.15    5.36
   4   5   6   17.85    3.08
  -4  -5  -6   23.55    4.52
  -4  -5  -6   22.88    3.72
  -4  -5  -7    6.78    3.31
  -4   5  -7    6.80    4.09
  -4  -5  -7    3.52    3.77
  -4  -5  -8   -0.04    3.36
   4  -6  -8    1.12    3.22
   4  -6  -8    2.04    3.45
  -4  -6   7    5.32    2.85
   4  -6  -7    0.65    2.58
   4  -6  -7    2.21    2.52
   4  -6  -7   -1.11    2.84
   4   6  -7    6.60    3.78
   4  -6  -6   94.82    6.36
   4   6  -6   94.81    8.06
   4  -6  -6   79.06    7.07
   4  -6  -6   76.72    6.50
   4  -6  -5  767.67   15.76
   4   6  -5  743.65   19.86
   4  -6  -5  755.73   19.47
  -4   6   5  799.67   15.96
   4  -6  -5  769.78   18.08
  -4   6   4   12.20    2.39
   4  -6  -4   17.17    3.46
  -4   6   4   16.27    2.75
   4  -6  -4    9.83    2.45
   4   6  -4   17.07    3.53
  -4  -6   3   39.86    4.32
   4   6  -3   50.87    4.81
  -4   6   3   39.92    3.36
   4  -6  -3   45.45    4.76
   4  -6  -3   48.05    4.52
   4   6  -3   39.23    3.75
  -4   6   3   42.19    4.40
  -4   6   3   42.79    3.63
  -4  -6   2   26.44    3.88
  -4   6   2   34.47    3.31
   4   6  -2   29.36    3.45
  -4   6   2   31.57    2.98
   4  -6  -2   28.51    3.80
  -4  -6   2   29.05    3.45
   4   6  -2   33.26    3.38
  -4   6   2   25.98    3.56
  -4   6   2   28.82    3.98
  -4   6   1 1535.11   18.89
   4   6  -1 1602.98   19.92
  -4   6   1 1603.01   19.14
   4  -6  -1 1565.12   22.78
  -4  -6   1 1552.29   20.03
  -4   6   1 1556.27   22.38
   4   6  -1 1592.61   20.56
  -4   6   1 1552.23   24.41
  -4  -6   1 1575.76   25.03
  -4  -6   0  100.95    4.87
   4  -6   0   88.91    5.32
  -4  -6   0   81.43    4.46
   4  -6   0   93.44    4.85
  -4   6   0   94.33    6.02
   4   6   0   90.28    5.34
  -4   6   0   87.54    5.93
  -4   6   0   93.83    5.07
  -4  -6   0  108.66    6.98
  -4  -6  -1   86.05    4.39
   4  -6   1   84.58    5.06
  -4  -6  -1   90.00    4.41
   4   6   1   82.81    5.46
   4  -6   1   84.91    5.02
  -4  -6  -1   84.47    5.46
   4   6   1   88.71    5.77
  -4   6  -1   85.41    5.29
  -4   6  -1   90.02    5.42
  -4  -6  -1   85.95    6.17
   4  -6   2  246.70    9.38
  -4  -6  -2  207.97    7.01
   4   6   2  227.30    9.00
   4  -6   2  235.37    7.46
  -4  -6  -2  222.31    9.04
  -4   6  -2  230.68    9.18
  -4   6  -2  239.33    8.08
  -4  -6  -2  245.32   10.20
  -4  -6  -2  231.61    7.25
   4  -6   3  875.28   19.07
   4   6   3  868.52   17.82
   4  -6   3  914.20   13.34
   4   6   3  914.69   13.82
  -4  -6  -3  941.79   19.47
  -4   6  -3  907.74   19.43
  -4  -6  -3  887.15   14.81
  -4  -6  -3  926.35   19.84
  -4   6  -3  926.54   14.37
  -4  -6  -4   19.82    3.50
   4   6   4   22.23    2.75
  -4   6  -4   13.72    3.48
  -4  -6  -4   20.08    2.94
  -4  -6  -4   19.37    3.69
  -4   6  -4   19.42    2.10
   4   6   5   86.90    5.67
  -4  -6  -5   84.71    5.70
  -4  -6  -5   90.75    7.70
  -4   6  -5   80.88    7.08
  -4  -6  -5   91.50    6.74
  -4  -6  -6    4.30    2.47
  -4   6  -6    0.72    3.18
  -4  -6  -6    4.65    3.14
  -4  -6  -7   11.30    3.89
  -4   6  -7   22.17    5.33
  -4  -6  -7    8.60    4.35
   4  -7  -8   21.80    5.24
   4  -7  -7    6.87    3.48
   4  -7  -7    5.76    3.51
   4   7  -7    9.89    4.78
  -4  -7   6   23.26    4.02
   4  -7  -6   24.90    4.53
   4  -7  -6   26.31    4.46
   4   7  -6   24.48    4.77
  -4  -7   5   22.28    3.91
  -4   7   5   28.15    3.54
   4  -7  -5   27.60    4.24
   4  -7  -5   26.79    4.40
   4   7  -5   24.56    4.32
   4   7  -4  375.98   12.21
   4   7  -4  395.88   13.58
  -4   7   4  386.32   10.12
   4  -7  -4  394.63   14.15
  -4   7   4  401.44    9.99
   4  -7  -4  392.87   13.25
  -4  -7   4  403.94   13.70
  -4  -7   3  338.80   11.81
  -4   7   3  394.91    9.42
   4   7  -3  358.27   11.70
   4  -7  -3  360.00   12.98
  -4   7   3  373.21    9.07
   4   7  -3  359.10   11.27
  -4   7   3  336.90   12.06
  -4  -7   3  361.18   13.08
  -4   7   2 1369.72   17.12
   4   7  -2 1454.59   21.48
  -4   7   2 1389.46   17.03
   4  -7  -2 1419.78   24.17
  -4  -7   2 1415.56   21.54
   4   7  -2 1450.66   21.65
  -4   7   2 1423.22   23.82
  -4  -7   2 1480.18   25.78
  -4   7   1    2.99    2.22
  -4  -7   1    3.59    2.67
  -4  -7   1    1.33    1.77
  -4   7   1    2.74    1.63
   4  -7  -1    9.48    2.56
  -4   7   1    3.28    1.63
  -4   7   1    2.79    2.05
   4   7  -1    3.41    1.79
   4  -7   0  528.92   13.64
  -4  -7   0  559.92   11.21
   4  -7   0  549.20   11.82
  -4   7   0  567.79   14.77
   4   7   0  558.05   13.76
  -4  -7   0  557.13   11.29
  -4   7   0  554.64   12.06
  -4   7   0  533.28   14.56
  -4  -7   0  525.13   15.60
  -4  -7  -1   51.98    3.54
  -4  -7  -1   51.76    3.47
   4  -7   1   50.38    4.22
  -4  -7  -1   52.70    4.93
   4  -7   1   53.51    4.37
   4   7   1   55.42    5.08
  -4   7  -1   52.99    4.51
  -4   7  -1   48.97    4.44
  -4  -7  -1   46.16    5.03
  -4   7  -2    5.06    1.94
  -4  -7  -2    8.71    2.98
   4  -7   2    6.92    2.69
  -4  -7  -2    6.94    1.94
   4  -7   2    4.83    1.89
  -4  -7  -2    8.84    2.90
  -4   7  -2    2.01    2.09
  -4  -7  -2    1.35    1.37
  -4  -7  -3    0.20    2.26
  -4   7  -3   -4.56    2.00
   4  -7   3    1.06    1.40
  -4  -7  -3    3.23    1.61
  -4   7  -3    5.24    2.85
  -4  -7  -3   -0.08    2.18
   4  -7   3    0.25    2.34
  -4  -7  -3    1.43    1.49
   4   7   4  204.10    6.74
  -4  -7  -4  201.76   10.44
  -4   7  -4  192.42   10.08
  -4  -7  -4  212.19    7.45
  -4  -7  -4  205.08   10.40
  -4   7  -4  207.40    6.84
  -4  -7  -5   49.47    4.24
  -4  -7  -5   48.38    6.04
  -4   7  -5   44.09    5.94
  -4  -7  -5   49.02    5.60
  -4   7  -6   67.38    7.30
  -4  -7  -6   54.90    6.70
   4  -8  -7   10.54    4.19
   4   8  -6   88.18    8.35
   4  -8  -6   98.42    8.67
   4  -8  -6   99.02    8.03
  -4  -8   6  109.67    7.86
   4   8  -5   54.78    6.14
   4  -8  -5   52.59    6.28
   4  -8  -5   46.80    5.48
  -4  -8   5   52.72    5.69
  -4   8   4  114.32    5.06
   4   8  -4  117.21    7.74
   4  -8  -4  108.67    8.00
  -4  -8   4  127.23    8.13
  -4   8   3   24.59    2.50
  -4  -8   3   24.20    4.11
   4   8  -3   23.36    3.85
  -4  -8   3   18.34    3.41
  -4   8   3   22.94    2.38
   4  -8  -3   21.91    3.87
  -4   8   2  117.92    4.81
   4   8  -2  101.99    6.01
   4  -8  -2  133.68    8.13
  -4  -8   2  114.64    6.58
   4   8  -2  102.42    6.41
  -4   8   2  117.56    4.94
  -4  -8   2  129.88    8.27
  -4   8   1  164.96    5.98
   4  -8  -1  145.87    8.06
  -4  -8   1  164.31    6.92
  -4  -8   1  170.56    7.06
   4   8  -1  153.69    7.92
  -4   8   1  151.86    5.86
  -4  -8   1  141.38    8.73
  -4  -8   0  221.95    7.10
   4  -8   0  227.28    9.48
  -4  -8   0  218.57    7.13
   4  -8   0  211.51    7.32
   4   8   0  217.10    9.39
  -4   8   0  231.29    7.94
  -4  -8   0  213.27   10.78
  -4  -8  -1   68.16    3.75
   4  -8   1   61.64    4.66
   4  -8   1   58.68    4.99
  -4  -8  -1   63.32    3.56
  -4  -8  -1   68.01    5.81
  -4   8  -1   67.29    4.92
  -4   8  -1   54.02    4.93
  -4  -8  -1   61.42    6.24
   4  -8   2  581.50   14.80
   4  -8   2  580.54   13.74
  -4  -8  -2  579.72    9.32
  -4  -8  -2  571.27   16.45
  -4   8  -2  590.54   15.09
  -4  -8  -2  569.97   17.61
  -4   8  -2  621.30   15.14
  -4  -8  -3    8.61    3.33
  -4   8  -3    7.76    2.31
   4  -8   3    4.85    1.61
  -4   8  -3    9.61    3.19
  -4  -8  -3   -0.18    1.12
  -4  -8  -3    9.40    3.21
  -4  -8  -3    5.10    1.50
  -4  -8  -4  331.83   13.89
  -4  -8  -4  285.37    7.54
  -4   8  -4  297.07   12.82
  -4  -8  -4  314.86   13.39
  -4  -8  -5   62.73    6.82
  -4   8  -5   62.05    6.82
  -4  -8  -5   62.50    6.68
  -4   8  -6    3.48    3.83
  -4  -8  -6    1.22    3.25
  -4  -9   6    4.46    3.23
   4  -9  -6    2.68    3.32
  -4  -9   5   10.95    3.40
   4  -9  -5    9.61    3.67
   4  -9  -5   14.99    4.10
   4   9  -5   20.42    4.39
  -4  -9   4    6.62    2.83
   4  -9  -4    9.99    3.99
   4   9  -4    6.32    2.83
   4   9  -3  250.74   10.38
  -4  -9   3  252.96   12.16
   4   9  -2   32.78    3.77
   4  -9  -2   37.85    5.07
  -4  -9   2   41.26    4.42
  -4   9   2   42.58    2.76
  -4  -9   2   35.65    5.21
   4  -9  -1  237.29   10.84
  -4  -9   1  238.11    8.20
  -4  -9   1  214.10    7.73
  -4   9   1  232.57    6.82
  -4  -9   1  227.74   11.79
  -4  -9   0    5.19    2.93
  -4  -9   0    0.28    1.43
   4  -9   0    7.95    2.89
  -4  -9   0    5.72    1.83
  -4   9   0    3.96    1.83
   4  -9   1   88.33    6.21
   4  -9   1   80.59    5.44
  -4  -9  -1   97.14    3.81
  -4   9  -1   85.22    5.61
  -4  -9  -1   88.69    7.61
   4  -9   2  167.89    8.19
  -4  -9  -2  174.50    9.80
  -4   9  -2  181.68    8.60
  -4  -9  -2  160.11    3.53
  -4  -9  -2  155.56   10.10
   4  -9   2  194.05    8.71
  -4  -9  -3   -2.99    3.03
  -4  -9  -3   -2.81    3.35
  -4   9  -3    5.64    3.06
  -4  -9  -4   19.43    4.28
  -4   9  -4   18.46    4.10
  -4  -9  -4   17.50    4.28
  -4  -9  -5   35.60    5.68
  -4   9  -5   39.03    5.69
  -4  -9  -5   29.66    5.33
  -4   9  -6    7.11    4.38
   4  10  -6   31.51    5.86
  -4 -10   5   22.38    4.64
   4  10  -5   20.66    4.78
  -4 -10   4    1.45    2.74
   4 -10  -4   -0.39    2.93
   4  10  -4   -0.74    2.76
  -4 -10   3    1.42    3.17
   4 -10  -3    6.17    3.27
   4  10  -3    2.74    2.39
  -4 -10   2    6.60    3.52
   4 -10  -2    3.49    2.64
   4  10  -2    0.84    2.10
   4 -10  -1  181.40   10.05
  -4 -10   1  181.43    7.00
  -4 -10   1  190.78   11.49
  -4 -10   0   16.63    4.18
   4 -10   0   15.80    3.54
  -4 -10  -1    0.61    2.95
   4 -10   1    3.98    2.52
  -4  10  -1    2.60    1.95
  -4 -10  -2    0.39    3.04
  -4  10  -2    2.54    2.40
   4 -10   2    0.74    2.25
  -4 -10  -3  228.69   12.32
  -4  10  -3  230.27   10.64
  -4 -10  -3  228.78   12.82
  -4 -10  -4   90.57    8.72
  -4  10  -4  102.84    8.04
  -4 -10  -4   90.21    8.67
  -4 -10  -5    9.53    4.28
  -4  10  -5   17.31    5.06
  -4 -11   5   11.28    4.47
  -4 -11   4    1.49    3.69
  -4 -11   3   26.41    5.14
   4 -11  -2   45.09    5.91
  -4 -11   2   38.09    6.11
  -4 -11   1    7.69    4.02
   4 -11  -1    3.55    3.23
  -4 -11   0    7.08    3.70
   4 -11   0    0.75    2.66
   4 -11   1   62.72    6.08
  -4 -11  -1   74.25    7.89
  -4 -11  -2   48.43    6.78
  -4 -11  -3    2.22    3.52
   4 -12   0   59.36    6.93
   5   0  -8    5.63    4.24
   5   0  -7    0.95    2.86
   5   0  -6  475.69   16.14
   5   0  -5    2.76    2.77
  -5   0   4    2.82    2.28
   5   0  -4    9.67    2.90
   5   0  -4    6.46    1.34
   5   0  -3    0.20    1.93
   5   0  -3    1.13    0.63
  -5   0   3    0.23    1.83
   5   0  -2 3912.92   33.47
  -5   0   2 4048.98   34.95
  -5   0   1    1.00    1.55
  -5   0   1    1.46    1.98
  -5   0   0  737.76   13.90
   5   0   0  757.27   13.74
   5   0   1    1.96    1.60
  -5   0  -1    2.71    2.07
   5   0   2   91.19    5.38
  -5   0  -2   90.20    5.68
   5   0   3    0.42    1.95
  -5   0  -3    3.34    2.52
   5   0   4  526.97   14.95
  -5   0  -4  534.70   15.29
  -5   0  -4  557.31    9.36
  -5   0  -5    1.24    0.97
   5   0   5   -1.02    0.84
  -5   0  -5   -0.79    2.79
  -5   0  -6  110.92    8.38
  -5   0  -7   -8.09    4.21
  -5   0  -8   77.33    8.69
   5  -1  -8   17.89    3.74
   5  -1  -8   12.39    4.32
   5  -1  -7  113.20    8.59
   5   1  -7  119.39    9.08
   5  -1  -7  116.92    6.82
   5  -1  -6   51.00    5.56
   5   1  -6   61.83    6.12
   5  -1  -6   53.73    4.21
   5  -1  -5   19.32    2.49
   5  -1  -5   15.88    3.22
   5   1  -5   10.26    3.15
   5  -1  -4  251.38    9.87
   5   1  -4  245.77    9.95
  -5   1   4  255.49   10.07
   5  -1  -4  244.38    6.26
  -5  -1   4  249.56   10.28
   5  -1  -3   66.31    5.10
   5   1  -3   77.77    5.48
  -5   1   3   62.16    4.89
  -5  -1   3   67.93    5.07
   5  -1  -3   63.42    2.56
   5   1  -2   36.46    3.60
  -5   1   2   36.74    3.69
  -5  -1   2   39.57    3.86
  -5   1   2   33.12    3.70
  -5   1   1 2985.27   28.80
  -5  -1   1 3028.05   29.78
  -5   1   1 3042.42   28.51
  -5  -1   1 3046.71   28.73
  -5   1   1 3038.13   13.15
   5  -1   0    0.17    1.52
  -5   1   0   -0.02    1.81
  -5  -1   0    0.26    1.55
  -5  -1   0    0.32    0.70
  -5  -1   0   -0.12    1.76
  -5  -1  -1    9.91    2.36
   5  -1   1    8.13    1.98
   5   1   1    6.35    1.86
  -5   1  -1    8.72    2.11
   5  -1   2  304.08    9.90
   5   1   2  328.43    9.77
  -5   1  -2  298.05   10.03
  -5  -1  -2  304.03    9.79
   5  -1   3  135.51    7.33
   5   1   3  147.04    7.12
  -5   1  -3  138.23    7.51
  -5  -1  -3  135.07    7.28
   5  -1   4  208.91    9.74
   5   1   4  243.19   10.07
   5   1   4  239.87    6.50
  -5   1  -4  234.26   10.45
  -5  -1  -4  252.59   10.40
  -5  -1  -4  234.77    6.90
  -5   1  -4  238.04    5.50
  -5  -1  -5    3.68    1.34
   5   1   5    3.17    1.11
  -5   1  -5    2.43    2.79
  -5  -1  -5    2.11    2.64
  -5   1  -6    4.80    3.27
  -5  -1  -6    4.52    2.91
  -5  -1  -7   83.12    7.87
  -5   1  -7  107.08    9.11
  -5  -1  -8   37.60    6.47
  -5   1  -8   41.60    6.69
   5  -2  -8    1.05    2.58
   5  -2  -8    5.45    2.95
   5  -2  -8   11.64    4.33
   5   2  -8    3.25    3.85
   5  -2  -7   29.34    3.97
   5  -2  -7   27.64    4.76
   5   2  -7   28.25    5.40
   5  -2  -6  176.57    9.60
   5   2  -6  168.44    9.93
   5  -2  -6  175.75    7.70
   5  -2  -5  146.10    8.08
   5   2  -5  165.34    8.93
   5  -2  -5  145.13    6.10
  -5   2   4   -2.05    2.37
  -5  -2   4    4.47    2.57
   5  -2  -4    1.41    2.15
   5  -2  -4    1.57    1.30
   5   2  -4   -0.73    2.58
   5  -2  -3  575.64   13.17
   5   2  -3  558.12   14.13
  -5   2   3  590.76   13.93
   5  -2  -3  542.17    8.61
  -5  -2   3  555.57   14.33
   5   2  -2  432.67   11.48
  -5   2   2  399.69   11.39
  -5   2   2  411.24   10.98
   5   2  -2  419.28    4.21
  -5  -2   2  428.69   11.68
  -5   2   1  690.06   14.31
  -5  -2   1  684.03   13.98
  -5   2   1  665.00   13.50
  -5  -2   1  646.31   13.52
  -5   2   1  659.01    8.61
  -5  -2   0    7.24    2.24
  -5   2   0    9.70    2.27
  -5  -2   0    9.67    2.26
   5  -2   0   10.93    2.18
  -5  -2   0    9.16    1.22
  -5   2  -1  316.46    9.93
  -5  -2  -1  314.63    9.39
   5  -2   1  338.47    9.91
   5   2   1  329.92    9.14
  -5  -2  -1  333.98    7.77
   5   2   2    5.70    2.09
  -5   2  -2    2.36    2.25
   5  -2   2   -1.37    2.04
  -5  -2  -2    1.79    1.92
   5  -2   3  862.61   18.29
   5   2   3  873.34   16.76
  -5   2  -3  878.50   18.56
  -5  -2  -3  852.53   17.20
  -5  -2  -3  863.46   15.07
   5   2   4   70.45    5.42
   5   2   4   70.13    4.03
  -5   2  -4   73.63    6.43
  -5  -2  -4   78.44    6.07
  -5  -2  -4   67.97    4.32
  -5  -2  -5   11.58    2.10
   5   2   5   18.81    2.29
  -5   2  -5   14.70    3.77
  -5  -2  -5   11.86    3.32
  -5   2  -6    7.19    3.47
  -5  -2  -6    9.57    3.79
  -5  -2  -7  118.17    9.12
  -5   2  -7  102.80    9.17
  -5  -2  -8   15.21    5.01
   5  -3  -9   13.84    4.28
   5  -3  -8   88.53    8.25
   5   3  -8   72.37    8.31
   5  -3  -8   77.05    7.02
   5  -3  -8   63.89    6.29
   5  -3  -7    9.96    3.37
   5  -3  -7    3.19    2.35
   5  -3  -7   12.31    3.70
   5   3  -7    5.77    3.22
   5  -3  -6  115.62    7.68
   5   3  -6  105.16    8.05
   5  -3  -6  105.58    6.28
   5  -3  -5   29.05    4.01
   5   3  -5   35.66    4.86
  -5   3   5   24.92    3.96
   5  -3  -5   24.07    2.89
   5  -3  -4  248.76    9.42
   5   3  -4  271.61   10.70
  -5   3   4  247.52    9.67
  -5  -3   4  244.85   10.48
   5  -3  -4  237.34    7.32
   5   3  -3  314.02   10.78
  -5   3   3  317.20   10.19
  -5  -3   3  326.58   11.11
   5   3  -3  302.60    6.40
   5  -3  -3  306.51    7.58
   5   3  -2  400.28   11.21
  -5   3   2  392.20   10.99
  -5  -3   2  389.84   11.50
  -5   3   2  372.95   10.54
   5   3  -2  389.28    6.29
  -5   3   2  401.70    8.15
  -5  -3   1  119.20    6.16
  -5   3   1  125.99    6.22
  -5  -3   1  129.44    6.33
  -5   3   1  126.55    6.10
  -5   3   1  132.95    4.77
  -5   3   0 1764.25   22.27
  -5  -3   0 1729.86   22.01
  -5  -3   0 1786.57   21.99
   5  -3   0 1764.17   21.51
  -5  -3   0 1787.48   16.13
  -5  -3  -1  131.24    6.22
   5  -3   1  123.26    6.23
   5   3   1  124.47    5.70
  -5  -3  -1  120.67    5.03
  -5   3  -1  110.77    6.14
  -5   3  -2   16.07    3.31
   5  -3   2   13.44    2.74
   5   3   2    7.57    2.02
  -5  -3  -2   10.17    2.47
  -5  -3  -2   13.90    2.60
  -5  -3  -3    4.25    2.01
  -5  -3  -3    5.21    2.59
   5   3   3   -0.16    1.92
   5  -3   3    1.30    2.39
   5   3   4  689.12   15.81
   5   3   4  679.15   13.21
   5  -3   4  653.89    7.17
  -5   3  -4  658.66   17.93
  -5  -3  -4  663.35   16.08
  -5   3  -4  641.61    7.73
  -5  -3  -4  658.19   13.99
   5   3   5  305.48    8.83
  -5   3  -5  294.97   13.01
  -5  -3  -5  300.15   11.80
  -5  -3  -5  308.68    9.53
  -5  -3  -6   -0.73    1.63
  -5   3  -6   -3.60    3.53
  -5  -3  -6   -0.58    2.78
  -5  -3  -7   29.31    5.17
  -5   3  -7   17.04    4.68
  -5  -3  -8   70.57    7.96
   5  -4  -9    7.78    4.24
   5  -4  -8   16.90    4.14
   5  -4  -8   16.86    4.64
   5  -4  -8   19.36    4.19
   5  -4  -7   48.29    5.75
   5   4  -7   39.68    5.76
   5  -4  -7   47.52    5.84
   5  -4  -7   39.54    4.69
   5  -4  -6  102.92    7.23
   5   4  -6  101.75    8.06
   5  -4  -6   83.75    7.05
   5  -4  -6   96.68    6.19
   5  -4  -5   58.87    5.31
   5   4  -5   64.95    6.23
   5  -4  -5   57.02    5.54
  -5   4   5   51.54    5.01
   5  -4  -5   57.51    4.54
   5  -4  -4   46.37    4.35
   5   4  -4   42.99    4.74
  -5   4   4   47.61    4.47
   5  -4  -4   39.92    3.55
   5   4  -3  120.49    7.12
  -5  -4   3  117.87    7.07
  -5   4   3  112.46    6.20
  -5   4   3  119.23    6.44
   5   4  -3  114.44    4.58
   5   4  -2  657.80   14.76
  -5   4   2  632.92   13.69
  -5   4   2  616.27   13.42
  -5  -4   2  611.76   14.31
   5   4  -2  624.41    9.75
  -5   4   2  653.66   12.00
  -5   4   1   91.86    5.30
  -5   4   1   87.52    5.15
  -5  -4   1   97.71    5.64
  -5   4   1   93.10    4.68
  -5  -4   1   88.44    5.47
   5   4  -1   91.88    3.96
  -5   4   0  240.01    8.46
  -5  -4   0  215.60    7.98
  -5  -4   0  232.33    8.17
   5  -4   0  233.05    8.11
  -5  -4   0  240.53    6.83
  -5  -4  -1    3.21    1.94
  -5   4  -1    3.15    2.39
  -5  -4  -1    4.73    2.19
  -5  -4  -1    2.32    1.43
   5  -4   1    7.57    2.47
  -5  -4  -2  241.50    8.52
   5  -4   2  245.46    9.48
   5  -4   2  244.65    7.01
   5   4   2  261.15    8.24
  -5  -4  -2  232.84    8.43
  -5   4  -2  242.54    9.64
  -5  -4  -2  245.01    9.42
   5  -4   3   34.77    4.36
   5   4   3   48.46    4.09
   5   4   3   53.88    4.28
   5  -4   3   39.63    2.69
  -5  -4  -3   35.71    4.17
  -5   4  -3   48.99    3.18
  -5   4  -3   48.42    5.19
  -5  -4  -3   38.44    3.97
  -5  -4  -3   42.62    4.37
   5  -4   4   51.32    2.28
   5   4   4   51.32    4.54
   5   4   4   49.88    4.16
  -5  -4  -4   51.16    5.23
  -5   4  -4   49.90    5.55
  -5  -4  -4   48.23    4.84
  -5   4  -4   51.04    2.52
  -5  -4  -4   48.00    4.57
  -5  -4  -5    1.78    1.83
   5   4   5    4.70    2.56
   5   4   5    4.13    1.97
  -5   4  -5    1.01    2.75
  -5  -4  -5    1.41    2.22
  -5  -4  -5   -0.03    2.65
  -5   4  -6  126.39    9.66
  -5  -4  -6  135.82    8.60
  -5  -4  -6  144.27   10.00
  -5  -4  -6  139.13    7.18
  -5  -4  -7    1.99    3.42
  -5   4  -7    0.90    3.54
  -5  -4  -7   -0.09    3.50
  -5  -4  -8   -0.49    3.74
   5  -5  -8    9.27    3.89
   5  -5  -8   11.94    4.21
   5  -5  -8    6.79    3.52
   5  -5  -7   -0.89    2.83
   5  -5  -7   -0.83    2.59
   5  -5  -7    0.03    2.36
   5   5  -7    5.83    4.09
   5  -5  -6   63.70    5.72
   5   5  -6   50.89    6.32
   5  -5  -6   43.87    5.47
   5  -5  -6   62.37    5.45
   5  -5  -5  519.24   14.11
   5   5  -5  516.77   16.73
   5  -5  -5  497.16   15.84
  -5   5   5  513.57   14.33
   5  -5  -5  516.99   13.62
  -5   5   4  102.75    6.41
   5   5  -4  116.68    7.49
   5  -5  -4  104.37    7.13
  -5   5   4  111.98    6.52
   5  -5  -4  101.29    5.87
  -5  -5   3   -0.18    2.09
  -5   5   3    4.00    2.12
   5  -5  -3   -0.92    2.37
   5   5  -3    2.13    1.31
   5   5  -3    1.63    2.31
  -5   5   3    2.74    1.99
  -5   5   3    5.13    2.27
   5   5  -2  330.95   10.78
  -5   5   2  335.40    9.95
  -5   5   2  323.56    9.74
  -5  -5   2  337.82   10.98
   5  -5  -2  319.92   11.08
   5   5  -2  313.86    8.05
  -5   5   2  338.97    9.79
  -5   5   1 1131.19   17.93
  -5   5   1 1101.02   17.89
  -5  -5   1 1113.63   18.57
   5  -5  -1 1090.96   19.11
  -5   5   1 1138.32   17.64
  -5  -5   1 1100.95   18.23
   5   5  -1 1133.22   15.42
  -5  -5   0   20.22    2.91
  -5  -5   0   24.43    3.18
   5  -5   0   21.59    2.87
   5  -5   0   25.07    3.19
  -5   5   0   21.52    2.94
  -5  -5   0   18.67    2.59
  -5   5   0   18.03    2.93
   5   5   0   19.98    2.64
  -5  -5  -1  429.05   10.97
  -5  -5  -1  437.21   11.00
   5  -5   1  446.51   12.03
   5  -5   1  434.40   10.76
  -5  -5  -1  448.14   11.13
  -5   5  -1  421.56   11.91
  -5  -5  -1  435.90   13.31
  -5   5  -2    1.40    1.68
  -5  -5  -2   -2.30    1.95
  -5   5  -2    2.67    2.60
  -5  -5  -2   -1.69    2.28
   5  -5   2   -1.11    2.06
   5   5   2    3.87    1.97
   5  -5   2    1.38    1.46
  -5  -5  -2    4.29    2.33
  -5  -5  -2   -2.90    2.21
   5  -5   3  871.72   19.46
   5   5   3  952.56   18.17
   5   5   3  956.37   16.39
  -5  -5  -3  939.72   19.41
  -5   5  -3  931.98   20.33
  -5   5  -3  937.21   13.97
  -5  -5  -3  934.19   17.21
  -5  -5  -3  927.87   19.26
   5   5   4    6.08    2.34
  -5  -5  -4    1.47    1.85
  -5   5  -4    2.21    1.12
   5  -5   4    0.90    0.93
   5   5   4    2.93    1.80
  -5  -5  -4    1.61    2.69
  -5   5  -4    1.30    2.53
  -5  -5  -4    2.55    2.13
   5   5   5  120.16    7.03
  -5  -5  -5  139.15    9.01
  -5   5  -5  142.71    9.51
  -5  -5  -5  120.30    7.46
  -5  -5  -5  119.35    7.32
  -5  -5  -6   21.85    3.72
  -5   5  -6   17.49    4.45
  -5  -5  -6   16.88    3.68
  -5  -5  -6   14.17    3.90
  -5  -5  -7   31.85    4.90
  -5   5  -7   44.20    6.73
  -5  -5  -7   39.77    6.31
  -5  -5  -8    6.06    3.98
   5  -6  -8    2.75    3.76
   5  -6  -7  241.35   11.03
   5   6  -7  251.08   14.08
   5  -6  -7  264.21   13.19
   5  -6  -7  253.74   11.94
   5  -6  -6   11.97    3.59
   5  -6  -6    9.70    3.06
   5  -6  -6    0.85    2.28
   5   6  -6   13.24    4.24
   5   6  -5  203.02   10.85
   5  -6  -5  189.48   10.31
  -5   6   5  197.24    8.75
   5  -6  -5  187.75    8.98
  -5   6   5  188.16    8.90
  -5   6   4    2.01    1.84
   5  -6  -4    6.76    2.74
   5  -6  -4    5.08    2.02
   5   6  -4    1.51    1.77
  -5   6   4   -0.93    2.10
   5   6  -4    9.75    3.14
   5   6  -3  976.20   19.92
  -5   6   3  941.98   17.06
  -5   6   3  992.90   17.01
   5  -6  -3  959.43   20.78
  -5  -6   3  925.64   19.92
   5   6  -3  982.74   16.40
  -5   6   3  973.14   18.62
  -5  -6   2    3.94    2.29
  -5   6   2    3.52    1.81
   5  -6  -2    4.06    2.00
   5   6  -2    3.54    2.05
   5   6  -2    2.96    1.52
  -5   6   2    7.03    2.50
  -5   6   2    3.28    1.79
  -5   6   1  711.82   14.48
  -5   6   1  693.27   14.33
  -5  -6   1  700.36   14.80
   5  -6  -1  675.23   15.79
  -5  -6   1  663.51   14.49
  -5   6   1  656.49   14.73
   5   6  -1  676.16   13.39
  -5  -6   0  174.61    7.30
  -5  -6   0  162.62    6.90
   5  -6   0  166.50    7.57
   5  -6   0  154.67    6.95
  -5   6   0  164.11    7.66
   5   6   0  164.60    7.11
  -5   6   0  158.62    8.04
  -5   6   0  173.57    7.70
  -5  -6   0  172.43    9.03
  -5  -6  -1  290.15    8.99
  -5  -6  -1  289.24    9.09
   5  -6   1  297.71   10.09
   5  -6   1  289.57    9.32
  -5  -6  -1  320.40   10.17
  -5   6  -1  321.10   10.68
  -5   6  -1  302.20   10.59
  -5  -6  -1  306.60   11.82
  -5   6  -2   13.88    2.64
  -5  -6  -2    7.50    2.84
   5  -6   2   12.74    3.01
   5  -6   2    8.83    2.07
  -5  -6  -2    9.97    2.20
  -5  -6  -2    7.86    2.17
  -5  -6  -2   10.53    2.79
  -5   6  -2   13.71    3.22
  -5  -6  -3   23.52    3.80
   5  -6   3   28.90    2.83
   5   6   3   29.26    3.20
  -5  -6  -3   29.18    3.98
  -5   6  -3   24.58    4.01
  -5  -6  -3   24.32    3.28
  -5   6  -3   27.00    2.98
  -5  -6  -4    5.75    3.01
  -5   6  -4    2.60    1.47
   5  -6   4   -0.31    1.06
  -5   6  -4   -1.13    2.77
  -5  -6  -4    2.14    2.69
   5   6   4   -1.68    2.14
  -5  -6  -4    2.45    2.32
  -5  -6  -5   42.12    5.74
  -5   6  -5   41.73    5.72
  -5  -6  -5   38.55    4.48
  -5  -6  -5   44.02    5.02
  -5  -6  -6    5.53    2.89
  -5  -6  -6    0.63    2.39
  -5   6  -6    0.36    2.99
  -5  -6  -6    2.28    3.43
  -5  -7   7    1.88    3.14
   5  -7  -7    2.71    3.27
   5  -7  -7   -0.37    3.03
   5  -7  -6   22.54    4.71
   5  -7  -6   31.91    4.98
   5   7  -6   35.10    5.65
  -5  -7   6   30.54    4.91
   5  -7  -5    8.96    3.12
  -5   7   5   11.15    2.93
   5  -7  -5   10.16    3.02
   5   7  -5    8.32    3.56
  -5  -7   4   38.02    4.89
   5   7  -4   30.07    4.61
  -5   7   4   35.47    3.78
   5  -7  -4   33.97    4.87
  -5   7   4   33.06    3.62
   5   7  -4   34.26    3.92
  -5  -7   3    0.77    2.46
  -5   7   3    0.20    1.89
   5  -7  -3    4.03    2.42
   5   7  -3    5.87    2.83
   5   7  -3    0.48    1.73
  -5   7   3    3.18    1.99
  -5   7   2  532.42   12.29
   5   7  -2  512.01   13.58
  -5   7   2  543.42   12.35
   5  -7  -2  560.06   15.94
  -5  -7   2  520.23   14.06
   5   7  -2  562.70   13.30
  -5   7   2  530.71   14.87
  -5  -7   2  525.06   16.65
  -5   7   1  206.31    7.95
   5  -7  -1  226.52    9.77
  -5  -7   1  223.52    8.70
  -5  -7   1  209.43    8.40
  -5   7   1  223.16    9.46
   5   7  -1  240.92    8.92
  -5   7   1  218.14    8.13
  -5  -7   1  207.84   10.52
  -5  -7   0 1554.70   21.16
  -5  -7   0 1586.24   20.92
   5  -7   0 1560.85   23.99
   5  -7   0 1572.53   21.53
  -5   7   0 1504.62   24.77
   5   7   0 1522.75   22.67
  -5   7   0 1528.13   25.46
  -5   7   0 1523.24   22.28
  -5  -7   0 1507.65   27.61
  -5  -7  -1   48.78    4.09
  -5  -7  -1   49.84    3.89
   5  -7   1   47.97    4.51
   5  -7   1   49.50    4.38
  -5  -7  -1   41.99    4.26
  -5   7  -1   49.21    4.76
  -5   7  -1   46.21    4.55
  -5  -7  -1   50.36    5.53
  -5  -7  -2  204.11    7.49
   5  -7   2  196.88    9.09
   5  -7   2  225.77    8.30
  -5  -7  -2  219.26    9.66
  -5   7  -2  222.57    9.98
  -5   7  -2  224.46    8.83
  -5  -7  -2  215.96   10.64
  -5  -7  -2  206.98    7.66
  -5  -7  -3    2.36    1.99
  -5  -7  -3    0.74    2.50
  -5   7  -3   -1.22    1.69
   5  -7   3    1.37    1.43
  -5  -7  -3    1.39    1.79
  -5  -7  -3    1.37    2.13
  -5   7  -3    2.20    2.49
  -5  -7  -4   60.64    6.08
  -5   7  -4   53.05    6.01
  -5  -7  -4   74.49    5.11
  -5  -7  -4   60.38    6.06
  -5  -7  -5    0.59    2.70
  -5   7  -5    4.44    3.52
  -5  -7  -5    1.64    2.20
  -5  -7  -5    1.21    2.95
  -5  -7  -6    8.14    3.78
  -5   7  -6    3.93    3.44
  -5  -7  -6    6.97    3.81
   5  -8  -7   28.86    5.28
   5  -8  -6  146.12   10.58
   5   8  -6  166.73   11.20
   5  -8  -6  148.03    9.72
  -5  -8   6  159.53    9.94
   5  -8  -5   36.41    5.54
   5   8  -5   31.14    4.86
  -5  -8   5   37.62    5.35
  -5  -8   4   20.00    4.33
  -5   8   4    8.69    2.26
   5  -8  -4    8.75    3.19
   5   8  -4   16.50    4.04
  -5   8   3   30.99    3.28
   5  -8  -3   30.02    4.62
   5   8  -3   24.05    3.77
  -5  -8   3   31.62    4.95
   5   8  -2  303.29   10.84
  -5   8   2  347.10    9.60
   5  -8  -2  332.17   13.01
  -5  -8   2  316.86   11.43
   5   8  -2  334.26   11.26
  -5  -8   2  316.66   13.49
  -5   8   2  334.87    9.64
  -5   8   1  360.57   10.23
   5  -8  -1  355.70   12.79
  -5  -8   1  366.19   11.04
  -5  -8   1  325.28   10.66
   5   8  -1  363.80   11.90
  -5   8   1  356.94   10.28
  -5  -8   1  359.72   14.05
  -5   8   0   12.84    2.62
  -5  -8   0   23.34    4.04
   5  -8   0   15.05    2.81
  -5  -8   0   22.47    3.06
  -5  -8   0   23.71    2.99
   5  -8   0   15.90    3.17
  -5  -8  -1    2.84    2.87
   5  -8   1    3.71    2.27
   5  -8   1    2.48    2.12
  -5  -8  -1   -1.25    2.19
  -5  -8  -1    3.86    1.90
  -5   8  -1    0.41    2.13
  -5  -8  -1   -0.07    1.50
   5  -8   2  123.98    7.55
  -5  -8  -2  121.99    5.66
   5  -8   2  150.14    7.39
  -5  -8  -2  151.53    8.79
  -5   8  -2  144.59    8.18
  -5   8  -2  155.14    7.93
  -5  -8  -2  137.35    5.97
  -5  -8  -2  170.97   10.25
  -5  -8  -3   -0.17    2.72
  -5   8  -3    0.64    1.86
   5  -8   3    2.97    1.66
  -5   8  -3    5.20    2.72
  -5  -8  -3   -1.29    2.57
  -5  -8  -3    0.62    1.75
  -5   8  -4   26.92    5.03
  -5  -8  -4   33.20    3.56
  -5  -8  -4   28.93    4.79
  -5  -8  -4   35.74    5.61
  -5  -8  -5   20.42    4.60
  -5   8  -5   20.61    4.78
  -5  -8  -5   20.42    4.83
  -5   8  -6   51.85    7.14
  -5  -8  -6   56.99    6.86
  -5  -9   6   33.50    5.41
   5   9  -6   39.01    6.36
   5   9  -5   42.29    6.08
   5  -9  -5   29.33    5.17
  -5  -9   5   35.96    5.64
  -5  -9   4    9.29    3.24
   5   9  -4    9.82    3.51
  -5  -9   3    4.53    2.97
   5  -9  -3   -0.61    2.70
   5   9  -3   -1.96    2.77
  -5  -9   2   21.03    4.33
  -5   9   2   17.90    2.56
  -5  -9   2   10.96    3.07
   5  -9  -2   11.84    3.52
  -5  -9   1  323.34   10.52
  -5  -9   1  297.59   10.06
  -5   9   1  302.29    9.31
  -5  -9   1  321.64   14.34
  -5  -9   0   55.98    4.39
   5  -9   0   41.31    4.86
  -5   9   0   44.64    4.17
  -5  -9   0   37.82    5.52
  -5  -9  -1  396.56    9.70
   5  -9   1  404.96   13.33
   5  -9   1  379.55   11.90
  -5   9  -1  427.80   12.78
  -5  -9  -1  428.61   16.66
  -5  -9  -2   18.93    4.61
   5  -9   2   19.37    3.45
  -5   9  -2   19.86    3.97
  -5  -9  -2   19.82    4.13
   5  -9   3   59.73    4.90
  -5  -9  -3   54.88    6.04
  -5   9  -3   54.60    5.86
  -5  -9  -3   72.03    7.46
  -5  -9  -4   48.92    6.29
  -5   9  -4   41.40    5.81
  -5  -9  -4   46.09    6.41
  -5   9  -5   33.97    6.00
  -5  -9  -5   29.65    5.54
  -5  -9  -5   39.03    6.20
  -5 -10   5    5.22    4.01
   5  10  -5   -1.33    3.52
  -5 -10   4    3.46    3.50
   5  10  -4    3.70    3.24
  -5 -10   3    0.46    2.91
   5 -10  -3    4.96    3.28
   5  10  -3    7.64    2.93
  -5 -10   2   20.28    4.87
  -5 -10   2   19.36    3.67
   5 -10  -2   18.14    4.07
   5 -10  -1  143.14    9.23
  -5 -10   1  136.24    6.94
  -5 -10   1  160.29   10.85
   5 -10   0  116.63    8.17
  -5 -10   0  121.11    9.61
   5 -10   1   47.34    5.06
  -5  10  -1   57.57    5.17
  -5 -10  -1   49.98    6.69
  -5 -10  -2    6.54    3.49
   5 -10   2   10.94    2.89
  -5  10  -2   13.79    3.41
  -5 -10  -3   18.12    4.81
  -5  10  -3    7.19    3.54
  -5 -10  -3   16.63    4.68
  -5  10  -4   41.15    6.84
  -5 -10  -4   24.65    5.21
  -5 -10  -4   38.75    6.25
  -5  10  -5   24.64    5.59
  -5 -11   4   16.73    4.93
  -5 -11   3   -1.84    3.69
  -5 -11   2   17.91    5.04
   5 -11  -2   17.94    4.54
  -5 -11   1    1.48    3.48
   5 -11  -1    3.54    3.37
   5 -11   0  139.52    9.41
  -5 -11   0  162.63   11.71
  -5 -11  -1   -1.98    3.70
   5 -11   1   -0.31    2.47
   5 -11   2   15.65    3.82
   5 -12   0    3.49    3.57
   5 -12   1    1.80    3.12
   6   0  -8   14.72    5.00
   6   0  -7    4.44    3.23
   6   0  -7   -1.42    1.87
   6   0  -6  177.23   10.34
   6   0  -6  162.38    6.36
   6   0  -5    2.68    2.54
   6   0  -5    1.48    1.11
   6   0  -4  413.08   13.25
   6   0  -4  382.16    5.71
   6   0  -3   -2.25    2.11
  -6   0   3    1.89    2.45
  -6   0   2  381.39   11.90
  -6   0   2  366.85   11.82
  -6   0   1   -1.49    2.27
  -6   0   1   -1.33    2.29
  -6   0   0 1120.62   19.64
  -6   0   0 1133.91   19.23
  -6   0  -1    3.52    2.66
   6   0   1    0.44    1.92
   6   0   2  277.72   10.07
  -6   0  -2  296.61   10.81
  -6   0  -3    3.02    2.85
   6   0   3    3.34    2.83
  -6   0  -4   22.40    3.93
  -6   0  -4   30.05    2.92
  -6   0  -5   -0.27    1.08
   6   0   5    1.02    1.03
  -6   0  -5    1.49    2.74
  -6   0  -6  172.64   10.78
  -6   0  -7    1.91    3.66
   6  -1  -8    8.43    3.92
   6   1  -8    1.28    3.46
   6  -1  -7   78.74    7.62
   6   1  -7   80.13    7.84
   6  -1  -7   75.27    5.29
   6  -1  -6  189.89   10.38
   6   1  -6  179.09   10.55
   6  -1  -6  173.53    6.79
   6  -1  -5  973.23   21.52
   6   1  -5  939.51   22.03
   6  -1  -5  939.56   13.07
   6  -1  -4  575.74   15.88
   6   1  -4  597.88   16.23
   6  -1  -4  542.03    7.90
   6   1  -4  539.91    6.48
   6  -1  -3    2.98    2.25
   6   1  -3   11.90    3.13
  -6   1   3    7.04    2.51
  -6  -1   3    7.38    2.59
  -6   1   2  873.87   18.04
  -6  -1   2  880.62   17.93
  -6   1   2  860.09   17.57
  -6  -1   2  852.00   17.69
  -6   1   1  186.56    8.15
  -6  -1   1  176.20    8.29
  -6   1   1  179.61    8.13
  -6  -1   1  189.87    8.27
  -6   1   1  178.24    3.13
  -6  -1   0  283.89    9.68
  -6   1   0  281.17    9.86
  -6  -1   0  280.10    9.78
   6  -1   0  294.08    9.56
  -6  -1   0  286.67    5.21
  -6   1  -1  723.09   15.92
  -6  -1  -1  676.10   15.20
   6  -1   1  736.99   15.51
   6   1   1  706.10   14.91
  -6  -1  -2   64.31    5.34
   6  -1   2   73.44    5.55
   6   1   2   72.24    5.34
  -6   1  -2   79.34    6.00
   6  -1   3  312.59   11.53
   6   1   3  308.36   11.01
  -6   1  -3  309.18   11.94
  -6  -1  -3  304.41   11.56
  -6   1  -4  515.51   16.33
  -6  -1  -4  506.98   15.66
  -6  -1  -4  539.83   11.69
   6  -1   5   51.05    2.23
   6   1   5   59.47    3.50
  -6   1  -5   55.27    6.12
  -6  -1  -5   55.50    5.86
  -6   1  -5   52.98    2.54
  -6  -1  -5   62.82    3.94
  -6   1  -6   22.97    4.62
  -6  -1  -6   23.07    4.70
  -6   1  -7    1.71    3.60
  -6  -1  -7    7.10    3.93
   6  -2  -8    4.27    3.31
   6  -2  -8    4.56    3.71
   6  -2  -7   56.57    6.61
   6   2  -7   61.34    7.14
   6  -2  -7   42.84    4.31
   6  -2  -6    8.95    3.37
   6  -2  -6   10.81    2.26
   6   2  -6    9.64    3.41
   6  -2  -5  155.64    8.67
   6   2  -5  154.96    9.21
   6  -2  -5  151.96    5.80
   6  -2  -4  277.68   10.72
   6   2  -4  265.16   11.17
  -6   2   4  253.76   10.74
   6  -2  -4  257.18    6.40
   6   2  -3  391.81   12.73
  -6   2   3  378.59   12.20
  -6  -2   3  377.13   12.60
  -6   2   3  365.43   12.27
  -6   2   2    7.40    2.57
  -6  -2   2    7.69    2.60
  -6   2   2    8.26    2.79
  -6   2   1   -0.25    1.84
  -6   2   1    1.13    0.81
  -6  -2   1    0.64    2.08
  -6   2   1   -2.13    2.19
  -6  -2   1   -3.16    2.40
  -6  -2   0  106.16    6.42
  -6   2   0  108.15    6.49
  -6  -2   0   95.33    6.09
   6  -2   0  113.97    6.24
  -6  -2   0  101.46    3.50
  -6   2  -1  221.38    9.24
  -6  -2  -1  210.33    8.77
   6  -2   1  211.35    8.57
   6   2   1  220.23    8.26
  -6  -2  -1  217.38    6.47
   6  -2   2   23.19    3.55
   6   2   2   29.99    3.69
  -6   2  -2   24.44    3.79
  -6  -2  -2   22.26    3.63
   6  -2   3  172.23    8.85
   6   2   3  178.85    8.49
  -6   2  -3  181.87    9.43
  -6  -2  -3  199.45    9.16
  -6  -2  -4   -2.64    2.79
  -6  -2  -4    4.19    1.92
   6   2   4    2.20    1.61
  -6   2  -4   -1.61    3.17
   6   2   5  249.88    7.73
  -6   2  -5  224.83   11.81
  -6  -2  -5  238.41   11.56
  -6  -2  -5  253.41    8.43
  -6  -2  -6   11.03    2.10
  -6   2  -6   12.57    4.18
  -6  -2  -6   13.43    3.92
  -6   2  -7    6.58    4.26
  -6  -2  -7    0.50    3.16
  -6  -2  -8   -2.13    4.00
   6  -3  -8   23.16    4.81
   6  -3  -8   20.68    5.16
   6  -3  -7   37.01    5.44
   6  -3  -7   40.95    5.46
   6  -3  -7   31.78    3.99
   6   3  -7   40.05    6.25
   6  -3  -6  415.55   14.83
   6   3  -6  409.75   16.10
   6  -3  -6  379.95   10.90
   6  -3  -5  153.48    8.47
   6   3  -5  143.51    9.24
   6  -3  -5  153.67    6.38
   6  -3  -4   13.80    3.31
   6  -3  -4    7.58    1.77
   6   3  -4   15.92    3.69
  -6   3   4    8.71    2.79
   6   3  -3   -0.12    2.13
   6   3  -3    2.52    0.84
  -6   3   3    6.86    2.90
  -6   3   3    2.49    2.20
  -6  -3   3    2.96    2.33
   6   3  -2  748.67   16.57
  -6   3   2  745.27   16.32
  -6  -3   2  729.62   16.91
  -6   3   2  740.28   16.19
  -6   3   2  768.44   11.06
  -6   3   1 1177.84   20.38
  -6   3   1 1141.91   19.61
  -6  -3   1 1179.19   20.45
  -6  -3   1 1163.50   20.46
  -6   3   1 1160.12   14.00
  -6   3   0   45.65    4.48
  -6  -3   0   42.71    4.34
  -6  -3   0   38.65    4.03
   6  -3   0   39.48    3.96
  -6  -3   0   40.65    2.65
  -6   3  -1  187.13    8.54
  -6  -3  -1  212.52    8.68
  -6  -3  -1  185.90    8.12
   6  -3   1  213.98    8.69
  -6  -3  -1  210.53    6.78
  -6  -3  -2  979.56   18.81
   6  -3   2  984.74   19.57
   6   3   2 1002.65   18.13
  -6  -3  -2  987.66   16.64
  -6   3  -2  948.10   19.71
   6   3   3  316.04   10.83
  -6  -3  -3  325.07   11.12
  -6   3  -3  324.34   12.51
  -6  -3  -3  322.74   11.47
  -6  -3  -3  315.16   10.83
   6   3   4  231.53    9.88
   6   3   4  244.82    8.39
   6  -3   4  250.71    5.64
  -6   3  -4  240.64   11.63
  -6  -3  -4  255.33   10.81
  -6  -3  -4  235.85    9.08
   6   3   5   20.80    2.71
  -6  -3  -5   30.14    4.86
  -6   3  -5   18.97    4.36
  -6  -3  -5   23.16    3.35
  -6   3  -6   49.07    6.49
  -6  -3  -6   68.06    6.74
  -6  -3  -6   55.17    4.28
  -6   3  -7   74.04    8.28
  -6  -3  -7  109.80    9.14
  -6  -3  -8   30.38    6.03
   6  -4  -8   80.66    7.99
   6  -4  -8   70.83    7.39
   6  -4  -7   14.81    3.81
   6  -4  -7   22.24    4.46
   6  -4  -7   20.10    3.55
   6   4  -7   22.71    5.42
   6  -4  -6   56.90    5.70
   6   4  -6   54.04    6.43
   6  -4  -6   48.85    5.72
   6  -4  -6   52.00    4.55
   6  -4  -5    4.50    2.58
   6  -4  -5    7.94    2.20
   6   4  -5    2.84    2.78
  -6   4   4    6.43    2.77
   6   4  -4    6.61    1.58
   6   4  -4    8.04    3.24
  -6   4   4    8.98    2.89
   6   4  -3  158.97    8.50
  -6   4   3  155.97    8.04
  -6   4   3  158.46    8.19
   6   4  -3  150.05    4.64
   6   4  -2   87.06    6.07
  -6   4   2   72.94    5.47
  -6   4   2   78.54    5.76
  -6  -4   2   76.53    5.88
  -6   4   2   83.88    4.44
   6   4  -2   79.40    3.33
  -6   4   1  355.83   11.47
  -6   4   1  359.35   11.27
  -6  -4   1  375.19   11.64
  -6  -4   1  376.92   11.87
  -6   4   1  377.32    9.17
  -6   4   0   68.01    5.44
  -6  -4   0   71.29    5.36
  -6  -4   0   66.43    5.14
  -6  -4   0   68.65    3.84
   6  -4   0   72.66    5.13
  -6  -4  -1    4.23    2.32
   6  -4   1    5.82    2.50
  -6   4  -1    8.17    2.95
  -6  -4  -1    4.31    2.20
  -6  -4  -1    8.38    2.08
  -6  -4  -2  250.95    9.63
   6  -4   2  240.12    9.98
   6   4   2  267.24    9.27
  -6  -4  -2  252.59    8.89
  -6   4  -2  250.94   10.73
  -6  -4  -2  255.84   10.35
  -6   4  -3   -1.95    2.79
  -6  -4  -3    4.81    2.40
  -6  -4  -3    2.93    2.25
   6  -4   3    0.17    1.17
   6   4   3   -2.01    2.23
  -6  -4  -3    0.13    2.07
   6   4   4   37.46    3.82
   6   4   4   33.93    4.07
   6  -4   4   39.51    2.46
  -6  -4  -4   37.61    4.78
  -6   4  -4   40.78    5.72
  -6   4  -4   35.51    2.53
  -6  -4  -4   45.08    5.13
  -6  -4  -4   33.96    4.12
   6   4   5   23.00    3.15
  -6   4  -5   24.41    4.49
  -6  -4  -5   24.59    4.61
  -6  -4  -5   26.65    4.41
  -6  -4  -5   27.93    3.91
  -6  -4  -6   18.54    3.14
  -6   4  -6   20.97    4.80
  -6  -4  -6   17.03    4.22
  -6  -4  -6   27.83    5.26
  -6   4  -7    5.92    4.40
  -6  -4  -7   -1.67    3.54
  -6  -4  -7    7.08    4.15
  -6  -4  -8   27.70    5.83
   6  -5  -8    4.15    3.78
   6  -5  -7  208.23   10.95
   6   5  -7  197.20   12.52
   6  -5  -7  191.23   11.54
   6  -5  -7  202.90    9.84
   6  -5  -6   48.36    5.40
   6   5  -6   39.46    5.77
   6  -5  -6   46.14    5.81
   6  -5  -6   44.72    4.64
   6   5  -5   91.44    7.77
   6  -5  -5   83.69    7.04
   6  -5  -5   86.01    5.70
  -6   5   5   89.43    6.90
   6   5  -4  317.28   12.67
  -6   5   4  321.19   11.57
   6  -5  -4  292.19   12.31
  -6   5   4  298.69   11.45
   6   5  -4  301.32    8.22
   6   5  -3  539.34   15.50
  -6   5   3  536.55   14.40
  -6   5   3  503.29   13.99
   6   5  -3  525.80   10.09
  -6   5   3  515.31   12.58
   6   5  -2  142.45    7.66
  -6   5   2  131.26    7.07
  -6   5   2  122.86    7.03
  -6  -5   2  136.98    7.73
  -6   5   2  134.83    6.33
   6   5  -2  127.09    5.07
  -6   5   1  387.55   11.90
  -6   5   1  377.21   12.10
  -6  -5   1  378.68   11.95
  -6  -5   1  384.06   12.06
  -6   5   1  389.26   10.47
   6   5  -1  393.28    9.14
  -6   5   0   60.83    5.16
  -6  -5   0   69.30    5.28
  -6  -5   0   64.51    5.10
  -6  -5   0   56.26    4.04
  -6   5   0   62.34    4.63
   6  -5   0   62.75    5.15
  -6  -5  -1  189.57    9.49
  -6  -5  -1  188.84    8.21
  -6  -5  -1  187.71    8.35
   6  -5   1  182.28    8.39
   6  -5   1  187.12    7.66
  -6  -5  -1  174.57    7.18
  -6   5  -1  190.54    9.06
  -6  -5  -2    1.95    2.55
  -6   5  -2    1.56    2.62
   6  -5   2    2.37    1.41
  -6  -5  -2    1.05    1.93
   6  -5   2    0.53    2.19
  -6  -5  -2    0.88    2.06
  -6  -5  -2    2.20    1.96
   6  -5   3  679.60   11.98
   6   5   3  707.49   15.36
  -6  -5  -3  711.18   17.12
  -6   5  -3  711.81   13.39
  -6   5  -3  671.38   18.32
  -6  -5  -3  684.20   16.28
  -6  -5  -3  692.51   17.56
   6  -5   4   27.82    2.29
   6   5   4   36.85    4.21
  -6  -5  -4   38.11    4.86
  -6  -5  -4   37.33    4.71
  -6   5  -4   27.42    4.87
  -6   5  -4   31.22    2.56
  -6  -5  -4   39.33    4.86
  -6  -5  -5   10.03    2.91
  -6   5  -5    7.09    3.35
  -6  -5  -5   12.06    3.63
  -6  -5  -5   17.20    3.79
  -6  -5  -6    5.66    2.82
  -6   5  -6    1.59    3.48
  -6  -5  -6    4.23    3.27
  -6  -5  -6    4.64    3.75
  -6  -5  -7   44.48    6.12
   6  -6  -7   78.11    7.98
  -6   6   6    5.46    3.18
   6  -6  -6    3.48    3.24
   6  -6  -6    9.02    3.07
   6   6  -6    2.02    3.55
   6   6  -5  195.43   11.07
   6  -6  -5  179.76   10.47
  -6   6   5  186.11    9.67
   6  -6  -5  176.47    8.69
  -6   6   4    9.35    2.90
  -6   6   4   12.40    3.19
   6  -6  -4   13.48    3.43
   6   6  -4   10.79    2.22
   6   6  -4   18.81    4.01
   6   6  -3  395.62   13.52
  -6   6   3  368.15   11.94
  -6   6   3  392.02   12.16
   6  -6  -3  366.03   13.39
   6   6  -3  381.10    9.74
  -6   6   3  382.31   11.80
  -6  -6   2   13.36    3.23
  -6   6   2    9.24    2.74
   6  -6  -2    9.08    2.78
   6   6  -2    7.61    2.68
  -6   6   2   12.08    2.87
   6   6  -2   10.02    2.10
  -6   6   2   11.09    2.68
  -6   6   1  262.26    9.89
  -6   6   1  253.65   10.15
  -6  -6   1  265.41   10.08
   6  -6  -1  264.77   10.48
  -6  -6   1  251.60   10.13
  -6   6   1  273.98    9.70
   6   6  -1  270.69    8.45
  -6  -6   0   20.36    3.79
  -6  -6   0   24.59    3.57
  -6  -6   0   29.79    3.79
   6  -6   0   36.29    3.91
   6  -6   0   22.39    3.27
  -6   6   0   21.83    3.45
  -6   6   0   31.42    3.76
  -6  -6  -1  308.60   10.40
  -6  -6  -1  306.81   10.35
   6  -6   1  301.53   10.84
   6  -6   1  297.68    9.98
  -6  -6  -1  291.55    9.88
  -6   6  -1  302.76   11.49
  -6  -6  -1  309.75   12.76
  -6  -6  -2   52.10    4.78
   6  -6   2   60.45    4.41
  -6  -6  -2   54.08    4.87
  -6   6  -2   61.06    4.93
  -6   6  -2   43.69    5.06
  -6  -6  -2   50.83    5.54
  -6  -6  -2   49.08    4.46
  -6   6  -3    9.83    2.11
  -6  -6  -3   12.89    3.21
  -6  -6  -3   16.63    3.18
   6  -6   3   11.85    1.99
  -6  -6  -3   12.05    2.95
  -6  -6  -3   16.58    3.39
  -6   6  -3    9.96    3.30
  -6  -6  -4    2.90    2.53
   6  -6   4    0.45    1.20
   6   6   4    4.39    2.33
  -6  -6  -4   -2.13    2.41
  -6   6  -4   -4.50    3.15
  -6  -6  -4   -1.64    2.28
  -6  -6  -5   10.95    3.33
  -6   6  -5   17.11    4.66
  -6  -6  -5   10.88    3.36
  -6  -6  -5   14.68    4.11
  -6  -6  -6    3.62    2.80
  -6   6  -6   -5.75    4.26
  -6  -6  -6    6.81    3.68
  -6  -6  -6    2.68    3.50
   6   7  -6  395.40   17.32
   6  -7  -6  385.35   16.48
   6  -7  -6  411.30   14.75
  -6   7   5   15.06    3.74
   6  -7  -5   11.66    3.73
   6   7  -5    9.19    3.16
   6  -7  -4    3.75    2.87
   6   7  -4    6.06    2.76
  -6   7   4    8.15    2.96
  -6   7   3    7.04    2.51
   6  -7  -3    2.40    2.41
   6   7  -3    2.84    2.46
   6   7  -3    0.40    1.72
  -6   7   3    1.71    2.15
  -6  -7   2  143.86    9.45
  -6   7   2  128.23    6.96
  -6   7   2  139.37    7.22
   6  -7  -2  130.11    8.29
  -6  -7   2  124.45    7.73
  -6  -7   2  132.40    8.09
  -6   7   2  140.78    7.80
   6   7  -2  142.16    6.73
  -6  -7   1    7.89    2.65
  -6  -7   1    5.39    3.02
   6  -7  -1    9.03    2.78
  -6   7   1    9.24    2.58
  -6   7   1    9.32    2.62
  -6   7   1    2.90    2.23
   6   7  -1    7.70    2.31
  -6  -7   1    2.91    2.28
  -6  -7   0   20.03    4.14
  -6   7   0   19.47    3.48
   6  -7   0   19.52    3.29
  -6  -7   0   14.77    2.98
   6  -7   0    8.99    2.62
  -6  -7   0   10.09    2.46
  -6  -7  -1   44.58    4.41
  -6  -7  -1   44.37    4.21
   6  -7   1   46.87    4.43
   6  -7   1   47.66    4.80
  -6  -7  -1   53.03    4.84
  -6   7  -1   42.95    4.89
  -6  -7  -1   55.50    6.05
  -6  -7  -2  682.95   15.23
   6  -7   2  724.03   15.48
  -6  -7  -2  729.71   17.77
  -6   7  -2  709.52   18.51
  -6   7  -2  792.07   17.17
  -6  -7  -2  755.19   20.76
  -6  -7  -2  712.99   15.73
  -6  -7  -3   21.07    4.20
   6  -7   3   22.08    2.82
  -6  -7  -3   17.28    3.13
  -6  -7  -3   24.90    3.89
  -6   7  -3   24.38    4.43
  -6  -7  -3   27.70    3.66
  -6   7  -3   28.97    3.54
  -6  -7  -4   39.08    5.41
  -6   7  -4   21.21    4.47
  -6  -7  -4   38.05    4.42
  -6  -7  -4   33.10    5.05
  -6  -7  -5    3.93    3.23
  -6   7  -5   12.16    4.81
  -6  -7  -5    5.66    2.83
  -6  -7  -5    5.01    3.64
  -6  -7  -6   -3.56    3.45
  -6   7  -6    3.86    4.18
  -6  -7  -6    4.44    3.85
  -6  -8   6    2.71    3.78
   6   8  -6   -0.34    3.67
  -6  -8   5    9.18    3.51
   6  -8  -5    3.88    3.09
   6   8  -5    1.41    3.06
   6   8  -4  183.19   10.23
   6  -8  -4  185.88   11.06
  -6  -8   4  183.06   11.09
  -6   8   3   52.68    4.72
   6   8  -3   52.66    5.60
   6  -8  -3   58.47    6.21
  -6  -8   3   62.73    6.81
   6  -8  -2   49.22    5.51
  -6  -8   2   45.09    5.15
   6   8  -2   40.07    4.20
  -6  -8   2   48.49    6.32
  -6   8   2   42.42    4.40
  -6  -8   1    3.27    2.42
  -6  -8   1    6.32    3.45
  -6   8   1    0.83    2.22
   6  -8  -1    0.44    2.41
  -6  -8   1    0.36    2.21
  -6   8   1   -0.20    2.02
   6   8  -1    3.13    2.26
  -6  -8   0   84.48    5.70
   6  -8   0   97.92    6.88
  -6  -8   0   91.33    6.01
  -6   8   0   90.32    6.36
  -6  -8   0   79.22    7.42
  -6  -8  -1  108.96    6.34
  -6  -8  -1  101.30    5.91
   6  -8   1  109.94    6.91
   6  -8   1   96.11    6.66
  -6  -8  -1  112.83    7.31
  -6   8  -1  107.85    7.28
  -6  -8  -1  109.12    8.51
   6  -8   2   93.09    6.03
  -6  -8  -2   89.41    6.91
  -6   8  -2   95.31    7.30
  -6  -8  -2   85.02    7.68
  -6  -8  -2   92.22    5.85
  -6  -8  -3    6.11    2.67
  -6  -8  -3    4.81    3.05
   6  -8   3    2.17    1.79
  -6  -8  -3    2.24    2.57
  -6   8  -3   -3.33    3.00
  -6  -8  -4    9.97    3.56
  -6   8  -4    9.60    3.59
  -6  -8  -4   20.04    4.55
  -6  -8  -5   -3.46    3.32
  -6   8  -5    0.85    3.35
  -6  -8  -5    2.38    3.45
  -6  -8  -6   15.49    4.81
  -6  -9   6    1.48    3.99
   6   9  -5  122.89    9.61
  -6  -9   5  118.58    9.69
   6   9  -4   41.63    5.52
   6  -9  -4   48.42    6.53
  -6  -9   4   47.25    6.63
  -6  -9   3   14.76    4.30
   6  -9  -3    5.40    3.13
   6   9  -3    7.03    3.08
  -6  -9   2    1.62    2.99
   6  -9  -2    1.23    2.56
  -6  -9   2   -0.94    2.72
   6  -9  -1  136.09    8.82
  -6  -9   1  141.56    7.84
  -6   9   1  131.96    7.20
  -6  -9   1  133.08    9.92
  -6  -9   0   19.86    4.40
  -6  -9   0   17.58    3.15
   6  -9   0   19.75    3.66
  -6   9   0   14.77    3.29
  -6  -9  -1   35.74    3.86
   6  -9   1   31.44    4.27
  -6   9  -1   28.21    4.09
  -6  -9  -1   34.90    5.84
  -6  -9  -2    5.61    3.49
   6  -9   2   14.21    3.03
  -6  -9  -2   12.99    3.85
  -6   9  -2    9.68    3.43
   6  -9   3  477.83   13.49
  -6  -9  -3  513.35   17.72
  -6   9  -3  482.85   16.97
  -6  -9  -3  492.01   18.91
  -6  -9  -4    1.56    3.53
  -6   9  -4    3.65    3.54
  -6  -9  -4    2.63    3.51
  -6  -9  -5   11.59    4.52
  -6   9  -5   10.50    4.94
   6  10  -5   12.02    4.58
  -6 -10   4    5.86    3.94
   6  10  -4    5.84    3.62
  -6 -10   3   12.63    4.84
   6 -10  -3    9.95    3.72
   6 -10  -2   39.75    5.80
  -6 -10   2   47.61    5.46
  -6 -10   2   42.16    6.41
  -6 -10   1   20.47    4.78
   6 -10  -1   24.52    4.87
  -6 -10   0   -3.10    3.38
   6 -10   0    1.18    2.43
   6 -10   1  186.66   10.14
  -6 -10  -1  183.10   12.15
   6 -10   2   65.36    5.85
  -6  10  -2   61.18    6.18
  -6 -10  -2   62.54    7.53
  -6 -10  -3   -1.61    3.63
  -6  10  -3    2.08    3.53
  -6 -10  -3    9.72    4.10
  -6  10  -4    1.04    3.62
   6 -11  -1    5.73    3.41
   6 -11   0  212.61   11.61
   6 -11   1    1.55    2.73
   6 -11   2   95.07    7.46
   7   0  -7   -0.45    3.48
   7   0  -6    4.53    3.65
   7   0  -5    2.27    2.99
   7   0  -5   -0.66    0.77
   7   0  -4  428.47   14.06
  -7   0   3    4.65    3.13
  -7   0   2  650.77   16.96
  -7   0   2  654.12   17.11
  -7   0   1   -1.62    2.50
  -7   0   1    4.95    2.73
  -7   0   0  518.80   14.47
  -7   0   0  496.91   14.20
   7   0   1    0.30    2.09
  -7   0  -1    3.03    2.71
   7   0   2  539.72   15.01
  -7   0  -2  566.69   16.15
  -7   0  -3   -3.99    3.08
  -7   0  -4  381.20   14.58
  -7   0  -5   -1.90    1.47
  -7   0  -5    0.11    2.87
  -7   0  -6    0.04    3.14
  -7   0  -7   -3.15    4.26
   7  -1  -7  191.36   11.63
   7   1  -7  165.77   11.26
   7  -1  -6   28.56    4.65
   7   1  -6   26.26    5.15
   7  -1  -5    6.26    3.22
   7   1  -5    3.07    2.54
   7  -1  -5    4.34    1.21
   7   1  -5    3.07    0.76
   7  -1  -4   76.94    6.44
   7   1  -4   68.41    6.17
   7   1  -3 1642.05   26.74
  -7   1   3 1644.00   27.39
  -7   1   2 1667.45   26.49
  -7  -1   2 1616.63   26.57
  -7   1   2 1679.22   26.66
  -7  -1   2 1621.80   26.44
  -7   1   1  469.96   13.99
  -7  -1   1  503.27   14.56
  -7   1   1  469.78   14.12
  -7  -1   1  490.84   14.25
  -7   1   1  448.71    4.10
  -7   1   0   81.35    6.06
  -7  -1   0   82.89    6.22
  -7   1   0   79.42    6.16
  -7  -1   0   72.11    5.77
  -7  -1  -1   -1.74    2.62
   7  -1   1    2.58    2.25
   7   1   1   -1.52    2.49
  -7   1  -1    3.14    2.57
  -7  -1  -2  262.82   11.02
   7   1   2  264.41   10.46
  -7   1  -2  282.72   11.59
  -7   1  -3    2.98    2.83
  -7  -1  -3    2.19    2.74
  -7   1  -4   10.51    3.82
  -7  -1  -4    6.30    2.91
  -7  -1  -4   10.28    2.36
  -7  -1  -5    7.92    2.00
  -7   1  -5    3.01    1.24
  -7   1  -5   10.73    4.20
  -7  -1  -5   12.96    3.82
  -7   1  -6  109.63    9.28
  -7  -1  -6   99.97    8.71
  -7   1  -7   33.90    6.27
  -7  -1  -7   39.83    6.88
   7  -2  -7   -3.22    3.61
   7   2  -7    3.29    3.91
   7  -2  -6    4.49    2.97
   7   2  -6    6.56    2.90
   7  -2  -5   96.40    7.41
   7  -2  -5   92.08    4.03
   7   2  -5   86.65    2.71
   7   2  -4   57.27    5.80
  -7   2   4   47.00    5.66
   7   2  -3  479.56   14.67
  -7   2   3  454.84   14.60
  -7   2   2  374.71   12.81
  -7  -2   2  337.07   12.43
  -7   2   2  369.66   12.73
  -7  -2   2  365.14   12.79
  -7   2   1  710.49   17.04
  -7  -2   1  675.81   16.81
  -7   2   1  687.09   16.84
  -7  -2   1  679.01   16.74
  -7   2   1  680.20    8.66
  -7   2   0   14.93    3.68
  -7  -2   0    8.22    2.73
  -7  -2   0    6.75    2.69
  -7  -2   0    9.53    1.34
  -7   2  -1   32.51    4.48
  -7  -2  -1   23.00    3.77
   7  -2   1   29.91    4.12
  -7  -2  -1   34.34    2.84
  -7  -2  -2   38.84    4.96
   7   2   2   29.62    4.14
  -7   2  -2   31.07    4.75
  -7   2  -3  314.40   13.04
  -7  -2  -3  351.63   13.13
  -7   2  -4    5.49    3.15
  -7  -2  -4   -2.96    2.25
  -7  -2  -4    2.39    2.85
  -7   2  -5  167.09   10.76
  -7  -2  -5  167.62   10.45
  -7  -2  -5  178.43    7.55
  -7   2  -6    3.18    3.42
  -7  -2  -6   -2.39    3.54
  -7  -2  -7   93.67    9.12
   7  -3  -7   26.77    5.13
   7   3  -7   15.28    5.24
   7  -3  -6   23.56    4.22
   7   3  -6   25.92    5.19
   7  -3  -5   -0.09    3.02
   7  -3  -5   -0.61    1.31
   7   3  -5    4.33    3.54
   7   3  -4  177.41    9.91
  -7   3   4  146.89    9.10
   7   3  -3  260.49   11.15
  -7   3   3  252.60   11.05
  -7   3   2  164.36    8.62
  -7   3   2  154.19    8.43
  -7  -3   2  160.09    8.83
  -7   3   2  160.63    4.99
  -7   3   1  144.29    8.28
  -7   3   1  154.28    8.29
  -7  -3   1  143.39    8.16
  -7  -3   1  131.30    7.72
  -7   3   1  159.37    5.32
   7  -3   0    3.54    2.37
  -7   3   0    6.00    2.94
  -7  -3   0    7.80    2.75
  -7  -3   0    0.73    1.10
  -7  -3   0    1.51    2.42
  -7   3  -1  581.78   16.27
  -7  -3  -1  578.48   15.59
  -7  -3  -1  596.83   15.74
   7  -3   1  577.78   15.35
  -7  -3  -1  627.06   11.72
  -7  -3  -2   91.53    6.65
   7   3   2   97.20    6.23
  -7  -3  -2  100.46    5.66
  -7   3  -2   86.67    6.89
  -7  -3  -3  210.41    9.36
  -7   3  -3  220.36   11.03
  -7  -3  -3  186.46    9.65
  -7  -3  -3  210.49    9.59
  -7   3  -4    8.02    3.49
  -7  -3  -4   18.37    3.29
  -7  -3  -4   12.29    3.75
   7   3   4   10.35    2.35
  -7   3  -5   54.45    6.96
  -7  -3  -5   48.77    5.90
  -7  -3  -5   45.91    4.46
  -7   3  -6   33.11    6.25
  -7  -3  -6   32.99    5.33
  -7  -3  -7    5.37    4.20
   7  -4  -7    3.03    3.39
   7  -4  -7   -2.59    3.60
   7  -4  -6   63.34    6.50
   7   4  -6   59.14    7.20
   7   4  -5   12.89    3.85
  -7   4   5   16.93    4.12
  -7   4   4  230.86   11.03
   7   4  -4  216.93    5.02
  -7   4   3    4.79    2.92
   7   4  -3    7.31    3.17
   7   4  -3    6.69    1.10
  -7  -4   2   -4.67    2.84
  -7   4   2    2.21    1.45
  -7   4   2   -0.80    2.06
  -7   4   2   -1.63    2.61
  -7   4   1   83.10    6.35
  -7   4   1   75.10    6.31
  -7  -4   1   80.93    6.21
  -7  -4   1   86.03    6.53
  -7   4   1   93.03    4.76
  -7   4   0  283.72   11.27
  -7  -4   0  282.83   10.98
  -7  -4   0  284.52   11.09
  -7   4   0  284.38    8.92
  -7  -4   0  293.43    7.64
   7  -4   0  283.53   10.60
  -7  -4  -1  238.45   10.12
  -7  -4  -1  235.34   10.30
  -7  -4  -1  247.08    7.90
  -7   4  -1  246.13   10.85
  -7   4  -2   28.48    4.54
  -7  -4  -2   27.27    3.35
  -7  -4  -2   26.12    3.88
  -7  -4  -3   38.53    4.34
  -7   4  -3   41.04    5.64
  -7  -4  -3   32.65    4.82
  -7  -4  -3   30.70    4.42
  -7  -4  -4  329.45   12.82
  -7   4  -4  314.51   14.15
  -7  -4  -4  317.26   12.93
  -7  -4  -4  333.84   12.20
  -7  -4  -5    6.15    2.58
  -7  -4  -5    3.52    2.78
  -7   4  -5    3.56    3.14
  -7  -4  -5    7.65    3.54
  -7   4  -6    4.30    4.33
  -7  -4  -6   -1.15    3.28
  -7  -4  -6   -3.26    3.34
  -7  -4  -7    1.85    3.71
   7  -5  -6   26.23    5.00
  -7   5   6   20.24    5.06
   7   5  -6   31.97    5.87
  -7   5   5   20.23    4.77
   7  -5  -5   29.93    4.82
   7   5  -5   23.54    4.82
  -7   5   4   32.36    4.66
   7   5  -4   27.60    4.69
   7   5  -3   89.08    6.81
  -7   5   3   94.61    6.99
   7   5  -3   97.12    4.05
  -7   5   2  609.68   16.35
  -7   5   2  615.07   16.28
  -7  -5   2  587.15   16.79
  -7   5   2  615.08   13.27
  -7   5   1    8.85    2.94
  -7  -5   1   14.41    3.46
  -7   5   1   16.23    3.51
  -7   5   1   16.14    2.58
  -7  -5   1   13.47    3.32
   7  -5   0   15.34    3.49
  -7   5   0   11.04    2.36
  -7  -5   0    9.73    3.11
  -7   5   0    8.56    2.86
  -7  -5   0   12.63    3.07
  -7  -5  -1   36.46    4.44
  -7  -5  -1   33.26    4.34
  -7  -5  -1   38.34    3.69
  -7   5  -1   29.73    4.51
  -7  -5  -2   -1.63    2.58
  -7   5  -2    1.78    2.57
   7  -5   2    2.13    1.64
  -7  -5  -2    5.84    2.75
  -7  -5  -2    2.32    2.66
  -7  -5  -2   -2.18    2.08
  -7   5  -3   23.78    4.44
  -7  -5  -3   23.91    4.14
  -7  -5  -3   19.54    3.66
   7  -5   3   26.22    2.87
  -7  -5  -3   18.25    3.52
  -7  -5  -4    8.64    2.97
  -7  -5  -4   16.25    3.63
   7  -5   4    8.39    1.72
  -7  -5  -4   14.37    3.50
  -7   5  -4   13.97    3.97
  -7   5  -5   38.60    6.14
  -7  -5  -5   35.01    5.17
  -7  -5  -5   29.83    4.91
  -7  -5  -5   40.02    5.10
  -7   5  -6   15.94    4.89
  -7  -5  -6   23.08    4.65
  -7  -5  -6   15.01    4.65
  -7  -5  -7    1.08    3.86
  -7   6   6   26.72    5.21
   7  -6  -6   16.20    4.41
   7   6  -6   25.04    5.50
   7   6  -5  152.74   10.01
  -7   6   5  154.21    9.55
   7  -6  -5  144.28    9.96
  -7   6   4    8.63    3.11
   7  -6  -4   13.27    3.61
   7   6  -4   11.76    3.56
   7   6  -3   87.51    7.08
  -7   6   3  100.73    7.12
   7  -6  -3  100.39    7.69
  -7   6   3  104.20    6.34
  -7  -6   2    7.47    3.27
  -7   6   2    8.79    3.08
   7  -6  -2   11.02    2.99
  -7   6   2    5.94    2.25
   7   6  -2    4.31    1.76
  -7   6   2    2.90    2.15
  -7   6   1  347.40   12.62
  -7   6   1  341.22   12.16
  -7  -6   1  307.40   11.96
   7  -6  -1  330.19   12.33
  -7   6   1  342.53   11.09
  -7  -6   0   51.67    5.25
  -7  -6   0   40.06    4.68
   7  -6   0   47.79    4.93
  -7   6   0   45.15    4.49
  -7   6   0   35.68    4.67
  -7  -6  -1   17.86    3.58
  -7  -6  -1   15.36    3.78
  -7   6  -1    9.59    3.28
   7  -6   1   12.66    2.75
  -7  -6  -1   12.24    2.55
  -7  -6  -1   13.65    3.47
  -7   6  -2   -1.23    2.24
  -7  -6  -2    0.79    2.60
  -7   6  -2    5.74    3.23
   7  -6   2    1.63    1.72
  -7  -6  -2   -3.32    2.48
  -7  -6  -2    1.68    2.24
  -7  -6  -2    1.27    2.00
   7  -6   3  160.35    6.73
  -7  -6  -3  158.01    8.72
  -7   6  -3  151.58    9.92
  -7  -6  -3  140.56    8.34
  -7  -6  -3  162.42    9.67
  -7  -6  -4   80.89    7.08
  -7   6  -4   90.13    8.21
  -7  -6  -4   86.86    7.02
  -7  -6  -4   75.37    6.91
  -7  -6  -5   19.66    3.92
  -7   6  -5   16.40    4.56
  -7  -6  -5   18.73    4.59
  -7  -6  -5   23.19    4.53
  -7  -6  -6    0.87    2.85
  -7  -6  -6    5.28    3.91
  -7  -6  -6    5.64    4.07
   7  -7  -5    0.58    2.75
   7   7  -5    1.90    3.32
  -7   7   5   -4.06    3.27
   7   7  -4  275.25   12.93
  -7   7   4  241.79   10.94
   7  -7  -4  269.19   13.29
  -7   7   3   24.40    4.17
   7  -7  -3   23.61    4.27
   7   7  -3   19.20    3.96
  -7   7   2  239.26   10.41
  -7   7   2  250.13   10.44
   7  -7  -2  244.61   11.46
  -7  -7   2  247.55   11.31
  -7  -7   1   16.05    4.28
  -7  -7   1   22.44    4.19
   7  -7  -1   20.83    3.61
  -7   7   1   19.98    3.86
  -7   7   1   27.27    4.28
  -7  -7   0   62.07    5.60
  -7  -7   0   62.95    5.75
   7  -7   0   62.50    5.53
  -7   7   0   72.62    6.29
  -7  -7   0   74.17    7.25
  -7  -7  -1    3.04    2.84
  -7   7  -1   10.85    3.26
   7  -7   1    4.93    2.39
  -7  -7  -1   10.73    2.78
  -7  -7  -1    4.11    2.64
  -7  -7  -1    4.87    2.65
  -7   7  -2    3.05    2.93
  -7  -7  -2    4.74    3.56
   7  -7   2    3.32    2.07
  -7  -7  -2    6.21    2.76
  -7  -7  -2    4.68    2.42
  -7  -7  -2    3.68    2.57
  -7  -7  -3    1.94    2.86
  -7  -7  -3    2.65    2.76
   7  -7   3   -0.39    1.63
  -7  -7  -3    1.10    2.34
  -7   7  -3    0.53    3.00
  -7  -7  -4    6.55    3.35
  -7  -7  -4   13.33    4.07
  -7   7  -4   10.57    4.01
  -7  -7  -4    8.38    3.22
  -7  -7  -5    4.77    3.35
  -7   7  -5   13.07    4.91
  -7  -7  -5    4.75    3.55
  -7  -8   6   38.79    6.55
   7   8  -5   52.29    6.83
  -7  -8   5   49.55    6.79
  -7  -8   4   26.10    5.60
   7  -8  -4   15.56    4.26
   7   8  -4   20.65    4.43
  -7  -8   3   33.94    5.56
   7  -8  -3   32.41    5.11
  -7  -8   3   30.79    5.44
  -7   8   3   27.34    3.96
  -7   8   2   76.23    6.56
   7  -8  -2   75.79    6.98
  -7  -8   2   87.74    7.26
  -7  -8   2   99.01    8.78
  -7  -8   1  110.11    7.55
   7  -8  -1  119.08    8.12
  -7   8   1  105.47    7.28
  -7  -8   1  118.71    9.68
  -7  -8   0  125.56    7.53
   7  -8   0  127.90    8.01
  -7   8   0  129.37    8.12
  -7  -8   0  144.49   10.35
  -7   8  -1    4.27    2.99
  -7  -8  -1   -1.82    3.14
   7  -8   1    2.86    2.38
  -7  -8  -1    5.92    2.92
  -7  -8  -2    3.83    3.23
   7  -8   2   -0.55    2.06
  -7  -8  -2   -1.94    2.36
  -7  -8  -2    0.49    2.34
  -7   8  -2    4.39    3.01
   7  -8   3   99.96    6.08
  -7  -8  -3  126.00    8.72
  -7   8  -3  106.75    8.91
  -7  -8  -3  111.68    7.21
  -7  -8  -3  107.05    9.01
  -7  -8  -4   98.86    8.44
  -7   8  -4   93.14    8.75
  -7  -8  -4  111.79    9.50
  -7  -8  -5    1.08    3.49
  -7   8  -5    5.51    4.47
  -7  -8  -5    0.37    3.45
   7   9  -5    0.20    4.09
  -7  -9   4   10.66    4.37
   7   9  -4    5.83    3.40
   7  -9  -3  206.51   12.13
  -7  -9   3  213.50   11.89
  -7  -9   3  178.51   12.25
   7  -9  -2   54.98    6.53
  -7  -9   2   48.41    5.63
  -7  -9   2   51.31    6.93
  -7  -9   1  166.24    9.22
   7  -9  -1  153.57    9.61
  -7   9   1  153.01    8.45
  -7  -9   1  154.56   11.14
  -7   9   0    3.47    2.79
  -7  -9   0    2.04    3.06
  -7  -9   0    3.03    2.63
   7  -9   0    0.52    2.33
  -7  -9  -1   23.57    5.52
   7  -9   1   27.42    4.28
  -7  -9  -1   19.53    3.56
  -7   9  -1   21.26    4.15
  -7  -9  -2   16.68    4.93
   7  -9   2   20.81    3.70
  -7  -9  -2   24.42    4.77
  -7   9  -2   23.24    4.74
  -7  -9  -3   20.90    4.92
  -7  -9  -3   22.10    4.56
  -7   9  -3   14.70    4.38
  -7  -9  -4    0.57    3.65
  -7   9  -4    5.38    4.18
  -7  -9  -4    3.68    3.74
  -7 -10   3    2.56    3.61
   7 -10  -1    6.23    3.40
   7 -10   0   91.69    7.66
   7 -10   1   97.66    7.61
   7 -10   2    3.76    2.82
  -7 -10  -3   73.02    7.66
  -7  10  -3   59.98    7.24
  -7  10  -4   46.23    7.04
   7 -11   0    3.64    3.34
   7 -11   1    1.99    3.07
   8   0  -7   -0.09    3.60
   8   0  -6  579.11   19.76
   8   0  -5   -5.58    3.53
  -8   0   4   34.27    5.55
  -8   0   3    1.12    2.90
  -8   0   2 1204.16   24.61
  -8   0   1   -0.08    2.76
  -8   0   0   39.27    5.02
  -8   0  -1   -0.54    2.98
  -8   0  -2  504.25   16.47
  -8   0  -3    7.20    3.72
  -8   0  -4    8.36    3.59
  -8   0  -5   -4.15    3.78
  -8   0  -6   56.52    7.68
   8  -1  -7   75.41    8.28
   8  -1  -6    9.22    3.74
   8   1  -6    3.63    3.22
   8  -1  -5   77.78    7.31
   8   1  -5   86.70    7.71
   8   1  -4    7.91    3.27
  -8   1   4   12.98    3.52
  -8   1   3   40.61    5.41
  -8  -1   3   42.15    5.49
  -8   1   2    4.34    3.05
  -8  -1   2    4.26    3.30
  -8   1   1  617.35   17.38
  -8  -1   1  580.51   16.94
  -8   1   0  720.22   18.90
  -8  -1   0  731.72   18.76
  -8   1  -1  239.29   11.03
  -8  -1  -1  240.60   11.07
  -8   1  -2    6.75    3.54
  -8  -1  -2    7.00    3.17
  -8   1  -3   22.56    4.45
  -8  -1  -3   24.87    4.65
  -8   1  -4   35.78    5.44
  -8  -1  -4   30.49    5.23
  -8  -1  -5    0.04    1.79
  -8   1  -5   -3.59    3.22
  -8  -1  -5   -0.43    2.87
  -8   1  -6    3.91    4.15
  -8  -1  -6    2.03    3.67
   8  -2  -7  189.88   11.96
   8  -2  -6    5.82    3.51
   8   2  -6   12.79    4.63
   8   2  -5  165.55   10.30
  -8   2   5  174.92   11.32
   8   2  -4    6.12    3.26
  -8   2   4   -3.10    3.18
  -8   2   3  168.70    9.84
  -8  -2   3  165.47   10.01
  -8   2   2   45.24    5.26
  -8  -2   2   46.43    5.60
  -8   2   1 1653.03   28.22
  -8  -2   1 1617.16   28.03
  -8   2   1 1655.91   12.74
  -8   2   0  151.68    8.96
  -8  -2   0  135.06    8.57
  -8   2  -1  239.36   11.16
  -8  -2  -1  240.60   11.13
  -8  -2  -1  244.21    7.18
  -8   2  -2    1.00    2.92
  -8  -2  -2    1.93    3.00
  -8  -2  -2    0.59    1.84
  -8   2  -3  356.07   14.74
  -8  -2  -3  378.32   14.49
  -8   2  -4    9.26    3.89
  -8  -2  -4    1.38    2.04
  -8  -2  -4    1.74    3.19
  -8  -2  -5    9.44    2.62
  -8   2  -5    6.25    3.64
  -8  -2  -5    3.38    3.31
  -8   2  -6    1.94    3.67
  -8  -2  -6    0.17    3.55
   8  -3  -7    1.58    3.66
   8   3  -6    7.87    3.59
  -8   3   6    0.98    3.75
  -8   3   5    1.10    3.02
   8   3  -5   -0.51    2.85
  -8   3   4    2.68    3.34
   8   3  -4    1.28    2.81
  -8   3   3   45.13    5.43
  -8  -3   3   43.63    5.62
  -8   3   2    2.52    2.48
  -8  -3   2    0.96    2.64
  -8   3   1   75.86    6.60
  -8  -3   1   64.43    6.25
  -8   3   1   68.10    3.48
  -8  -3   0    4.50    2.88
  -8  -3   0    9.58    1.46
  -8   3   0    7.06    3.28
  -8   3  -1  108.91    7.71
  -8  -3  -1  111.01    7.80
  -8  -3  -1  106.17    5.07
  -8  -3  -2   40.25    5.32
  -8  -3  -2   46.07    4.15
  -8   3  -2   43.88    5.84
  -8  -3  -3  139.53    7.68
  -8   3  -3  127.79    9.36
  -8  -3  -3  113.36    8.44
  -8   3  -4    6.00    3.84
  -8  -3  -4    2.92    2.30
  -8  -3  -4    7.12    3.42
  -8  -3  -4    7.88    3.15
  -8  -3  -5   53.83    6.39
  -8   3  -5   57.37    7.47
  -8  -3  -5   45.73    6.35
  -8  -3  -5   47.65    4.90
  -8  -3  -6    4.57    3.92
  -8   4   7    7.80    4.94
   8   4  -6   95.87    9.05
  -8   4   6   97.88    8.90
  -8   4   5    4.53    3.54
   8   4  -5    1.64    3.45
  -8   4   4   -0.61    2.77
   8   4  -4    4.23    3.49
  -8   4   3   47.88    5.51
  -8  -4   3   44.49    5.83
  -8   4   2  752.59   19.64
  -8  -4   2  785.05   20.60
  -8   4   2  774.15   12.49
  -8   4   1   51.42    5.61
  -8  -4   1   45.05    5.34
  -8   4   1   48.14    3.58
  -8   4   0  282.72   12.28
  -8  -4   0  279.48   11.92
  -8  -4   0  267.66    7.30
  -8   4   0  265.32    8.69
  -8  -4  -1   39.56    5.07
  -8  -4  -1   38.60    3.46
  -8   4  -1   35.73    5.04
  -8  -4  -2  342.98   13.34
  -8  -4  -2  354.47   10.93
  -8   4  -2  333.97   14.16
  -8  -4  -3  262.75   10.63
  -8   4  -3  271.04   13.44
  -8  -4  -3  277.10   12.54
  -8  -4  -3  267.26   11.83
  -8  -4  -4   79.25    6.70
  -8   4  -4   81.11    8.24
  -8  -4  -4   73.40    7.34
  -8  -4  -4   73.74    6.32
  -8  -4  -5    3.16    2.61
  -8  -4  -5    0.97    2.93
  -8   4  -5   -3.50    4.04
  -8  -4  -5   -0.18    3.31
  -8  -4  -6   67.65    7.90
  -8  -4  -6   66.65    7.68
  -8   5   7   20.00    5.90
  -8   5   6   -2.42    4.10
   8   5  -5    1.00    3.01
  -8   5   5    3.21    3.63
   8   5  -4   58.16    6.49
  -8   5   4   72.05    7.31
  -8  -5   3    4.51    3.58
  -8   5   3    8.28    3.72
  -8  -5   2    1.88    2.78
  -8   5   2    0.91    2.75
  -8   5   2    1.33    1.77
  -8  -5   1   26.18    4.49
  -8   5   1   21.35    2.98
  -8   5   1   22.88    4.45
  -8   5   0  379.51   14.32
  -8  -5   0  408.40   14.31
  -8   5   0  396.43   11.58
  -8  -5  -1   35.67    4.98
  -8  -5  -1   34.74    3.48
  -8   5  -1   33.09    5.00
  -8  -5  -2   15.40    4.07
  -8   5  -2    7.97    3.86
  -8  -5  -2    7.05    2.89
  -8  -5  -2   11.69    2.62
  -8   5  -3   -0.58    3.22
  -8  -5  -3    4.76    2.97
  -8  -5  -3    2.22    2.83
   8  -5   3    5.65    1.96
  -8  -5  -3    8.59    2.91
  -8  -5  -4   -3.82    2.93
  -8  -5  -4   -2.32    3.52
  -8  -5  -4    0.49    2.46
  -8   5  -4   -6.25    3.92
  -8  -5  -5   13.01    3.74
  -8  -5  -5    3.67    3.08
  -8   5  -5    0.13    3.75
  -8  -5  -5    3.93    3.63
  -8  -5  -6    8.42    4.13
  -8  -5  -6    9.78    4.52
  -8   6   6   11.53    4.57
   8   6  -5   67.88    7.50
  -8   6   5   63.22    7.13
   8  -6  -5   57.25    7.22
   8  -6  -4   22.70    4.77
   8   6  -4   22.18    4.77
  -8   6   4   24.04    4.84
  -8   6   3   95.00    7.66
   8  -6  -3   86.40    7.54
  -8  -6   3  107.80    8.72
  -8   6   2  142.44    8.95
   8  -6  -2  125.29    8.70
  -8  -6   2  126.67    8.85
  -8   6   2  113.10    6.47
  -8  -6   1    6.97    2.97
   8  -6  -1    4.90    2.73
  -8   6   1    5.05    2.24
  -8   6   1    8.35    3.45
  -8  -6   0   67.05    6.34
   8  -6   0   73.79    6.18
  -8   6   0   66.27    5.40
  -8   6   0   55.75    6.08
  -8  -6  -1   54.70    5.85
   8  -6   1   49.17    4.83
  -8  -6  -1   56.41    4.70
  -8   6  -1   46.93    5.80
  -8  -6  -1   56.18    6.51
  -8  -6  -2  100.48    7.67
   8  -6   2  109.50    6.50
  -8  -6  -2  106.51    6.80
  -8   6  -2   95.57    8.28
  -8  -6  -2   97.39    8.16
   8  -6   3   61.32    4.67
  -8  -6  -3   73.52    6.25
  -8   6  -3   65.80    7.38
  -8  -6  -3   60.84    6.31
  -8  -6  -3   61.30    6.53
  -8  -6  -4   24.96    5.11
  -8  -6  -4   20.72    4.46
  -8  -6  -4   34.62    5.22
  -8   6  -4   25.89    5.42
  -8  -6  -5    0.53    3.19
  -8  -6  -5    2.34    3.14
  -8   6  -5   -4.14    4.43
  -8  -6  -5    0.53    3.30
   8   7  -5   -0.94    3.29
   8   7  -4  243.37   12.79
  -8   7   4  209.75   11.20
   8  -7  -4  205.08   12.07
  -8   7   3   22.63    4.49
  -8  -7   3   19.31    4.67
   8  -7  -3   25.65    4.85
   8  -7  -2   30.31    4.68
  -8  -7   2   30.04    4.94
  -8   7   2   30.58    4.67
  -8  -7   1    6.31    3.41
   8  -7  -1    6.01    2.85
  -8   7   1    6.40    3.06
  -8  -7   0   60.18    5.98
   8  -7   0   70.43    6.26
  -8   7   0   56.42    6.26
  -8  -7  -1   64.67    6.09
   8  -7   1   66.28    5.85
  -8  -7  -1   83.26    6.07
  -8   7  -1   54.92    6.28
  -8  -7  -1   69.82    7.52
   8  -7   2  161.52    8.33
  -8  -7  -2  173.92    9.05
  -8   7  -2  156.31   10.44
  -8  -7  -2  163.34   10.84
  -8  -7  -2  162.38    9.48
  -8  -7  -3   14.62    4.23
  -8  -7  -3   20.06    4.59
  -8  -7  -3   17.85    3.89
  -8   7  -3   24.10    5.34
  -8  -7  -4   -2.23    3.12
  -8  -7  -4    1.59    3.45
  -8  -7  -4    3.15    3.00
  -8   7  -4    0.09    3.61
  -8  -7  -5    0.35    3.34
  -8  -7  -5    5.31    3.94
  -8   8   3  120.65    8.27
   8  -8  -3  107.91    8.82
  -8  -8   3  130.78    9.64
  -8  -8   3  110.61    9.91
  -8   8   2   56.25    6.10
   8  -8  -2   51.39    6.27
  -8  -8   2   55.21    6.31
  -8  -8   2   66.89    7.77
  -8  -8   1    9.19    3.96
  -8   8   1   -1.40    2.86
   8  -8  -1    3.38    2.73
  -8  -8   1    4.75    3.37
  -8  -8   0    6.10    3.73
  -8   8   0    5.57    3.22
  -8  -8   0    2.89    3.05
   8  -8   0    2.62    2.33
  -8  -8  -1   61.95    6.18
   8  -8   1   52.16    5.44
  -8   8  -1   45.93    6.02
  -8  -8  -1   57.82    7.24
   8  -8   2   97.78    6.84
  -8  -8  -2   96.43    7.41
  -8   8  -2   93.62    8.46
  -8  -8  -2  116.30    9.75
  -8  -8  -2  104.21    7.68
  -8  -8  -3   42.23    5.61
  -8   8  -3   34.88    5.94
  -8  -8  -3   53.54    7.06
  -8  -8  -4   29.02    5.77
  -8  -8  -4   43.58    6.18
  -8   8  -4   31.66    6.17
  -8  -9   4   -2.65    4.24
  -8  -9   3   17.67    5.42
   8  -9  -2   39.68    5.88
  -8  -9   2   44.44    6.16
  -8  -9   1   26.84    5.92
   8  -9  -1   27.16    4.97
  -8  -9   1   23.48    4.67
  -8  -9   0    6.73    4.06
  -8   9   0    6.76    3.67
  -8  -9   0   13.35    3.75
   8  -9   0    3.93    3.07
   8  -9   1  152.65    9.27
  -8   9  -1  162.54   10.50
  -8  -9  -1  157.30   11.66
   8  -9   2   10.98    3.27
  -8  -9  -2   10.75    3.79
  -8   9  -2   14.55    4.85
  -8  -9  -3   -1.60    3.60
  -8   9  -3    6.89    4.37
   8 -10   0   16.31    4.49
   8 -10   1    0.94    3.11
   9   0  -6   36.39    6.11
  -9   0   5   -9.51    4.74
  -9   0   4  678.27   21.27
  -9   0   3    5.16    3.61
  -9   0   2  625.05   19.45
  -9   0   1   10.58    3.83
  -9   0   0  150.56    9.56
  -9   0   0  149.21    3.66
  -9   0  -1    4.26    3.08
  -9   0  -2   39.19    5.61
  -9   0  -3   -7.11    3.90
  -9   0  -4   -2.61    3.98
  -9   0  -5   -1.01    3.93
   9   1  -6   75.24    8.05
  -9   1   6   88.28    9.38
  -9   1   5  133.30   10.68
  -9  -1   4   -1.10    3.12
  -9   1   4    8.59    3.96
  -9   1   3   36.50    5.56
  -9  -1   3   40.47    5.95
  -9  -1   2   -0.20    2.95
  -9   1   2    0.13    2.70
  -9   1   1   41.65    5.60
  -9  -1   1   36.84    5.57
  -9   1   0    0.49    2.94
  -9  -1   0    4.76    3.32
  -9  -1   0    7.41    0.93
  -9   1  -1  196.86   11.10
  -9  -1  -1  196.58   10.93
  -9  -1  -1  196.77    6.40
  -9  -1  -2  244.57   12.40
  -9   1  -2  288.30   13.68
  -9   1  -3  179.97   11.39
  -9  -1  -3  187.65   11.40
  -9   1  -4    6.68    3.74
  -9  -1  -4   -2.28    3.56
  -9  -1  -5   29.05    6.23
  -9   1  -5   33.97    6.28
  -9   2   6   23.88    5.91
   9   2  -5   50.40    6.62
  -9   2   5   54.36    7.22
  -9  -2   4   19.74    5.28
  -9   2   4   13.59    4.18
  -9   2   3  536.46   18.39
  -9  -2   3  519.78   18.66
  -9  -2   2    3.67    2.76
  -9   2   2    2.93    2.82
  -9   2   1   42.61    5.65
  -9  -2   1   47.40    5.98
  -9   2   1   42.84    1.60
  -9   2   0   83.68    7.69
  -9  -2   0   84.77    7.50
  -9   2   0   85.71    4.04
  -9  -2   0   82.74    2.75
  -9   2  -1  891.29   23.06
  -9  -2  -1  896.98   22.94
  -9  -2  -1  887.49   13.63
  -9   2  -2   17.06    4.32
  -9  -2  -2   23.51    3.10
  -9  -2  -2   21.14    4.32
  -9   2  -3   11.85    4.09
  -9  -2  -3   10.20    3.82
  -9  -2  -3   10.90    2.93
  -9   2  -4    0.50    3.33
  -9  -2  -4    2.74    2.70
  -9  -2  -5   51.92    7.15
  -9   2  -5   39.10    6.70
  -9   3   6   19.80    5.66
  -9   3   5    5.70    3.76
   9   3  -5    9.30    4.00
  -9   3   4   97.43    8.45
  -9  -3   4   81.72    8.50
  -9   3   3   43.55    6.06
  -9  -3   3   35.41    5.73
  -9  -3   2   -1.50    3.63
  -9   3   2    1.16    2.98
  -9   3   1   48.20    6.03
  -9  -3   1   48.85    5.95
  -9   3   1   50.99    2.92
  -9   3   0   70.44    6.99
  -9  -3   0   72.41    7.00
  -9   3   0   64.66    3.97
  -9   3  -1    7.72    3.32
  -9  -3  -1    9.75    1.99
  -9  -3  -1   10.25    3.69
  -9   3  -2   15.90    4.41
  -9  -3  -2   12.11    3.77
  -9  -3  -2   17.64    2.97
  -9  -3  -3   49.56    5.07
  -9   3  -3   41.13    6.24
  -9  -3  -3   60.19    7.09
  -9  -3  -4   93.92    7.40
  -9   3  -4  103.69    9.38
  -9  -3  -4   85.67    8.16
  -9  -3  -4  107.63    7.77
  -9  -3  -5    5.53    3.80
  -9   3  -5    9.84    4.40
  -9  -3  -5    5.69    3.90
  -9  -3  -6   34.26    7.82
  -9   4   6   50.87    7.35
   9   4  -5   53.70    6.85
  -9   4   5   64.86    7.68
  -9   4   4   57.60    6.96
  -9  -4   4   52.35    7.17
  -9  -4   3   24.55    5.18
  -9   4   3   28.63    5.36
  -9   4   2  280.02   13.11
  -9  -4   2  267.46   13.07
  -9   4   1    3.90    3.18
  -9  -4   1    0.40    2.90
  -9   4   0  189.23   11.08
  -9  -4   0  197.75   11.13
  -9   4   0  178.85    7.19
  -9  -4  -1   39.77    3.45
  -9   4  -1   35.76    5.44
  -9  -4  -1   30.23    4.81
  -9  -4  -2  408.22   15.68
  -9  -4  -2  412.22   11.92
  -9   4  -2  403.68   16.48
  -9   4  -3   31.72    5.65
  -9  -4  -3   39.00    4.88
  -9  -4  -3   42.10    5.98
  -9  -4  -3   35.00    5.21
  -9   4  -4    8.94    4.19
  -9  -4  -4    2.79    2.75
  -9  -4  -4   10.22    4.11
  -9  -4  -4    9.88    3.45
  -9  -4  -5   48.02    6.27
  -9  -4  -5   45.09    6.62
  -9  -4  -6   20.03    5.44
  -9   5   6   58.81    7.92
   9   5  -5   79.08    8.14
  -9   5   5   83.10    8.57
  -9  -5   4    2.63    3.74
  -9   5   4    3.62    3.61
  -9  -5   3   31.34    5.53
  -9   5   3   24.81    4.98
  -9   5   2   36.16    5.46
  -9  -5   2   20.67    4.68
  -9   5   1   40.54    5.79
  -9  -5   1   51.01    6.33
  -9  -5   0   -0.33    2.70
  -9   5   0    6.53    3.52
  -9  -5  -1   48.40    5.97
  -9  -5  -1   55.34    4.19
  -9   5  -1   55.37    6.48
  -9  -5  -2  105.68    8.52
  -9  -5  -2  117.01    6.76
  -9   5  -2  102.95    8.90
  -9  -5  -2  107.17    8.82
   9  -5   3   81.24    5.54
  -9  -5  -3   81.08    6.54
  -9   5  -3   86.69    8.67
  -9  -5  -3   89.67    8.11
  -9  -5  -3   88.39    7.88
  -9  -5  -4   17.57    4.44
  -9  -5  -4   16.57    4.71
  -9  -5  -4   16.24    4.01
  -9   5  -4   21.39    5.58
  -9  -5  -5   13.62    4.17
  -9  -5  -5   19.84    4.93
  -9  -5  -5   17.89    5.01
  -9  -5  -6    1.96    4.43
  -9   6   5    5.23    4.04
  -9  -6   4    6.64    4.54
   9  -6  -4   10.92    4.18
  -9   6   4   15.97    4.63
  -9   6   3  224.39   12.21
   9  -6  -3  206.58   11.81
  -9  -6   3  236.65   13.24
  -9   6   2    9.67    3.84
  -9  -6   2    7.82    4.07
  -9   6   1   33.38    5.51
  -9  -6   1   31.66    5.23
  -9  -6   0   29.90    5.28
   9  -6   0   32.40    4.78
  -9   6   0   35.41    5.40
  -9  -6  -1    8.30    4.32
  -9   6  -1   16.91    4.70
   9  -6   1    0.94    2.11
  -9  -6  -1    8.63    2.63
  -9  -6  -1   10.60    3.76
   9  -6   2   72.06    5.71
  -9  -6  -2   71.83    5.78
  -9   6  -2   70.21    7.59
  -9  -6  -2   73.80    7.82
  -9  -6  -2   70.22    7.16
  -9   6  -3   24.76    5.62
  -9  -6  -3   23.49    5.00
  -9  -6  -3   27.93    5.23
  -9  -6  -3   19.22    3.85
  -9  -6  -4   12.67    4.36
  -9  -6  -4    5.33    4.03
  -9  -6  -4    9.45    3.82
  -9   6  -4    7.07    4.27
  -9  -6  -5    2.42    3.70
  -9  -6  -5    9.28    4.35
  -9  -6  -5   15.22    4.99
  -9   7   4   62.36    7.08
  -9  -7   4   88.98    9.17
  -9   7   3   19.93    4.76
  -9  -7   3   20.53    5.09
   9  -7  -3   25.44    5.22
  -9   7   2  183.85   11.08
  -9  -7   2  173.60   11.11
   9  -7  -2  156.60   10.35
  -9  -7   1   40.08    6.13
   9  -7  -1   29.73    4.91
  -9   7   1   32.20    5.38
  -9  -7   0    1.26    3.36
  -9  -7   0    0.58    3.25
  -9   7   0    1.02    3.48
   9  -7   0    0.82    2.43
  -9  -7  -1    1.57    3.29
  -9   7  -1    2.89    3.30
   9  -7   1    2.68    2.38
  -9  -7  -1    4.09    3.40
  -9   7  -2   34.91    6.35
  -9  -7  -2   31.68    5.97
   9  -7   2   31.96    4.20
  -9  -7  -2   29.36    5.11
  -9  -7  -2   30.72    4.25
  -9  -7  -3   26.00    5.52
  -9  -7  -3   29.28    5.47
  -9  -7  -3   27.93    4.62
  -9   7  -3   17.40    5.06
  -9  -7  -4  154.63   10.34
  -9  -7  -4  156.55   11.20
  -9  -7  -5    8.76    4.62
  -9  -8   3  180.41   11.93
  -9   8   2   79.93    7.81
  -9  -8   2   75.22    7.96
   9  -8  -2   72.38    7.40
  -9   8   1    4.33    3.42
   9  -8  -1    0.21    3.16
  -9  -8   0   -2.32    3.97
  -9  -8   0    1.90    3.11
  -9   8   0    6.03    3.98
   9  -8   0    5.50    3.15
  -9  -8  -1   -0.27    3.73
  -9   8  -1    1.38    3.43
   9  -8   1    1.28    2.97
  -9  -8  -1    2.12    3.42
  -9  -8  -2   48.63    5.68
  -9   8  -2   54.17    7.20
  -9  -8  -3    3.78    3.60
  -9   8  -3    3.10    4.47
  -9  -8  -4    4.36    4.00
  -9  -9   3    3.63    4.63
  -9  -9   2    6.54    4.55
  -9  -9   1   37.71    6.11
   9  -9   0   77.20    7.51
  -9   9  -1    3.57    4.48
   9  -9   1    1.96    3.00
  -9   9  -2    9.99    4.99
 -10   0   5   -2.08    4.28
 -10   0   4   46.11    7.14
 -10   0   3    1.08    3.33
 -10   0   2  173.93   11.50
 -10   0   1    5.29    3.76
 -10   0   0  308.53   14.35
 -10   0  -1   -4.06    3.39
 -10   0  -2    6.15    3.83
 -10   0  -3   -3.11    3.78
 -10   0  -4    6.15    4.40
 -10   1   5    7.73    4.49
 -10  -1   5    5.02    4.41
 -10   1   4   48.89    6.89
 -10  -1   4   44.04    6.90
 -10   1   3  139.32   10.61
 -10  -1   3  166.31   11.34
 -10   1   2   49.29    6.69
 -10  -1   2   43.87    6.46
 -10   1   1   20.39    4.79
 -10  -1   1   25.52    5.36
 -10   1   0   47.21    6.66
 -10  -1   0   32.33    5.45
 -10  -1  -1    9.90    1.85
 -10  -1  -1    7.25    3.70
 -10  -1  -2   49.35    4.34
 -10   1  -2   40.20    6.01
 -10  -1  -2   38.05    6.07
 -10   1  -3    2.80    3.37
 -10  -1  -3   -0.38    3.38
 -10   1  -4    6.70    4.49
 -10  -1  -4    7.75    4.63
 -10   2   5  110.24   10.37
 -10  -2   4   36.80    6.37
 -10   2   4   53.37    7.21
 -10  -2   3   -2.12    3.59
 -10   2   3    0.24    3.60
 -10  -2   2   13.73    4.36
 -10   2   2    5.51    3.21
 -10   2   1  126.33    9.76
 -10  -2   1  133.50    9.88
 -10  -2   0    6.30    3.75
 -10   2   0   -3.02    3.34
 -10   2  -1   88.05    8.37
 -10  -2  -1   70.88    7.52
 -10  -2  -1   78.21    4.08
 -10  -2  -2   59.15    7.33
 -10  -2  -2   49.59    4.16
 -10   2  -2   48.97    6.81
 -10  -2  -3  134.11    7.78
 -10   2  -3  142.05   11.30
 -10  -2  -3  146.10   10.96
 -10   2  -4    4.74    4.22
 -10  -2  -4    9.31    3.54
 -10  -2  -4    9.64    4.56
 -10  -2  -4    5.39    3.16
 -10   3   5   -0.82    3.95
 -10   3   4    7.58    4.08
 -10  -3   4    2.55    4.06
 -10  -3   3    6.24    4.26
 -10   3   3    6.98    3.50
 -10   3   2  424.12   17.27
 -10  -3   2  409.04   17.20
 -10   3   1  201.19   11.98
 -10  -3   1  169.04   11.10
 -10   3   0   73.46    7.79
 -10  -3   0   72.05    7.72
 -10   3  -1    5.48    3.79
 -10  -3  -1   12.08    3.92
 -10  -3  -2  181.24   11.53
 -10  -3  -2  163.27    7.44
 -10   3  -2  166.99   11.51
 -10   3  -3   10.62    4.66
 -10  -3  -3    6.94    4.14
 -10  -3  -3    9.39    3.08
 -10  -3  -4   10.31    3.86
 -10  -3  -4   14.20    4.73
 -10  -3  -4   20.82    4.21
 -10  -3  -5    4.67    3.67
 -10   4   5    8.94    4.42
 -10   4   4  115.84   10.04
 -10  -4   4  134.15   11.06
 -10   4   3  104.44    9.46
 -10  -4   3  125.53   10.23
 -10  -4   2    8.15    4.49
 -10   4   2   10.97    4.33
 -10  -4   1    7.52    3.82
 -10   4   1   14.60    4.38
 -10   4   0  193.31   12.05
 -10  -4   0  173.68   11.20
 -10   4  -1    0.78    3.49
 -10  -4  -1    0.27    3.15
 -10   4  -2    6.08    3.96
 -10  -4  -2    2.16    3.37
 -10  -4  -2   12.93    2.78
 -10  -4  -3   16.43    4.75
 -10   4  -3   18.14    5.64
 -10  -4  -3    5.96    3.62
 -10  -4  -3   13.19    3.40
 -10  -4  -4   84.98    7.44
 -10  -4  -4  100.16    9.60
 -10  -4  -4   90.71    8.01
 -10  -4  -5    4.28    3.80
 -10   5   5   28.61    6.52
 -10   5   4   43.06    6.57
 -10   5   3  189.46   12.19
 -10  -5   3  185.71   12.36
 -10   5   2    8.63    3.91
 -10  -5   2   11.10    4.46
 -10   5   1  273.04   14.04
 -10  -5   1  313.03   15.03
 -10  -5   0   -1.43    3.55
 -10   5   0   -0.72    3.28
 -10  -5  -1   45.57    6.20
 -10   5  -1   42.50    6.42
 -10  -5  -2    9.21    4.03
 -10   5  -2   14.28    5.33
 -10  -5  -2    2.06    3.54
 -10  -5  -3  166.00    9.05
 -10   5  -3  146.24   11.70
 -10  -5  -3  164.13   11.62
 -10  -5  -3  170.48   11.61
 -10  -5  -4    4.13    3.90
 -10  -5  -4    7.16    4.74
 -10  -5  -4    4.82    3.62
 -10  -5  -5   12.40    4.97
 -10   6   5   49.69    7.70
 -10   6   4   76.96    8.53
 -10   6   3   92.14    8.89
 -10  -6   3   86.60    9.19
 -10  -6   2    2.48    3.79
 -10   6   2    3.28    3.98
 -10   6   1   76.04    8.04
 -10  -6   1   94.82    8.89
 -10  -6   0    5.73    3.84
 -10   6   0    2.19    3.53
 -10  -6  -1  114.88    9.51
  10  -6   1  105.24    7.93
 -10   6  -1  106.10    9.59
 -10  -6  -1  110.24   10.05
 -10  -6  -2    7.53    4.63
 -10   6  -2    7.88    4.55
  10  -6   2   10.31    3.29
 -10  -6  -2    6.35    4.12
 -10  -6  -3   -3.28    3.91
 -10  -6  -3   -0.28    3.77
 -10  -6  -4    5.44    4.15
 -10  -6  -4   10.36    4.96
 -10   7   3   13.04    5.10
 -10   7   2  247.83   13.69
 -10  -7   2  243.86   14.01
  10  -7  -1   33.37    5.39
 -10  -7   1   38.00    6.47
 -10   7   1   45.49    6.85
 -10  -7   0   13.76    4.93
 -10   7   0   19.71    5.37
  10  -7   0   11.87    3.71
 -10   7  -1   10.62    4.82
  10  -7   1    7.33    3.44
 -10  -7  -1    8.56    4.33
 -10   7  -2   30.94    6.53
 -10  -7  -2   45.63    6.84
 -10  -7  -3    3.22    4.37
 -10  -8   2    3.41    4.42
 -10  -8   1   64.45    7.85
 -10   8   1   51.43    7.44
 -10  -8   0   79.48    8.25
  10  -8   0   73.83    7.37
 -10   8   0   76.89    8.54
 -10   8  -1    0.85    4.13
  10  -8   1    1.40    3.24
 -11   0   3    0.14    3.61
 -11   0   2    2.24    3.58
 -11   0   1    1.09    3.61
 -11   0   0   28.27    5.81
 -11   0  -1    2.36    3.79
 -11   0  -2  121.81   10.83
 -11  -1   3   24.26    5.86
 -11   1   3   18.14    5.59
 -11   1   2    8.65    4.47
 -11  -1   2   13.64    5.52
 -11   1   1   -1.15    3.68
 -11  -1   1   -4.48    4.37
 -11  -1   0    8.23    4.08
 -11   1   0    8.01    4.22
 -11   1  -1   49.54    7.63
 -11  -1  -1   49.41    7.34
 -11   1  -2  110.04   10.23
 -11  -1  -2  120.54   10.38
 -11  -1  -3   24.16    5.83
 -11  -2   3   39.71    6.90
 -11   2   3   31.48    6.37
 -11   2   2   54.63    7.64
 -11  -2   2   57.09    8.12
 -11   2   1   13.47    4.81
 -11  -2   1   16.73    5.25
 -11  -2   0    9.36    4.51
 -11   2   0    7.05    4.25
 -11   2  -1   21.52    5.45
 -11  -2  -1   15.21    5.24
 -11   2  -2    8.56    4.71
 -11  -2  -2    8.79    4.82
 -11  -2  -3   69.25    8.32
 -11   3   3   18.83    5.67
 -11   3   2   97.45    9.43
 -11  -3   2   97.30    9.74
 -11   3   1    9.09    4.52
 -11  -3   1   11.68    4.86
 -11   3   0  203.45   13.22
 -11  -3   0  191.70   12.77
 -11  -3  -1  157.46   11.41
 -11   3  -1  146.58   11.43
 -11   3  -2  145.43   11.64
 -11  -3  -2  153.24   11.70
 -11  -3  -3    7.62    4.92
 -11   4   3    5.86    4.49
 -11   4   2  106.09   10.01
 -11  -4   2   86.27    9.05
 -11   4   1   97.12    9.51
 -11  -4   1   94.82    9.47
 -11  -4   0   38.60    6.82
 -11   4   0   32.08    5.80
 -11   4  -1   15.01    5.15
 -11  -4  -1   18.17    5.28
 -11  -4  -2   88.36    9.19
 -11  -4  -3    1.93    3.80
 -11   5   3  156.99   12.12
 -11   5   2    3.81    4.43
 -11  -5   1   14.55    5.10
 -11   5   1   31.02    6.21
 -11  -5   0    2.64    3.83
 -11   5   0   -4.11    4.79
 -11  -5  -1  282.79   15.18
 -11   5  -1  254.84   15.12
 -11  -5  -2    3.71    4.24
 -11  -5  -2    5.85    4.87
 -11  -5  -3    5.85    4.57
 -11   6   2   61.69    8.26
 -11   6   1   99.61    9.79
 -11  -6   1  118.60   10.46
 -11  -6   0    9.55    5.22
 -11   6   0   -2.57    4.43
  11  -6   1    6.92    3.55
 -11  -6  -1   11.13    4.83
 -11  -6  -2    3.58    4.45
 -11  -7   0   69.00    8.62
  11  -7   1   20.00    4.69
 -11  -7  -1   22.76    6.05
   0   0   0    0.00    0.00


TITL 123TrzPO4_KN2102c02b32_313K in P2(1)/c
REM P2(1)/c (#14 in standard setting)
CELL 0.71073   9.271325   9.770683   7.131738  90.0000  92.3337  90.0000
ZERR    3.00   0.000690   0.000656   0.000511   0.0000   0.0066   0.0000
LATT  1
SYMM -x, y+1/2,-z+1/2
SFAC C H N O
UNIT 33.00 30.00 3.00 3.00
TREF
HKLF 4
END
_computing_structure_solution     'SHELXT 2018/2 (Sheldrick, 2018)'
;
_shelx_hkl_checksum                91673
_olex2_submission_special_instructions  'No special instructions were received'
_oxdiff_exptl_absorpt_empirical_details
;
Empirical correction (ABSPACK) includes:
- Absorption correction using spherical harmonics
- Frame scaling
- Detector area scaling
;
_oxdiff_exptl_absorpt_empirical_full_max  1.124
_oxdiff_exptl_absorpt_empirical_full_min  0.831
