# Supplementary material for: Proton Tautomerism for Anhydrous Superprotonic Conduction in 1,2,3‐Triazolium Dihydrogen Phosphate Crystal
Source: Angew Chem Int Ed Engl. 2026 Feb 1;65(11):e20785. doi: 10.1002/anie.202520785 (PMC12970496; doi:10.1002/anie.202520785)
Supplement: Supplementary file 2 — Supporting File 2: anie71356‐sup‐0002‐Data.zip. [file ANIE-65-e20785-s002.zip › 123TrzPO4_323K.cif]

data_123TrzPO4_323K
_audit_creation_date               2025-07-11
_audit_creation_method
;
Olex2 1.5
(compiled 2025.05.31 svn.r86d253d1 for OlexSys, GUI svn.r7254)
;
_shelx_SHELXL_version_number       '2018/3'
_audit_contact_author_address      ?
_audit_contact_author_email        ?
_audit_contact_author_name         ''
_audit_contact_author_phone        ?
_publ_contact_author_id_orcid      ?
_publ_section_references
;
Dolomanov, O.V., Bourhis, L.J., Gildea, R.J, Howard, J.A.K. & Puschmann, H.
 (2009), J. Appl. Cryst. 42, 339-341.

Sheldrick, G.M. (2015). Acta Cryst. A71, 3-8.

Sheldrick, G.M. (2015). Acta Cryst. C71, 3-8.
;
_chemical_name_common              ?
_chemical_name_systematic          ?
_chemical_formula_moiety           'H2 O4 P, C2 H4 N3'
_chemical_formula_sum              'C2 H6 N3 O4 P'
_chemical_formula_weight           167.07
_chemical_melting_point            ?
loop_
  _atom_type_symbol
  _atom_type_description
  _atom_type_scat_dispersion_real
  _atom_type_scat_dispersion_imag
  _atom_type_scat_source
 'C' 'C' 0.0033 0.0016 'International Tables Vol C Tables 4.2.6.8 and 6.1.1.4'
 'H' 'H' 0.0000 0.0000 'International Tables Vol C Tables 4.2.6.8 and 6.1.1.4'
 'N' 'N' 0.0061 0.0033 'International Tables Vol C Tables 4.2.6.8 and 6.1.1.4'
 'O' 'O' 0.0106 0.0060 'International Tables Vol C Tables 4.2.6.8 and 6.1.1.4'
 'P' 'P' 0.1023 0.0942 'International Tables Vol C Tables 4.2.6.8 and 6.1.1.4'

_shelx_space_group_comment
;
The symmetry employed for this shelxl refinement is uniquely defined
by the following loop, which should always be used as a source of
symmetry information in preference to the above space-group names.
They are only intended as comments.
;
_space_group_crystal_system        'monoclinic'
_space_group_IT_number             14
_space_group_name_H-M_alt          'P 1 21/c 1'
_space_group_name_Hall             '-P 2ybc'
loop_
  _space_group_symop_operation_xyz
 'x, y, z'
 '-x, y+1/2, -z+1/2'
 '-x, -y, -z'
 'x, -y-1/2, z-1/2'

_cell_length_a                     9.2735(7)
_cell_length_b                     9.7731(6)
_cell_length_c                     7.1338(5)
_cell_angle_alpha                  90
_cell_angle_beta                   92.286(6)
_cell_angle_gamma                  90
_cell_volume                       646.03(8)
_cell_formula_units_Z              4
_cell_measurement_reflns_used      4468
_cell_measurement_temperature      323
_cell_measurement_theta_max        29.7990
_cell_measurement_theta_min        2.2880
_shelx_estimated_absorpt_T_max     ?
_shelx_estimated_absorpt_T_min     ?
_exptl_absorpt_coefficient_mu      0.387
_exptl_absorpt_correction_T_max    1.00000
_exptl_absorpt_correction_T_min    0.80491
_exptl_absorpt_correction_type     multi-scan
_exptl_absorpt_process_details
;
CrysAlisPro 1.171.39.46 (Rigaku Oxford Diffraction, 2018)
Empirical absorption correction using spherical harmonics,
 implemented in SCALE3 ABSPACK scaling algorithm.
;
_exptl_absorpt_special_details     ?
_exptl_crystal_colour              'clear colourless'
_exptl_crystal_colour_lustre       clear
_exptl_crystal_colour_modifier     .
_exptl_crystal_colour_primary      colourless
_exptl_crystal_density_diffrn      1.718
_exptl_crystal_density_meas        ?
_exptl_crystal_density_method      ?
_exptl_crystal_description         block
_exptl_crystal_F_000               344
_exptl_crystal_size_max            ?
_exptl_crystal_size_mid            ?
_exptl_crystal_size_min            ?
_exptl_transmission_factor_max     ?
_exptl_transmission_factor_min     ?
_diffrn_reflns_av_R_equivalents    0.0221
_diffrn_reflns_av_unetI/netI       0.0217
_diffrn_reflns_Laue_measured_fraction_full  0.998
_diffrn_reflns_Laue_measured_fraction_max  0.859
_diffrn_reflns_limit_h_max         11
_diffrn_reflns_limit_h_min         -11
_diffrn_reflns_limit_k_max         10
_diffrn_reflns_limit_k_min         -12
_diffrn_reflns_limit_l_max         9
_diffrn_reflns_limit_l_min         -7
_diffrn_reflns_number              6597
_diffrn_reflns_point_group_measured_fraction_full  0.998
_diffrn_reflns_point_group_measured_fraction_max  0.859
_diffrn_reflns_theta_full          25.242
_diffrn_reflns_theta_max           30.193
_diffrn_reflns_theta_min           3.029
_diffrn_ambient_temperature        323
_diffrn_detector                   'CCD plate'
_diffrn_detector_area_resol_mean   ?
_diffrn_measured_fraction_theta_full  0.998
_diffrn_measured_fraction_theta_max  0.859
_diffrn_measurement_details
;
List of Runs (angles in degrees, time in seconds):

  # Type    Start    End  Width  t~exp~   \w     \q     \k     \f   Frames
--------------------------------------------------------------------------
  1  \f    -80.00 100.00   0.50    6.00   0.00  10.00   0.00    --   360
  2  \w    -30.00  20.00   0.50    6.00    --   10.00  90.00   0.00  100
  3  \w    -30.00  20.00   0.50    6.00    --   10.00  90.00  90.00  100
  4  \w    -30.00  20.00   0.50    6.00    --   10.00  90.00 180.00  100
;
_diffrn_measurement_device         'abstract diffractometer'
_diffrn_measurement_device_type   
 'dtrek-CrysAlisPro-abstract goniometer imported rigaku-d*trek images'
_diffrn_measurement_method         '\w and \f scans'
_diffrn_orient_matrix_type        
 'CrysAlisPro convention (1999,Acta A55,543-557)'
_diffrn_orient_matrix_UB_11        0.0708857000
_diffrn_orient_matrix_UB_12        -0.0062405000
_diffrn_orient_matrix_UB_13        -0.0327586000
_diffrn_orient_matrix_UB_21        0.0286967000
_diffrn_orient_matrix_UB_22        0.0212231000
_diffrn_orient_matrix_UB_23        0.0889901000
_diffrn_orient_matrix_UB_31        0.0023967000
_diffrn_orient_matrix_UB_32        -0.0691290000
_diffrn_orient_matrix_UB_33        0.0302848000
_diffrn_radiation_monochromator    graphite
_diffrn_radiation_probe            x-ray
_diffrn_radiation_type             'Mo K\a'
_diffrn_radiation_wavelength       0.71073
_diffrn_source                     'fine-focus sealed X-ray tube'
_diffrn_source_type                'Enhance (Mo) X-ray Source'
_diffrn_special_details            ?
_reflns_Friedel_coverage           0.000
_reflns_Friedel_fraction_full      .
_reflns_Friedel_fraction_max       .
_reflns_number_gt                  1334
_reflns_number_total               1647
_reflns_special_details
;
 Reflections were merged by SHELXL according to the crystal
 class for the calculation of statistics and refinement.
 
 _reflns_Friedel_fraction is defined as the number of unique
 Friedel pairs measured divided by the number that would be
 possible theoretically, ignoring centric projections and
 systematic absences.
;
_reflns_threshold_expression       'I > 2\s(I)'
_computing_cell_refinement         'CrysAlisPro 1.171.39.46 (Rigaku OD, 2018)'
_computing_data_collection         'CrysAlisPro 1.171.39.46 (Rigaku OD, 2018)'
_computing_data_reduction          'CrysAlisPro 1.171.39.46 (Rigaku OD, 2018)'
_computing_molecular_graphics      'Olex2 1.5 (Dolomanov et al., 2009)'
_computing_publication_material    'Olex2 1.5 (Dolomanov et al., 2009)'
_computing_structure_refinement    'SHELXL 2018/3 (Sheldrick, 2015)'
_computing_structure_solution      'SHELXT 2018/2 (Sheldrick, 2018)'
_refine_diff_density_max           0.201
_refine_diff_density_min           -0.456
_refine_diff_density_rms           0.055
_refine_ls_extinction_coef         .
_refine_ls_extinction_method       none
_refine_ls_goodness_of_fit_ref     1.054
_refine_ls_hydrogen_treatment      refall
_refine_ls_matrix_type             full
_refine_ls_number_parameters       115
_refine_ls_number_reflns           1647
_refine_ls_number_restraints       0
_refine_ls_R_factor_all            0.0456
_refine_ls_R_factor_gt             0.0326
_refine_ls_restrained_S_all        1.054
_refine_ls_shift/su_max            0.000
_refine_ls_shift/su_mean           0.000
_refine_ls_structure_factor_coef   Fsqd
_refine_ls_weighting_details      
 'w=1/[\s^2^(Fo^2^)+(0.0468P)^2^+0.2057P] where P=(Fo^2^+2Fc^2^)/3'
_refine_ls_weighting_scheme        calc
_refine_ls_wR_factor_gt            0.0834
_refine_ls_wR_factor_ref           0.0904
_refine_special_details            ?
_olex2_refinement_description
;
;
_atom_sites_solution_hydrogens     difmap
_atom_sites_solution_primary       dual
_atom_sites_solution_secondary     ?
loop_
  _atom_site_label
  _atom_site_type_symbol
  _atom_site_fract_x
  _atom_site_fract_y
  _atom_site_fract_z
  _atom_site_U_iso_or_equiv
  _atom_site_adp_type
  _atom_site_occupancy
  _atom_site_site_symmetry_order
  _atom_site_calc_flag
  _atom_site_refinement_flags_posn
  _atom_site_refinement_flags_adp
  _atom_site_refinement_flags_occupancy
  _atom_site_disorder_assembly
  _atom_site_disorder_group
 P1 P 0.15034(4) 0.38440(4) 0.36579(6) 0.02640(14) Uani 1 1 d . . . . .
 O1 O 0.28711(13) 0.30062(11) 0.37872(18) 0.0351(3) Uani 1 1 d . . . . .
 O4 O 0.03416(13) 0.32770(12) 0.48592(17) 0.0349(3) Uani 1 1 d . . . . .
 O3 O 0.18970(14) 0.53440(12) 0.42180(19) 0.0363(3) Uani 1 1 d . . . . .
 O2 O 0.09369(15) 0.39780(13) 0.15746(18) 0.0381(3) Uani 1 1 d . . . . .
 N1 N 0.52857(17) 0.38619(14) 0.2452(2) 0.0356(3) Uani 1 1 d . . . . .
 N3 N 0.67076(16) 0.53280(15) 0.1526(2) 0.0369(4) Uani 1 1 d . . . . .
 N2 N 0.54648(16) 0.51890(15) 0.2333(2) 0.0389(4) Uani 1 1 d . . . . .
 C2 C 0.6384(2) 0.31638(19) 0.1743(3) 0.0382(4) Uani 1 1 d . . . . .
 C1 C 0.7310(2) 0.41243(19) 0.1142(3) 0.0400(4) Uani 1 1 d . . . . .
 H2 H 0.642(2) 0.218(3) 0.176(3) 0.048(6) Uiso 1 1 d . . . . .
 H3A H 0.111(3) 0.581(3) 0.450(4) 0.063(7) Uiso 1 1 d . . . . .
 H1A H 0.817(3) 0.405(2) 0.064(3) 0.048(6) Uiso 1 1 d . . . . .
 H3 H 0.700(3) 0.629(3) 0.135(4) 0.068(8) Uiso 1 1 d . . . . .
 H2A H 0.079(3) 0.323(3) 0.101(4) 0.065(8) Uiso 1 1 d . . . . .
 H1 H 0.443(3) 0.354(3) 0.299(4) 0.078(8) Uiso 1 1 d . . . . .

loop_
  _atom_site_aniso_label
  _atom_site_aniso_U_11
  _atom_site_aniso_U_22
  _atom_site_aniso_U_33
  _atom_site_aniso_U_23
  _atom_site_aniso_U_13
  _atom_site_aniso_U_12
 P1 0.0246(2) 0.0204(2) 0.0348(2) -0.00040(15) 0.00822(16) 0.00129(14)
 O1 0.0268(6) 0.0253(6) 0.0541(8) 0.0014(5) 0.0116(5) 0.0039(4)
 O4 0.0305(7) 0.0292(6) 0.0462(7) 0.0065(5) 0.0151(5) 0.0038(4)
 O3 0.0295(7) 0.0251(6) 0.0550(8) -0.0089(5) 0.0099(6) -0.0010(5)
 O2 0.0496(8) 0.0289(7) 0.0359(7) -0.0005(5) 0.0040(6) 0.0017(5)
 N1 0.0306(8) 0.0280(8) 0.0488(9) 0.0032(6) 0.0068(7) -0.0012(5)
 N3 0.0306(8) 0.0296(8) 0.0506(9) 0.0045(6) 0.0029(7) -0.0035(6)
 N2 0.0336(8) 0.0282(8) 0.0555(10) -0.0001(6) 0.0070(7) -0.0001(6)
 C2 0.0374(10) 0.0272(9) 0.0506(11) 0.0031(7) 0.0076(8) 0.0032(7)
 C1 0.0313(10) 0.0367(10) 0.0529(11) 0.0060(8) 0.0106(8) 0.0031(7)

_geom_special_details
;
 All esds (except the esd in the dihedral angle between two l.s. planes)
 are estimated using the full covariance matrix.  The cell esds are taken
 into account individually in the estimation of esds in distances, angles
 and torsion angles; correlations between esds in cell parameters are only
 used when they are defined by crystal symmetry.  An approximate (isotropic)
 treatment of cell esds is used for estimating esds involving l.s. planes.
;
loop_
  _geom_bond_atom_site_label_1
  _geom_bond_atom_site_label_2
  _geom_bond_distance
  _geom_bond_site_symmetry_2
  _geom_bond_publ_flag
 P1 O1 1.5095(12) . ?
 P1 O4 1.5086(12) . ?
 P1 O3 1.5590(12) . ?
 P1 O2 1.5619(14) . ?
 O3 H3A 0.89(3) . ?
 O2 H2A 0.84(3) . ?
 N1 N2 1.311(2) . ?
 N1 C2 1.341(2) . ?
 N1 H1 0.95(3) . ?
 N3 N2 1.316(2) . ?
 N3 C1 1.335(2) . ?
 N3 H3 0.99(3) . ?
 C2 C1 1.353(3) . ?
 C2 H2 0.96(2) . ?
 C1 H1A 0.89(2) . ?

loop_
  _geom_angle_atom_site_label_1
  _geom_angle_atom_site_label_2
  _geom_angle_atom_site_label_3
  _geom_angle
  _geom_angle_site_symmetry_1
  _geom_angle_site_symmetry_3
  _geom_angle_publ_flag
 O1 P1 O3 107.87(7) . . ?
 O1 P1 O2 110.70(7) . . ?
 O4 P1 O1 112.55(7) . . ?
 O4 P1 O3 111.41(7) . . ?
 O4 P1 O2 110.52(8) . . ?
 O3 P1 O2 103.38(7) . . ?
 P1 O3 H3A 110.8(17) . . ?
 P1 O2 H2A 115.4(18) . . ?
 N2 N1 C2 112.26(15) . . ?
 N2 N1 H1 117.5(17) . . ?
 C2 N1 H1 130.3(17) . . ?
 N2 N3 C1 112.32(15) . . ?
 N2 N3 H3 113.9(16) . . ?
 C1 N3 H3 133.8(16) . . ?
 N1 N2 N3 104.23(14) . . ?
 N1 C2 C1 105.51(16) . . ?
 N1 C2 H2 122.1(13) . . ?
 C1 C2 H2 132.4(13) . . ?
 N3 C1 C2 105.66(17) . . ?
 N3 C1 H1A 122.7(15) . . ?
 C2 C1 H1A 131.6(15) . . ?

loop_
  _geom_hbond_atom_site_label_D
  _geom_hbond_atom_site_label_H
  _geom_hbond_atom_site_label_A
  _geom_hbond_distance_DH
  _geom_hbond_distance_HA
  _geom_hbond_distance_DA
  _geom_hbond_angle_DHA
  _geom_hbond_site_symmetry_A
  _geom_hbond_publ_flag
 O3 H3A O4 0.89(3) 1.70(3) 2.5823(16) 177(3) 3_566 yes
 N3 H3 O1 0.99(3) 1.69(3) 2.6572(19) 167(2) 2_655 yes
 O2 H2A O4 0.84(3) 1.73(3) 2.5701(18) 176(3) 4_565 yes
 N1 H1 O1 0.95(3) 1.66(3) 2.606(2) 176(3) . yes

loop_
  _geom_torsion_atom_site_label_1
  _geom_torsion_atom_site_label_2
  _geom_torsion_atom_site_label_3
  _geom_torsion_atom_site_label_4
  _geom_torsion
  _geom_torsion_site_symmetry_1
  _geom_torsion_site_symmetry_2
  _geom_torsion_site_symmetry_3
  _geom_torsion_site_symmetry_4
  _geom_torsion_publ_flag
 N1 C2 C1 N3 -0.1(2) . . . . ?
 N2 N1 C2 C1 0.0(2) . . . . ?
 N2 N3 C1 C2 0.2(2) . . . . ?
 C2 N1 N2 N3 0.1(2) . . . . ?
 C1 N3 N2 N1 -0.1(2) . . . . ?

_shelx_res_file
;
TITL 123trzpo4_kn2102c02b32_323k_a.res in P2(1)/c
    123trzpo4_kn2102c02b32_323k.res
    created by SHELXL-2018/3 at 14:57:13 on 11-Jul-2025
REM Old TITL 123TrzPO4_KN2102c02b32_323K in P2(1)/c
REM SHELXT solution in P2(1)/c: R1 0.235, Rweak 0.344, Alpha 0.031
REM <I/s> 0.547 for 83 systematic absences, Orientation as input
REM Formula found by SHELXT: C9 N
CELL 0.71073 9.2735 9.7731 7.1338 90 92.286 90
ZERR 4 0.0007 0.0006 0.0005 0 0.006 0
LATT 1
SYMM -X,0.5+Y,0.5-Z
SFAC C H N O P
UNIT 8 24 12 16 4
EQIV $1 -X,1-Y,1-Z
EQIV $2 +X,0.5-Y,-0.5+Z
EQIV $3 1-X,0.5+Y,0.5-Z

L.S. 50
PLAN  20
TEMP 49.85
CONF
HTAB O3 O4_$1
HTAB O2 O4_$2
HTAB N1 O1
HTAB N3 O1_$3
BOND
list 4
MORE -1
BOND $H
fmap 2 53
acta
OMIT 1 0 0
REM <olex2.extras>
REM <HklSrc "%.\\123TrzPO4_KN2102c02b32_323K.hkl">
REM </olex2.extras>

WGHT    0.046800    0.205700
FVAR       1.04327
P1    5    0.150337    0.384399    0.365793    11.00000    0.02464    0.02036 =
         0.03477   -0.00040    0.00822    0.00129
O1    4    0.287112    0.300615    0.378723    11.00000    0.02685    0.02527 =
         0.05405    0.00140    0.01158    0.00386
O4    4    0.034162    0.327699    0.485917    11.00000    0.03050    0.02915 =
         0.04620    0.00645    0.01511    0.00382
O3    4    0.189700    0.534404    0.421804    11.00000    0.02950    0.02508 =
         0.05496   -0.00887    0.00993   -0.00103
O2    4    0.093690    0.397796    0.157464    11.00000    0.04962    0.02889 =
         0.03595   -0.00050    0.00402    0.00174
N1    3    0.528574    0.386194    0.245160    11.00000    0.03058    0.02798 =
         0.04880    0.00319    0.00681   -0.00123
N3    3    0.670762    0.532798    0.152635    11.00000    0.03063    0.02961 =
         0.05061    0.00448    0.00288   -0.00352
N2    3    0.546477    0.518900    0.233275    11.00000    0.03358    0.02821 =
         0.05545   -0.00011    0.00704   -0.00012
C2    1    0.638386    0.316381    0.174253    11.00000    0.03744    0.02717 =
         0.05061    0.00310    0.00763    0.00322
C1    1    0.731027    0.412433    0.114243    11.00000    0.03130    0.03667 =
         0.05287    0.00599    0.01063    0.00306
H2    2    0.641974    0.217917    0.175582    11.00000    0.04848
H3A   2    0.111475    0.580898    0.449519    11.00000    0.06334
H1A   2    0.817363    0.405297    0.064134    11.00000    0.04800
H3    2    0.700131    0.628751    0.135259    11.00000    0.06822
H2A   2    0.078517    0.323466    0.100655    11.00000    0.06483
H1    2    0.442604    0.354249    0.299039    11.00000    0.07755
HKLF 4


REM  123trzpo4_kn2102c02b32_323k_a.res in P2(1)/c
REM wR2 = 0.0904, GooF = S = 1.054, Restrained GooF = 1.054 for all data
REM R1 = 0.0326 for 1334 Fo > 4sig(Fo) and 0.0456 for all 1647 data
REM 115 parameters refined using 0 restraints

END

WGHT      0.0466      0.2084

REM Highest difference peak  0.201,  deepest hole -0.456,  1-sigma level  0.055
Q1    1   0.0934  0.3671  0.5142  11.00000  0.05    0.20
Q2    1   0.0371  0.2820  0.5131  11.00000  0.05    0.20
Q3    1   0.5209  0.5659  0.2763  11.00000  0.05    0.18
Q4    1  -0.0145  0.3359  0.5048  11.00000  0.05    0.18
Q5    1   0.2812  0.3397  0.4118  11.00000  0.05    0.17
Q6    1   0.5938  0.3438  0.2332  11.00000  0.05    0.17
Q7    1   0.7147  0.3542  0.1811  11.00000  0.05    0.16
Q8    1   0.2775  0.3273  0.2808  11.00000  0.05    0.16
Q9    1   0.3052  0.3564  0.3156  11.00000  0.05    0.15
Q10   1   0.1922  0.5516  0.4663  11.00000  0.05    0.15
Q11   1   0.6810  0.5844  0.1226  11.00000  0.05    0.15
Q12   1   0.0597  0.3470  0.5586  11.00000  0.05    0.15
Q13   1   0.3986  0.2252  0.3791  11.00000  0.05    0.15
Q14   1   0.6829  0.3581  0.1202  11.00000  0.05    0.15
Q15   1   0.0942  0.2754  0.4396  11.00000  0.05    0.15
Q16   1   0.3581  0.3042  0.3368  11.00000  0.05    0.15
Q17   1   0.2399  0.3061  0.4343  11.00000  0.05    0.15
Q18   1   0.0345  0.3747  0.4324  11.00000  0.05    0.14
Q19   1   0.0800  0.3384  0.4496  11.00000  0.05    0.14
Q20   1   0.8542  0.3445  0.1198  11.00000  0.05    0.14
;
_shelx_res_checksum                76912
_shelx_hkl_file
;
   0   0  -1    0.16    0.46
   0   0   1    0.09    0.45
   0   0  -2  803.32   10.31
   0   0   2  805.80   10.28
   0   0   3    1.28    0.72
   0   0   3   -1.96    1.58
   0   0  -3   -0.59    1.25
   0   0   4 1937.27   14.19
   0   0   4 1924.55   23.12
   0   0  -4 1911.23   22.59
   0   0  -5    0.63    1.03
   0   0   5   -1.34    1.00
   0   0   5    2.06    2.35
   0   0   6   97.90    6.90
   0   0  -6  105.05    4.12
   0   0  -6   87.22    6.60
   0   0   6   98.42    3.89
   0   0   7   -1.54    2.75
   0   0   7    0.17    1.06
   0   0  -7   -2.15    1.33
   0   0   8  272.85   13.35
   0   0   9    0.47    3.73
   0  -1   0   -0.05    0.33
   0  -1   0    0.77    0.29
   0  -1   0    0.84    0.39
   0  -1   1  550.83    6.11
   0  -1   1  565.02    5.88
   0   1  -1  570.00    5.92
   0   1  -1  580.98    5.31
   0  -1  -1  545.88    6.60
   0   1  -1  571.00    6.20
   0   1   1  573.12    6.76
   0  -1   1  591.07    5.27
   0   1  -2  331.22    5.56
   0   1  -2  308.66    6.00
   0   1   2  341.60    7.03
   0  -1   2  328.22    5.34
   0  -1  -2  330.02    6.93
   0  -1   2  319.13    6.06
   0   1  -3  915.18   10.46
   0  -1   3  915.71   10.07
   0  -1   3  891.20   12.93
   0   1   3  905.06   13.98
   0   1  -3  907.99   12.89
   0   1   4   69.90    4.90
   0  -1  -4   76.73    5.04
   0   1  -4   69.51    3.29
   0  -1   4   73.14    4.62
   0  -1   4   75.17    3.36
   0   1  -4   82.99    4.86
   0  -1  -5  266.13   10.07
   0  -1   5  259.72    6.69
   0   1  -5  274.14    9.66
   0   1   5  266.41    5.12
   0   1  -5  261.55    6.80
   0  -1   5  272.54    9.76
   0   1   5  258.30   10.03
   0  -1   6  171.72    8.87
   0  -1  -6  168.40    4.34
   0  -1   6  164.14    5.66
   0   1   6  178.23    9.30
   0   1  -6  171.96    8.74
   0   1  -6  164.43    5.83
   0   1  -7   18.09    2.29
   0   1   7   18.87    1.49
   0   1   7   22.89    4.33
   0  -1   7   19.83    2.37
   0  -1  -7   19.05    1.55
   0  -1   8    6.99    1.81
   0   1   8    8.27    4.00
   0  -1   8    7.53    3.47
   0   1   9   10.10    4.75
   0  -1   9    6.31    3.90
   0   2   0 1795.49   12.20
   0  -2   0 1765.64   12.96
   0  -2   0 1808.19   12.33
   0   2   0 1810.47   13.00
   0  -2   1 9629.68   32.74
   0  -2  -1 9808.46   30.20
   0   2  -1 9744.04   33.17
   0  -2   1 9884.74   31.49
   0   2  -1 9999.00   31.46
   0  -2   2  484.74    6.96
   0   2  -2  462.12    8.06
   0   2  -2  467.94    6.95
   0   2   2  487.65    8.78
   0  -2   2  486.57    7.81
   0   2  -2  476.97    7.69
   0  -2  -2  478.27    5.88
   0  -2   2  478.82    8.79
   0  -2  -2  485.33    8.82
   0  -2  -3  485.33   10.52
   0  -2   3  464.38    8.38
   0   2  -3  460.85    8.67
   0  -2   3  464.44    8.85
   0   2  -3  456.77    8.79
   0  -2   4   20.02    2.55
   0  -2   4   19.93    2.17
   0   2  -4   19.66    2.49
   0   2   4   24.13    3.27
   0   2  -4   19.07    2.15
   0  -2  -4   19.10    2.84
   0   2  -5  750.16   15.53
   0   2   5  769.85   17.30
   0  -2  -5  761.63   17.21
   0  -2   5  738.20   15.61
   0   2  -5  753.73   12.89
   0  -2   5  747.78   12.55
   0   2  -6   65.58    4.31
   0  -2   6   62.94    4.02
   0   2  -6   59.64    5.40
   0  -2   6   64.39    5.62
   0   2   6   66.39    6.09
   0  -2  -6   57.92    2.16
   0   2   6   58.94    2.17
   0  -2   7   27.83    2.93
   0   2   7   29.73    4.91
   0   2  -7   31.24    3.28
   0  -2   7   28.80    4.17
   0  -2   8    0.91    2.83
   0   2   8    1.72    3.65
   0  -2   8    1.71    1.69
   0  -2   9  111.12    9.38
   0   3   0   -1.66    1.23
   0  -3   0   -0.76    1.01
   0   3   0   -0.74    0.59
   0  -3   0   -1.53    1.36
   0   3   0   -1.15    1.13
   0  -3   0   -0.10    0.55
   0   3   0   -0.44    0.95
   0   3   1 1211.63   11.46
   0   3   1 1216.07   12.26
   0  -3   1 1204.22   13.38
   0   3  -1 1228.43   14.02
   0   3  -1 1205.79   13.16
   0  -3   1 1185.94   13.21
   0  -3  -1 1240.17   11.77
   0  -3   1 1219.03   13.69
   0   3   1 1226.05   11.44
   0  -3  -1 1230.12   12.32
   0   3  -1 1210.51   13.82
   0  -3   2   81.89    2.61
   0   3  -2   83.15    4.02
   0   3   2   87.90    3.03
   0  -3   2   85.92    4.34
   0  -3   2   87.13    3.87
   0   3  -2   81.51    2.70
   0  -3   2   98.90    4.35
   0   3   2   74.99    3.88
   0  -3  -2   91.81    4.17
   0   3  -2   82.40    3.73
   0  -3  -2   85.81    3.18
   0  -3  -3   55.06    3.98
   0   3  -3   58.76    3.42
   0  -3  -3   59.01    2.63
   0  -3   3   57.48    3.45
   0   3  -3   68.92    3.94
   0   3  -3   66.85    3.38
   0  -3   3   58.36    3.11
   0   3   3   62.61    4.32
   0  -3   3   61.42    4.09
   0   3   4  184.80    7.96
   0   3  -4  189.84    6.77
   0  -3  -4  184.94    4.40
   0  -3  -4  186.88    8.06
   0  -3   4  179.70    6.39
   0  -3   4  178.19    6.49
   0   3  -4  175.28    6.42
   0  -3   4  199.60    8.03
   0  -3  -5    0.97    2.26
   0   3  -5   -1.36    1.76
   0  -3   5    2.53    1.97
   0  -3   5    1.81    1.76
   0   3  -5    5.80    2.15
   0   3   5   -3.20    2.86
   0   3  -6   69.95    5.49
   0   3   6   57.98    1.96
   0  -3   6   67.17    5.53
   0  -3   6   67.57    4.62
   0   3  -6   62.11    4.59
   0   3   6   63.96    6.32
   0  -3  -6   57.42    1.92
   0   3   7  186.98   11.03
   0  -3   7  190.23    9.70
   0   3  -7  174.72    7.74
   0  -3   7  174.44    7.45
   0  -3   8   11.18    2.56
   0  -3   8    4.77    3.24
   0  -3   9   16.31    4.83
   0  -3   9   16.85    4.67
   0  -4   0 2211.35   20.68
   0   4   0 2289.72   20.85
   0  -4   0 2321.29   11.36
   0  -4   0 2327.05   19.77
   0   4   0 2247.94   20.42
   0   4   0 2315.59   19.78
   0   4   0 2292.91   10.95
   0  -4  -1  670.75    9.30
   0   4   1  691.11   10.52
   0  -4   1  804.03   12.84
   0   4   1  666.13   10.84
   0   4  -1  662.79   11.86
   0  -4   1  814.36   12.44
   0   4  -1  679.86   11.36
   0   4   1  696.30    9.27
   0  -4   1  780.85   13.03
   0   4  -1  684.53   11.75
   0  -4  -1  698.91   11.27
   0   4  -2   57.31    3.87
   0  -4  -2   61.55    3.26
   0  -4   2   59.82    3.76
   0   4   2   61.76    3.02
   0  -4   2   61.06    3.92
   0   4  -2   67.21    3.94
   0   4   2   66.06    3.78
   0  -4   2   72.45    4.29
   0  -4  -2   74.01    4.03
   0   4  -2   57.43    3.81
   0   4  -2   63.87    2.06
   0  -4   3  161.24    4.60
   0  -4   3  162.69    6.81
   0   4  -3  161.17    6.18
   0   4  -3  155.29    6.58
   0   4   3  151.51    4.60
   0  -4   3  150.68    6.16
   0   4  -3  154.19    4.68
   0  -4  -3  147.04    4.74
   0  -4  -3  148.91    6.51
   0   4   3  147.53    6.51
   0   4   4  363.97   11.39
   0   4   4  397.95    7.12
   0  -4   4  407.84   10.51
   0  -4  -4  394.47    7.33
   0  -4   4  387.54   11.51
   0  -4   4  391.46    8.88
   0   4  -4  396.94    9.21
   0  -4  -4  385.29   11.60
   0  -4  -5   35.58    2.22
   0   4   5   29.56    4.21
   0  -4  -5   29.37    3.88
   0   4   5   29.61    1.99
   0   4  -5   36.26    3.87
   0  -4   5   28.98    4.18
   0  -4   5   34.88    3.67
   0  -4   5   35.30    3.66
   0   4  -5   29.11    3.38
   0  -4  -6  101.19    2.81
   0  -4   6  110.13    7.75
   0  -4   6  115.82    6.36
   0   4  -6  105.32    6.30
   0   4  -6  114.64    6.78
   0   4   6   99.93    2.79
   0  -4   6  106.29    6.40
   0   4   6  101.17    7.63
   0  -4   7    9.70    2.79
   0  -4   7   11.23    2.72
   0   4   7   11.11    3.97
   0  -4   7   14.24    4.03
   0   4  -7    2.98    2.39
   0  -4   8  115.04    9.46
   0   4   8  123.14    9.85
   0  -4   8  110.94    6.84
   0  -4   8  125.56    8.53
   0  -4   9    8.63    4.63
   0   5   0    0.83    1.50
   0   5   0    1.38    1.55
   0   5   0    0.08    1.39
   0  -5   0    0.25    1.36
   0  -5   0   -0.14    0.66
   0  -5   0    1.56    1.75
   0   5   0    0.09    0.60
   0   5   1  322.97    8.05
   0  -5   1  310.13    8.95
   0   5  -1  326.88    8.85
   0  -5   1  310.76    8.68
   0   5  -1  333.17    9.32
   0   5   1  308.13    8.38
   0  -5  -1  316.86    6.90
   0  -5  -1  320.54    8.58
   0   5   1  316.51    6.60
   0   5  -1  323.82    9.06
   0  -5   1  337.62    9.18
   0   5   2  285.92    7.36
   0   5  -2  295.27    9.25
   0  -5   2  283.61    8.42
   0  -5   2  274.44    8.89
   0  -5   2  288.79    9.05
   0  -5  -2  287.15    7.90
   0  -5  -2  289.66    8.08
   0   5  -2  283.37    9.00
   0   5  -2  286.90    8.66
   0   5   2  276.45    7.65
   0  -5   3  287.10    9.04
   0  -5  -3  319.69    9.67
   0   5  -3  289.29    5.65
   0   5   3  309.37    7.41
   0   5  -3  309.72    9.85
   0  -5   3  281.80    9.81
   0  -5   3  300.56    5.56
   0  -5  -3  296.86    7.50
   0   5  -3  304.68    9.32
   0   5   3  285.80    8.99
   0   5  -4  234.97    9.10
   0   5   4  225.71    6.20
   0   5  -4  244.71    6.83
   0  -5   4  219.94    8.36
   0  -5   4  237.50    9.60
   0  -5  -4  224.32    6.31
   0  -5  -4  233.69    9.55
   0  -5   4  230.75    6.40
   0   5   4  230.14    9.39
   0   5  -5    3.52    1.91
   0  -5  -5    0.28    1.17
   0  -5   5   -0.76    1.94
   0  -5   5   -0.59    2.25
   0   5  -5    1.87    2.35
   0  -5   5    2.07    1.74
   0   5   5   -0.56    1.03
   0   5   5    3.23    2.76
   0  -5   6   43.72    5.27
   0   5   6   40.19    2.24
   0  -5   6   52.96    4.83
   0   5  -6   41.42    4.29
   0  -5   6   44.29    4.18
   0   5   6   42.78    5.54
   0  -5   7   32.35    4.19
   0   5   7   27.25    5.05
   0  -5   7   25.65    3.97
   0  -5   7   26.15    5.12
   0   5   8   -3.82    3.71
   0  -5   8    0.31    2.29
   0  -5   8    0.56    3.56
   0  -5   8    7.91    3.60
   0   6   0   49.14    3.90
   0   6   0   36.09    3.47
   0  -6   0   44.65    3.87
   0  -6   0   46.43    3.71
   0   6   0   44.69    1.85
   0   6   0   43.89    3.81
   0  -6   0   47.81    1.89
   0  -6   1 2291.09   26.56
   0   6   1 2311.92   26.52
   0   6   1 2353.86   24.31
   0   6  -1 2316.51   27.06
   0  -6   1 2255.66   26.71
   0  -6  -1 2307.70   19.12
   0   6   1 2350.11   25.22
   0  -6   1 2266.22   25.66
   0   6  -1 2333.70   26.55
   0   6  -1 2293.43   25.54
   0   6   1 2296.73   18.56
   0  -6  -1 2364.99   25.36
   0   6  -2   80.19    5.18
   0   6   2   84.88    4.61
   0  -6   2   81.04    5.47
   0   6   2   83.54    4.65
   0   6  -2   84.05    5.50
   0  -6   2   86.55    5.43
   0  -6   2   89.20    5.61
   0  -6  -2   84.09    4.59
   0   6  -2   84.40    5.55
   0  -6  -2   79.46    4.79
   0   6   3   36.78    3.86
   0   6  -3   41.24    3.98
   0  -6   3   47.17    4.61
   0  -6   3   40.60    4.07
   0   6   3   47.10    3.46
   0   6  -3   44.77    1.52
   0  -6   3   47.38    1.56
   0  -6  -3   38.73    3.25
   0  -6  -3   45.20    4.01
   0   6  -3   48.09    4.52
   0  -6   4  327.10    6.92
   0  -6   4  345.63   12.16
   0   6   4  346.36   11.73
   0   6  -4  336.59   11.80
   0   6  -4  344.84   11.04
   0   6   4  340.98    8.54
   0  -6  -4  348.64   11.91
   0  -6   4  330.69   11.13
   0  -6  -4  359.19    8.91
   0   6  -4  329.14    7.03
   0   6   5   88.06    6.82
   0  -6   5   98.56    4.80
   0   6  -5   86.08    4.71
   0  -6   5   94.34    6.49
   0  -6   5   87.92    6.76
   0  -6  -5   90.10    4.37
   0   6   5   91.88    4.31
   0   6   6   -0.36    2.77
   0   6  -6    0.63    2.01
   0  -6   6   -0.31    2.62
   0  -6   6    1.97    2.29
   0  -6   6    3.61    2.08
   0   6   6   -0.16    1.06
   0  -6  -6    2.79    1.25
   0   6   7   32.55    5.42
   0  -6   7   28.54    4.22
   0  -6   7   33.34    4.03
   0  -6   7   37.20    6.09
   0   6   8    5.49    4.00
   0  -6   8    4.57    2.97
   0  -6   8   10.09    4.77
   0  -7   0    1.75    1.77
   0   7   0    1.91    1.81
   0  -7   0   -0.32    0.69
   0   7   0   -0.10    2.03
   0   7   0   -0.36    1.72
   0   7   0    0.02    0.64
   0   7   1   54.13    3.13
   0   7  -1   54.10    4.53
   0   7   1   55.89    4.34
   0  -7   1   50.30    4.37
   0   7  -1   57.00    4.91
   0  -7  -1   59.99    4.66
   0   7  -1   52.03    4.58
   0   7   1   55.48    4.56
   0   7   1   51.47    4.79
   0  -7  -1   51.32    3.19
   0  -7   1   48.18    4.63
   0   7   2   69.62    4.26
   0   7  -2   73.90    5.66
   0   7  -2   84.07    5.71
   0   7  -2   71.64    5.70
   0   7   2   72.90    4.80
   0  -7  -2   82.64    4.84
   0  -7   2   59.42    5.16
   0  -7  -2   66.49    4.83
   0  -7   2   69.54    5.38
   0  -7   2   74.75    5.66
   0   7   3    6.17    2.31
   0  -7   3    4.60    2.42
   0  -7  -3   11.21    2.40
   0  -7  -3    1.82    2.01
   0   7   3    5.93    1.94
   0  -7   3    4.37    2.55
   0   7  -3    5.77    2.35
   0   7  -3    0.50    2.12
   0   7   4   13.86    3.41
   0   7  -4   10.62    1.04
   0  -7   4    9.00    2.66
   0  -7  -4    9.28    2.82
   0  -7   4   12.75    1.17
   0   7   4   10.87    2.20
   0  -7   4    8.58    2.86
   0  -7  -4   11.12    2.24
   0   7   5    1.86    1.79
   0  -7  -5    1.57    1.42
   0  -7   5   -3.31    3.18
   0  -7   5    0.68    2.04
   0  -7   5    1.25    1.30
   0   7   5   -1.02    2.75
   0   7  -5    2.13    1.39
   0  -7  -6   64.16    3.73
   0  -7   6   71.80    7.03
   0  -7   6   67.69    4.39
   0  -7   6   63.83    6.08
   0   7   6   72.09    7.09
   0  -7   7   23.23    4.32
   0  -7   7   17.24    4.43
   0   7   7   26.00    5.13
   0  -8   0  166.18    8.56
   0   8   0  162.38    7.95
   0  -8   0  164.47    2.68
   0   8   0  174.96    8.63
   0   8   0  161.76    2.59
   0   8   0  174.22    8.62
   0  -8  -1 1295.54   14.86
   0  -8   1 1264.69   22.21
   0   8   1 1297.42   22.44
   0   8   1 1325.11   21.79
   0  -8   1 1272.34   23.60
   0  -8  -1 1281.29   22.24
   0   8   1 1276.77   14.59
   0   8   2  223.01    7.57
   0  -8  -2  232.54    8.12
   0  -8   2  256.50   11.02
   0  -8   2  230.29    9.82
   0  -8  -2  218.01    9.00
   0   8   2  220.12    8.83
   0  -8   2  218.83   10.07
   0   8   3  150.26    7.21
   0  -8   3  150.81    8.35
   0  -8   3  163.61    9.14
   0  -8  -3  145.98    7.38
   0  -8  -3  153.97    7.46
   0   8   3  160.86    7.49
   0  -8   4   41.90    5.16
   0   8   4   42.09    4.66
   0  -8   4   53.59    5.64
   0  -8  -4   43.29    4.04
   0   8   4   46.69    4.16
   0  -8  -4   49.35    5.21
   0  -8   5   90.13    7.29
   0   8   5   78.23    5.03
   0   8   5   82.23    6.83
   0  -8   5   80.37    7.36
   0  -8  -5   88.99    5.26
   0   8   6    1.89    3.07
   0  -8   6    1.38    2.58
   0  -8   6    0.26    3.16
   0  -8   7   20.88    4.60
   0   8   7   20.49    5.04
   0  -8   7   19.64    5.05
   0  -9   0   -0.40    2.16
   0  -9   1   22.19    4.02
   0   9   1   15.41    1.87
   0  -9  -1   17.69    2.14
   0  -9  -1   21.26    3.66
   0  -9  -2   71.76    5.83
   0  -9   2   68.71    6.09
   0  -9  -2   75.29    4.92
   0   9   2   71.77    4.55
   0  -9   3  299.56   13.06
   0  -9  -3  311.49   11.33
   0   9   3  290.16   10.76
   0  -9  -3  323.45   11.23
   0   9   3  298.88   10.29
   0  -9   3  295.55   12.46
   0  -9   4  136.44    9.21
   0   9   4  125.55    7.05
   0   9   4  159.49    8.61
   0  -9  -4  149.99    7.74
   0  -9   4  138.61    8.83
   0   9   5   65.27    6.36
   0  -9   5   67.51    7.25
   0  -9   5   53.24    6.01
   0  -9  -5   59.79    4.94
   0  -9   6   16.47    4.59
   0   9   6    3.13    3.38
   0  -9   6   14.89    4.20
   0   9   7   25.68    5.77
   0 -10   0  556.94   17.51
   0 -10  -1   -1.70    2.42
   0 -10   1    0.39    2.55
   0  10   1    0.87    1.06
   0 -10  -1   -1.45    1.48
   0 -10  -2   59.56    4.44
   0  10   2   77.28    4.76
   0 -10  -2   75.06    6.43
   0  10   3   -3.41    2.36
   0 -10  -3    3.84    2.61
   0 -10   3    4.42    3.00
   0 -10   4  129.04    9.75
   0  10   4  114.78    7.53
   0 -10  -4  116.37    7.41
   0  10   5   57.34    6.24
   0 -10  -5   51.55    4.99
   0 -10   5   49.87    6.64
   0  10   6    7.43    4.19
   0 -11  -1   19.48    4.17
   0 -11  -2  293.54   13.05
   0 -11  -3   47.90    5.48
   0 -11  -4   26.47    4.50
   0 -11   4   28.56    5.74
  -1   0   9   -1.26    3.56
  -1   0   8    6.68    3.91
  -1   0   8    1.52    1.46
  -1   0   7    0.61    2.83
   1   0  -7   -0.49    1.36
  -1   0   7    0.39    1.40
  -1   0   6 1446.35   25.45
  -1   0   6 1403.68   16.50
   1   0  -5    2.15    2.07
  -1   0   5    0.42    2.11
  -1   0   4  754.36   14.32
   1   0  -4  757.09   14.25
  -1   0   3   -0.62    1.45
   1   0  -3   -0.10    1.17
  -1   0   2 2027.09   16.48
   1   0  -2 2095.70   16.57
  -1   0   1   -0.56    0.82
   1   0  -1   -1.26    0.67
   1   0   0   34.33    1.31
  -1   0  -1    2.53    0.89
   1   0   1   -0.79    0.95
  -1   0  -3    1.99    1.58
   1   0   3   -1.57    1.63
  -1   0  -3    0.60    0.54
   1   0   4  418.85    5.48
   1   0   4  425.57   11.14
  -1   0  -4  433.00    5.82
  -1   0  -5   -0.58    2.01
  -1   0  -5    0.04    0.77
   1   0   5   -1.91    2.20
   1   0   6   17.15    3.79
  -1   0  -6   19.47    1.56
   1   0   7    0.15    2.63
   1   0   8   28.94    5.14
   1   0   9   -0.87    4.00
  -1   1   9   -2.09    3.66
  -1  -1   9    6.32    4.17
  -1  -1   8  105.27    5.48
  -1  -1   8  118.23    8.96
  -1   1   8  128.93    9.55
  -1   1   7   27.80    4.54
  -1  -1   7   24.16    4.25
  -1   1   7   30.94    2.65
   1   1  -7   30.31    3.23
  -1  -1   7   31.55    3.11
   1  -1  -7   25.51    2.39
   1   1  -6   24.35    3.97
  -1  -1   6   24.25    2.74
   1   1  -6   23.12    2.70
  -1  -1   6   27.89    4.28
  -1   1   6   29.12    4.25
  -1   1   5   43.56    4.64
  -1  -1   5   44.67    4.24
   1  -1  -5   43.50    4.43
   1   1  -5   37.58    4.08
  -1  -1   5   42.28    3.06
  -1   1   4  537.52   12.53
   1  -1  -4  546.95   12.48
   1   1  -4  530.94   11.82
  -1  -1   4  536.17    9.61
  -1  -1   4  552.46   11.94
  -1  -1   3 1082.46   14.27
  -1   1   3 1064.97   15.59
   1   1  -3 1115.93   14.25
   1   1  -2   82.97    3.31
   1  -1  -2   85.13    3.63
  -1  -1   2   83.57    3.30
  -1   1   2   82.78    3.64
   1   1  -1  857.50    7.72
   1   1  -1  841.89    7.81
   1  -1  -1  877.36    8.77
  -1   1   1  836.93    8.77
  -1  -1   1  868.57    7.67
  -1  -1   1  874.45    7.60
   1  -1   0 1833.18    9.11
   1  -1   0 1871.50   10.29
   1   1   0 1915.53    9.98
  -1   1   0 1904.75    9.37
  -1  -1   0 1863.26    9.80
  -1   1  -1 2215.00   12.91
  -1  -1  -1 2147.54   14.73
   1   1   1 2214.01   14.90
   1  -1   1 2181.94   12.41
  -1   1  -1 2195.64   12.03
  -1   1  -1 2163.38   12.60
   1  -1   1 2159.68   12.69
  -1   1  -2   17.70    1.47
  -1   1  -2   21.77    1.43
  -1  -1  -2   20.32    2.14
   1   1   2   21.84    2.22
   1  -1   2   22.95    1.57
   1  -1   2   17.79    1.81
   1  -1   2   17.05    1.47
  -1   1  -2   17.20    1.84
   1  -1   3  585.45    7.63
  -1   1  -3  574.82    7.35
  -1   1  -3  572.96   10.84
  -1   1  -3  599.60    8.04
   1  -1   3  566.97   10.64
  -1  -1  -3  576.74   11.66
  -1   1  -4  577.07   12.54
  -1   1  -4  577.34    8.57
   1   1   4  578.49   13.19
   1  -1   4  599.79   12.62
  -1  -1  -4  598.51   13.63
   1  -1   4  582.57    8.31
  -1  -1  -5   44.35    4.65
   1  -1   5   46.78    2.73
   1   1   5   45.43    4.65
  -1   1  -5   48.23    2.80
  -1   1  -5   41.08    4.25
   1  -1   5   47.15    4.43
   1   1   6   44.26    5.31
   1  -1   6   47.45    2.87
  -1   1  -6   47.17    2.97
  -1   1  -6   47.48    5.03
   1  -1   6   43.72    4.98
  -1   1  -7    0.26    1.14
   1  -1   7    5.08    3.20
   1   1   7   -1.87    2.75
   1  -1   8   39.53    5.63
   1   1   8   36.55    5.81
   1   1   9   39.31    6.56
   1  -1   9   35.71    6.20
  -1  -2   9  119.46    9.55
  -1   2   8    5.27    3.78
  -1  -2   8    2.59    2.06
  -1  -2   8    9.39    3.77
  -1   2   7  216.62    5.80
  -1   2   7  227.22   11.95
   1   2  -7  223.10    8.40
  -1  -2   7  207.99    7.91
  -1  -2   7  220.94   10.57
   1   2  -6    3.35    2.63
  -1  -2   6    1.80    2.26
   1   2  -6    1.72    1.67
  -1   2   6    2.80    3.05
  -1  -2   6   -1.48    1.74
  -1  -2   5 1104.91   18.81
  -1  -2   5 1154.30   16.36
   1   2  -5 1170.72   19.16
   1  -2  -5 1149.90   20.77
  -1   2   5 1179.71   21.40
   1   2  -5 1159.09   16.69
   1  -2  -4  875.34   16.42
  -1  -2   4  875.16   14.51
   1   2  -4  896.33   14.62
  -1   2   4  866.55   16.37
  -1  -2   4  885.47   13.31
   1  -2  -3   16.99    2.30
  -1   2   3   12.13    2.27
  -1  -2   3    9.81    1.66
  -1  -2   3   13.15    1.89
   1   2  -3   15.07    1.92
  -1  -2   2   33.78    2.42
  -1  -2   2   39.52    2.54
  -1   2   2   36.51    2.72
   1  -2  -2   34.15    2.57
  -1  -2   2   34.19    2.05
   1   2  -2   36.08    2.12
   1   2  -1 2421.14   12.36
  -1  -2   1 2496.71   12.17
  -1  -2   1 2431.77   16.45
  -1   2   1 2454.04   15.80
  -1  -2   1 2429.98   15.89
   1   2  -1 2425.38   16.27
   1  -2  -1 2480.50   15.59
  -1  -2   0  267.54    4.12
  -1   2   0  281.29    4.11
   1  -2   0  285.08    3.98
   1   2   0  278.15    5.04
  -1   2   0  281.51    5.13
   1   2   0  268.25    5.25
   1  -2   0  287.64    5.27
  -1  -2   0  296.82    5.20
   1   2   0  299.62    4.40
   1  -2   0  290.63    5.81
  -1  -2  -1  438.08    5.24
  -1   2  -1  445.03    5.12
  -1   2  -1  435.25    6.94
  -1   2  -1  431.36    7.50
   1  -2   1  434.32    7.39
   1  -2   1  434.11    5.22
  -1   2  -1  452.57    7.44
   1   2   1  436.80    5.34
   1   2   1  451.51    5.74
   1   2   1  443.29    7.23
  -1  -2  -1  432.39    7.06
   1  -2   1  446.31    7.34
  -1   2  -2  382.04    6.84
  -1  -2  -2  377.45    8.30
   1   2   2  382.70    3.96
   1   2   2  385.83    8.35
  -1   2  -2  381.52    7.33
   1  -2   2  393.88    7.03
   1  -2   2  366.41    7.16
  -1   2  -2  379.64    6.75
   1  -2   2  378.31    6.73
   1  -2   3 2072.24   17.67
   1   2   3 2036.20   22.43
  -1   2  -3 2027.84   19.48
  -1  -2  -3 2043.81   22.91
  -1   2  -3 2069.21   17.92
   1  -2   3 2088.63   19.50
  -1   2  -3 2105.05   16.77
   1  -2   3 2082.39   17.31
  -1   2  -4  131.53    5.86
  -1   2  -4  130.05    4.96
   1  -2   4  123.82    5.82
  -1  -2  -4  137.75    6.81
   1  -2   4  129.46    4.72
   1   2   4  113.24    6.29
   1   2   5   70.54    5.66
   1  -2   5   81.62    4.11
   1  -2   5   78.82    5.45
  -1   2  -5   79.01    5.39
  -1   2  -5   85.49    4.34
  -1  -2  -5   78.17    5.96
   1   2   6    2.82    2.96
  -1   2  -6    4.79    1.69
   1  -2   6   -0.30    2.31
  -1   2  -6    1.26    2.49
   1  -2   6    4.68    1.62
   1   2   7   55.25    6.25
  -1   2  -7   53.91    3.75
   1  -2   7   62.71    6.02
   1  -2   8   14.22    4.09
   1   2   8   11.87    4.16
   1  -2   9    4.98    3.99
  -1  -3   9   13.78    4.73
  -1  -3   9   23.27    5.25
  -1  -3   8   11.37    2.85
  -1  -3   8    9.46    3.60
  -1  -3   8    4.29    2.98
  -1   3   8   11.28    4.29
  -1  -3   7  146.62    7.22
   1   3  -7  134.59    7.15
  -1  -3   7  154.84    8.87
  -1   3   7  143.25    9.62
  -1  -3   7  158.66    9.67
  -1   3   6   40.85    5.17
  -1  -3   6   43.71    4.12
  -1  -3   6   44.46    4.94
   1   3  -6   51.45    4.36
   1   3  -6   50.52    4.85
  -1  -3   6   39.02    4.29
  -1   3   5  597.58   15.98
  -1  -3   5  590.33   12.75
  -1  -3   5  572.56   14.71
   1   3  -5  573.27   12.85
  -1  -3   5  591.77   13.14
   1  -3  -5  550.15   14.97
   1   3  -5  571.05   13.13
   1   3  -4   57.25    4.05
  -1  -3   4   53.68    3.70
   1   3  -4   53.41    3.71
  -1  -3   4   48.93    3.63
   1  -3  -4   59.78    4.71
  -1   3   4   61.78    4.81
  -1  -3   4   47.22    4.02
  -1  -3   3   37.93    3.04
   1   3  -3   38.70    2.62
  -1   3   3   34.91    3.27
   1  -3  -3   35.04    3.14
   1   3  -3   31.84    2.95
  -1  -3   3   42.89    3.40
  -1  -3   3   34.16    2.50
   1   3  -2  802.30   12.52
  -1  -3   2  791.63   12.06
   1   3  -2  814.36    8.78
  -1   3   2  800.44   12.12
   1   3  -2  781.20   12.25
  -1  -3   2  803.79    8.65
   1  -3  -2  769.16   11.60
  -1  -3   2  814.86   12.05
   1   3  -1  154.27    4.90
   1   3  -1  150.03    4.86
   1   3  -1  148.70    5.10
   1  -3  -1  160.10    4.35
   1   3  -1  144.50    2.78
  -1  -3   1  165.57    4.96
   1   3  -1  146.69    2.89
   1  -3  -1  157.86    4.91
  -1   3   1  151.63    4.23
  -1  -3   1  147.06    4.76
  -1   3   0   95.23    3.68
  -1   3   0   95.87    3.69
   1  -3   0   86.47    3.83
   1   3   0   93.71    3.50
   1  -3   0   93.31    3.69
   1   3   0   94.69    2.75
   1  -3   0   94.12    2.44
   1   3   0   84.47    3.82
  -1  -3   0   92.95    3.51
  -1   3   0   87.98    2.46
   1   3   0   95.70    3.85
  -1  -3   0   88.72    2.62
   1   3   1 1928.99   14.83
  -1  -3  -1 1968.99   15.89
   1   3   1 1949.74   14.35
   1  -3   1 1949.59   17.33
  -1   3  -1 1978.41   17.01
  -1   3  -1 1976.18    9.50
  -1   3  -1 1891.06   17.48
   1  -3   1 1913.35   17.61
   1   3   1 1966.36   15.97
  -1  -3  -1 1963.88   14.85
  -1   3  -1 1870.44   17.71
  -1  -3  -1 1964.56   14.15
   1   3   2  240.65    6.91
   1  -3   2  235.28    6.36
  -1   3  -2  246.58    6.82
   1  -3   2  232.34    4.91
   1  -3   2  245.70    6.83
  -1  -3  -2  232.18    6.94
  -1  -3  -2  242.29    4.78
   1  -3   2  265.89    7.64
  -1   3  -2  237.79    6.30
   1   3   2  244.71    4.59
  -1   3  -2  237.88    4.95
   1   3   2  243.08    4.83
   1  -3   3  483.40    9.86
   1  -3   3  486.98   11.14
  -1   3  -3  463.81    9.20
   1   3   3  472.21   11.17
  -1  -3  -3  458.94   11.20
   1   3   3  475.78    5.58
  -1   3  -3  488.45    9.04
   1  -3   3  485.91    9.62
   1  -3   3  481.35    8.97
  -1   3  -3  487.17   10.09
   1  -3   4  269.76    7.66
   1  -3   4  270.69    7.94
   1   3   4  249.39    9.32
  -1   3  -4  265.45    8.03
  -1  -3  -4  279.46   10.01
  -1   3  -4  240.15    7.56
  -1   3  -4  269.66    7.41
  -1   3  -5  173.98    6.71
   1  -3   5  167.93    6.51
   1  -3   5  166.01    7.38
   1   3   5  154.50    8.25
  -1   3  -5  184.18    7.81
  -1  -3  -5  167.71    8.76
   1  -3   6  486.66   13.93
  -1   3  -6  523.75   14.43
   1   3   6  505.98   16.33
  -1   3  -6  499.98   11.81
   1  -3   6  498.77   11.47
   1  -3   7   13.26    3.46
  -1   3  -7    6.91    2.08
   1   3   8   20.11    4.72
   1  -3   8   29.70    5.16
   1  -3   9   50.88    6.88
  -1  -4   9    9.09    4.33
  -1  -4   8   21.25    3.58
  -1  -4   8   11.26    3.63
  -1   4   8   29.23    5.70
  -1  -4   8   24.03    4.43
  -1   4   7    2.27    3.25
  -1  -4   7    1.40    2.45
  -1  -4   7    1.56    1.88
  -1  -4   7    5.85    3.39
  -1  -4   6  596.91   14.65
  -1  -4   6  585.50   16.57
   1   4  -6  593.82   14.99
   1   4  -6  625.47   15.17
   1  -4  -6  612.08   10.41
  -1   4   6  597.44   17.65
  -1  -4   6  582.68   14.57
  -1  -4   5  261.60    8.63
  -1  -4   5  255.48   10.29
   1  -4  -5  257.16    6.90
  -1  -4   5  246.47    8.96
   1   4  -5  259.14    8.65
   1  -4  -5  252.14   10.45
  -1   4   5  247.54   10.59
   1   4  -5  242.21    9.18
  -1  -4   4  297.56    9.74
   1   4  -4  285.02    7.81
  -1  -4   4  275.38    7.54
   1  -4  -4  292.50   10.03
   1  -4  -4  279.82    7.32
  -1  -4   4  301.19    9.23
  -1   4   4  269.32    9.80
   1   4  -4  275.81    9.22
   1   4  -3   77.00    3.47
  -1   4   3   77.03    4.83
   1   4  -3   79.73    4.84
   1  -4  -3   78.65    4.83
  -1  -4   3   72.77    3.27
  -1  -4   3   87.55    5.11
  -1  -4   3   72.84    4.51
   1  -4  -3   74.80    3.86
   1  -4  -2   57.08    3.52
  -1  -4   2   60.40    2.31
  -1  -4   2   52.59    3.65
   1   4  -2   57.75    3.94
   1   4  -2   59.14    3.81
   1   4  -2   58.39    3.92
   1  -4  -2   57.63    3.41
   1   4  -2   55.53    2.18
  -1   4   2   58.26    3.72
  -1  -4   2   58.20    3.83
   1   4  -1   60.16    1.72
  -1   4   1   54.72    3.12
   1   4  -1   61.15    1.67
  -1  -4   1   59.47    3.65
   1  -4  -1   61.21    3.46
   1  -4  -1   59.80    2.84
   1   4  -1   61.06    3.60
   1   4  -1   62.57    3.61
   1   4  -1   58.80    3.72
  -1   4   1   60.21    2.92
  -1  -4   0 1850.12   12.00
  -1   4   0 1824.51   18.30
   1   4   0 1813.05   12.34
   1  -4   0 1823.86   11.12
   1  -4   0 1795.76   18.97
  -1  -4   0 1844.52   18.32
  -1   4   0 1835.31   19.20
   1   4   0 1834.58   18.57
  -1   4   0 1806.96   18.17
  -1   4   0 1796.34   11.27
   1   4   0 1832.31   17.46
  -1  -4   0 1814.59   17.40
   1   4   0 1852.95   18.98
   1  -4   1 2765.23    9.81
  -1  -4  -1 2807.95   20.17
  -1  -4  -1 2852.15   21.54
  -1  -4  -1 2867.40   20.18
   1   4   1 2776.65   21.31
  -1   4  -1 2799.99   24.24
   1  -4   1 2857.26   24.12
  -1   4  -1 2843.29   23.40
   1   4   1 2815.43   19.91
   1   4   1 2773.67   20.68
  -1   4  -1 2833.91   24.69
   1   4   2   21.55    1.85
  -1  -4  -2   17.85    1.85
   1  -4   2   17.53    2.26
   1   4   2   20.48    1.89
  -1   4  -2   18.21    2.41
  -1   4  -2   21.17    1.43
  -1   4  -2   16.96    2.16
   1  -4   2   25.20    1.58
   1  -4   2   25.19    2.81
  -1  -4  -2   23.36    2.61
   1   4   2   23.19    2.63
   1  -4   2   21.79    2.75
  -1   4  -3  328.73    8.69
   1   4   3  315.89    9.47
  -1   4  -3  317.12    6.97
  -1  -4  -3  309.63    9.54
  -1   4  -3  317.33    9.08
   1  -4   3  307.41    8.90
  -1  -4  -3  317.09    6.13
   1  -4   3  322.04    9.77
   1  -4   3  317.72    6.69
   1  -4   3  325.92    8.81
   1   4   3  333.91    6.07
  -1   4  -4  382.24   10.47
   1  -4   4  376.16   11.59
   1   4   4  396.37    5.75
   1   4   4  385.12   11.78
  -1  -4  -4  395.99   12.05
   1  -4   4  394.18   10.26
  -1   4  -4  404.96    9.52
   1  -4   4  410.76    9.45
  -1   4  -4  404.05   10.07
   1  -4   5  144.22    6.56
   1   4   5  154.09    8.61
   1  -4   5  137.25    8.12
   1  -4   5  148.05    6.70
  -1   4  -5  169.90    7.20
  -1   4  -5  160.10    7.17
  -1  -4  -5  141.54    8.11
   1   4   6    1.86    2.52
  -1   4  -6    3.53    2.02
  -1   4  -6    2.34    2.31
   1  -4   6   -2.98    2.40
   1  -4   6    2.20    2.80
   1  -4   6    0.02    1.80
   1   4   7    1.20    3.03
  -1   4  -7    0.84    2.03
   1  -4   7   -2.35    3.08
   1  -4   7   -0.34    2.51
   1  -4   8   46.41    5.69
   1  -4   8   50.00    6.64
   1   4   8   51.57    7.03
   1  -4   9    6.65    4.13
  -1   5   8   18.08    5.08
  -1  -5   8   20.20    3.90
  -1  -5   8   17.48    4.50
  -1  -5   8   25.54    4.53
  -1  -5   7   -5.34    3.12
  -1  -5   7    1.64    2.28
  -1   5   7    0.33    2.96
  -1  -5   7    5.54    2.84
  -1   5   6   19.31    4.18
  -1   5   6   20.12    2.32
   1   5  -6   23.11    3.40
  -1  -5   6   22.50    3.27
   1  -5  -6   25.13    2.56
  -1  -5   6   29.09    4.51
  -1  -5   6   18.60    3.23
   1   5  -5    9.49    2.78
  -1   5   5   17.23    3.55
  -1  -5   5   23.63    3.61
  -1  -5   5   17.18    2.59
   1  -5  -5   11.73    2.03
   1   5  -5   14.56    2.65
  -1  -5   5   19.05    3.55
  -1   5   5   15.20    2.12
  -1  -5   4  145.06    7.11
   1   5  -4  145.95    5.39
  -1  -5   4  138.48    7.31
   1  -5  -4  129.92    5.44
  -1  -5   4  135.33    5.16
   1  -5  -4  155.34    7.66
  -1   5   4  147.69    5.57
   1   5  -4  148.86    7.56
  -1   5   4  123.29    7.00
   1   5  -3    8.49    2.23
  -1   5   3    5.67    1.50
  -1   5   3   12.74    2.65
  -1  -5   3    8.15    2.32
  -1  -5   3    7.83    2.31
  -1  -5   3    8.75    1.33
   1  -5  -3   10.67    2.16
   1  -5  -3    5.56    2.02
   1   5  -3    6.41    1.24
   1   5  -2 1226.41    7.80
  -1  -5   2 1219.22   18.18
   1  -5  -2 1220.58   16.25
   1  -5  -2 1195.88   16.72
  -1   5   2 1217.34   15.96
   1   5  -2 1208.74   17.82
   1   5  -2 1207.16    7.98
   1   5  -2 1209.12   18.77
  -1   5   2 1215.45   16.01
   1   5  -2 1199.93   18.32
  -1  -5   2 1196.15   17.83
  -1  -5   1  571.18   11.66
  -1   5   1  575.67   11.16
   1   5  -1  594.70   11.75
  -1  -5   1  587.40   12.27
   1   5  -1  584.83   12.10
   1  -5  -1  563.45    9.09
  -1   5   1  588.30   11.95
   1   5  -1  597.70   12.62
  -1   5   1  589.70    9.11
   1  -5  -1  556.32   11.72
  -1   5   0  403.33    9.51
  -1  -5   0  386.70    9.18
   1  -5   0  406.80    5.63
   1   5   0  414.22   10.03
  -1  -5   0  393.91    5.83
  -1  -5   0  403.51    9.85
   1   5   0  400.27    5.97
  -1   5   0  412.57    9.86
  -1   5   0  406.91   10.26
   1   5   0  398.38    9.30
   1   5   0  393.99    9.64
  -1   5   0  397.21    5.57
   1  -5   0  383.61    9.83
  -1  -5  -1   34.58    2.93
  -1  -5  -1   39.42    2.62
  -1   5  -1   42.17    3.44
   1   5   1   33.86    2.92
  -1  -5  -1   29.38    2.69
   1  -5   1   37.55    3.37
  -1   5  -1   36.35    3.41
   1   5   1   46.88    3.15
   1  -5   1   35.68    3.28
  -1   5  -1   39.73    3.33
   1   5   1   36.70    2.62
   1  -5   2   26.90    1.14
   1   5   2   30.47    2.51
  -1   5  -2   28.21    3.23
   1   5   2   18.92    2.46
   1   5   2   27.54    2.53
  -1  -5  -2   23.61    2.38
  -1   5  -2   28.57    3.00
   1  -5   2   26.14    3.11
  -1   5  -2   28.31    1.13
   1  -5   2   28.87    3.36
   1  -5   2   30.61    3.13
  -1  -5  -2   30.63    3.11
  -1   5  -2   27.04    3.06
   1   5   3  119.77    6.13
  -1   5  -3  120.91    5.96
  -1  -5  -3  111.64    4.43
  -1  -5  -3  123.35    6.26
  -1   5  -3  112.95    3.75
   1   5   3  117.88    4.35
   1  -5   3  111.05    3.68
   1  -5   3  109.50    5.83
   1  -5   3  117.71    6.48
   1  -5   3  116.29    6.24
  -1   5  -3  106.83    5.91
  -1  -5  -4   63.34    3.03
  -1   5  -4   74.24    3.98
   1  -5   4   71.34    4.92
  -1   5  -4   73.95    4.89
   1  -5   4   71.99    3.93
  -1  -5  -4   73.93    5.86
   1  -5   4   72.86    5.74
   1   5   4   65.50    3.06
  -1   5  -4   73.52    5.29
   1   5   4   80.83    5.86
   1  -5   5  923.19   20.75
  -1   5  -5  952.98   15.93
   1   5   5  929.95   20.99
   1  -5   5  936.03   15.65
   1   5   5  910.59    8.97
   1  -5   5  891.68   17.57
  -1   5  -5  907.68   18.31
  -1   5  -6    2.33    2.06
   1  -5   6    4.32    2.12
   1   5   6    0.22    3.08
   1  -5   6    6.31    2.36
   1  -5   6    4.77    2.49
  -1   5  -6    7.18    2.54
   1   5   7   24.39    5.08
   1  -5   7   37.34    4.55
   1  -5   7   31.70    5.33
   1   5   8    2.85    3.81
   1  -5   8    2.77    3.89
   1  -5   8    3.14    3.09
  -1   6   8    5.10    4.41
  -1  -6   8    2.40    3.61
  -1  -6   8    0.94    2.67
  -1  -6   7   28.03    4.37
  -1  -6   7   18.87    4.44
  -1   6   7   31.66    5.62
  -1  -6   7   21.54    3.51
  -1   6   6   61.95    6.43
   1   6  -6   65.87    4.90
  -1  -6   6   57.81    6.03
  -1  -6   6   68.25    5.97
  -1   6   6   49.17    3.64
   1  -6  -6   63.58    4.02
  -1  -6   6   63.96    4.68
  -1  -6   5  685.02   17.04
  -1  -6   5  686.53   12.64
  -1  -6   5  684.76   18.12
   1   6  -5  693.96   12.81
  -1   6   5  686.63   13.05
  -1   6   5  676.67   17.96
   1  -6  -5  664.03   12.89
   1  -6  -4  323.18    9.26
  -1  -6   4  315.02    7.11
   1   6  -4  293.08   11.24
   1   6  -4  317.61    7.26
  -1  -6   4  320.86   11.45
  -1   6   4  342.08   11.63
   1  -6  -4  330.58   11.61
  -1  -6   4  337.20   11.36
  -1   6   4  337.70    9.23
  -1   6   3  141.57    6.78
  -1  -6   3  158.80    7.50
  -1  -6   3  141.76    7.37
   1  -6  -3  151.64    6.57
   1   6  -3  140.59    3.43
  -1   6   3  148.27    6.19
   1  -6  -3  147.08    6.97
   1   6  -3  136.58    7.58
   1   6  -3  141.02    3.27
   1   6  -3  157.36    7.90
  -1  -6   2  327.50   10.20
   1   6  -2  355.87   11.28
   1  -6  -2  319.95    8.71
   1  -6  -2  333.35    9.74
  -1   6   2  335.23    9.20
  -1   6   2  363.80    9.10
   1   6  -2  354.77   10.98
   1   6  -2  339.87   10.34
  -1  -6   2  329.99   10.39
   1   6  -1  544.29   13.01
  -1  -6   1  502.99   11.92
  -1   6   1  510.49   11.44
   1   6  -1  512.69   12.17
   1  -6  -1  502.94    8.98
   1   6  -1  528.44   12.67
   1  -6  -1  482.45   11.90
  -1   6   1  504.43    8.79
  -1   6   1  513.15   12.23
  -1  -6   0  119.26    6.04
  -1   6   0  112.85    5.73
   1   6   0  108.98    3.19
  -1  -6   0  114.53    5.64
   1   6   0  111.73    5.93
   1  -6   0  116.82    6.15
  -1   6   0  118.39    6.17
  -1  -6   0  109.00    3.21
  -1   6   0  111.55    5.81
  -1   6   0  110.21    3.07
   1   6   0  102.59    5.40
   1  -6   0  117.42    3.19
   1   6   0  116.58    5.93
  -1   6  -1  220.73    8.24
  -1   6  -1  209.01    8.25
   1   6   1  203.04    8.14
  -1   6  -1  214.73    8.05
  -1  -6  -1  215.04    7.57
   1  -6   1  221.68    8.55
  -1  -6  -1  200.59    7.09
   1   6   1  223.47    6.06
   1  -6   1  202.65    8.08
   1   6   1  220.50    7.44
  -1  -6  -1  205.96    6.06
   1   6   1  206.80    7.46
   1  -6   2  460.23   12.44
  -1  -6  -2  465.64   10.87
   1   6   2  473.30   10.57
   1  -6   2  476.26   12.16
  -1   6  -2  485.31   12.71
   1   6   2  461.14   10.26
  -1   6  -2  458.24   12.59
   1   6   2  481.56   10.93
   1  -6   2  461.89   12.53
  -1   6  -2  471.62   11.98
  -1  -6  -2  478.06   10.79
   1  -6   3 1047.41   19.76
  -1   6  -3 1094.75   19.81
  -1   6  -3 1033.25    8.19
  -1   6  -3 1059.93   18.57
  -1  -6  -3 1062.23   15.22
  -1  -6  -3 1099.44   19.32
   1  -6   3 1003.48   19.07
   1   6   3 1049.56   14.67
   1   6   3 1033.16   17.95
   1  -6   3 1044.48   18.75
   1   6   4   84.02    6.26
  -1   6  -4   80.99    5.65
   1  -6   4   79.54    3.73
   1  -6   4   89.14    5.89
   1   6   4   81.51    4.03
   1  -6   4   86.28    6.47
  -1  -6  -4   85.09    6.44
  -1   6  -4   85.71    3.85
  -1  -6  -4   89.01    4.22
  -1   6  -4   89.61    6.16
   1  -6   5   91.64    6.14
   1  -6   5   91.99    7.25
   1   6   5   91.72    7.04
   1   6   5   84.64    3.60
  -1   6  -5   91.91    4.85
   1  -6   5   94.59    4.86
   1  -6   6    8.12    2.18
   1   6   6   11.01    3.50
  -1   6  -6   12.73    2.67
   1  -6   6    9.48    2.76
   1  -6   6   16.05    3.90
   1  -6   7   10.71    2.91
   1   6   7   14.90    4.38
   1  -6   7   13.69    4.08
  -1  -7   8    0.70    3.04
  -1   7   7    5.54    3.79
  -1  -7   7    4.69    3.73
  -1  -7   7    3.03    2.66
  -1  -7   6   14.51    3.85
  -1  -7   6   15.82    3.72
  -1  -7   6   13.61    2.41
   1  -7  -6   12.12    2.29
  -1   7   6   16.51    4.31
  -1  -7   5   12.78    3.57
  -1  -7   5   11.09    1.87
  -1   7   5   14.64    2.63
   1  -7  -5    7.57    2.18
  -1   7   5   11.68    3.51
   1   7  -5   10.87    1.97
  -1  -7   5    9.27    2.87
  -1   7   4  193.35    7.62
  -1  -7   4  193.99    9.30
  -1  -7   4  189.30    9.54
   1  -7  -4  195.87    7.73
   1  -7  -4  197.11    9.46
  -1   7   4  196.12    9.10
   1   7  -4  193.37    4.39
   1   7  -4  198.71    4.36
  -1   7   3   69.77    4.96
  -1  -7   3   75.91    5.99
  -1   7   3   69.62    4.66
  -1  -7   3   74.87    5.67
   1  -7  -3   66.23    5.04
   1  -7  -3   68.48    4.93
  -1   7   2  125.49    6.30
   1   7  -2  127.64    6.93
  -1  -7   2  123.09    7.12
  -1  -7   2  130.76    7.04
   1  -7  -2  130.79    6.90
  -1   7   2  124.10    6.93
   1  -7  -2  138.23    6.10
   1   7  -2  116.90    7.12
  -1   7   2  122.45    5.56
   1   7  -2  121.13    7.35
  -1   7   1   95.26    5.67
  -1   7   1   90.97    5.77
   1   7  -1   93.85    6.14
  -1   7   1   87.15    3.86
   1   7  -1   90.40    5.70
   1  -7  -1   85.47    5.81
  -1  -7   1   85.44    5.60
   1  -7  -1   96.92    4.26
   1   7  -1   93.43    6.17
  -1   7   0  300.13   10.15
   1   7   0  333.45   10.37
  -1  -7   0  314.94    9.91
  -1  -7   0  308.41    5.26
   1   7   0  318.94   10.78
  -1   7   0  309.17   10.14
   1   7   0  319.54   10.56
  -1   7   0  300.80    4.84
  -1  -7   0  309.76   10.55
   1  -7   0  311.61    5.01
   1   7   0  308.56    5.34
   1  -7   0  304.26   10.60
  -1   7   0  320.82   10.86
  -1   7  -1   92.33    6.21
  -1  -7  -1   82.70    5.11
   1   7   1   90.58    6.05
  -1   7  -1   92.86    5.93
   1   7   1   77.43    5.08
   1   7   1   86.06    4.02
   1   7   1   76.87    5.16
  -1  -7  -1   93.18    5.72
  -1   7  -1   82.97    5.58
   1  -7   1   99.32    6.56
   1  -7   1   74.76    5.58
  -1  -7  -1   85.05    4.16
   1   7   2  142.43    6.47
  -1  -7  -2  134.07    6.44
   1   7   2  122.51    5.78
   1  -7   2  131.65    7.40
  -1  -7  -2  139.69    6.31
  -1   7  -2  131.65    7.53
  -1   7  -2  140.57    7.24
   1  -7   2  136.66    7.69
   1   7   2  138.07    6.59
  -1   7  -2  128.66    7.31
   1   7   3    8.08    2.75
  -1  -7  -3    1.63    2.27
   1  -7   3    6.21    2.64
   1   7   3    0.35    1.49
   1  -7   3    1.56    2.18
  -1  -7  -3    2.74    1.70
   1  -7   4  212.39    9.53
   1  -7   4  188.19    9.70
  -1   7  -4  194.31    4.03
   1  -7   4  200.81    4.21
  -1  -7  -4  186.49    9.16
   1   7   4  185.75    9.02
  -1  -7  -4  190.67    6.89
   1   7   4  187.94    6.73
   1  -7   5    3.87    2.30
   1   7   5    7.76    3.29
   1  -7   5    3.06    2.91
   1   7   5    2.47    1.44
  -1   7  -5    4.24    1.51
   1  -7   5    2.48    1.26
   1  -7   6  113.95    8.66
   1   7   6  117.39    8.87
   1  -7   6  122.43    5.84
   1   7   7    2.20    4.11
   1  -7   7    2.05    3.20
  -1   8   7    9.36    4.38
  -1  -8   7   15.82    4.65
  -1  -8   7   14.04    4.04
  -1   8   6  139.90    9.61
  -1  -8   6  127.14    9.01
   1  -8  -6  129.85    6.58
  -1  -8   6  134.21    9.62
  -1  -8   5  347.72   14.36
  -1   8   5  325.49   10.67
  -1   8   5  362.68   13.76
  -1  -8   5  340.96   13.59
   1  -8  -5  367.26   11.21
  -1   8   4  378.90   12.67
  -1  -8   4  399.73   14.52
   1  -8  -4  376.50   11.91
  -1   8   4  370.27   11.45
  -1  -8   3    2.26    2.31
  -1   8   3    1.14    1.81
   1  -8  -3    2.96    2.35
  -1  -8   3    1.27    2.50
   1  -8  -3    4.79    2.26
  -1   8   3    4.06    2.10
   1  -8  -2   22.07    3.51
  -1  -8   2   20.97    3.50
   1  -8  -2   17.84    2.69
  -1   8   2   22.05    3.24
  -1   8   2   17.77    2.65
  -1   8   1  328.25   11.60
  -1  -8   1  326.74   11.49
   1  -8  -1  354.19   12.09
   1  -8  -1  357.08    8.03
  -1   8   1  322.53   11.04
  -1   8   1  322.71    7.47
  -1  -8   0   24.77    3.55
  -1  -8   0   23.31    1.51
   1   8   0   25.79    1.57
   1  -8   0   25.31    1.31
   1   8   0   23.18    3.32
   1  -8   0   22.57    3.76
  -1   8   0   23.59    3.67
   1   8   0   21.88    3.52
  -1   8   0   21.31    3.37
   1  -8   0   25.16    1.39
   1  -8   1  338.91   12.38
   1   8   1  318.86   10.76
  -1  -8  -1  347.22    8.15
   1   8   1  352.93   11.50
   1   8   1  334.32    7.90
  -1  -8  -1  342.57   11.55
  -1  -8  -2    3.17    2.04
   1   8   2    1.65    2.34
   1   8   2    2.52    1.81
   1   8   2    1.19    1.96
   1  -8   2   -2.55    2.47
  -1  -8  -2    1.72    1.69
   1  -8   2    5.42    2.95
   1   8   3  406.52   11.22
   1   8   3  410.93   11.88
   1  -8   3  405.21   14.13
  -1  -8  -3  402.35   11.41
   1  -8   3  436.63   14.64
  -1  -8  -3  387.45   12.16
   1  -8   4  437.06   15.46
   1   8   4  418.85   11.02
   1   8   4  427.70   13.78
   1  -8   5    6.12    3.30
   1   8   5    1.16    2.56
   1  -8   6   -1.24    3.32
   1   8   6    3.79    3.34
   1   8   7   -2.65    3.73
  -1   9   7    1.93    4.00
  -1  -9   6   -1.04    3.30
  -1  -9   6   -0.59    2.88
  -1   9   6    2.58    3.22
  -1  -9   5   55.74    6.22
   1  -9  -5   66.84    5.46
  -1  -9   5   63.20    7.11
  -1   9   5   60.60    6.19
   1  -9  -4    8.45    2.81
  -1  -9   4   10.36    3.85
  -1  -9   4    5.74    2.68
  -1   9   4    4.06    2.45
  -1  -9   3  230.36   11.47
  -1  -9   3  223.74   10.94
  -1   9   3  210.37    8.62
   1  -9  -3  237.93   10.35
   1  -9  -3  246.37    9.72
   1  -9  -2   65.95    5.78
  -1   9   2   48.46    3.74
  -1  -9   2   60.64    5.84
   1  -9  -2   52.85    4.15
  -1   9   1  314.80    7.28
   1  -9  -1  326.01    7.67
   1  -9  -1  324.28   12.50
  -1  -9   1  332.90   12.43
   1  -9   0    9.24    3.27
  -1  -9   0    6.43    2.67
   1   9   1  174.49    5.57
   1  -9   1  170.79    9.50
  -1  -9  -1  176.96    5.79
   1   9   2   35.51    3.50
   1  -9   2   37.80    5.04
   1  -9   2   36.59    4.96
  -1  -9  -2   31.97    3.54
  -1  -9  -3    2.79    2.45
   1   9   3    2.59    2.23
   1  -9   3   -0.41    2.49
   1   9   3    0.52    2.02
   1  -9   3    4.28    2.90
   1   9   4    4.45    2.55
   1   9   4    0.38    1.93
   1  -9   4    5.62    2.96
   1  -9   5  423.42   17.04
   1   9   5  387.83   14.86
   1  -9   6   54.39    7.11
   1   9   6   63.85    7.15
  -1  10   6  104.15    8.94
  -1 -10   5  156.99   11.14
  -1  10   5  153.06    9.65
   1 -10  -5  144.16    8.15
  -1 -10   5  135.38    9.70
  -1 -10   4   51.51    6.28
  -1 -10   4   58.75    6.78
   1 -10  -4   57.02    5.69
  -1  10   4   58.35    5.53
   1 -10  -3    1.85    2.50
  -1 -10   3    1.02    2.42
  -1  10   3   -0.67    2.04
  -1 -10   2   80.84    7.01
   1 -10  -2   79.74    6.79
  -1  10   2   84.97    4.91
  -1  10   1   68.20    3.28
   1 -10  -1   68.53    3.49
   1 -10  -1   69.04    6.54
  -1 -10   1   81.52    6.64
   1 -10   0    3.14    2.46
  -1 -10  -1  128.54    4.71
   1  10   1  137.71    4.79
   1 -10   2  104.10    8.27
   1  10   2   88.94    5.20
   1  10   3   36.18    4.12
   1 -10   3   34.04    5.39
   1  10   4   70.97    6.23
   1 -10   4   74.12    7.74
   1  10   5   37.93    5.57
   1 -10   5   42.72    6.45
   1  10   6    2.43    3.75
  -1 -11   4  194.38   11.92
   1 -11  -4  200.31   10.80
  -1 -11   3   61.83    6.95
   1 -11  -3   62.27    6.24
   1 -11  -2    4.29    3.03
   1 -11  -1   12.66    3.58
   1 -11   0  347.49   15.03
   1 -11   1    4.94    2.96
   1 -11   2   79.46    7.66
   1 -11   4  194.13   12.42
   1 -12  -4   37.85    5.44
   1 -12  -3   10.38    3.96
   1 -12  -2  195.41   11.69
   1 -12  -1   89.91    8.34
   1 -12   0    0.16    2.97
   1 -12   1    0.80    3.22
  -2   0   9   -0.47    3.66
  -2   0   8    1.56    1.76
  -2   0   8    4.99    3.53
  -2   0   7    5.11    3.07
  -2   0   7    3.19    1.85
  -2   0   6  134.21    8.01
   2   0  -5    4.38    2.35
  -2   0   5    1.45    2.43
  -2   0   4 1034.07   17.02
   2   0  -4 1008.79   17.14
   2   0  -3    2.25    1.42
  -2   0   3   -1.03    1.48
  -2   0   2   97.68    4.11
   2   0  -2  102.33    4.15
  -2   0   1    2.03    1.54
   2   0  -1    2.34    1.41
  -2   0   0  369.54    5.93
   2   0   0  361.94    6.06
   2   0   1    7.52    1.79
  -2   0  -1   -0.49    1.12
   2   0   2 1086.17   14.14
  -2   0  -2 1055.58   13.76
   2   0   3    0.61    0.55
  -2   0  -3   -1.08    1.46
  -2   0  -3    0.41    0.51
   2   0   4 6932.65   45.52
  -2   0  -4 6849.39   46.17
  -2   0  -5    0.74    2.18
   2   0   5    2.67    2.47
   2   0   6   78.37    6.52
   2   0   7    3.74    2.81
   2   0   8    0.04    3.12
   2   0   9   -7.14    4.56
  -2  -1   9   57.72    7.30
  -2   1   9   43.49    6.66
  -2   1   8   25.56    5.24
  -2   1   8   23.55    2.78
  -2  -1   8   29.78    5.15
  -2  -1   8   26.45    3.38
   2   1  -7   31.40    3.53
  -2  -1   7   27.45    3.30
  -2  -1   7   31.93    4.67
  -2   1   7   42.82    5.61
  -2  -1   6  536.92   12.11
   2   1  -6  548.40   15.28
  -2  -1   6  555.47   15.49
  -2   1   6  536.54   15.70
  -2   1   5  599.94   15.08
   2  -1  -5  591.97   14.84
   2   1  -5  612.84   14.45
  -2  -1   5  607.81   14.39
   2   1  -4   16.23    2.60
   2  -1  -4   12.40    2.37
  -2  -1   4   18.22    2.76
  -2   1   4   16.92    2.84
   2   1  -3   69.70    3.99
  -2   1   3   68.86    4.22
  -2  -1   3   72.11    4.05
   2  -1  -3   66.22    4.07
   2   1  -2 1030.54   12.43
  -2  -1   2 1042.58   12.28
  -2   1   2 1017.19   13.08
   2  -1  -2 1039.79   13.26
  -2  -1   2 1052.07   10.44
  -2  -1   1 8587.55   22.70
  -2  -1   1 8557.07   30.85
   2  -1   0 3566.20   19.11
   2   1   0 3451.77   18.59
   2  -1   0 3409.22   13.30
  -2  -1   0 3516.44   18.54
   2  -1   0 3481.32   18.47
  -2   1  -1 6546.83   27.03
   2   1   1 6521.82   29.83
  -2   1  -2   61.05    2.48
   2   1   2   58.88    3.61
   2  -1   2   57.08    3.29
   2  -1   2   60.35    2.59
  -2   1  -2   57.20    3.28
   2   1   3 1036.63   16.13
  -2   1  -3 1007.26    9.93
   2  -1   3 1010.81   15.09
   2  -1   3  987.84   10.57
  -2  -1  -3 1022.97   16.20
  -2   1  -3 1037.82   15.17
  -2   1  -4  436.61    6.78
   2  -1   4  410.71   11.08
  -2  -1  -4  421.48   11.81
  -2   1  -5  190.77    8.66
   2  -1   5  191.91    8.45
  -2  -1  -5  176.35    8.67
   2   1   5  162.94    8.45
   2  -1   6    2.30    2.39
   2   1   6    5.84    2.92
   2   1   7    1.54    2.77
   2  -1   7    1.20    2.77
   2   1   8   31.63    5.53
   2  -1   8   37.53    5.85
   2  -1   9   39.62    6.70
  -2  -2   9   21.16    5.10
  -2  -2   9   10.74    4.22
  -2  -2   8    7.30    2.64
  -2   2   8   14.07    4.58
  -2  -2   8    9.38    3.71
  -2  -2   7  291.11   10.12
  -2   2   7  285.20   13.19
  -2  -2   7  297.06   12.41
   2   2  -7  279.89    9.97
  -2   2   6   -0.14    2.73
   2   2  -6    5.89    2.58
  -2  -2   6    1.86    1.75
  -2  -2   6    1.21    2.28
  -2  -2   5   68.76    4.57
  -2  -2   5   55.49    4.77
   2  -2  -5   65.83    5.46
  -2   2   5   60.72    5.22
   2   2  -5   57.90    4.80
   2  -2  -4   41.27    3.83
   2   2  -4   34.57    3.28
  -2   2   4   35.98    3.83
  -2  -2   4   40.21    3.56
  -2  -2   4   33.92    3.30
   2  -2  -3  365.61    9.42
  -2   2   3  368.63    9.55
  -2  -2   3  364.01    8.33
  -2  -2   3  350.02    8.03
   2   2  -3  353.81    8.36
  -2  -2   2 2140.25   17.36
   2  -2  -2 2157.66   19.64
  -2  -2   2 2084.91   16.79
  -2   2   2 2097.61   19.68
   2   2  -2 2123.46   17.31
   2   2  -1  148.04    4.06
  -2   2   1  147.15    4.61
   2  -2  -1  150.83    4.58
  -2  -2   1  151.79    4.12
   2   2  -1  145.96    4.15
   2   2  -1  145.27    3.99
   2  -2   0   65.64    2.70
  -2  -2   0   57.80    2.64
   2  -2   0   66.48    2.73
   2  -2   0   56.53    2.39
  -2   2   0   62.00    2.49
   2   2   0   64.35    2.88
  -2  -2  -1   28.17    2.21
   2  -2   1   23.71    1.85
  -2   2  -1   26.77    1.79
   2  -2   1   21.36    1.89
   2   2   1   21.23    2.13
   2  -2   1   25.61    2.18
  -2  -2  -2  406.47    4.64
  -2   2  -2  414.98    7.40
   2  -2   2  416.25    7.92
   2   2   2  404.21    4.93
   2   2   2  408.90    9.29
  -2   2  -2  426.07    7.96
   2  -2   2  399.62    7.88
  -2  -2  -2  416.88    9.31
   2   2   3  392.34   10.36
  -2   2  -3  372.10    7.35
   2  -2   3  365.51    8.81
  -2  -2  -3  369.66   10.12
   2  -2   3  369.50    7.84
  -2   2  -3  395.41    9.08
  -2   2  -4  143.12    5.18
  -2  -2  -4  159.94    7.69
  -2   2  -4  145.36    4.78
   2   2   4  153.79    7.37
   2  -2   4  145.15    6.51
   2  -2   4  144.56    5.09
  -2   2  -4  151.21    6.56
   2   2   5  422.50   13.53
  -2  -2  -5  435.10   13.71
  -2   2  -5  436.07   12.48
   2  -2   5  418.46   12.24
  -2   2  -5  456.37    9.46
   2  -2   6   15.22    3.37
   2   2   6   19.72    4.21
  -2   2  -6   14.87    3.30
   2   2   7   37.39    5.56
   2  -2   7   32.93    4.83
   2   2   8   -0.08    3.37
   2  -2   8   -1.54    3.25
   2  -2   9   18.42    4.90
  -2  -3   9   14.32    4.55
  -2  -3   9   12.60    4.33
  -2   3   8   25.24    5.67
  -2  -3   8   16.01    4.40
  -2  -3   8   19.57    3.50
  -2  -3   8   23.50    4.69
  -2  -3   7   55.90    5.77
   2   3  -7   45.97    4.73
  -2   3   7   49.51    6.00
  -2  -3   7   61.20    5.72
  -2  -3   7   57.72    5.08
  -2  -3   6   71.20    5.69
  -2   3   6   67.16    6.31
  -2  -3   6   59.17    4.93
   2   3  -6   50.88    4.56
   2   3  -6   56.91    5.01
  -2  -3   6   60.69    5.61
   2   3  -5  683.57   14.71
  -2  -3   5  619.06   13.79
   2   3  -5  656.41   14.34
  -2  -3   5  623.32   14.58
   2  -3  -5  644.69   16.43
  -2  -3   5  658.40   14.23
  -2   3   5  640.76   16.32
   2   3  -4  145.20    6.02
  -2  -3   4  149.25    6.15
   2  -3  -4  132.48    6.80
  -2  -3   4  152.48    6.53
  -2  -3   4  143.48    6.26
  -2   3   4  142.53    7.04
   2  -3  -3  752.16   14.08
  -2  -3   3  777.20   13.37
   2   3  -3  748.73   11.60
  -2  -3   3  787.81   13.25
  -2   3   3  751.12   13.96
  -2  -3   3  735.34   11.55
   2  -3  -2   16.83    2.19
  -2  -3   2   21.40    1.94
   2   3  -2   17.95    1.80
  -2  -3   2   21.17    2.43
  -2  -3   2   17.07    1.98
   2   3  -2   26.05    2.44
  -2   3   2   20.02    2.32
   2   3  -1   33.44    2.41
  -2  -3   1   23.34    2.28
  -2  -3   1   29.42    2.32
  -2   3   1   28.68    2.20
   2   3  -1   28.21    1.88
   2   3  -1   28.65    1.90
  -2   3   1   29.54    2.28
   2  -3  -1   29.11    2.23
   2   3   0  955.59   10.73
   2  -3   0 1015.04   13.62
  -2  -3   0 1000.16   11.84
   2  -3   0  978.73   11.64
  -2  -3   0  944.93   10.27
   2  -3   0  965.00   10.29
  -2   3   0  979.07   11.58
  -2  -3  -1  347.05    7.46
   2  -3   1  353.88    6.00
  -2  -3  -1  339.24    6.31
  -2   3  -1  336.29    5.67
   2  -3   1  353.85    7.60
  -2   3  -1  333.69    7.51
  -2   3  -1  332.05    7.51
   2   3   1  320.75    6.50
   2   3   1  331.73    7.47
   2  -3   1  336.02    7.81
   2   3   2  313.20    8.50
  -2   3  -2  303.54    6.40
  -2   3  -2  307.98    7.35
   2  -3   2  307.62    7.76
   2   3   2  311.41    5.61
  -2  -3  -2  320.48    5.29
   2  -3   2  327.76    8.29
   2  -3   2  300.81    6.61
  -2  -3  -2  317.18    8.44
   2   3   3  798.74   15.10
  -2   3  -3  777.83   12.11
   2  -3   3  773.34   12.36
   2  -3   3  782.15   15.01
  -2  -3  -3  774.68   15.14
   2  -3   3  839.96   13.55
  -2   3  -3  791.05   13.05
  -2   3  -3  795.91   12.34
  -2   3  -4 1161.01   15.33
   2   3   4 1147.76   20.31
   2  -3   4 1174.31   17.21
  -2  -3  -4 1186.13   20.78
   2  -3   4 1160.21   15.98
  -2   3  -4 1150.11   17.24
  -2   3  -5    8.93    2.38
  -2   3  -5    5.89    1.81
  -2   3  -5    4.39    1.64
  -2  -3  -5    1.03    2.31
   2   3   5    5.90    2.94
   2  -3   5    8.98    2.61
  -2   3  -6   50.14    4.89
   2   3   6   37.19    4.98
   2  -3   6   39.25    4.60
  -2   3  -6   43.18    3.75
   2  -3   7   12.48    3.70
   2   3   7    2.40    3.01
   2  -3   8  171.57   10.51
   2   3   8  164.19   11.38
   2  -3   9   18.74    5.12
  -2  -4   9    0.34    3.52
  -2  -4   9    1.97    3.58
  -2   4   8   26.28    5.38
  -2  -4   8   24.24    4.99
  -2  -4   8   29.93    4.99
  -2  -4   8   21.66    3.89
  -2  -4   7    5.39    2.21
  -2  -4   7    2.88    2.87
  -2  -4   7    4.60    2.52
  -2   4   7    0.84    2.84
  -2  -4   6  225.26    9.27
  -2  -4   6  204.52    9.05
  -2  -4   6  223.21   10.23
   2   4  -6  239.29    9.57
   2   4  -6  206.78    9.22
  -2   4   6  234.55   11.19
  -2  -4   5   39.74    4.57
  -2  -4   5   31.37    3.42
  -2  -4   5   37.51    4.04
  -2   4   5   34.43    4.56
   2   4  -5   35.48    3.69
   2   4  -5   38.89    4.18
  -2  -4   4  193.42    6.75
   2   4  -4  205.87    6.85
  -2   4   4  203.52    8.51
   2  -4  -4  204.24    8.59
  -2  -4   4  214.41    8.25
  -2  -4   4  216.62    8.15
   2   4  -4  191.55    8.09
   2  -4  -3  209.71    7.63
  -2  -4   3  201.67    5.88
  -2   4   3  198.17    7.66
  -2  -4   3  203.41    7.44
  -2  -4   3  203.92    7.38
   2   4  -3  197.54    5.73
   2   4  -3  196.18    7.80
   2   4  -2  326.96    6.25
   2   4  -2  336.62    8.77
   2  -4  -2  320.07    8.23
  -2  -4   2  325.39    8.75
  -2  -4   2  326.62    8.50
   2   4  -2  333.79    6.47
   2   4  -2  331.49    9.30
   2   4  -1  162.21    4.11
   2   4  -1  160.42    4.12
  -2   4   1  158.48    5.08
  -2  -4   1  169.34    6.06
   2  -4  -1  168.82    5.17
   2   4  -1  167.37    5.89
  -2   4   1  157.26    5.37
   2  -4  -1  168.48    6.32
   2   4  -1  163.20    6.12
   2   4   0  299.30    7.86
   2   4   0  296.94    7.98
  -2  -4   0  297.27    7.33
  -2   4   0  299.98    7.49
   2  -4   0  285.63    5.78
   2  -4   0  296.69    7.66
   2   4   0  288.87    6.18
  -2  -4   0  289.08    5.94
   2  -4   0  303.32    8.32
  -2  -4  -1  163.06    5.40
   2  -4   1  161.26    3.99
   2  -4   1  148.81    4.09
   2  -4   1  152.65    5.69
  -2  -4  -1  170.68    5.21
   2  -4   1  160.53    6.22
  -2   4  -1  159.53    5.91
   2   4   1  156.79    5.44
   2   4   1  162.76    5.44
  -2   4  -1  153.81    5.72
  -2  -4  -2  564.96   11.49
  -2   4  -2  560.43    7.99
   2  -4   2  573.61   11.93
  -2   4  -2  567.69   12.03
  -2  -4  -2  543.87    8.25
   2  -4   2  559.18    8.44
   2   4   2  530.27   11.57
  -2   4  -2  542.24   10.90
   2  -4   2  537.36   11.39
   2   4   2  544.15    8.86
  -2   4  -3  696.10   11.11
  -2   4  -3  704.97   12.86
  -2   4  -3  751.40   14.34
   2  -4   3  701.16   14.80
   2   4   3  702.24   14.67
   2  -4   3  699.20   11.12
   2  -4   3  742.30   13.87
  -2  -4  -3  714.10   15.10
   2   4   3  709.91    8.84
   2  -4   4    6.10    2.06
  -2   4  -4    2.95    1.87
  -2  -4  -4    4.45    2.34
  -2   4  -4    1.12    1.36
  -2   4  -4    5.13    1.84
   2  -4   4    1.11    1.63
   2  -4   4    1.53    2.29
  -2   4  -5   22.92    2.82
   2  -4   5   22.34    3.33
   2   4   5   10.39    3.30
  -2   4  -5   21.98    3.18
  -2   4  -5   19.03    2.98
   2  -4   5   15.70    3.48
   2   4   6  168.48    9.75
   2  -4   6  172.46   10.12
  -2   4  -6  166.78    7.60
   2  -4   6  173.67    8.41
  -2   4  -6  175.02    8.49
   2  -4   7   18.84    3.67
   2   4   7   19.21    4.64
   2  -4   7   14.23    4.43
   2  -4   8   -0.94    2.82
   2   4   8   -2.91    3.91
   2  -4   8   -2.57    3.95
   2  -4   9    1.41    3.79
  -2  -5   8   51.30    5.77
  -2   5   8   43.81    6.72
  -2  -5   8   51.81    6.48
  -2  -5   8   48.39    5.67
  -2  -5   7    2.62    2.30
   2  -5  -7   -0.95    1.48
  -2  -5   7   -0.29    2.20
  -2  -5   7    0.53    2.53
  -2   5   7    2.36    3.14
   2   5  -6   39.61    4.14
  -2  -5   6   36.85    4.51
  -2  -5   6   34.93    4.50
  -2   5   6   41.23    5.61
   2  -5  -6   45.45    3.81
  -2  -5   6   42.67    4.28
   2   5  -5  130.53    6.22
  -2  -5   5  119.63    7.11
  -2  -5   5  126.62    6.04
  -2   5   5  128.39    8.02
  -2  -5   5  143.66    7.84
   2   5  -5  122.20    7.30
   2  -5  -5  130.60    6.13
  -2  -5   4  213.09    6.71
  -2  -5   4  208.55    8.60
   2  -5  -4  194.60    8.81
   2  -5  -4  203.89    7.52
  -2  -5   4  204.67    8.57
   2   5  -4  204.54    6.63
  -2   5   4  216.01    9.15
   2   5  -4  194.23    8.69
  -2  -5   3  329.25    7.05
  -2  -5   3  341.15   10.21
  -2   5   3  331.36   10.00
   2  -5  -3  317.88    9.70
  -2  -5   3  322.62   10.04
   2   5  -3  337.77    7.16
   2   5  -3  334.86   10.78
   2   5  -3  313.42   10.28
   2  -5  -3  351.80    9.87
   2   5  -2  152.04    4.12
  -2  -5   2  161.09    6.91
   2   5  -2  152.97    6.67
  -2  -5   2  149.64    6.46
   2  -5  -2  145.00    5.85
  -2   5   2  156.77    6.05
   2   5  -2  142.39    6.78
   2   5  -2  149.19    4.01
   2  -5  -2  157.63    6.51
  -2   5   1  406.10    9.65
   2   5  -1  403.78    6.31
  -2   5   1  413.80    8.33
  -2  -5   1  430.40   10.36
   2  -5  -1  411.40    8.27
   2   5  -1  417.25   10.31
   2   5  -1  405.99    6.52
   2   5  -1  408.58   10.63
   2  -5  -1  393.62   10.28
  -2  -5   0 2443.57   17.55
  -2  -5   0 2424.94   23.21
   2  -5   0 2437.01   16.82
   2   5   0 2423.40   25.06
   2   5   0 2404.34   18.37
  -2   5   0 2427.11   23.67
   2   5   0 2402.73   24.57
   2  -5   0 2404.10   25.67
  -2   5   0 2438.46   24.16
  -2   5  -1  665.32   12.89
   2  -5   1  648.51   12.88
   2  -5   1  635.76    7.50
   2   5   1  663.05   11.27
   2  -5   1  640.47   13.48
  -2   5  -1  648.31   12.89
  -2  -5  -1  641.69   10.98
   2  -5   1  661.87    7.60
   2   5   1  648.71   11.41
   2   5   1  646.39   12.22
  -2  -5  -1  673.30   11.62
  -2  -5  -2   66.36    3.55
   2   5   2   56.59    4.07
   2  -5   2   56.66    4.32
  -2   5  -2   56.92    4.09
  -2   5  -2   64.38    2.56
   2  -5   2   65.96    2.77
   2   5   2   63.23    3.64
   2  -5   2   52.57    4.24
  -2  -5  -2   59.20    4.13
  -2   5  -2   64.86    4.66
  -2  -5  -3  152.09    7.37
  -2   5  -3  150.15    6.59
   2   5   3  162.94    7.50
  -2   5  -3  152.03    4.77
   2  -5   3  148.05    7.39
   2  -5   3  160.59    5.02
   2  -5   3  159.55    7.38
  -2   5  -3  154.37    7.30
   2   5   3  163.85    5.17
  -2   5  -4   53.08    3.70
   2  -5   4   54.54    3.68
  -2   5  -4   62.11    4.56
   2   5   4   48.64    4.94
   2  -5   4   53.91    5.08
   2  -5   4   51.71    4.65
  -2  -5  -4   49.56    4.92
  -2   5  -4   46.71    4.40
  -2   5  -5  742.01   14.56
  -2   5  -5  751.18   15.61
   2   5   5  710.92   18.54
   2  -5   5  744.15   18.83
   2  -5   5  720.99   14.43
  -2   5  -5  699.13   16.05
   2  -5   6    3.69    3.22
  -2   5  -6    2.31    2.21
   2  -5   6    1.12    2.00
  -2   5  -6    1.48    2.12
   2   5   6    2.10    2.83
   2   5   7  125.05    9.82
   2  -5   7  133.01    9.87
   2  -5   7  125.44    7.90
   2  -5   8    0.93    2.92
   2  -5   8    3.23    3.85
   2   5   8    3.95    3.88
  -2  -6   8   15.67    3.91
  -2  -6   8   11.51    4.29
  -2  -6   7   11.95    3.42
  -2  -6   7   16.25    3.44
  -2  -6   7    8.46    3.47
  -2   6   7   15.98    4.26
   2  -6  -6    6.96    2.08
  -2   6   6    3.81    1.96
  -2  -6   6    6.45    3.18
   2   6  -6   10.25    2.82
  -2  -6   6    6.83    2.34
  -2  -6   6    7.29    2.99
  -2   6   6    6.72    3.18
  -2  -6   5   75.11    6.25
  -2  -6   5   88.59    4.82
   2   6  -5   78.42    4.75
  -2   6   5   81.27    6.59
  -2  -6   5   79.85    6.13
   2  -6  -5   74.95    5.02
   2  -6  -4    0.26    1.80
  -2  -6   4    0.36    1.29
   2   6  -4    0.59    1.29
  -2  -6   4    2.15    2.43
   2  -6  -4   -0.23    2.38
  -2  -6   4    0.22    1.98
  -2   6   4    3.47    2.38
  -2  -6   3  826.29   17.21
   2   6  -3  826.96   17.64
   2   6  -3  798.14    9.90
  -2  -6   3  819.03   17.01
   2  -6  -3  848.05   16.43
   2   6  -3  814.49   18.03
   2   6  -3  816.76   10.04
  -2   6   3  793.71   15.86
   2  -6  -3  810.99   15.64
  -2   6   2  313.02    9.52
   2   6  -2  287.60    5.11
  -2   6   2  295.93    8.49
   2   6  -2  278.37    4.92
  -2   6   2  283.45    9.44
  -2  -6   2  296.74    9.90
   2   6  -2  282.27    9.67
   2  -6  -2  297.60    8.58
   2   6  -2  317.84   10.90
   2  -6  -2  281.51    9.35
  -2  -6   2  323.29   10.24
   2   6  -1  854.79    9.00
  -2   6   1  871.62   12.33
  -2   6   1  857.16   15.65
   2   6  -1  874.99    9.27
  -2   6   1  859.84   15.55
   2   6  -1  876.34   16.34
   2  -6  -1  873.38   12.37
  -2  -6   1  844.36   15.80
   2   6  -1  874.11   16.97
   2  -6  -1  836.12   16.48
   2  -6   0  144.67    4.20
   2   6   0  148.23    4.66
   2  -6   0  148.63    4.22
  -2  -6   0  141.62    6.22
  -2   6   0  140.30    6.39
   2   6   0  146.07    6.46
   2   6   0  143.32    6.90
  -2   6   0  129.26    6.34
   2   6   0  149.89    6.86
  -2  -6   0  148.72    4.55
   2  -6   0  133.14    6.72
   2   6   1  136.64    5.35
   2  -6   1  128.64    3.09
  -2  -6  -1  133.11    5.73
  -2   6  -1  132.78    6.57
   2  -6   1  124.90    6.43
  -2   6  -1  125.76    6.22
   2  -6   1  132.26    6.87
   2   6   1  126.34    5.99
  -2  -6  -1  122.00    5.11
   2   6   1  114.99    5.56
   2  -6   2   -1.01    2.03
   2   6   2    2.20    1.52
  -2  -6  -2    1.17    1.28
  -2   6  -2    3.92    2.13
   2   6   2    0.53    1.32
  -2  -6  -2    1.36    1.58
   2   6   2   -1.45    1.72
   2  -6   2    0.56    1.88
   2  -6   2    0.13    0.68
  -2   6  -2    0.88    1.85
  -2   6  -2    0.98    2.09
  -2  -6  -3   23.17    3.32
  -2   6  -3   30.38    2.00
   2  -6   3   33.76    2.23
   2   6   3   23.97    3.42
  -2   6  -3   26.52    3.44
   2  -6   3   35.29    4.25
   2  -6   3   28.59    3.90
  -2   6  -3   28.60    3.85
   2   6   3   30.81    2.91
  -2   6  -4   69.27    3.68
   2   6   4   82.32    6.14
  -2   6  -4   78.14    5.44
  -2  -6  -4   77.96    5.99
   2  -6   4   73.97    3.99
   2  -6   4   74.32    6.22
   2  -6   4   70.32    5.57
  -2   6  -4   76.93    5.96
  -2   6  -5  288.88    8.66
   2   6   5  270.81   11.79
   2  -6   5  279.59    8.45
   2  -6   5  258.79   11.66
   2  -6   6   20.52    3.17
   2   6   6   18.99    4.22
   2  -6   6   17.11    4.17
   2   6   7   60.51    7.28
   2  -6   7   63.07    7.41
   2  -6   7   60.58    5.40
  -2  -7   8   20.43    4.64
  -2  -7   7   17.56    3.99
  -2  -7   7   24.29    4.92
  -2   7   7   28.64    5.56
   2  -7  -6   -1.11    2.07
  -2  -7   6    1.88    2.79
  -2  -7   6    6.72    2.13
  -2  -7   6   -2.30    2.82
  -2   7   6    5.51    3.26
  -2   7   5    9.63    2.49
   2  -7  -5    1.98    1.82
  -2  -7   5   11.24    3.47
  -2  -7   5    6.59    1.73
   2   7  -5    4.95    1.75
  -2  -7   5    7.59    2.85
  -2   7   5    8.53    3.11
   2   7  -4  680.19    9.78
  -2  -7   4  710.67   17.95
  -2  -7   4  711.84   18.00
  -2   7   4  690.95   16.89
   2   7  -4  705.60    9.99
  -2   7   4  712.45   15.56
   2  -7  -4  646.28   16.58
   2  -7  -4  705.27   15.87
   2  -7  -3    2.67    1.95
   2  -7  -3    2.85    2.30
  -2   7   3    0.56    1.74
   2   7  -3    3.18    0.92
  -2  -7   3    1.71    2.09
   2   7  -3    2.51    0.86
  -2  -7   3    3.97    2.50
   2   7  -3    3.22    2.20
  -2   7   3    4.42    2.42
  -2   7   2  327.99   10.49
  -2   7   2  316.48    9.00
  -2  -7   2  317.82   11.04
  -2   7   2  316.25   10.59
   2  -7  -2  325.46    9.25
   2   7  -2  315.58   11.08
   2   7  -2  308.18   11.43
   2  -7  -2  306.29   10.67
   2   7  -1   67.84    5.44
  -2   7   1   73.78    5.25
  -2   7   1   67.75    3.77
   2   7  -1   70.46    2.37
  -2  -7   1   58.09    4.77
  -2   7   1   79.30    5.27
   2   7  -1   71.68    2.46
   2   7  -1   74.36    5.54
   2  -7  -1   71.99    3.93
   2  -7  -1   75.80    5.64
   2   7   0 2047.55   27.32
  -2  -7   0 2008.73   25.03
  -2   7   0 1975.14   25.75
   2  -7   0 2008.93   15.25
  -2   7   0 2007.15   25.96
   2   7   0 2019.49   16.80
   2  -7   0 2014.56   15.03
   2   7   0 2012.81   26.28
   2  -7   0 1995.79   27.20
  -2  -7   0 2009.93   16.45
   2   7   0 2023.26   25.61
  -2   7  -1  164.30    7.70
  -2  -7  -1  158.78    5.94
   2   7   1  171.15    7.33
  -2  -7  -1  155.29    6.96
   2   7   1  148.86    7.71
   2   7   1  153.96    5.84
  -2   7  -1  164.38    7.81
   2  -7   1  173.62    8.20
   2  -7   1  162.14    8.32
   2   7   1  164.56    7.48
   2  -7   2   11.54    2.89
   2   7   2    7.38    2.19
  -2   7  -2    6.40    2.46
  -2  -7  -2    6.89    2.09
  -2   7  -2    8.58    2.45
   2   7   2    7.04    2.12
  -2  -7  -2    8.47    2.38
   2   7   2    9.20    2.48
  -2   7  -2    6.56    2.45
   2  -7   2    7.43    2.55
   2   7   3   25.76    3.67
   2  -7   3   25.42    4.00
   2  -7   3   22.65    1.22
  -2  -7  -3   25.64    3.77
   2   7   3   27.03    2.99
   2  -7   3   25.76    1.26
   2  -7   3   27.15    3.98
   2   7   3   32.60    3.44
  -2   7  -4  501.44    7.72
   2   7   4  486.90   14.68
   2  -7   4  474.60   15.52
   2  -7   4  483.27   15.03
   2  -7   5    4.48    1.53
   2  -7   5    8.64    3.32
   2   7   5    8.25    2.92
   2  -7   6   14.76    2.50
   2   7   6   15.01    3.94
   2  -7   6   14.70    4.20
   2   7   7    5.22    3.89
   2  -7   7   -3.44    3.88
  -2  -8   7    5.27    4.00
  -2   8   7   -2.53    3.48
  -2  -8   7    1.42    3.00
   2  -8  -6   19.34    3.26
  -2  -8   6   27.41    4.71
  -2  -8   6   23.85    4.46
  -2   8   6   20.66    4.52
   2  -8  -5    0.66    2.15
  -2  -8   5    3.57    2.68
  -2   8   5    2.10    2.25
  -2  -8   5    4.08    2.89
  -2   8   5    0.18    2.77
  -2   8   4   38.33    4.23
  -2  -8   4   41.21    5.10
   2  -8  -4   40.53    4.51
  -2   8   4   43.69    4.68
  -2  -8   4   44.18    5.20
  -2  -8   3  275.90   11.66
  -2   8   3  277.75   10.38
  -2   8   3  271.29    9.70
   2  -8  -3  283.66   10.28
  -2  -8   3  285.31   11.92
   2  -8  -3  280.50   10.80
  -2   8   2  988.04   19.51
   2  -8  -2 1038.36   20.95
   2  -8  -2 1127.54   17.57
  -2  -8   2 1055.96   21.58
  -2   8   2 1076.03   16.78
   2  -8  -1   11.49    3.17
  -2   8   1   13.23    2.33
  -2   8   1    9.61    2.53
  -2  -8   1   10.22    2.74
   2  -8  -1   12.38    2.09
  -2   8   1    7.32    2.59
  -2  -8   0   49.18    4.54
   2  -8   0   58.69    5.69
   2  -8   0   53.52    2.55
   2   8   0   42.04    4.45
  -2  -8   0   48.05    2.67
   2   8   0   53.19    2.82
  -2   8   0   47.80    4.62
   2   8   0   47.83    4.81
   2  -8   1   20.36    3.72
   2   8   1   23.04    3.45
  -2  -8  -1   25.53    2.68
   2   8   1   26.06    3.57
   2   8   1   21.06    2.47
  -2  -8  -1   22.73    3.17
   2   8   2   83.10    5.44
   2   8   2   89.11    5.78
   2  -8   2   99.31    6.99
   2   8   2   91.14    5.34
   2  -8   2   78.53    6.66
  -2  -8  -2   82.02    5.34
   2  -8   3  353.05   13.43
   2   8   3  352.69   11.52
   2  -8   3  347.98   13.32
   2   8   3  355.21   10.51
  -2  -8  -3  345.13   11.73
   2   8   4   26.09    4.25
   2  -8   4   24.05    4.50
   2  -8   4   20.52    4.02
   2   8   5  114.13    8.55
   2  -8   5   93.14    7.81
   2  -8   6  194.02   11.92
   2   8   6  223.31   12.39
   2   8   7    1.14    3.71
  -2  -9   6    3.05    3.49
  -2  -9   6    0.49    3.05
  -2   9   6    3.98    3.72
  -2   9   5   42.71    5.49
  -2  -9   5   49.81    6.19
  -2  -9   5   48.89    5.70
   2  -9  -5   58.04    5.44
   2  -9  -4   -5.00    2.76
  -2  -9   4    1.86    2.81
  -2  -9   4   -4.01    3.00
  -2   9   4   -3.33    2.67
   2  -9  -3   -1.71    2.47
  -2   9   3    3.53    2.18
  -2  -9   3    3.21    2.36
   2  -9  -3    5.71    2.83
   2  -9  -2   24.26    3.93
  -2   9   2   25.77    3.08
   2  -9  -2   19.22    2.95
  -2  -9   2   31.31    4.38
  -2   9   1  684.74   11.63
  -2  -9   1  675.56   17.89
   2  -9  -1  689.23   11.83
   2  -9  -1  726.13   18.98
   2  -9   0   95.76    7.18
   2  -9   0  103.50    2.69
   2   9   0   95.89    3.32
  -2  -9   0  105.12    7.00
   2  -9   0  107.10    2.84
  -2  -9  -1   33.38    4.01
  -2  -9  -1   35.92    3.07
   2   9   1   41.04    3.18
   2  -9   1   33.08    4.59
   2  -9   2    3.66    3.01
   2   9   2    1.78    2.17
   2   9   2    4.45    2.68
   2   9   2    4.81    2.09
   2  -9   2   -0.33    2.50
  -2  -9  -2    2.01    2.13
   2   9   3   87.39    6.14
   2  -9   3   88.06    7.46
   2  -9   3   96.32    7.72
  -2  -9  -3   83.37    6.25
   2  -9   4   10.88    3.46
   2   9   4    7.57    2.96
   2  -9   4    4.16    3.56
   2   9   5  163.50   10.04
   2  -9   5  169.35   11.03
   2   9   6    2.43    3.74
  -2  10   6   -0.57    3.51
   2 -10  -5    1.75    2.57
  -2 -10   5    6.29    3.91
  -2 -10   5    4.32    3.58
  -2  10   5    2.40    3.04
  -2 -10   4   55.71    6.41
  -2  10   4   40.86    4.87
   2 -10  -4   43.01    5.29
  -2  10   3  260.06   10.04
  -2 -10   3  261.18   12.83
   2 -10  -2   21.87    3.91
  -2  10   2   18.96    2.76
  -2 -10   2   28.51    4.71
  -2 -10   1   95.04    7.47
   2 -10  -1   89.17    7.57
   2 -10   0    0.03    2.73
  -2 -10   0   13.62    3.30
   2  10   1   54.46    3.48
   2 -10   1   47.00    5.74
   2 -10   2   13.36    3.71
   2  10   2   13.80    2.60
   2  10   3  317.55   11.36
   2 -10   3  319.58   14.58
   2 -10   3  296.17   14.04
   2 -10   4   23.25    4.88
   2  10   4   26.52    4.40
   2  10   5    4.13    3.48
   2 -10   5   12.80    4.34
   2  10   6    6.18    4.05
   2 -11  -4   64.86    6.70
  -2 -11   3   35.64    5.76
   2 -11  -3   40.60    5.80
  -2 -11   2  160.59   10.29
   2 -11  -2  170.87   10.45
   2 -11  -1   44.30    7.70
  -2 -11   1   18.15    4.14
   2 -11   0   91.72    8.13
   2 -11   1   38.68    5.68
   2 -11   2   29.03    5.39
   2 -11   3    0.04    3.29
   2 -12  -4   11.23    4.14
   2 -12  -3    4.60    3.50
   2 -12  -2  166.01   10.88
   2 -12  -1    4.72    3.85
   2 -12   0   68.15    7.42
   2 -12   1    4.44    3.76
  -3   0   9   -5.11    3.96
  -3   0   8   77.03    7.60
  -3   0   8   70.60    5.26
  -3   0   7   -2.38    3.09
  -3   0   6   21.76    3.94
   3   0  -5   -3.52    2.46
  -3   0   5    5.25    2.62
  -3   0   4  164.21    7.19
   3   0  -4  176.84    7.64
   3   0  -3    5.92    1.99
  -3   0   3   -2.35    1.65
  -3   0   2 3261.77   25.18
   3   0  -2 3281.76   25.64
   3   0  -1    0.34    1.14
  -3   0   1    0.06    1.32
   3   0   0  508.11    8.69
  -3   0   0  503.85    8.38
  -3   0  -1    1.83    1.39
   3   0   1    0.19    1.33
  -3   0  -2   89.27    4.70
   3   0   2   87.64    4.64
   3   0   3    0.39    0.69
  -3   0  -3    1.28    1.72
   3   0   3    0.61    1.90
  -3   0  -4   11.01    1.05
  -3   0  -4    9.58    2.64
   3   0   4    7.96    1.00
  -3   0  -5    4.27    2.54
   3   0   5   -1.17    2.47
   3   0   6  344.08   13.39
   3   0   7   -4.57    3.12
   3   0   8   52.84    6.83
  -3  -1   9   -0.64    3.95
  -3  -1   8    0.74    1.99
  -3  -1   8   -1.28    3.18
  -3   1   8    1.24    2.93
  -3  -1   7  143.19    7.36
  -3  -1   7  131.58    8.85
  -3   1   7  152.14    9.62
  -3  -1   6  242.68   10.47
  -3   1   6  251.76   11.02
  -3  -1   5 1383.26   22.38
   3   1  -5 1392.43   22.76
  -3   1   5 1355.02   23.26
  -3  -1   4  172.33    7.31
  -3   1   4  164.95    7.51
   3   1  -4  174.05    7.32
   3  -1  -4  152.72    7.06
  -3  -1   3  187.81    6.80
   3  -1  -3  186.78    7.11
  -3   1   3  192.41    7.14
  -3  -1   3  194.53    5.35
   3   1  -3  186.49    6.81
  -3  -1   2   15.21    1.34
  -3  -1   2   17.63    2.18
   3  -1  -2   13.68    2.13
  -3   1   2   14.26    2.16
   3   1  -2   15.36    2.00
   3   1  -1 1568.15   16.32
   3  -1  -1 1576.25   16.85
   3   1  -1 1599.32    9.56
   3   1  -1 1576.80   15.89
   3  -1   0  223.87    6.06
   3   1   0  224.67    5.91
  -3  -1   0  233.22    5.95
   3  -1   0  243.72    3.96
   3  -1   0  232.98    5.99
   3   1   1 1205.27   14.84
  -3   1  -1 1198.25   13.77
   3  -1   1 1219.50   14.03
  -3  -1  -1 1195.53   14.46
  -3  -1  -2  446.88   10.19
  -3   1  -2  479.77    9.79
   3  -1   2  456.12    9.71
  -3   1  -3 2320.51   23.97
   3   1   3 2265.42   25.65
  -3   1  -3 2272.96   16.62
   3  -1   3 2289.75   24.33
   3  -1   3 2290.90   17.54
  -3  -1  -3 2307.71   25.55
  -3   1  -4  161.21    4.41
   3  -1   4  140.14    7.08
   3   1   4  158.26    7.81
   3  -1   4  148.87    4.56
  -3  -1  -4  153.56    7.48
  -3   1  -4  150.46    6.97
  -3   1  -5    1.55    2.15
   3   1   5    7.48    3.20
   3  -1   5    0.46    2.31
  -3  -1  -5    5.20    2.57
   3  -1   6   10.36    3.10
   3   1   6   12.86    3.40
   3   1   7   23.88    4.56
   3  -1   7   30.85    5.19
   3  -1   8   13.27    4.39
   3   1   8   13.71    4.45
   3  -1   9   -0.95    3.99
  -3  -2   9   52.96    7.23
  -3  -2   9   55.77    6.85
  -3  -2   8   -0.72    2.69
  -3  -2   8    6.20    3.80
  -3   2   8    1.68    3.16
  -3  -2   8    1.76    2.39
  -3   2   7   60.41    6.61
  -3  -2   7   53.21    4.79
  -3  -2   7   76.48    6.51
  -3  -2   7   74.76    6.66
  -3  -2   6   41.91    4.71
  -3  -2   6   35.82    4.14
  -3  -2   6   31.87    3.74
  -3   2   6   29.42    4.55
   3  -2  -5  539.49   14.82
   3   2  -5  558.38   14.04
  -3  -2   5  584.34   14.40
  -3   2   5  596.24   15.84
  -3  -2   5  595.91   13.39
   3   2  -4    0.10    1.73
   3  -2  -4    3.30    2.13
  -3  -2   4    2.55    1.68
  -3  -2   4    0.71    1.69
  -3   2   4    4.25    2.12
  -3  -2   3  419.75    9.72
   3   2  -3  403.69    9.64
   3  -2  -3  425.30   10.79
  -3   2   3  426.69   10.77
  -3  -2   3  413.15    8.39
   3   2  -2    1.89    1.24
  -3  -2   2    2.08    1.33
  -3  -2   2    0.35    0.86
  -3   2   2    1.80    1.56
   3  -2  -2    2.50    1.57
   3  -2  -1 1047.81   13.64
   3   2  -1 1042.11   13.08
   3   2  -1 1063.40   10.59
   3   2  -1 1050.13   12.81
  -3   2   1 1035.57    8.93
  -3   2   1 1076.53   13.78
   3  -2   0 2710.19   20.98
   3   2   0 2727.69   20.65
   3  -2   0 2718.19   20.19
  -3  -2   0 2724.67   20.55
   3  -2   0 2763.90   16.05
   3   2   1  637.53   11.15
   3  -2   1  608.48    9.93
  -3  -2  -1  646.83   10.80
  -3   2  -1  627.81    9.72
   3  -2   1  620.35    9.72
  -3  -2  -2  109.54    5.37
  -3   2  -2  118.88    4.82
   3  -2   2  105.31    4.77
   3   2   2  106.07    5.40
   3  -2   2  114.83    4.76
  -3   2  -3  180.83    6.76
  -3  -2  -3  175.17    2.78
   3   2   3  183.09    7.61
  -3   2  -3  180.64    5.46
   3   2   3  179.23    2.99
   3  -2   3  170.91    6.66
   3  -2   3  177.12    5.69
  -3  -2  -3  173.95    7.42
  -3   2  -4   31.35    2.46
   3   2   4   35.30    4.09
   3  -2   4   29.94    3.58
   3  -2   4   24.01    2.43
  -3  -2  -4   32.09    4.02
  -3   2  -4   26.31    3.23
  -3   2  -5  120.84    4.66
   3  -2   5  127.95    7.19
   3   2   5  110.65    7.35
  -3  -2  -5  115.09    7.57
  -3   2  -5  116.46    6.93
   3  -2   6   11.83    3.36
   3   2   6    7.48    3.38
   3  -2   7   32.03    4.68
   3   2   7   41.21    5.79
   3  -2   8   13.89    4.23
   3   2   8   11.05    4.55
   3  -2   9   74.51    8.05
  -3  -3   9    0.19    3.76
  -3  -3   9    3.50    3.92
  -3  -3   8   -0.58    2.36
  -3  -3   8    1.24    3.06
  -3  -3   8    2.97    3.27
  -3   3   8    1.24    3.42
  -3  -3   7   15.90    3.41
  -3  -3   7   18.41    3.94
  -3  -3   7   12.90    3.19
  -3   3   7   14.60    4.20
  -3  -3   6  406.33   12.98
  -3  -3   6  401.68   12.49
   3   3  -6  400.24   12.87
  -3  -3   6  413.47   12.83
  -3   3   6  402.56   14.51
   3   3  -5   11.09    2.81
  -3  -3   5    6.70    2.19
  -3  -3   5    6.55    2.22
  -3  -3   5    1.10    1.96
  -3   3   5    4.79    2.74
   3   3  -4  554.49   12.15
  -3  -3   4  554.52   12.38
  -3   3   4  554.42   14.09
  -3  -3   4  548.38   13.04
  -3  -3   4  546.09   11.96
   3  -3  -4  549.30   14.08
  -3  -3   3  358.55    8.85
  -3   3   3  348.78   10.10
   3  -3  -3  358.44   10.20
   3   3  -3  341.73    8.68
  -3  -3   2  323.49    7.78
   3   3  -2  322.85    7.53
   3   3  -2  328.92    7.69
  -3   3   2  312.67    8.53
  -3  -3   2  319.76    7.38
   3  -3  -2  323.48    8.71
   3   3  -1  214.24    5.94
   3  -3  -1  231.89    6.57
   3   3  -1  241.45    6.41
  -3   3   1  232.59    6.64
   3   3  -1  237.88    6.14
  -3   3   1  223.93    5.32
   3  -3   0 2458.17   18.49
   3   3   0 2469.21   20.57
   3  -3   0 2516.99   19.68
  -3  -3   0 2520.58   19.77
   3  -3   0 2494.31   19.71
  -3   3   0 2484.58   18.59
  -3  -3  -1 1049.85   14.49
   3  -3   1 1041.27   12.60
  -3   3  -1 1042.04   12.13
   3  -3   1 1033.70   13.80
   3   3   1 1022.46   14.66
  -3  -3  -2   79.14    4.74
  -3   3  -2   86.66    3.99
  -3   3  -2   87.92    4.29
   3  -3   2   76.24    4.44
  -3  -3  -2   87.74    3.16
   3  -3   2   78.54    4.02
   3   3   2   88.83    5.11
   3  -3   2   87.86    4.69
  -3   3  -3  365.64    9.12
  -3   3  -3  334.19    8.23
  -3  -3  -3  337.77    4.84
   3  -3   3  346.42    9.15
   3   3   3  333.51   10.51
   3  -3   3  331.52    8.70
   3   3   3  351.86    5.30
  -3  -3  -3  372.00   10.97
  -3   3  -4  613.56   13.35
  -3   3  -4  601.26   11.36
   3   3   4  599.04   15.32
   3  -3   4  607.83   13.33
   3  -3   4  610.27   12.24
  -3  -3  -4  603.42   15.54
  -3   3  -5   17.31    2.31
   3  -3   5   18.69    2.56
   3   3   5   14.92    3.56
   3  -3   5   17.24    3.00
  -3   3  -5   15.02    2.87
   3   3   6   61.72    6.38
   3  -3   6   53.89    5.38
  -3   3  -6   54.35    5.28
   3  -3   7   -1.95    2.66
   3   3   7    5.88    3.51
   3  -3   8   19.94    4.64
   3   3   8   10.33    4.54
   3  -3   9    0.90    3.69
  -3  -4   9    7.65    4.30
  -3  -4   9   11.10    4.43
  -3   4   8  111.15    9.51
  -3  -4   8  111.36    8.40
  -3  -4   8  110.35    7.85
  -3  -4   8  119.87    8.86
  -3  -4   7   37.04    4.51
  -3  -4   7   29.24    4.36
  -3   4   7   25.80    4.99
  -3  -4   6   26.69    3.94
  -3   4   6   34.32    5.07
   3   4  -6   19.43    3.42
  -3  -4   6   23.04    3.73
  -3  -4   6   28.29    4.31
   3   4  -5   14.33    2.67
  -3  -4   5   13.03    2.88
  -3  -4   5    9.64    2.63
  -3  -4   5   11.51    2.71
  -3   4   5   11.33    3.08
  -3  -4   4  387.25   10.12
  -3   4   4  369.28   11.88
   3  -4  -4  383.78   12.14
  -3  -4   4  352.69   10.42
  -3  -4   4  361.63   11.13
   3   4  -4  358.21    9.55
  -3  -4   3   22.90    2.82
  -3  -4   3   22.47    2.51
  -3   4   3   21.01    3.16
  -3  -4   3   21.71    3.16
   3  -4  -3   21.67    3.07
   3   4  -3   19.17    2.27
  -3  -4   2  349.53    8.75
  -3   4   2  365.85    9.41
  -3  -4   2  350.78    9.78
   3   4  -2  365.02    7.87
   3  -4  -2  351.17    9.29
   3   4  -2  357.24    8.00
   3   4  -2  355.32    8.91
   3   4  -1  879.32   11.86
  -3   4   1  879.65   12.89
   3   4  -1  839.20   11.52
   3  -4  -1  861.88   12.88
  -3  -4   1  879.78   14.19
  -3   4   1  858.31   12.13
   3   4  -1  858.14   13.29
   3  -4   0 1088.00   13.20
  -3  -4   0 1106.01   13.58
  -3  -4   0 1089.28   14.71
   3  -4   0 1079.53   13.19
   3  -4   0 1087.67   14.28
  -3   4   0 1075.04   14.10
   3  -4   0 1108.00   17.01
   3   4   0 1084.10   14.01
  -3  -4  -1  216.08    6.80
   3  -4   1  206.19    5.83
   3  -4   1  205.46    5.67
   3  -4   1  225.47    7.02
  -3   4  -1  201.52    6.75
   3   4   1  213.68    6.41
   3   4   1  206.73    6.87
   3  -4   1  224.27    7.62
  -3  -4  -1  215.03    6.15
  -3  -4  -2  313.56    9.22
  -3   4  -2  310.17    8.71
  -3   4  -2  298.17    6.97
  -3  -4  -2  311.41    6.71
   3  -4   2  297.19    9.00
   3   4   2  312.80    7.13
   3   4   2  314.19    9.51
   3  -4   2  315.43    7.49
   3  -4   2  328.29    9.40
   3  -4   3   11.15    2.41
  -3  -4  -3   11.32    1.28
  -3  -4  -3   16.23    2.97
  -3   4  -3    5.96    1.61
  -3   4  -3   13.11    2.23
   3   4   3   14.06    2.82
   3  -4   3   11.73    2.73
   3   4   3   12.66    1.49
   3  -4   3   12.01    2.20
  -3   4  -4  825.55   15.08
  -3   4  -4  824.56   14.68
   3  -4   4  850.07   18.08
   3   4   4  845.45   18.72
   3  -4   4  807.38   15.05
   3  -4   4  847.44   15.91
  -3  -4  -4  844.56   18.73
  -3   4  -5  409.53   11.95
   3  -4   5  401.00   14.07
   3  -4   5  381.53   11.59
  -3   4  -5  408.06   10.66
   3   4   5  399.36   14.06
   3  -4   5  398.14   11.20
  -3   4  -6   75.61    5.88
   3  -4   6   66.52    5.56
  -3   4  -6   91.34    5.28
   3  -4   6   79.14    7.40
   3   4   6   70.53    6.77
   3   4   7   -0.30    3.10
   3  -4   7   -0.11    2.87
   3  -4   7   -0.77    2.82
   3   4   8   69.28    8.41
   3  -4   8   68.64    7.08
   3  -4   8   67.57    8.27
   3  -4   9   16.98    5.04
  -3  -5   8   -0.51    2.73
  -3  -5   8   -3.34    3.52
  -3  -5   8    3.81    3.42
  -3   5   8    6.92    4.56
  -3  -5   7   82.80    6.38
  -3   5   7   77.21    7.91
  -3  -5   7   80.92    6.91
  -3  -5   7   77.28    6.86
  -3  -5   6  246.24    9.72
  -3   5   6  224.55   11.30
  -3  -5   6  205.98    9.84
   3   5  -6  242.47    9.69
  -3  -5   6  226.16   10.49
  -3  -5   5  600.92   13.58
  -3   5   5  628.96   17.34
  -3  -5   5  582.28   15.80
   3   5  -5  606.58   13.59
  -3  -5   5  583.26   15.26
   3   5  -4    4.84    2.53
  -3  -5   4    4.82    2.70
   3   5  -4    2.45    1.64
   3  -5  -4   -0.63    2.28
  -3  -5   4    3.32    1.70
  -3  -5   4    0.98    1.98
  -3   5   4    6.19    2.65
   3   5  -3   19.69    3.30
   3  -5  -3   22.05    3.17
  -3   5   3   20.79    3.13
   3   5  -3   18.71    2.27
  -3  -5   3   19.27    3.02
  -3  -5   3   18.54    2.81
   3   5  -3   16.23    2.30
   3   5  -3   17.72    3.04
   3  -5  -2  346.25    9.53
  -3   5   2  357.91    9.57
   3   5  -2  364.12    7.66
   3   5  -2  354.46    9.95
  -3   5   2  333.88    9.02
  -3  -5   2  349.90   10.25
   3   5  -2  344.14    7.52
  -3  -5   2  346.92    9.69
   3   5  -2  359.15   11.18
   3   5  -1 2953.01   21.88
   3   5  -1 3002.02   22.00
  -3   5   1 2914.84   23.96
  -3   5   1 2953.02   25.53
   3   5  -1 2956.63   27.39
  -3  -5   1 2873.12   27.85
   3  -5  -1 2970.31   24.32
   3   5  -1 2896.26   29.69
   3  -5  -1 2929.07   29.91
   3   5   0    9.95    2.31
   3  -5   0    9.07    1.65
   3  -5   0    9.12    2.19
  -3  -5   0    9.96    1.67
  -3   5   0    8.39    1.77
  -3  -5   0   11.57    2.22
   3   5   0   13.53    2.51
   3  -5   0    6.94    1.40
   3   5   0   15.58    2.14
   3  -5   0   10.02    2.12
  -3   5  -1  196.50    7.40
   3  -5   1  179.86    5.21
  -3  -5  -1  172.42    6.30
   3  -5   1  172.63    5.26
   3  -5   1  188.54    7.14
  -3   5  -1  187.45    7.21
   3   5   1  175.83    6.62
  -3  -5  -1  187.07    6.41
   3  -5   1  192.04    7.96
  -3  -5  -2 1213.01   18.68
   3  -5   2 1177.03   19.16
  -3   5  -2 1202.95   13.21
   3   5   2 1206.05   18.96
  -3   5  -2 1188.48   18.42
   3   5   2 1209.35   15.74
  -3  -5  -2 1190.21   14.76
   3  -5   2 1178.29   13.93
   3  -5   2 1180.73   19.42
  -3  -5  -3  544.39    8.94
  -3   5  -3  535.04   10.05
  -3   5  -3  548.15   12.81
   3   5   3  542.16   14.04
   3  -5   3  541.83   14.03
   3  -5   3  532.16   10.53
   3  -5   3  552.93   13.82
   3   5   3  548.58    9.52
  -3  -5  -3  537.09   13.90
   3  -5   4    7.39    2.45
   3  -5   4   12.49    2.41
  -3   5  -4    8.87    2.14
  -3  -5  -4    9.16    3.04
   3  -5   4    8.09    3.12
   3   5   4   12.16    3.58
  -3   5  -4   13.71    2.56
  -3   5  -5   21.20    3.15
  -3   5  -5   28.08    3.47
   3   5   5   15.04    3.70
   3  -5   5   29.43    3.45
   3  -5   5   34.28    4.90
   3  -5   5   28.63    3.64
  -3   5  -6    2.57    2.02
   3  -5   6    4.61    2.11
   3   5   6    6.50    3.09
   3  -5   6    6.80    3.24
  -3   5  -6    3.39    2.38
   3  -5   7  109.53    7.68
   3   5   7  102.43    8.92
   3  -5   7  117.47    9.37
   3  -5   8    9.67    3.74
  -3  -6   8    6.02    3.39
  -3  -6   8    6.37    3.98
  -3  -6   7  103.58    6.91
  -3   6   7   82.47    8.12
  -3  -6   7   93.20    7.75
  -3  -6   7   93.23    7.71
   3  -6  -7   85.86    5.89
  -3  -6   6   51.77    5.51
  -3  -6   6   57.87    4.75
  -3  -6   6   56.16    5.87
  -3   6   6   51.37    6.06
   3  -6  -6   49.43    4.65
   3  -6  -5    5.57    2.24
  -3  -6   5    3.19    2.10
   3   6  -5    1.61    1.81
  -3  -6   5    5.48    1.97
  -3  -6   5    2.07    2.03
  -3   6   5    9.78    3.52
   3  -6  -4    1.64    1.89
   3   6  -4    2.29    1.54
   3  -6  -4    2.07    2.34
  -3  -6   4   -1.42    2.25
  -3  -6   4    2.20    2.32
  -3   6   4    0.86    2.19
  -3   6   3  412.58   11.95
   3   6  -3  425.07    8.68
  -3  -6   3  403.71   12.53
  -3  -6   3  427.44   12.33
   3  -6  -3  406.43   11.73
   3   6  -3  429.59   12.53
   3   6  -3  416.53   13.49
   3  -6  -3  427.10   12.54
   3   6  -3  409.33    8.61
   3   6  -2   44.85    2.81
  -3   6   2   50.24    3.88
   3  -6  -2   51.49    4.05
   3   6  -2   44.85    2.85
  -3  -6   2   50.50    4.50
  -3   6   2   47.23    3.98
   3   6  -2   43.51    4.11
   3   6  -2   43.18    4.56
   3  -6  -2   46.26    4.54
   3   6  -1 1092.56   13.56
  -3   6   1 1255.70   16.35
   3  -6  -1 1179.65   15.90
  -3   6   1 1163.29   17.80
   3   6  -1 1185.20   19.12
   3   6  -1 1148.18   19.93
  -3  -6   1 1179.67   19.27
   3  -6  -1 1194.64   20.57
   3   6  -1 1189.65   13.84
   3   6   0  616.74   14.24
  -3  -6   0  602.91   13.24
  -3  -6   0  618.18   10.62
   3  -6   0  621.72   10.18
  -3   6   0  619.58   14.05
   3  -6   0  630.73   10.26
  -3   6   0  625.69   13.34
   3   6   0  614.20   14.07
   3   6   0  600.03   10.86
   3  -6   0  611.78   14.98
   3  -6   1 1312.29   13.62
  -3  -6  -1 1315.04   17.44
  -3   6  -1 1330.18   20.94
   3  -6   1 1321.71   13.72
   3  -6   1 1336.72   20.26
  -3   6  -1 1354.35   20.41
   3   6   1 1359.08   18.30
   3   6   1 1347.07   19.62
   3  -6   1 1327.55   22.30
  -3  -6  -1 1350.90   18.45
  -3  -6  -2  114.33    6.11
   3  -6   2  116.59    6.68
   3  -6   2  111.09    4.06
  -3  -6  -2  110.12    5.09
  -3   6  -2  122.75    6.52
   3   6   2  120.52    6.29
   3  -6   2  114.17    4.28
   3  -6   2  108.16    6.65
   3   6   2  120.75    5.66
   3  -6   3   73.48    3.83
   3  -6   3   73.91    5.90
  -3   6  -3   70.78    3.58
  -3   6  -3   76.95    5.39
   3   6   3   64.59    5.34
   3  -6   3   84.51    6.10
   3   6   3   75.31    4.15
  -3  -6  -3   72.00    5.48
  -3   6  -4   94.91    4.61
  -3   6  -4  100.72    6.25
   3  -6   4   91.75    6.68
   3  -6   4  100.73    5.07
   3   6   4  100.22    7.17
   3  -6   4   92.30    6.37
  -3   6  -5   62.89    4.47
   3  -6   5   59.33    4.42
   3   6   5   64.63    6.37
   3  -6   5   76.76    6.88
   3  -6   5   82.45    6.20
   3  -6   6   59.90    5.12
   3   6   6   60.35    6.87
   3  -6   6   68.32    7.12
   3  -6   7   17.32    3.89
   3   6   7   22.29    4.94
   3  -6   7   10.85    4.17
  -3  -7   8   -0.66    3.55
  -3  -7   7   18.00    4.17
  -3  -7   7   18.87    4.64
  -3   7   7   17.01    4.99
  -3  -7   6  390.43   11.36
  -3   7   6  450.84   16.88
  -3  -7   6  414.64   15.81
  -3  -7   6  461.50   16.32
   3  -7  -6  418.28   12.97
  -3   7   5  115.92    8.10
  -3  -7   5  103.17    7.68
   3   7  -5  117.62    5.95
  -3  -7   5  117.24    8.04
   3  -7  -5  110.98    6.85
  -3   7   4  678.13   17.16
  -3  -7   4  654.32   17.58
   3   7  -4  660.02   11.42
  -3  -7   4  659.62   17.18
   3   7  -4  667.20   11.26
   3  -7  -4  673.21   16.54
   3   7  -3    3.98    2.28
   3  -7  -3    5.24    2.15
   3   7  -3    7.59    1.52
   3   7  -3    7.35    1.52
   3  -7  -3   12.25    2.98
  -3   7   3    7.20    2.44
  -3  -7   3   12.92    3.21
  -3  -7   3    8.32    2.84
  -3   7   3    6.80    2.51
   3   7  -2 1408.99   13.51
  -3   7   2 1420.06   19.96
  -3   7   2 1407.54   23.02
  -3  -7   2 1429.35   23.87
  -3   7   2 1411.09   21.82
   3   7  -2 1401.91   23.27
   3  -7  -2 1401.97   19.94
   3  -7  -2 1368.52   23.16
   3   7  -2 1404.65   13.95
  -3   7   1   28.89    2.80
   3   7  -1   30.98    2.50
  -3   7   1   29.45    3.53
  -3  -7   1   33.24    3.88
  -3   7   1   26.36    3.40
   3   7  -1   32.07    3.83
   3  -7  -1   33.84    3.12
   3   7  -1   34.14    2.66
   3   7  -1   26.23    3.86
   3  -7  -1   27.96    4.02
  -3  -7   0   80.39    5.37
  -3   7   0   83.33    5.88
   3  -7   0   83.30    3.81
  -3  -7   0   82.26    4.04
   3  -7   0   77.13    3.72
   3   7   0   79.41    5.74
  -3   7   0   72.18    5.15
   3   7   0   73.92    4.11
   3   7   0   77.03    5.54
   3  -7   0   79.98    6.15
   3  -7   1   79.35    3.37
  -3  -7  -1   71.60    4.97
  -3  -7  -1   60.85    4.10
  -3   7  -1   74.10    5.64
  -3   7  -1   60.44    4.98
   3   7   1   62.49    5.27
   3  -7   1   82.06    5.67
   3   7   1   65.69    4.42
   3  -7   1   72.25    3.10
   3   7   1   79.54    5.57
   3  -7   1   81.43    6.16
  -3  -7  -2  708.04   15.00
  -3  -7  -2  716.98   14.02
   3  -7   2  720.55   17.21
   3  -7   2  724.59    8.90
   3   7   2  698.39   15.15
   3  -7   2  748.46   18.44
   3   7   2  731.36   14.90
   3  -7   3  144.81    4.63
   3  -7   3  138.38    8.12
   3   7   3  157.03    8.17
   3  -7   3  155.07    8.65
   3   7   3  147.41    6.33
  -3  -7  -3  147.20    7.81
  -3   7  -4  204.26    6.02
   3  -7   4  183.13    5.90
   3  -7   4  191.47    9.99
   3   7   4  194.46    9.75
   3  -7   4  191.26    9.61
   3  -7   5    2.79    2.46
   3  -7   5   -0.90    1.86
   3   7   5   -0.35    2.64
   3  -7   5   -1.81    2.92
   3   7   6   23.90    5.01
   3  -7   6   26.57    3.51
   3  -7   6   28.67    5.25
   3   7   7   13.69    4.84
   3  -7   7    5.70    3.75
  -3  -8   7    3.56    4.04
  -3  -8   7    4.20    3.78
  -3   8   7   -1.23    3.68
   3  -8  -6   -1.45    2.19
  -3  -8   6   -0.50    2.94
  -3  -8   6   -1.82    3.29
  -3   8   6    3.12    2.98
   3  -8  -5    3.36    2.37
  -3  -8   5    0.62    2.77
  -3  -8   5   -0.31    2.56
  -3   8   5    0.58    2.90
  -3  -8   4  100.18    7.66
   3   8  -4   97.82    3.74
  -3   8   4  109.92    7.38
  -3  -8   4  115.18    7.97
   3  -8  -4  109.39    7.21
   3  -8  -3   -0.36    2.03
   3   8  -3    0.65    0.86
   3  -8  -3   -2.60    2.53
  -3   8   3    1.53    2.24
  -3  -8   3    3.08    2.77
   3   8  -3    0.66    0.84
   3   8  -2    0.01    0.83
   3  -8  -2   -1.51    2.12
   3  -8  -2    1.53    1.89
  -3  -8   2    1.78    2.25
  -3   8   2    1.66    2.10
  -3   8   2   -2.30    2.04
   3   8  -2   -0.29    0.92
   3  -8  -1  571.09   11.46
   3   8  -1  584.98    8.96
  -3  -8   1  570.52   15.44
  -3   8   1  580.51   14.80
   3   8  -1  603.39    9.18
   3  -8  -1  586.05   16.60
  -3  -8   0 1407.68   23.35
   3  -8   0 1449.04   15.01
   3  -8   0 1407.38   14.77
  -3   8   0 1444.55   23.82
   3   8   0 1453.04   17.01
   3   8   0 1458.29   25.40
   3  -8   0 1458.56   26.35
  -3  -8   0 1396.06   16.12
   3  -8   1    2.72    2.88
   3   8   1    8.04    2.55
   3  -8   1    4.10    1.02
   3  -8   1    1.81    0.88
  -3  -8  -1    3.37    1.82
  -3  -8  -1    3.57    1.92
   3   8   1   -0.68    1.85
   3  -8   1    3.04    2.48
  -3  -8  -2  175.64    7.77
   3  -8   2  172.20    8.95
   3   8   2  184.20    8.07
   3  -8   2  196.05    9.94
   3   8   2  204.74    8.65
  -3  -8  -2  183.47    7.69
   3  -8   3   21.14    3.77
  -3  -8  -3   22.50    3.88
   3  -8   3   26.52    4.21
   3   8   3   26.86    3.90
   3   8   3   30.15    3.47
   3  -8   4   95.78    3.31
   3  -8   4   96.22    7.68
   3   8   4  116.86    7.85
   3  -8   4  107.33    7.92
   3  -8   5   21.55    4.29
   3   8   5   21.53    4.43
   3  -8   5   21.23    4.47
   3  -8   6   74.52    7.88
   3   8   6   72.17    7.83
   3  -9  -6    0.22    2.52
  -3  -9   6    1.17    3.16
  -3  -9   6    0.04    3.52
  -3   9   6   -3.21    3.67
  -3  -9   5  152.87   10.05
  -3  -9   5  176.15   10.80
  -3   9   5  151.69    9.71
   3  -9  -5  152.05    9.09
   3  -9  -4   -0.97    2.38
  -3  -9   4   -1.55    2.55
  -3  -9   4    1.54    3.02
  -3   9   4   -0.29    2.40
   3  -9  -3    8.47    3.47
  -3  -9   3    0.58    2.65
   3  -9  -3    4.92    2.70
  -3   9   3    6.72    2.54
   3  -9  -2    0.55    2.80
  -3  -9   2    4.85    2.81
   3  -9  -2    2.83    2.01
  -3   9   2   -1.82    1.79
   3   9  -1  280.65    5.00
  -3  -9   1  275.91   11.55
   3  -9  -1  280.95    8.13
   3  -9  -1  286.78   12.42
   3   9  -1  284.45    5.10
  -3  -9   0   38.58    4.52
  -3  -9   0   39.75    3.01
   3   9   0   46.48    3.17
   3  -9   0   45.35    2.72
   3  -9   0   52.80    5.86
  -3  -9  -1   41.10    4.49
  -3  -9  -1   37.18    3.56
   3   9   1   39.43    3.46
   3  -9   1   34.37    4.71
   3  -9   2   12.25    3.48
  -3  -9  -2   11.59    2.86
   3   9   2    7.59    2.28
  -3  -9  -2    8.75    2.40
   3  -9   2   17.48    3.86
  -3  -9  -3   86.10    6.50
   3  -9   3  115.80    8.52
   3   9   3  104.32    6.90
   3  -9   3   99.10    7.87
   3   9   3  122.48    6.95
   3  -9   4    1.42    3.20
   3   9   4    3.15    2.71
   3  -9   4    2.09    3.12
   3   9   5   11.21    3.93
   3  -9   5    4.23    3.37
   3   9   6    8.21    4.11
  -3  10   6   21.26    5.43
   3 -10  -5   20.77    4.41
  -3 -10   5   20.20    4.71
  -3  10   5   26.39    4.81
  -3 -10   5   23.79    5.15
   3 -10  -4    1.17    2.76
  -3 -10   4    3.48    3.02
  -3  10   4   -1.22    2.45
  -3  10   3   79.69    6.00
  -3 -10   3   90.34    7.80
   3 -10  -3   83.11    7.31
  -3  10   2   98.39    5.87
  -3 -10   2  101.83    7.99
   3 -10  -2   88.98    7.91
  -3 -10   1  158.69    9.58
   3 -10  -1  157.91    5.87
   3 -10  -1  168.31   10.37
  -3 -10   0   42.49    5.15
   3 -10   0   46.50    6.03
  -3 -10  -1  292.56   11.83
   3  10   1  289.05    8.70
   3 -10   1  321.61   14.48
   3 -10   2   -0.37    2.85
   3  10   2    1.61    2.08
   3 -10   3    4.77    3.30
   3  10   3    1.75    2.63
   3 -10   3   -1.73    3.27
   3 -10   4   -1.16    3.44
   3  10   4    0.73    2.66
   3 -10   4    0.12    3.42
   3  10   5  223.33   12.24
   3  10   6    2.66    3.99
   3 -11  -5    4.65    3.52
   3 -11  -4    0.39    3.21
   3 -11  -3    7.69    3.43
  -3 -11   3   11.81    4.28
  -3 -11   2   86.65    7.91
   3 -11  -2  112.02    8.88
   3 -11  -1   27.40    5.23
  -3 -11   1   32.30    5.27
   3 -11   0   11.03    3.79
  -3 -11   0   13.71    3.74
   3 -11   1   61.71    7.10
   3 -11   2   14.85    4.53
   3 -11   3   13.22    4.47
   3 -11   3   12.27    4.45
   3 -12  -4   17.27    5.06
   3 -12  -3    4.67    3.84
   3 -12  -2   12.51    4.36
   3 -12  -1   15.69    4.96
  -3 -12   1    9.23    3.77
   3 -12   0  149.05   10.96
  -4   0   8   -2.34    3.34
  -4   0   7    0.10    2.86
  -4   0   6  396.58   14.04
   4   0  -5    4.63    2.77
  -4   0   5   -1.64    2.56
   4   0  -4 1162.29   20.21
  -4   0   4 1153.44   19.50
  -4   0   3    0.40    1.64
   4   0  -3   -1.18    1.57
  -4   0   2  672.54   12.71
   4   0  -2  672.64   13.11
   4   0  -1   -2.35    1.70
   4   0  -1    1.43    1.33
   4   0   0   70.32    4.06
  -4   0   0   60.37    3.58
   4   0   1   -0.67    1.56
  -4   0  -1    3.17    1.56
  -4   0  -2    1.69    1.59
   4   0   2   27.75    3.07
   4   0   3    2.74    2.09
  -4   0  -3    1.74    1.72
  -4   0  -4  849.05   17.81
  -4   0  -4  861.55    9.26
   4   0   4  864.20   18.09
   4   0   4  861.14    9.81
  -4   0  -5   -1.29    0.69
  -4   0  -5    0.33    2.47
   4   0   5    1.47    2.50
   4   0   6  117.36    8.37
   4   0   7   -6.20    3.67
   4   0   8    1.93    3.50
  -4  -1   9    2.98    3.48
  -4  -1   8   -2.08    2.45
  -4  -1   8   -2.02    2.86
  -4  -1   8    0.23    3.03
  -4   1   8   -2.30    3.35
  -4  -1   7   18.06    3.86
  -4   1   7   24.47    4.58
  -4  -1   6   98.38    7.13
  -4   1   6   78.66    6.60
   4   1  -5   10.96    2.79
   4  -1  -5   15.85    3.68
  -4  -1   5   13.15    2.44
  -4  -1   5   12.83    3.21
  -4  -1   4   37.31    4.01
  -4   1   4   38.60    4.06
   4  -1  -4   38.60    4.17
  -4  -1   4   32.06    2.66
   4   1  -4   39.25    4.05
  -4  -1   3 1878.66   22.87
  -4   1   3 1880.41   23.38
   4   1  -3 1929.57   23.39
   4  -1  -3 1925.25   23.77
  -4  -1   3 1901.16   15.18
   4   1  -2  179.91    6.90
  -4  -1   2  182.62    6.55
  -4   1   2  193.83    6.87
   4  -1  -2  179.61    6.98
  -4  -1   2  174.25    3.64
   4   1  -1    0.67    0.55
   4   1  -1    3.00    1.46
   4   1  -1    2.29    1.52
   4  -1  -1   -0.48    1.57
   4  -1   0  852.34   13.34
   4  -1   0  835.87   13.11
  -4  -1   0  844.58   12.92
   4  -1   0  848.12    8.14
   4   1   1   39.30    3.42
   4  -1   1   35.14    3.13
  -4  -1  -1   43.38    3.37
  -4   1  -1   43.64    3.19
  -4  -1  -2   47.84    3.86
  -4   1  -2   46.50    3.46
   4   1   2   50.49    4.00
   4  -1   2   42.15    3.66
  -4  -1  -3  503.96   13.16
  -4   1  -3  536.55   12.56
   4   1   3  534.01   13.46
   4  -1   3  518.10   12.79
   4  -1   3  536.21    9.74
   4   1   4   72.95    5.99
  -4   1  -4   68.66    5.51
  -4  -1  -4   76.51    2.14
  -4   1  -4   78.03    3.45
   4  -1   4   75.09    5.78
   4  -1   4   78.80    3.70
   4   1   4   77.58    2.28
  -4  -1  -4   74.20    5.87
  -4   1  -5  426.57   13.62
  -4   1  -5  451.91    7.62
   4   1   5  436.63   14.51
   4  -1   5  443.55   14.03
   4  -1   5  445.86    8.05
   4   1   6   68.42    6.64
   4  -1   6   61.64    6.15
   4  -1   7    7.92    3.48
   4   1   7    4.71    3.58
   4   1   8   -2.99    3.98
   4  -1   8    5.16    3.76
  -4  -2   9    6.65    3.72
  -4  -2   9    2.21    3.74
  -4  -2   8   17.27    3.60
  -4  -2   8   21.64    4.19
  -4  -2   8   26.28    5.27
  -4   2   8   27.33    5.36
  -4  -2   7  119.95    8.28
  -4   2   7  116.15    9.15
  -4  -2   7  118.55    7.50
  -4  -2   7  119.52    7.38
  -4  -2   6    3.17    1.82
  -4   2   6    1.85    2.60
   4   2  -5  779.28   17.33
  -4  -2   5  796.30   17.46
  -4   2   5  794.81   18.85
  -4  -2   5  786.22   14.84
  -4  -2   4  216.53    8.50
  -4   2   4  198.85    8.75
   4   2  -4  213.89    8.43
   4  -2  -4  218.49    9.12
  -4  -2   3  306.23    9.05
  -4   2   3  299.13    9.75
  -4  -2   3  300.04    6.79
   4  -2  -3  314.62    9.93
   4   2  -3  301.25    9.12
   4   2  -2   69.32    4.44
  -4  -2   2   64.92    4.26
  -4   2   2   68.11    4.38
   4  -2  -2   65.42    4.42
  -4   2   2   65.38    2.36
  -4  -2   2   62.54    2.88
  -4   2   1  119.13    5.57
   4   2  -1  127.82    5.66
   4  -2  -1  130.40    5.66
   4   2  -1  138.08    5.72
   4   2  -1  131.11    3.89
  -4   2   1  127.90    2.98
   4  -2   0   56.51    3.75
   4   2   0   68.80    4.11
   4  -2   0   60.74    3.80
  -4  -2   0   56.20    3.57
   4  -2   0   61.26    2.61
   4   2   1  280.21    8.38
   4  -2   1  268.75    7.64
  -4  -2  -1  275.24    8.05
  -4   2  -1  295.29    7.74
   4  -2   1  272.46    6.80
  -4  -2  -2  863.79   15.61
  -4   2  -2  873.58   14.13
   4   2   2  858.97   15.82
   4  -2   2  854.29   14.51
  -4  -2  -3 1163.62   19.91
  -4   2  -3 1156.19   18.06
   4   2   3 1139.88   20.06
   4  -2   3 1156.95   18.53
   4  -2   4    1.75    1.34
  -4   2  -4    1.70    1.25
  -4  -2  -4   -0.11    2.36
   4   2   4   -2.60    2.58
  -4   2  -4    1.69    2.04
   4  -2   4    3.91    2.52
  -4   2  -5  319.89   11.55
  -4   2  -5  305.40    7.52
   4   2   5  295.23   12.24
   4  -2   5  288.94   11.24
  -4   2  -6   28.55    2.46
   4   2   6   35.08    5.29
   4  -2   6   36.24    4.89
   4  -2   7   36.45    5.34
   4   2   7   41.31    6.02
   4  -2   8   -2.68    3.34
   4   2   8   -0.04    3.64
  -4  -3   9   -0.35    3.28
  -4  -3   9    0.29    3.82
  -4   3   8   54.90    6.98
  -4  -3   8   63.63    6.79
  -4  -3   8   59.08    6.02
  -4  -3   8   59.35    6.07
  -4  -3   7   31.50    4.48
  -4   3   7   33.71    5.62
  -4  -3   7   29.39    4.26
  -4  -3   7   27.82    4.38
  -4  -3   6  158.59    7.84
  -4  -3   6  157.58    8.64
  -4   3   6  159.25    9.62
  -4  -3   6  160.15    8.56
  -4  -3   5   53.79    4.62
   4   3  -5   55.63    4.91
  -4  -3   5   53.66    4.34
  -4  -3   4  125.96    6.50
  -4   3   4  141.32    7.65
   4   3  -4  145.77    6.86
   4  -3  -4  141.28    7.64
  -4  -3   4  139.38    5.95
  -4  -3   3  119.28    5.73
  -4   3   3  117.67    6.46
   4   3  -3  119.95    5.87
   4  -3  -3  130.43    6.65
  -4  -3   3  116.29    4.90
  -4   3   2 1253.29   18.25
   4   3  -2 1225.37   17.02
   4  -3  -2 1213.67   18.17
   4   3  -2 1197.53   16.68
  -4   3   2 1174.50   12.08
   4   3  -2 1204.30   14.43
  -4   3   1    2.38    1.57
   4   3  -1    0.97    1.49
   4   3  -1    1.58    1.19
  -4   3   1    1.48    0.94
   4  -3  -1    0.26    1.46
   4   3  -1    4.79    1.71
   4  -3   0    7.11    1.72
   4  -3   0    8.62    1.89
   4  -3   0    8.15    1.43
  -4  -3   0   10.78    2.00
   4  -3   1  213.34    6.80
  -4  -3  -1  222.16    7.39
  -4   3  -1  217.92    6.56
   4  -3   1  211.55    6.53
   4   3   1  208.39    7.38
  -4  -3  -2  566.74   12.94
  -4   3  -2  577.31   11.31
   4  -3   2  570.26   11.73
   4   3   2  556.04   13.09
   4  -3   2  600.49   12.67
   4  -3   2  568.02   11.71
  -4  -3  -3  544.66   13.98
  -4   3  -3  535.41   11.89
  -4   3  -3  517.57   10.95
  -4  -3  -3  532.23    7.46
   4   3   3  520.13   13.96
   4  -3   3  529.03   12.41
   4  -3   3  520.61   11.75
  -4   3  -4   52.66    4.52
  -4   3  -4   62.43    4.07
   4   3   4   61.86    5.69
   4  -3   4   55.20    4.68
   4  -3   4   57.74    4.22
  -4  -3  -4   63.76    5.78
  -4   3  -5  118.84    7.03
  -4   3  -5  101.21    5.06
   4   3   5   95.57    7.52
   4  -3   5   97.18    6.66
   4  -3   5  105.06    5.42
  -4   3  -6  118.08    5.37
   4   3   6  118.33    8.85
   4  -3   6  111.19    7.52
   4  -3   7   -2.45    3.32
   4   3   7   -0.39    3.23
   4  -3   8   15.62    4.37
   4   3   8   14.58    4.58
  -4  -4   9   10.74    4.55
  -4  -4   9    5.84    4.34
  -4  -4   9    6.52    3.64
  -4  -4   8   -0.60    2.72
  -4  -4   8   -0.26    2.85
  -4  -4   8    4.87    3.51
  -4   4   8   -1.91    3.59
  -4  -4   7   90.80    7.20
  -4  -4   7   96.13    7.49
  -4  -4   7   93.34    7.01
  -4   4   7  106.66    8.96
  -4  -4   6  497.22   14.65
  -4   4   6  478.10   16.58
  -4  -4   6  464.93   14.92
  -4  -4   6  480.36   14.04
   4   4  -5   15.60    2.88
  -4  -4   5   16.09    3.16
  -4  -4   5   15.53    2.93
  -4  -4   5   16.81    2.93
  -4   4   5   17.49    3.66
  -4  -4   4  111.67    6.01
  -4   4   4  106.14    6.81
  -4  -4   4  114.22    6.93
   4   4  -4  108.65    5.91
   4  -4  -4   99.64    6.62
  -4  -4   4  110.94    5.83
   4  -4  -3    6.61    2.48
  -4  -4   3    7.85    2.02
  -4   4   3    7.25    2.70
   4   4  -3    5.76    1.85
  -4   4   2  590.59   10.06
  -4   4   2  620.65   13.27
   4   4  -2  594.42   11.75
   4   4  -2  609.68   11.59
   4  -4  -2  600.43   12.94
  -4   4   1  338.14    8.98
   4   4  -1  300.85    8.37
   4   4  -1  352.43    8.89
   4  -4  -1  317.31    8.86
   4   4  -1  326.22    8.36
  -4   4   1  325.54    7.38
   4   4   0  406.14    9.92
   4  -4   0  406.01    9.48
   4  -4   0  400.16    9.32
  -4  -4   0  401.26    9.34
   4  -4   0  417.87    8.98
  -4   4   0  420.20    8.78
   4  -4   1  207.49    6.67
   4  -4   1  221.70    6.92
  -4  -4  -1  218.17    7.53
  -4  -4  -1  228.95    6.79
   4  -4   1  222.58    7.18
   4   4   1  219.42    7.81
   4  -4   1  234.36    8.60
  -4  -4  -2  267.44    9.23
  -4  -4  -2  281.18    6.97
  -4   4  -2  278.17    7.71
   4  -4   2  265.40    8.71
   4   4   2  272.63    9.67
   4  -4   2  264.15    9.09
   4  -4   2  255.64    7.83
  -4  -4  -3  209.62    9.03
  -4  -4  -3  203.67    5.20
   4  -4   3  199.38    8.34
  -4   4  -3  208.83    7.68
  -4   4  -3  214.59    7.33
   4   4   3  210.25    9.22
   4   4   3  211.61    5.62
   4  -4   3  199.20    7.53
   4  -4   3  211.75    8.25
  -4   4  -4  965.38   17.02
  -4   4  -4 1006.98   16.71
   4  -4   4  935.63   19.78
   4   4   4  958.48   21.03
   4  -4   4  959.06   17.84
   4  -4   4  977.69   17.68
   4   4   4  951.30    7.91
  -4  -4  -4  934.65   20.60
  -4   4  -5   15.23    3.01
   4  -4   5   14.06    2.69
  -4   4  -5   20.61    2.86
   4   4   5   21.28    4.08
   4  -4   5   15.12    3.23
   4  -4   5   19.31    3.86
   4   4   6   23.74    4.65
  -4   4  -6   26.15    3.24
   4  -4   6   19.49    3.67
   4  -4   6   19.71    4.53
   4  -4   7   51.35    5.83
   4   4   7   59.85    7.30
   4  -4   7   61.87    7.64
   4  -4   8   72.61    7.61
   4  -4   9    0.82    4.08
  -4  -5   9    2.09    3.74
  -4  -5   8    2.78    3.30
  -4  -5   8   -0.16    3.05
  -4  -5   8   -0.40    2.94
  -4   5   7  223.61   13.04
  -4  -5   7  248.27   12.02
  -4  -5   7  252.12   11.65
  -4  -5   6   30.97    4.09
  -4   5   6   33.32    5.15
   4   5  -6   22.03    3.85
  -4  -5   6   21.16    3.94
  -4  -5   6   19.81    3.73
   4   5  -5    1.62    1.88
  -4  -5   5    2.07    2.41
  -4  -5   5    4.71    2.30
  -4  -5   5    1.51    2.02
  -4   5   5    3.11    2.34
  -4  -5   4  386.95   10.71
  -4  -5   4  365.53   11.17
  -4   5   4  382.51   12.72
  -4  -5   4  383.72   12.69
   4  -5  -4  354.13   12.65
   4   5  -4  371.09   10.44
  -4   5   3  677.18   15.50
   4   5  -3  676.84   12.68
  -4  -5   3  674.12   16.15
   4   5  -3  652.18   13.00
   4  -5  -3  647.56   15.37
   4   5  -3  666.67   14.38
  -4  -5   3  671.21   14.04
   4  -5  -2   16.33    2.90
  -4  -5   2   19.04    3.27
  -4   5   2   11.78    2.15
  -4   5   2   10.76    2.28
   4   5  -2   10.48    2.28
   4   5  -2    8.57    1.99
   4   5  -2   11.25    2.01
   4   5  -1  353.13    9.08
  -4   5   1  393.79    9.82
  -4  -5   1  378.51   10.74
   4   5  -1  369.06    9.30
   4  -5  -1  379.03    9.81
   4   5  -1  390.42   10.25
  -4   5   1  394.17    9.31
   4  -5   0   96.18    4.77
   4  -5   0   95.47    4.75
  -4  -5   0  104.54    5.01
   4  -5   0   98.29    5.13
   4   5   0   93.81    5.34
  -4  -5   0   96.28    5.27
  -4   5   0  103.59    5.14
   4   5   0  101.15    5.20
   4  -5   0  102.83    6.08
   4  -5   1 1210.73   15.76
   4  -5   1 1214.46   15.85
  -4  -5  -1 1188.42   17.71
  -4  -5  -1 1216.81   16.92
   4  -5   1 1157.51   17.77
   4   5   1 1200.97   17.79
   4   5   1 1215.66   18.69
   4  -5   1 1234.40   20.75
  -4  -5  -2    0.91    1.97
   4   5   2    2.58    1.49
   4  -5   2    6.06    2.35
  -4   5  -2    1.63    1.48
  -4   5  -2    4.91    1.78
  -4  -5  -2   -0.20    1.37
   4  -5   2   -0.17    1.56
   4  -5   2    4.92    2.25
   4   5   2    4.73    2.60
  -4  -5  -3   28.25    4.06
  -4  -5  -3   29.51    2.41
  -4   5  -3   37.66    3.83
  -4   5  -3   39.47    3.40
   4  -5   3   30.47    4.04
   4   5   3   31.16    4.22
   4  -5   3   29.02    3.19
   4   5   3   31.19    2.67
   4  -5   3   31.25    4.01
  -4   5  -4  231.59    8.03
  -4   5  -4  234.38    8.84
   4  -5   4  229.19   10.35
   4   5   4  221.06   10.49
   4  -5   4  227.34    8.46
   4  -5   4  247.03    9.86
   4   5   4  227.90    5.25
   4   5   5  147.78    9.43
  -4   5  -5  133.85    6.89
   4  -5   5  137.40    8.91
   4  -5   5  136.86    7.22
  -4   5  -5  144.34    7.15
   4  -5   5  132.36    7.28
   4  -5   6   22.85    3.84
   4   5   6   23.21    4.88
  -4   5  -6   18.31    3.10
   4  -5   6   18.99    4.46
   4  -5   7    2.68    2.65
   4   5   7    9.54    4.20
   4  -5   7    7.09    4.07
   4  -5   8   -2.14    3.54
  -4  -6   8    0.34    3.22
  -4  -6   8    0.86    3.41
   4  -6  -7    4.45    2.66
  -4  -6   7    1.43    2.96
  -4  -6   7    2.99    2.46
  -4  -6   7    1.35    2.73
  -4   6   7    1.35    3.36
  -4  -6   6   87.36    6.19
  -4   6   6   75.56    7.30
  -4  -6   6   93.33    7.67
  -4  -6   6   73.79    6.41
  -4  -6   5  710.86   15.47
  -4   6   5  750.89   19.88
  -4  -6   5  753.06   19.76
   4   6  -5  767.27   15.62
  -4  -6   5  727.18   17.77
   4   6  -4   13.46    2.52
  -4  -6   4   18.16    3.82
   4   6  -4   14.31    2.76
  -4  -6   4   18.00    3.12
  -4   6   4   14.81    3.19
  -4   6   3   42.61    4.47
   4   6  -3   44.27    3.75
  -4  -6   3   45.03    4.87
   4   6  -3   36.78    3.17
  -4  -6   3   44.37    4.31
   4  -6  -3   42.26    4.52
  -4   6   3   32.79    3.51
   4   6  -3   36.96    4.19
   4   6  -2   27.03    3.79
   4   6  -2   30.46    3.02
  -4   6   2   23.98    3.13
   4   6  -2   27.16    2.73
   4  -6  -2   28.89    3.50
  -4  -6   2   23.25    3.45
  -4   6   2   27.94    3.19
   4   6  -2   27.51    3.53
   4  -6  -2   29.87    4.10
   4   6  -1 1524.48   18.77
  -4   6   1 1554.27   19.70
   4   6  -1 1565.98   19.04
  -4  -6   1 1519.74   22.61
   4  -6  -1 1512.93   19.71
   4   6  -1 1519.49   21.96
  -4   6   1 1518.29   20.23
   4   6  -1 1540.89   24.27
   4  -6  -1 1524.32   24.74
   4  -6   0  101.67    4.94
  -4  -6   0   85.65    5.30
   4  -6   0   92.24    4.70
  -4  -6   0   97.72    4.90
   4   6   0   94.59    6.00
  -4   6   0   96.09    5.44
   4   6   0   93.69    5.87
   4   6   0   88.66    4.97
   4  -6   0   96.34    6.49
   4  -6   1   80.28    4.29
  -4  -6  -1   79.16    4.92
   4  -6   1   84.00    4.30
  -4   6  -1   83.12    5.62
  -4  -6  -1   79.34    4.98
   4  -6   1   71.59    5.12
  -4   6  -1   68.97    5.07
   4   6   1   86.50    5.36
   4   6   1   67.62    4.72
   4  -6   1   81.07    6.12
   4  -6   2  219.41    9.16
  -4  -6  -2  227.10    8.97
   4  -6   2  215.98    7.15
  -4   6  -2  223.30    9.13
  -4  -6  -2  241.56    7.71
   4   6   2  249.56    9.54
   4   6   2  248.04    8.30
   4  -6   2  210.65    9.50
   4  -6   2  227.21    7.12
  -4  -6  -3  862.91   18.94
  -4  -6  -3  848.97   13.08
  -4   6  -3  847.33   17.80
  -4   6  -3  875.12   13.44
   4  -6   3  858.10   18.83
   4   6   3  887.75   19.47
   4  -6   3  862.81   14.59
   4  -6   3  885.66   19.37
   4   6   3  907.16   14.33
   4  -6   4   17.53    3.52
  -4   6  -4   20.42    2.71
   4   6   4   14.56    3.28
   4  -6   4   18.95    2.84
   4  -6   4   18.21    3.63
   4   6   4   17.06    2.02
  -4   6  -5   78.38    5.30
   4  -6   5   87.01    5.77
   4  -6   5   75.73    6.91
   4   6   5   85.61    7.60
   4  -6   5   78.24    6.28
   4  -6   6    3.84    2.80
   4   6   6    3.05    3.09
   4  -6   7   14.37    4.73
   4  -6   7    9.00    3.50
   4   6   7   15.76    4.59
  -4  -7   8   17.90    5.19
  -4  -7   7    8.34    4.07
  -4  -7   7    3.50    3.46
  -4   7   7    5.94    4.28
   4  -7  -6   18.82    4.05
  -4  -7   6   16.93    4.15
  -4  -7   6   24.87    4.45
  -4   7   6   21.00    4.58
   4  -7  -5   19.14    3.80
  -4  -7   5   28.67    4.54
   4   7  -5   25.54    3.50
  -4  -7   5   21.45    4.02
  -4   7   5   31.34    4.74
  -4   7   4  373.16   13.20
   4   7  -4  359.72    9.76
  -4   7   4  390.60   12.43
   4   7  -4  364.29    9.46
  -4  -7   4  357.84   13.58
  -4  -7   4  376.84   13.08
   4  -7  -4  357.88   13.00
   4   7  -3  382.25    9.20
  -4   7   3  349.50   11.67
  -4  -7   3  328.56   12.39
   4   7  -3  337.66    8.51
  -4   7   3  354.97   11.18
   4  -7  -3  312.76   11.48
   4   7  -3  311.57   11.54
   4  -7  -3  346.38   12.71
   4   7  -2 1337.19   16.85
   4  -7  -2 1363.24   21.09
  -4   7   2 1358.68   20.54
   4   7  -2 1348.90   16.79
  -4  -7   2 1395.51   24.09
   4   7  -2 1346.55   22.96
  -4   7   2 1362.58   21.02
   4  -7  -2 1366.33   24.59
   4   7  -1    0.07    2.04
   4  -7  -1    3.30    2.69
   4  -7  -1    4.29    2.02
   4   7  -1    4.28    1.89
  -4  -7   1   -0.69    2.09
   4   7  -1    6.03    1.98
   4   7  -1    6.53    2.48
  -4   7   1    4.47    2.33
  -4  -7   0  536.64   13.89
   4  -7   0  516.17   10.76
   4  -7   0  530.99   10.89
  -4  -7   0  522.34   11.28
   4   7   0  556.10   14.75
  -4   7   0  538.53   13.49
   4   7   0  501.55   14.23
   4   7   0  537.36   11.89
   4  -7   0  531.13   15.72
   4  -7   1   54.50    3.50
  -4  -7  -1   48.40    4.10
   4  -7   1   55.08    3.66
  -4  -7  -1   54.95    4.51
   4  -7   1   50.00    4.82
  -4   7  -1   56.04    5.05
   4   7   1   54.07    4.53
   4   7   1   52.02    4.67
   4  -7   1   45.80    5.21
   4   7   2   10.31    2.83
   4  -7   2    4.41    2.50
  -4  -7  -2    3.71    2.44
   4  -7   2    7.92    1.80
  -4  -7  -2    8.59    2.15
   4  -7   2    8.90    2.98
   4   7   2    7.30    2.63
   4  -7   2    8.30    1.77
   4  -7   3    3.31    2.80
   4   7   3    0.66    1.53
  -4  -7  -3    0.74    1.33
   4  -7   3    0.95    1.52
   4   7   3   -0.59    2.33
   4  -7   3   -1.87    2.57
  -4  -7  -3   -0.48    2.30
   4  -7   3    0.19    1.49
  -4   7  -4  200.74    6.70
   4  -7   4  185.59   10.03
   4   7   4  179.91    9.79
   4  -7   4  189.54    7.06
   4  -7   4  190.50   10.05
   4   7   4  196.37    6.66
   4  -7   5   43.50    3.96
   4  -7   5   35.96    5.59
   4   7   5   46.98    5.94
   4  -7   5   43.64    5.25
   4   7   6   58.02    6.97
   4  -7   6   64.99    7.30
  -4  -8   7    6.53    4.11
  -4   8   6   84.54    8.18
  -4  -8   6   96.60    8.67
  -4  -8   6   83.34    7.63
   4  -8  -6   83.76    6.94
  -4   8   5   49.46    5.74
  -4  -8   5   46.90    5.91
  -4  -8   5   47.59    5.62
   4  -8  -5   54.19    5.59
   4   8  -4  115.57    5.13
  -4   8   4  120.67    7.91
  -4  -8   4  111.84    8.26
   4  -8  -4  109.59    7.52
   4   8  -3   19.58    2.22
   4  -8  -3   21.77    3.80
   4  -8  -3   22.28    3.69
   4   8  -3   19.75    2.30
  -4  -8   3   24.47    4.06
  -4   8   3   21.38    3.40
  -4   8   2  111.47    6.32
   4   8  -2  112.79    4.72
  -4  -8   2  113.00    7.53
   4  -8  -2  103.74    6.27
  -4   8   2  114.78    6.78
   4   8  -2  112.29    4.73
   4  -8  -2  110.21    7.65
   4   8  -1  156.10    5.83
  -4  -8   1  153.30    8.38
   4  -8  -1  151.56    6.57
   4  -8  -1  159.41    6.67
  -4   8   1  149.26    7.72
   4   8  -1  159.49    6.00
   4  -8  -1  155.12    9.17
  -4  -8   0  240.05    9.95
   4  -8   0  221.83    7.01
   4  -8   0  228.38    7.21
  -4  -8   0  211.23    7.22
  -4   8   0  222.42    9.46
   4   8   0  223.44    7.75
   4  -8   0  216.66   10.93
   4  -8   1   60.87    3.55
  -4  -8  -1   56.94    4.44
  -4  -8  -1   58.69    4.94
   4  -8   1   59.89    3.44
   4  -8   1   59.80    5.46
   4   8   1   55.42    4.46
   4   8   1   63.20    5.50
   4  -8   1   60.84    6.03
  -4  -8  -2  534.03   14.03
  -4  -8  -2  543.59   13.52
   4  -8   2  537.28    8.97
   4  -8   2  535.87   16.21
   4   8   2  560.63   14.65
   4  -8   2  471.58    8.73
   4  -8   2  598.32   18.33
   4   8   2  589.95   14.87
   4  -8   3    6.29    2.90
   4   8   3    9.70    2.35
  -4  -8  -3    9.58    2.25
   4   8   3   11.82    3.05
   4  -8   3    0.49    1.09
   4  -8   3   12.84    3.42
   4  -8   3    8.03    1.56
   4  -8   4  309.02   13.46
   4  -8   4  281.10    7.47
   4   8   4  299.15   12.95
   4  -8   4  287.63   12.88
   4  -8   5   57.42    6.57
   4   8   5   52.31    6.28
   4  -8   5   62.34    6.51
   4   8   6    3.59    3.97
   4  -8   6    4.15    3.75
   4  -9  -6    1.51    3.04
  -4  -9   6    2.08    3.65
  -4   9   6   -0.04    3.53
   4  -9  -5   12.79    3.80
  -4  -9   5   16.81    4.56
  -4  -9   5    9.35    3.86
  -4   9   5   12.59    4.05
   4  -9  -4    4.59    2.63
  -4  -9   4    5.91    3.33
  -4   9   4   -0.93    2.74
  -4   9   3  237.30    9.99
  -4  -9   3  236.07   11.89
   4  -9  -3  227.76   11.59
  -4   9   2   38.89    4.03
  -4  -9   2   39.97    5.03
   4  -9  -2   33.81    3.97
   4   9  -2   41.17    2.84
   4  -9  -2   38.24    5.24
  -4  -9   1  219.97   10.59
   4  -9  -1  213.80    7.74
   4  -9  -1  207.98    7.65
   4   9  -1  211.69    6.56
   4  -9  -1  221.68   11.60
   4  -9   0    0.85    2.57
   4  -9   0    2.48    1.46
  -4  -9   0    2.77    2.15
   4  -9   0    3.29    1.60
   4   9   0    2.64    1.76
  -4  -9  -1   98.28    6.71
  -4  -9  -1   84.61    5.45
   4  -9   1   87.41    3.63
   4   9   1   89.78    5.61
  -4  -9  -2  168.48    8.24
  -4  -9  -2  157.48    7.99
   4  -9   2  165.26    9.65
   4   9   2  177.22    8.50
   4  -9   2  158.28    3.48
   4  -9   2  169.68   10.51
   4  -9   3    0.99    2.70
   4   9   3   -1.17    2.38
   4  -9   3   -1.09    2.65
   4  -9   4   15.61    3.98
   4   9   4   16.83    3.75
   4  -9   4   16.21    4.42
   4   9   5   36.65    5.77
   4  -9   5   32.53    5.65
   4  -9   5   32.27    5.60
   4   9   6    7.68    4.35
  -4  10   6   34.53    6.09
   4 -10  -5   28.12    4.95
  -4  10   5   24.80    5.03
   4 -10  -4    1.58    3.15
  -4 -10   4    2.66    3.33
  -4  10   4   -3.58    3.08
   4 -10  -3    1.42    2.90
  -4 -10   3    3.41    3.06
  -4  10   3   -0.79    2.35
   4 -10  -2    4.90    3.47
  -4 -10   2    3.50    2.83
  -4  10   2    5.97    2.38
  -4 -10   1  182.96   10.22
   4 -10  -1  169.13    6.69
   4 -10  -1  166.80   10.53
   4 -10   0   18.02    4.65
  -4 -10   0   11.10    3.37
  -4 -10  -1    3.11    2.49
   4  10   1    3.47    2.11
   4 -10   2    1.33    3.10
   4  10   2    1.40    2.26
  -4 -10  -2    3.79    2.46
   4 -10   3  209.63   12.07
   4  10   3  202.39   10.05
   4 -10   3  203.59   12.41
   4 -10   4   81.16    8.16
   4  10   4  100.82    7.92
   4 -10   4   95.94    8.80
   4 -10   5    8.64    4.21
   4  10   5   16.53    4.89
   4 -11  -5    9.18    4.52
   4 -11  -4    3.88    3.63
   4 -11  -3   37.66    5.87
  -4 -11   2   37.35    5.46
   4 -11  -2   45.37    6.41
   4 -11  -1    6.19    3.81
  -4 -11   1   -0.21    2.69
   4 -11   0    2.45    3.18
  -4 -11   0    1.87    2.48
  -4 -11  -1   55.51    6.01
   4 -11   1   68.25    7.60
   4 -11   2   37.33    6.31
   4 -11   3    1.82    3.68
  -4 -12   0   62.35    6.99
  -5   0   8   12.33    4.71
  -5   0   7    2.67    3.16
  -5   0   6  456.29   15.77
  -5   0   5   -2.55    2.84
   5   0  -4    8.03    2.51
  -5   0   4    9.69    2.87
  -5   0   4    8.86    1.50
  -5   0   3   -0.24    1.93
  -5   0   3   -0.54    0.60
   5   0  -3   -3.90    2.35
  -5   0   2 3884.84   33.74
   5   0  -2 4013.35   34.92
   5   0  -1    0.32    1.73
   5   0  -1   -2.24    1.56
   5   0   0  739.07   13.79
  -5   0   0  746.40   13.64
  -5   0  -1    4.57    1.83
   5   0   1   -1.41    1.93
  -5   0  -2   86.37    5.29
   5   0   2   90.62    5.76
  -5   0  -3   -2.78    2.24
   5   0   3   -0.27    2.36
  -5   0  -4  529.25   14.87
   5   0   4  541.41   15.52
   5   0   4  554.17    9.31
   5   0   5   -3.00    1.15
  -5   0  -5   -0.78    0.84
   5   0   5   -2.28    3.03
   5   0   6  113.46    8.62
   5   0   7   -5.76    3.36
   5   0   8   83.23    8.99
  -5  -1   8   16.48    3.61
  -5  -1   8   22.50    5.13
  -5   1   8   20.29    4.82
  -5  -1   7  120.13    8.97
  -5   1   7  110.52    8.64
  -5  -1   7  108.72    6.59
  -5  -1   6   64.92    6.15
  -5   1   6   52.31    5.80
  -5  -1   6   57.18    4.34
  -5  -1   5   18.08    2.46
  -5  -1   5   15.79    3.39
  -5   1   5   17.85    3.56
  -5  -1   4  223.12    9.29
  -5   1   4  231.07    9.72
   5   1  -4  246.91    9.83
   5  -1  -4  232.79    9.88
  -5  -1   4  241.39    6.21
  -5  -1   3   62.43    4.98
  -5   1   3   65.99    5.15
   5   1  -3   60.76    5.07
   5  -1  -3   63.53    4.94
  -5  -1   3   62.60    2.54
  -5   1   2   29.49    3.38
   5   1  -2   31.45    3.55
   5  -1  -2   34.87    3.67
   5   1  -2   39.19    3.96
   5  -1  -1 3001.52   29.08
   5   1  -1 3004.21   27.92
   5  -1  -1 2952.12   28.35
   5   1  -1 2945.48   12.96
  -5  -1   0   -2.00    1.45
   5   1   0    4.56    2.01
   5  -1   0    2.53    1.54
   5  -1   0    0.91    0.75
   5  -1   0   -2.45    1.84
   5  -1   1    8.33    2.14
  -5  -1  -1   10.41    2.15
   5   1   1    9.04    2.36
  -5   1  -1   10.76    2.20
  -5  -1  -2  300.55    9.84
  -5   1  -2  312.81    9.51
   5   1   2  279.82    9.77
   5  -1   2  306.74    9.81
  -5  -1  -3  124.06    7.00
  -5   1  -3  143.49    7.05
   5   1   3  132.52    7.50
   5  -1   3  134.82    7.37
  -5  -1  -4  200.30    9.50
  -5   1  -4  217.66    9.54
  -5   1  -4  217.80    6.28
   5   1   4  232.60   10.56
   5  -1   4  226.95    9.89
   5  -1   4  230.64    6.84
   5   1   4  230.24    5.40
   5  -1   5    2.67    1.36
  -5   1  -5    1.80    1.08
   5   1   5   -1.54    2.69
   5  -1   5    4.87    2.90
   5   1   6   -3.10    3.17
   5  -1   6    0.76    2.93
   5   1   7  101.29    9.02
   5  -1   7   91.25    8.29
   5   1   8   37.78    6.72
   5  -1   8   46.57    6.96
  -5  -2   8    8.67    3.24
  -5  -2   8    5.29    2.94
  -5  -2   8    4.42    3.93
  -5   2   8    3.52    3.58
  -5  -2   7   33.83    5.21
  -5  -2   7   29.93    4.07
  -5   2   7   28.33    5.20
  -5  -2   6  161.19    7.27
  -5  -2   6  155.03    9.15
  -5   2   6  162.31    9.69
  -5  -2   5  137.02    7.81
  -5   2   5  142.63    8.34
  -5  -2   5  153.54    6.34
   5   2  -4    1.32    2.36
   5  -2  -4    0.19    2.21
  -5  -2   4   -0.64    2.23
  -5  -2   4    2.13    1.38
  -5   2   4    4.85    2.87
  -5  -2   3  563.60   13.11
  -5   2   3  554.98   14.10
   5   2  -3  575.49   13.69
   5  -2  -3  556.83   14.31
  -5  -2   3  540.98    8.63
  -5   2   2  432.95   11.55
   5  -2  -2  415.89   11.48
   5   2  -2  407.23   10.98
  -5   2   2  411.42    4.17
   5   2  -1  655.54   13.92
   5  -2  -1  645.23   13.74
   5   2  -1  630.32   13.09
   5  -2  -1  624.64   13.18
   5   2  -1  639.43    8.49
   5  -2   0    7.87    2.14
   5  -2   0    9.58    1.25
   5   2   0    7.33    2.09
   5  -2   0    8.96    2.22
  -5  -2   0    6.87    1.89
   5   2   1  314.90    9.81
   5  -2   1  315.79    9.46
  -5  -2  -1  315.46    9.54
  -5   2  -1  321.61    9.07
   5  -2   1  320.96    7.62
  -5   2  -2    1.33    1.77
   5   2   2   -0.80    2.06
  -5  -2  -2    1.38    1.99
   5  -2   2    1.28    1.87
  -5  -2  -3  854.40   18.22
  -5   2  -3  861.26   16.75
   5   2   3  847.23   18.36
   5  -2   3  843.22   17.24
   5  -2   3  838.71   14.91
  -5   2  -4   66.89    5.34
  -5   2  -4   82.84    4.42
   5   2   4   78.54    6.72
   5  -2   4   64.16    5.60
   5  -2   4   74.34    4.57
   5  -2   5   11.57    2.01
  -5   2  -5   13.94    2.06
   5   2   5   15.20    3.88
   5  -2   5   10.45    3.04
   5   2   6   10.62    4.17
   5  -2   6    7.05    3.02
   5  -2   7  115.15    8.80
   5   2   7  118.08    9.63
   5  -2   8   11.41    4.45
  -5  -3   9   14.21    4.28
  -5  -3   8   72.22    7.67
  -5   3   8   69.56    8.40
  -5  -3   8   61.24    6.38
  -5  -3   8   60.01    6.08
  -5  -3   7    4.73    2.85
  -5  -3   7    9.41    3.12
  -5  -3   7   13.05    3.77
  -5   3   7    9.69    3.73
  -5  -3   6  117.09    7.81
  -5   3   6  104.84    8.20
  -5  -3   6   94.15    5.95
   5   3  -5   22.78    3.79
  -5  -3   5   31.06    4.01
  -5   3   5   33.74    4.82
  -5  -3   5   26.98    3.06
  -5  -3   4  259.74    9.77
  -5   3   4  246.16   10.29
   5   3  -4  228.27    9.21
   5  -3  -4  237.77   10.27
  -5  -3   4  233.16    7.28
  -5   3   3  295.13   10.44
   5   3  -3  310.03   10.05
   5  -3  -3  288.82   10.44
  -5   3   3  291.79    6.26
  -5  -3   3  291.52    7.44
  -5   3   2  395.41   11.24
   5   3  -2  374.42   10.75
   5  -3  -2  373.39   11.14
   5   3  -2  374.86   10.56
  -5   3   2  361.26    6.14
   5   3  -2  386.03    8.04
   5   3  -1  112.87    5.79
   5   3  -1  117.06    4.45
   5  -3  -1  121.45    6.09
   5   3  -1  121.05    6.02
   5  -3  -1  122.68    6.23
   5  -3   0 1700.16   21.56
   5  -3   0 1704.05   21.42
  -5  -3   0 1720.10   21.24
   5  -3   0 1694.70   15.69
  -5  -3  -1  121.93    6.15
   5  -3   1  108.55    5.64
  -5   3  -1  125.03    5.76
   5  -3   1  122.42    5.13
   5   3   1  128.16    6.47
   5   3   2    9.31    2.65
  -5  -3  -2   11.30    2.73
  -5   3  -2    6.61    1.88
   5  -3   2   10.27    2.57
   5  -3   2    5.40    1.90
   5   3   3   -1.43    2.86
   5  -3   3    3.48    2.03
   5  -3   3    4.97    2.45
  -5   3  -3    3.77    2.07
  -5  -3  -3    4.42    2.80
  -5   3  -4  645.72   15.33
  -5   3  -4  650.63   13.11
  -5  -3  -4  623.98    7.13
   5   3   4  635.98   17.74
   5  -3   4  668.52   16.22
   5   3   4  618.30    7.60
   5  -3   4  619.56   13.58
  -5   3  -5  276.80    8.55
   5   3   5  282.64   12.84
   5  -3   5  276.40   11.39
   5  -3   5  277.72    9.11
   5  -3   6    0.02    1.64
   5   3   6   -5.18    3.60
   5  -3   6    1.64    2.67
   5  -3   7   20.25    4.77
   5   3   7    8.98    4.19
   5  -3   8   59.95    7.32
  -5  -4   9    2.91    3.86
  -5  -4   8   11.45    3.82
  -5  -4   8   17.62    4.49
  -5  -4   8   14.99    3.93
  -5  -4   7   47.32    5.51
  -5  -4   7   37.78    5.21
  -5  -4   7   43.45    5.01
  -5   4   7   35.90    5.44
  -5  -4   6  103.37    7.19
  -5   4   6   86.43    7.72
  -5  -4   6   97.97    7.59
  -5  -4   6   84.94    5.97
  -5  -4   5   52.98    5.10
  -5   4   5   43.07    5.16
  -5  -4   5   58.22    5.63
  -5  -4   5   53.26    4.47
   5   4  -5   51.71    4.98
  -5  -4   4   39.92    4.02
  -5   4   4   44.06    4.90
  -5  -4   4   44.08    3.71
   5   4  -4   51.85    4.56
  -5   4   3  109.84    6.86
   5   4  -3  113.15    6.18
   5  -4  -3  108.81    6.71
   5   4  -3  117.73    6.57
  -5   4   3  106.12    4.41
  -5   4   2  635.43   14.60
   5   4  -2  619.79   13.45
   5  -4  -2  598.45   14.14
  -5   4   2  600.45    9.59
   5   4  -2  621.93   11.66
   5   4  -2  605.38   13.28
   5   4  -1   92.67    5.29
   5   4  -1   83.49    5.03
   5  -4  -1   88.08    5.34
   5   4  -1   91.90    4.59
   5  -4  -1   86.22    5.40
  -5   4   1   94.75    4.07
   5   4   0  225.51    8.23
   5  -4   0  202.82    7.76
   5  -4   0  204.50    7.66
  -5  -4   0  242.93    8.23
   5  -4   0  231.98    6.69
   5  -4   1    3.87    1.99
   5  -4   1    8.78    2.39
   5  -4   1    5.84    1.83
  -5  -4  -1    4.04    1.91
   5  -4   2  232.01    8.35
  -5  -4  -2  232.59    9.11
  -5  -4  -2  243.77    7.08
  -5   4  -2  240.53    7.98
   5  -4   2  232.58    8.45
   5   4   2  249.27    9.92
   5  -4   2  251.38    9.56
  -5  -4  -3   47.23    4.86
  -5   4  -3   44.62    3.98
  -5   4  -3   40.06    3.81
  -5  -4  -3   42.01    2.79
   5  -4   3   38.90    4.16
   5   4   3   45.66    3.08
   5   4   3   40.88    4.88
   5  -4   3   44.97    4.43
   5  -4   3   38.67    4.20
  -5  -4  -4   51.80    2.31
  -5   4  -4   53.80    4.64
  -5   4  -4   51.47    4.15
   5  -4   4   50.38    5.09
   5   4   4   57.32    5.98
   5  -4   4   49.22    4.88
   5   4   4   50.51    2.51
   5  -4   4   52.10    4.72
   5  -4   5   -0.64    1.88
  -5   4  -5   -0.18    2.33
  -5   4  -5    2.22    1.76
   5   4   5    5.17    3.39
   5  -4   5    0.30    2.36
   5  -4   5   -1.93    2.96
   5   4   6  123.44    9.54
   5  -4   6  135.76    8.50
   5  -4   6  121.74    9.36
   5  -4   6  127.10    6.80
   5  -4   7    5.30    3.33
   5   4   7   -2.33    4.34
   5  -4   7   -1.47    3.76
   5  -4   8    2.66    3.69
  -5  -5   8    5.80    3.61
  -5  -5   8   13.61    4.63
  -5  -5   8    6.32    3.60
  -5  -5   7    0.35    2.97
  -5  -5   7   -1.86    2.65
  -5  -5   7    1.35    2.76
  -5   5   7    0.08    3.26
  -5  -5   6   61.65    5.58
  -5   5   6   51.51    6.52
  -5  -5   6   49.99    4.99
  -5  -5   6   51.99    6.20
  -5  -5   5  508.94   14.21
  -5   5   5  475.67   16.09
  -5  -5   5  483.10   15.94
   5   5  -5  487.59   13.87
  -5  -5   5  470.37   13.17
  -5   5   4  115.32    7.58
  -5  -5   4  116.18    7.71
   5   5  -4   99.41    6.11
  -5  -5   4   98.27    5.87
   5   5  -4   96.94    6.42
   5  -5  -3    1.54    2.43
  -5  -5   3   -1.68    2.24
   5   5  -3    0.96    2.05
  -5   5   3   -2.14    1.69
  -5   5   3    6.08    2.80
   5   5  -3    6.14    2.33
   5   5  -3    3.81    2.19
  -5   5   2  327.63   10.74
   5   5  -2  303.30    9.43
   5   5  -2  309.34    9.46
   5  -5  -2  288.62   10.05
  -5  -5   2  316.03   11.13
  -5   5   2  295.05    7.82
   5   5  -2  306.04    9.23
   5   5  -1 1085.19   17.64
   5   5  -1 1050.72   17.51
   5  -5  -1 1081.10   18.19
  -5  -5   1 1057.91   18.98
   5   5  -1 1065.64   17.05
   5  -5  -1 1073.74   17.95
  -5   5   1 1066.95   14.94
   5   5   0   23.51    3.21
   5  -5   0   18.06    2.78
   5  -5   0   23.34    3.10
  -5  -5   0   21.68    2.96
  -5  -5   0   18.84    2.68
   5  -5   0   18.25    2.61
  -5   5   0   17.38    2.67
   5   5   0   20.16    2.90
   5  -5   1  421.29   10.78
   5  -5   1  440.58   10.98
  -5  -5  -1  423.79   11.70
  -5  -5  -1  418.57   10.73
   5  -5   1  444.51   11.13
   5   5   1  424.91   12.01
   5  -5   1  439.66   13.34
   5   5   2   -1.00    1.68
   5   5   2    1.86    2.36
   5  -5   2   -0.18    2.36
  -5  -5  -2    1.39    2.23
  -5   5  -2   -1.08    1.83
  -5  -5  -2    7.63    1.97
   5  -5   2    0.48    1.65
   5  -5   2    0.27    2.06
   5  -5   2    0.09    1.92
  -5  -5  -3  843.90   19.15
  -5   5  -3  894.67   17.72
  -5   5  -3  905.17   15.91
   5  -5   3  914.69   19.02
   5   5   3  875.77   19.87
   5   5   3  906.61   13.87
   5  -5   3  897.01   16.99
   5  -5   3  881.33   18.96
   5  -5   4   -2.67    2.19
  -5   5  -4    2.38    2.01
   5   5   4    0.76    0.97
  -5  -5  -4    4.90    1.22
  -5   5  -4    3.50    1.97
   5  -5   4    4.51    2.71
   5   5   4   -0.70    2.67
   5  -5   4    3.31    2.12
  -5   5  -5  121.98    6.98
   5  -5   5  132.14    8.85
   5   5   5  115.79    8.65
   5  -5   5  122.47    7.61
   5  -5   5  126.25    7.64
   5  -5   6   15.45    3.07
   5   5   6   14.56    4.25
   5  -5   6   12.08    3.54
   5  -5   6   21.31    4.59
   5  -5   7   27.49    4.83
   5   5   7   36.27    6.06
   5  -5   7   30.87    5.91
   5  -5   8    6.41    4.20
  -5  -6   7  235.61   11.08
  -5   6   7  230.96   13.59
  -5  -6   7  251.83   13.17
  -5  -6   7  258.30   12.23
  -5  -6   6    6.57    3.07
  -5  -6   6   14.20    3.41
  -5  -6   6    3.80    2.63
  -5   6   6    7.39    3.40
  -5   6   5  186.24   10.47
  -5  -6   5  171.24   10.05
   5   6  -5  177.11    8.28
  -5  -6   5  166.90    8.66
   5   6  -5  186.53    9.14
   5   6  -4    2.59    1.83
  -5  -6   4    4.87    2.75
  -5  -6   4    1.60    2.14
  -5   6   4    1.69    1.73
  -5   6   4    3.00    2.91
   5   6  -4    3.74    2.41
  -5   6   3  923.50   19.31
   5   6  -3  925.33   16.86
   5   6  -3  938.35   16.59
  -5  -6   3  903.25   20.33
   5  -6  -3  886.72   19.56
  -5   6   3  937.95   16.20
   5   6  -3  927.45   18.14
   5  -6  -2    2.40    2.37
   5   6  -2    8.94    2.33
  -5  -6   2    4.98    2.54
  -5   6   2    3.12    2.28
  -5   6   2    4.46    1.80
   5   6  -2    2.31    1.93
   5   6  -2    1.47    1.70
   5   6  -1  649.32   13.83
   5   6  -1  657.92   14.00
   5  -6  -1  675.15   14.45
  -5  -6   1  648.91   15.51
   5  -6  -1  657.22   14.37
   5   6  -1  664.46   14.83
  -5   6   1  676.50   13.34
   5  -6   0  146.35    6.67
   5  -6   0  160.24    6.94
  -5  -6   0  159.14    7.45
  -5  -6   0  146.82    6.69
   5   6   0  170.22    7.88
  -5   6   0  155.42    6.83
   5   6   0  162.66    8.35
   5   6   0  159.51    7.42
   5  -6   0  156.94    8.56
   5  -6   1  291.73    9.04
   5  -6   1  287.05    9.10
  -5  -6  -1  287.42    9.86
  -5  -6  -1  290.73    9.60
   5  -6   1  296.55    9.95
   5   6   1  302.53   10.24
   5   6   1  314.39   10.89
   5  -6   1  312.39   11.95
   5   6   2    9.41    2.19
   5  -6   2    8.46    2.94
  -5  -6  -2   15.28    3.10
  -5  -6  -2   15.81    2.50
   5  -6   2   17.77    2.80
   5  -6   2   11.13    2.58
   5  -6   2   13.33    3.01
   5   6   2   14.77    3.30
  -5  -6  -3   30.33    2.87
  -5   6  -3   30.73    3.30
   5  -6   3   30.25    4.17
   5   6   3   30.60    4.63
   5  -6   3   25.47    3.32
   5   6   3   32.42    3.12
   5  -6   3   25.63    4.10
   5  -6   4    5.91    2.73
   5   6   4    2.22    1.45
  -5  -6  -4    2.92    1.28
   5   6   4    0.49    2.85
   5  -6   4   -0.14    2.41
  -5   6  -4   -0.07    1.74
   5  -6   4    1.51    2.01
   5  -6   5   41.08    5.51
   5   6   5   33.25    5.39
   5  -6   5   38.24    4.52
   5  -6   5   39.96    4.84
   5  -6   6   -1.06    2.28
   5  -6   6    3.70    2.91
   5   6   6    2.07    3.23
   5  -6   6    0.75    3.26
   5  -7  -7    3.03    3.25
  -5  -7   7    1.56    3.35
  -5  -7   7    0.67    3.06
  -5  -7   6   35.89    5.80
  -5  -7   6   38.73    5.35
  -5   7   6   26.03    4.95
   5  -7  -6   30.41    4.92
  -5  -7   5    6.21    2.92
   5   7  -5    5.84    2.59
  -5  -7   5   14.44    3.61
  -5   7   5   11.76    3.83
  -5   7   4   36.47    4.90
   5   7  -4   38.98    4.04
  -5  -7   4   39.78    5.22
   5   7  -4   35.49    3.75
  -5   7   4   26.24    3.60
   5  -7  -4   37.04    4.75
   5  -7  -3   -1.71    2.53
   5   7  -3    1.57    1.67
  -5  -7   3    3.37    2.45
  -5   7   3    1.46    2.45
  -5   7   3    2.65    1.96
   5   7  -3    0.41    1.72
   5   7  -2  536.90   12.26
  -5   7   2  512.80   13.61
   5   7  -2  497.43   11.83
  -5  -7   2  508.56   15.33
   5  -7  -2  514.43   14.05
  -5   7   2  527.46   12.86
   5   7  -2  502.03   14.21
   5  -7  -2  502.38   16.13
   5   7  -1  188.71    7.59
  -5  -7   1  209.00    9.43
   5  -7  -1  211.50    8.46
   5  -7  -1  194.10    8.03
   5   7  -1  203.38    9.03
  -5   7   1  225.73    8.58
   5   7  -1  209.68    7.85
   5  -7  -1  220.87   10.62
   5  -7   0 1491.14   20.53
   5  -7   0 1531.00   20.72
  -5  -7   0 1486.65   23.47
  -5  -7   0 1518.21   20.94
   5   7   0 1494.98   24.89
  -5   7   0 1508.38   22.50
   5   7   0 1513.25   25.49
   5   7   0 1445.29   21.67
   5  -7   0 1478.48   27.15
   5  -7   1   45.04    3.80
   5  -7   1   39.20    3.56
  -5  -7  -1   44.09    4.29
  -5  -7  -1   39.73    4.03
   5  -7   1   45.29    4.39
   5   7   1   42.27    4.36
   5   7   1   41.06    4.32
   5  -7   1   46.54    5.37
   5  -7   2  194.85    7.40
  -5  -7  -2  198.77    9.08
  -5  -7  -2  204.04    8.07
   5  -7   2  210.05    9.56
   5   7   2  187.67    9.09
   5   7   2  215.63    8.72
   5  -7   2  213.62   10.64
   5  -7   2  198.31    7.44
   5  -7   3    3.38    2.18
   5  -7   3   -5.73    2.99
   5   7   3    2.52    1.93
  -5  -7  -3    1.22    1.47
   5  -7   3    0.05    1.80
   5  -7   3    4.93    2.66
   5   7   3   -5.32    3.05
   5  -7   4   64.22    6.42
   5   7   4   70.74    6.80
   5  -7   4   62.36    4.80
   5  -7   4   67.31    6.31
   5  -7   5    7.22    3.24
   5   7   5    5.45    3.65
   5  -7   5    1.95    2.09
   5  -7   5    7.62    3.65
   5  -7   6   10.83    3.48
   5   7   6    1.51    3.64
   5  -7   6    4.73    3.62
  -5  -8   7   30.99    5.69
  -5   8   6  153.92   10.74
  -5  -8   6  137.75   10.62
  -5  -8   6  134.65    9.40
   5  -8  -6  148.26    9.68
  -5  -8   5   32.57    5.48
  -5   8   5   30.03    4.93
   5  -8  -5   42.01    5.49
   5  -8  -4    8.54    3.54
   5   8  -4    8.78    2.41
  -5  -8   4   12.49    3.52
  -5   8   4   10.09    3.56
   5   8  -3   26.71    3.05
   5  -8  -3   23.51    4.46
  -5   8   3   25.95    3.96
  -5  -8   3   33.06    4.64
  -5   8   2  327.58   11.27
   5   8  -2  325.00    9.30
  -5  -8   2  323.23   12.98
   5  -8  -2  301.14   11.01
  -5   8   2  331.40   11.25
   5  -8  -2  326.29   13.63
   5   8  -2  323.12    9.40
   5   8  -1  328.97    9.74
  -5  -8   1  325.68   12.38
   5  -8  -1  332.89   10.62
   5  -8  -1  314.52   10.31
  -5   8   1  347.69   11.53
   5   8  -1  342.38   10.01
   5  -8  -1  334.40   13.48
   5   8   0   16.60    2.87
   5  -8   0   15.06    3.58
  -5  -8   0   18.26    3.03
   5  -8   0   20.05    2.93
   5  -8   0   22.13    2.94
  -5  -8   0   16.48    3.20
   5  -8   1    3.62    2.78
  -5  -8  -1   -2.05    2.13
  -5  -8  -1    1.06    2.06
   5  -8   1    1.13    2.42
   5  -8   1    4.80    1.76
   5   8   1    0.68    2.29
   5  -8   1    0.26    1.64
  -5  -8  -2  119.25    7.28
   5  -8   2  123.07    5.63
  -5  -8  -2  149.53    7.48
   5  -8   2  153.40    8.92
   5   8   2  133.24    7.93
   5   8   2  152.86    8.06
   5  -8   2  149.60    9.69
   5  -8   2  137.67    6.02
   5  -8   3    3.96    3.20
   5   8   3    0.55    1.96
  -5  -8  -3    2.11    1.74
   5   8   3    4.13    3.08
   5  -8   3    1.43    2.52
   5  -8   3   -1.19    1.97
   5  -8   4   19.42    4.13
   5   8   4   24.43    4.73
   5  -8   4   25.10    3.12
   5  -8   4   26.28    4.61
   5  -8   5   16.30    4.22
   5   8   5   13.52    4.01
   5  -8   5   16.04    4.27
   5   8   6   56.15    7.54
   5  -8   6   59.43    7.00
   5  -9  -6   37.37    5.51
  -5   9   6   42.50    6.55
   5  -9  -5   28.78    4.98
  -5  -9   5   27.23    5.42
  -5   9   5   25.81    5.20
   5  -9  -4   -0.47    3.15
  -5   9   4    6.23    3.15
   5  -9  -3   -2.93    2.93
  -5  -9   3   -1.19    2.67
  -5   9   3    0.05    2.57
   5  -9  -2   17.35    4.08
   5   9  -2   14.65    2.44
   5  -9  -2   17.70    3.55
  -5  -9   2   13.43    3.49
  -5  -9   1  312.49   12.89
   5  -9  -1  282.61    9.71
   5  -9  -1  278.78    9.69
   5   9  -1  296.05    9.19
   5  -9  -1  302.05   13.88
   5  -9   0   37.47    3.53
  -5  -9   0   44.13    5.08
   5   9   0   40.20    3.90
   5  -9   0   38.36    5.63
   5  -9   1  381.69    9.49
  -5  -9  -1  405.28   13.55
  -5  -9  -1  346.95   11.34
   5   9   1  383.49   12.21
   5  -9   1  377.28   15.71
   5  -9   2   16.30    4.35
  -5  -9  -2   14.89    3.16
   5   9   2   18.72    3.44
   5  -9   2   13.64    3.94
  -5  -9  -3   49.98    4.60
   5  -9   3   47.53    5.83
   5   9   3   59.60    6.03
   5  -9   3   54.48    6.54
   5  -9   4   47.49    6.06
   5   9   4   45.51    5.89
   5  -9   4   41.62    6.27
   5  -9   5   37.72    5.87
   5   9   5   23.65    5.14
   5  -9   5   31.62    5.90
   5 -10  -5    5.17    4.00
  -5  10   5    0.39    3.47
   5 -10  -4    5.18    3.84
  -5  10   4    0.87    2.96
   5 -10  -3    3.87    3.08
  -5 -10   3    5.85    3.48
  -5  10   3   10.36    3.15
   5 -10  -2   26.11    5.21
   5 -10  -2   18.63    3.37
  -5 -10   2   27.64    4.75
  -5 -10   1  141.54    9.30
   5 -10  -1  120.74    6.39
   5 -10  -1  128.69    9.78
  -5 -10   0  109.70    8.00
   5 -10   0  102.79    9.10
  -5 -10  -1   42.43    4.98
   5  10   1   47.79    4.84
   5 -10   1   39.14    6.07
   5 -10   2    8.63    3.98
  -5 -10  -2    9.71    2.88
   5  10   2   12.14    3.41
   5 -10   3   15.96    4.89
   5  10   3   16.65    4.23
   5 -10   3   20.17    4.94
   5 -10   4   26.54    5.48
   5  10   4   31.93    5.40
   5 -10   4   35.56    6.01
   5  10   5   16.41    5.04
   5 -11  -4   19.49    5.06
   5 -11  -3   -3.73    3.82
   5 -11  -2   21.37    5.24
  -5 -11   2   13.17    4.13
   5 -11  -1    5.42    3.94
  -5 -11   1    5.38    3.38
  -5 -11   0  145.71    9.60
   5 -11   0  148.19   11.52
   5 -11   1    1.20    3.81
  -5 -11  -1   -0.38    2.62
  -5 -11  -2   15.70    4.01
  -5 -12   0   -0.49    3.24
  -5 -12  -1    1.62    3.35
  -6   0   8   30.23    6.09
  -6   0   7   -3.27    3.23
  -6   0   7    0.28    1.91
  -6   0   6  142.30    9.33
  -6   0   6  148.84    6.14
  -6   0   5    2.51    2.55
  -6   0   5    3.45    1.46
  -6   0   4  411.42   13.17
  -6   0   4  371.09    5.63
  -6   0   3   -3.55    2.27
   6   0  -3    0.07    2.29
   6   0  -2  379.59   11.89
   6   0  -2  351.99   11.48
   6   0  -1   -3.37    2.36
   6   0  -1    2.25    2.20
   6   0   0 1139.04   19.90
   6   0   0 1129.87   19.07
  -6   0  -1    3.35    2.11
   6   0   1    1.45    2.21
  -6   0  -2  302.75   10.45
   6   0   2  285.04   10.52
   6   0   3    0.31    2.41
  -6   0  -3    1.56    2.57
   6   0   4   31.83    4.73
   6   0   4   31.57    2.94
   6   0   5   -1.05    1.09
  -6   0  -5   -0.42    0.97
   6   0   5   -1.03    2.85
   6   0   6  160.29   10.41
   6   0   7   -0.85    3.30
  -6  -1   8   13.42    4.41
  -6   1   8   10.43    4.57
  -6  -1   7   78.99    7.70
  -6   1   7   89.07    8.22
  -6  -1   7   75.83    5.26
  -6  -1   6  166.04    9.74
  -6   1   6  158.86   10.09
  -6  -1   6  157.22    6.44
  -6  -1   5  941.69   20.99
  -6   1   5  900.40   21.39
  -6  -1   5  891.40   12.75
  -6  -1   4  576.02   15.90
  -6   1   4  570.24   15.79
  -6  -1   4  526.06    7.81
  -6   1   4  533.38    6.53
  -6  -1   3    4.48    2.47
  -6   1   3    6.10    2.63
   6   1  -3    8.33    2.66
   6  -1  -3    2.68    2.50
   6   1  -2  844.35   17.71
   6  -1  -2  842.54   17.61
   6   1  -2  816.14   17.20
   6  -1  -2  798.70   17.10
   6   1  -1  181.25    7.98
   6  -1  -1  169.79    8.03
   6   1  -1  162.51    7.64
   6  -1  -1  175.14    7.98
   6   1  -1  172.10    3.06
   6  -1   0  283.41    9.74
   6   1   0  265.95    9.57
   6  -1   0  283.62    9.84
  -6  -1   0  288.64    9.47
   6  -1   0  287.05    5.27
   6   1   1  689.87   15.54
   6  -1   1  658.99   15.15
  -6  -1  -1  685.54   14.90
  -6   1  -1  688.79   14.78
   6  -1   2   63.10    5.26
  -6  -1  -2   71.82    5.46
  -6   1  -2   59.18    5.07
  -6  -1  -3  285.69   10.97
  -6   1  -3  297.53   10.87
   6   1   3  318.94   12.13
   6  -1   3  279.60   11.11
   6   1   4  470.25   15.82
   6  -1   4  476.21   15.26
   6  -1   4  516.43   11.35
  -6  -1  -5   43.07    2.09
  -6   1  -5   50.74    3.21
   6   1   5   51.48    6.03
   6  -1   5   51.74    5.53
   6   1   5   41.85    2.27
   6  -1   5   56.54    3.77
   6   1   6   21.16    4.46
   6  -1   6   19.14    4.58
   6   1   7    2.28    3.99
   6  -1   7   12.50    4.34
  -6  -2   9    1.79    3.55
  -6  -2   8    0.10    2.95
  -6  -2   8   -0.16    3.57
  -6  -2   7   52.90    6.46
  -6   2   7   55.14    6.67
  -6  -2   7   43.52    4.29
  -6  -2   6    9.38    3.25
  -6  -2   6    2.86    1.64
  -6   2   6    9.76    3.33
  -6  -2   5  151.25    8.60
  -6   2   5  152.86    9.14
  -6  -2   5  147.33    5.69
  -6  -2   4  259.23   10.41
  -6   2   4  255.16   10.90
   6   2  -4  233.84   10.38
  -6  -2   4  250.46    6.32
  -6   2   3  380.24   12.67
   6   2  -3  391.86   12.40
   6  -2  -3  371.91   12.52
   6   2  -3  372.10   12.65
   6   2  -2    7.00    2.64
   6  -2  -2    9.08    2.77
   6   2  -2    8.72    2.63
   6   2  -1   -2.36    2.05
   6   2  -1    0.77    0.85
   6  -2  -1    5.51    2.39
   6   2  -1   -1.26    2.19
   6  -2  -1    3.06    2.11
   6  -2   0  115.64    6.71
   6   2   0  101.02    6.08
   6  -2   0   97.31    6.15
  -6  -2   0  108.14    6.04
   6  -2   0  107.97    3.62
   6   2   1  214.37    9.01
   6  -2   1  201.56    8.56
  -6  -2  -1  218.50    8.73
  -6   2  -1  221.26    8.37
   6  -2   1  207.67    6.34
  -6  -2  -2   28.39    3.87
  -6   2  -2   27.75    3.55
   6   2   2   21.33    3.80
   6  -2   2   23.61    3.49
  -6  -2  -3  163.72    8.65
  -6   2  -3  170.37    8.28
   6   2   3  169.56    9.23
   6  -2   3  167.24    8.45
   6  -2   4    1.45    2.47
   6  -2   4    1.31    1.57
  -6   2  -4   -0.40    1.42
   6   2   4    1.34    2.67
  -6   2  -5  235.99    7.45
   6   2   5  233.46   12.05
   6  -2   5  233.07   11.30
   6  -2   5  232.12    7.94
   6  -2   6   10.47    2.15
   6   2   6   12.12    4.10
   6  -2   6   10.06    3.63
   6   2   7   -0.04    3.37
   6  -2   7   -2.37    3.69
   6  -2   8   -3.33    4.22
  -6  -3   8   25.40    4.99
  -6  -3   8   20.67    4.79
  -6  -3   7   31.77    4.89
  -6  -3   7   26.67    3.65
  -6  -3   7   29.38    4.92
  -6   3   7   33.36    5.70
  -6  -3   6  411.01   14.94
  -6   3   6  408.27   16.32
  -6  -3   6  366.10   10.71
  -6  -3   5  132.34    7.97
  -6   3   5  129.66    8.73
  -6  -3   5  139.08    6.12
  -6  -3   4   11.48    3.09
  -6  -3   4    5.24    1.73
  -6   3   4    4.51    2.49
   6   3  -4   10.79    2.84
  -6   3   3    6.87    3.05
  -6   3   3    2.23    0.83
   6   3  -3    9.04    3.10
   6   3  -3   -0.02    2.30
   6  -3  -3   -1.93    2.37
  -6   3   2  720.96   16.54
   6   3  -2  739.89   16.26
   6  -3  -2  725.37   16.76
   6   3  -2  686.98   15.74
   6   3  -2  740.84   10.86
   6   3  -1 1148.28   20.08
   6  -3  -1 1119.93   19.95
   6   3  -1 1083.84   18.99
   6  -3  -1 1099.62   19.72
   6   3  -1 1094.25   13.59
   6   3   0   37.49    3.98
   6  -3   0   37.68    4.02
   6  -3   0   40.52    4.26
  -6  -3   0   40.96    4.12
   6  -3   0   41.79    2.71
   6   3   1  206.34    9.00
   6  -3   1  201.82    8.66
   6  -3   1  184.84    8.08
  -6  -3  -1  211.49    8.64
   6  -3   1  206.45    6.79
   6  -3   2  914.34   18.28
  -6  -3  -2  963.60   19.25
  -6   3  -2  960.38   17.77
   6  -3   2  940.78   16.17
   6   3   2  903.23   19.29
  -6   3  -3  281.09   10.16
   6   3   3  296.11   12.08
   6  -3   3  300.17   11.13
   6  -3   3  314.27   10.81
  -6   3  -4  235.65   10.07
  -6   3  -4  232.86    8.42
  -6  -3  -4  250.49    5.77
   6   3   4  241.85   11.74
   6  -3   4  240.88   10.66
   6  -3   4  242.34    9.27
  -6   3  -5   24.90    3.00
   6   3   5   24.93    5.03
   6  -3   5   28.54    4.54
   6  -3   5   32.85    3.74
   6   3   6   48.21    6.61
   6  -3   6   48.53    5.88
   6  -3   6   46.16    3.99
   6   3   7   60.77    7.66
   6  -3   7   83.08    7.96
   6  -3   8   29.73    6.14
  -6  -4   8   68.42    7.63
  -6  -4   8   58.79    6.75
  -6  -4   7   23.77    4.64
  -6  -4   7   20.20    4.35
  -6  -4   7   13.11    3.28
  -6   4   7   20.67    5.27
  -6  -4   6   50.97    5.59
  -6   4   6   52.60    6.34
  -6  -4   6   48.78    5.91
  -6  -4   6   53.02    4.69
  -6  -4   5    1.48    2.28
  -6  -4   5    2.55    1.67
  -6   4   5    5.85    3.27
   6   4  -4    4.86    2.74
  -6   4   4    8.33    1.73
  -6   4   4    5.46    2.98
   6   4  -4    8.68    2.72
  -6   4   3  165.43    8.72
   6   4  -3  146.63    7.81
   6   4  -3  148.79    8.03
  -6   4   3  139.17    4.51
  -6   4   2   80.63    5.91
   6   4  -2   70.55    5.56
   6   4  -2   78.68    5.70
   6  -4  -2   70.60    5.70
   6   4  -2   78.02    4.28
  -6   4   2   79.33    3.37
   6   4  -1  322.84   10.88
   6   4  -1  352.33   11.13
   6  -4  -1  352.19   11.24
   6  -4  -1  341.58   11.25
   6   4  -1  362.40    9.00
   6   4   0   71.48    5.43
   6  -4   0   62.23    4.97
   6  -4   0   52.90    4.74
  -6  -4   0   62.88    4.83
   6  -4   0   67.58    3.84
   6  -4   1    5.35    2.23
  -6  -4  -1    5.32    2.33
   6   4   1   -1.40    2.45
   6  -4   1    6.28    2.25
   6  -4   1    7.15    2.03
   6  -4   2  254.91    9.79
  -6  -4  -2  248.07   10.05
  -6   4  -2  271.68    9.37
   6  -4   2  251.09    8.92
   6   4   2  249.81   10.69
   6  -4   2  248.88   10.18
   6   4   3    6.89    3.05
   6  -4   3   -1.54    2.14
   6  -4   3    0.09    2.07
  -6  -4  -3   -0.58    1.17
  -6   4  -3    0.53    2.09
   6  -4   3    3.54    2.27
  -6   4  -4   37.09    4.00
  -6   4  -4   32.13    4.22
  -6  -4  -4   37.44    2.45
   6  -4   4   36.33    4.86
   6   4   4   31.61    5.22
   6   4   4   35.37    2.58
   6  -4   4   34.92    4.59
   6  -4   4   34.82    4.08
  -6   4  -5   22.81    3.26
   6   4   5   15.94    4.21
   6  -4   5   18.61    4.18
   6  -4   5   18.25    3.75
   6  -4   5   30.06    3.98
   6  -4   6   19.51    3.22
   6   4   6   17.07    4.53
   6  -4   6   28.35    4.69
   6  -4   6   28.62    5.51
   6   4   7    4.08    4.13
   6  -4   7    6.70    3.90
   6  -4   7    5.40    3.91
   6  -4   8   24.72    5.76
  -6  -5   8    4.95    4.07
  -6  -5   7  193.62   10.74
  -6   5   7  187.00   12.31
  -6  -5   7  193.57   11.75
  -6  -5   7  192.46    9.72
  -6  -5   6   34.47    4.92
  -6   5   6   39.66    5.92
  -6  -5   6   39.05    5.42
  -6  -5   6   36.43    4.32
  -6   5   5   83.18    7.50
  -6  -5   5   67.48    6.61
  -6  -5   5   71.37    5.27
   6   5  -5   72.65    6.60
  -6   5   4  301.98   12.32
   6   5  -4  294.40   10.93
  -6  -5   4  292.38   12.49
   6   5  -4  298.71   11.67
  -6   5   4  294.31    8.13
  -6   5   3  505.73   15.15
   6   5  -3  465.57   13.29
   6   5  -3  483.10   13.75
  -6   5   3  478.11    9.69
   6   5  -3  491.07   12.28
  -6   5   2  124.15    7.25
   6   5  -2  127.31    7.10
   6   5  -2  122.54    6.84
   6  -5  -2  129.03    7.41
   6   5  -2  132.78    6.23
  -6   5   2  126.05    4.99
   6   5  -1  348.55   11.33
   6   5  -1  369.56   11.91
   6  -5  -1  337.46   11.32
   6  -5  -1  358.97   11.59
   6   5  -1  366.03   10.12
  -6   5   1  362.31    8.75
   6   5   0   61.35    5.30
   6  -5   0   56.97    4.92
   6  -5   0   61.82    4.99
   6  -5   0   59.92    4.23
   6   5   0   64.09    4.83
  -6  -5   0   57.65    4.80
   6  -5   1  200.55    8.45
   6  -5   1  177.62    8.13
  -6  -5  -1  185.82    8.39
  -6  -5  -1  172.31    7.43
   6  -5   1  173.89    7.24
   6   5   1  185.83    9.01
   6  -5   1  169.82    8.87
   6  -5   2    7.17    3.12
   6   5   2    8.72    3.26
  -6  -5  -2    1.54    1.45
   6  -5   2   -2.19    2.01
  -6  -5  -2    3.42    2.27
   6  -5   2    4.98    2.35
   6  -5   2    0.47    1.87
  -6  -5  -3  664.63   12.14
  -6   5  -3  665.71   14.90
   6  -5   3  656.14   16.44
   6   5   3  656.39   12.75
   6   5   3  646.42   18.14
   6  -5   3  670.05   16.16
   6  -5   3  663.05   17.28
  -6  -5  -4   28.62    2.38
  -6   5  -4   32.35    3.82
   6  -5   4   35.35    4.60
   6   5   4   37.13    5.24
   6  -5   4   37.87    4.71
   6   5   4   28.40    2.58
   6  -5   4   33.34    4.39
   6  -5   5    8.43    2.67
   6   5   5    4.83    3.00
   6  -5   5   15.30    4.09
   6  -5   5    8.18    2.93
   6  -5   6    2.79    2.52
   6   5   6    0.21    3.22
   6  -5   6    2.03    3.27
   6  -5   6   -4.86    3.31
   6  -5   7   42.28    5.96
  -6  -6   7   75.42    7.87
   6   6  -6    7.45    3.54
  -6  -6   6    3.76    3.07
  -6  -6   6    1.21    2.43
  -6   6   6    5.63    4.04
  -6   6   5  162.79   10.25
  -6  -6   5  177.30   10.80
   6   6  -5  169.91    9.37
  -6  -6   5  161.07    8.30
   6   6  -4   10.27    2.94
   6   6  -4    6.87    2.69
  -6  -6   4   19.13    4.19
  -6   6   4   10.65    2.27
  -6   6   4   12.11    3.55
  -6   6   3  378.89   13.33
   6   6  -3  349.95   11.51
   6   6  -3  385.99   11.98
  -6  -6   3  363.97   13.62
  -6   6   3  377.66    9.71
   6   6  -3  359.80   11.33
   6  -6  -2    8.49    2.72
   6   6  -2    6.90    2.52
  -6  -6   2    9.37    2.97
  -6   6   2    8.42    2.64
   6   6  -2    9.39    2.67
  -6   6   2   11.17    2.17
   6   6  -2    9.98    2.57
   6   6  -1  253.24    9.78
   6   6  -1  236.41    9.72
   6  -6  -1  260.66   10.06
  -6  -6   1  246.32   10.10
   6  -6  -1  242.84    9.90
   6   6  -1  253.00    9.31
  -6   6   1  253.77    8.13
   6  -6   0   21.18    3.70
   6  -6   0   30.89    3.90
  -6  -6   0   27.93    3.59
   6   6   0   26.68    3.63
  -6  -6   0   23.53    3.54
   6  -6   0   24.48    3.33
   6   6   0   29.07    3.81
   6  -6   1  304.30   10.29
   6  -6   1  298.30   10.23
  -6  -6  -1  285.36   10.58
  -6  -6  -1  286.20    9.80
   6  -6   1  292.73   10.00
   6   6   1  290.70   11.26
   6  -6   1  296.14   12.21
   6  -6   2   50.95    4.61
  -6  -6  -2   51.22    4.20
   6  -6   2   52.81    5.11
   6   6   2   55.53    4.51
   6   6   2   54.74    5.61
   6  -6   2   55.07    5.69
   6  -6   2   54.40    4.69
   6   6   3    9.60    2.17
   6  -6   3   11.14    3.20
   6  -6   3   10.66    2.92
  -6  -6  -3   10.38    2.04
   6  -6   3   11.48    3.07
   6  -6   3   11.85    3.08
   6   6   3   15.01    3.89
   6  -6   4   -1.57    2.62
  -6  -6  -4    0.77    1.19
  -6   6  -4   -0.28    2.19
   6  -6   4   -0.44    2.46
   6   6   4    0.37    3.21
   6  -6   4    0.30    2.38
   6  -6   5   16.71    3.87
   6   6   5   12.98    4.10
   6  -6   5   14.54    3.78
   6  -6   5   12.68    3.91
   6  -6   6   -0.70    2.54
   6   6   6    3.42    3.81
   6  -6   6    8.50    3.45
   6  -6   6    6.38    4.56
  -6   7   6  342.84   16.00
  -6  -7   6  352.38   16.27
  -6  -7   6  354.11   13.80
   6   7  -5   13.11    3.55
  -6  -7   5   12.28    3.88
  -6   7   5   10.47    3.67
  -6  -7   4    9.38    3.54
  -6   7   4    7.08    3.30
   6   7  -4    3.56    2.50
   6   7  -3   -0.61    2.01
  -6  -7   3    1.68    2.40
  -6   7   3   -0.48    2.31
  -6   7   3    2.09    1.76
   6   7  -3    0.96    2.17
   6   7  -2  133.11    7.08
   6   7  -2  126.92    6.87
  -6  -7   2  130.86    8.33
   6  -7  -2  106.84    7.25
   6  -7  -2  118.04    7.61
   6   7  -2  127.43    7.40
  -6   7   2  133.31    6.53
   6  -7  -2  117.77    8.45
   6  -7  -1    4.68    3.06
  -6  -7   1    5.06    2.88
   6   7  -1    4.87    2.23
   6   7  -1    5.87    2.34
   6   7  -1    2.04    2.06
  -6   7   1    7.59    2.07
   6  -7  -1    2.80    2.05
   6  -7  -1    3.11    2.10
   6  -7   0   18.06    4.33
   6   7   0   11.31    2.94
  -6  -7   0   16.33    3.28
   6  -7   0   10.00    2.56
  -6  -7   0   12.41    3.02
   6  -7   0   10.18    2.55
   6  -7   1   34.34    3.77
   6  -7   1   44.21    4.19
  -6  -7  -1   45.64    4.52
  -6  -7  -1   31.09    3.98
   6  -7   1   48.51    4.68
   6   7   1   48.06    4.96
   6  -7   1   45.79    5.52
   6  -7   2  711.75   15.58
  -6  -7  -2  711.17   15.67
   6  -7   2  722.70   17.91
   6   7   2  698.50   18.57
   6   7   2  729.98   16.56
   6  -7   2  702.52   20.04
   6  -7   2  702.02   15.45
   6   7   3   18.04    2.99
   6  -7   3   24.13    4.41
   6  -7   3   20.60    3.44
  -6  -7  -3   22.38    2.97
   6  -7   3   18.96    3.28
   6  -7   3   18.11    3.68
   6   7   3   29.31    4.87
   6  -7   4   24.14    4.47
   6   7   4   24.48    4.93
   6  -7   4   30.63    4.83
   6  -7   4   29.58    4.15
   6  -7   5   -0.70    2.75
   6   7   5    5.71    4.17
   6  -7   5    2.15    2.61
   6  -7   5    5.97    3.37
   6  -7   6   -0.57    3.07
   6   7   6    0.59    3.79
   6  -7   6    3.41    3.96
   6  -8  -6    3.57    3.92
  -6   8   6    3.97    4.05
   6  -8  -5    4.44    3.19
  -6  -8   5    7.69    3.94
  -6   8   5    5.89    3.22
  -6   8   4  166.54    9.96
  -6  -8   4  191.21   11.46
   6  -8  -4  173.25   10.83
   6   8  -3   49.81    4.60
  -6   8   3   51.77    5.57
  -6  -8   3   56.58    6.15
   6  -8  -3   49.48    5.97
  -6  -8   2   43.20    5.30
   6  -8  -2   38.16    4.86
  -6   8   2   36.47    4.09
   6  -8  -2   35.14    5.39
   6   8  -2   38.07    4.16
   6  -8  -1    4.60    2.77
   6  -8  -1    5.36    3.45
   6   8  -1   -1.40    2.09
  -6  -8   1    4.57    2.42
   6  -8  -1    0.70    2.11
   6   8  -1   -1.12    2.07
  -6   8   1   -0.55    2.24
   6  -8   0   80.25    5.52
  -6  -8   0   87.36    6.53
   6  -8   0   88.46    5.86
   6   8   0   77.43    5.92
   6  -8   0   81.00    7.28
   6  -8   1  101.78    6.08
   6  -8   1  102.36    5.96
  -6  -8  -1   99.63    6.74
  -6  -8  -1  102.23    6.81
   6  -8   1  118.10    7.55
   6   8   1  107.10    7.20
   6  -8   1  110.41    8.46
  -6  -8  -2   84.48    5.89
   6  -8   2  103.79    7.52
   6   8   2   76.31    6.54
   6  -8   2  100.10    8.25
   6  -8   2   91.65    5.79
   6  -8   3   -0.65    1.99
   6  -8   3    0.53    2.79
  -6  -8  -3   -1.16    1.82
   6  -8   3   -0.72    2.58
   6   8   3    0.03    2.52
   6  -8   4   10.81    3.76
   6   8   4   13.14    4.36
   6  -8   4   18.66    4.57
   6  -8   5    1.15    3.22
   6   8   5    0.64    3.53
   6  -8   5    1.04    3.48
   6  -8   6    4.01    3.79
   6  -9  -6   -0.38    3.59
  -6   9   5  100.00    8.66
   6  -9  -5  108.05    9.09
  -6   9   4   45.86    5.97
  -6  -9   4   44.36    6.48
   6  -9  -4   44.93    6.42
   6  -9  -3    1.38    3.11
  -6  -9   3   13.51    4.24
  -6   9   3    8.71    3.18
   6  -9  -2    2.29    3.00
  -6  -9   2    1.13    2.56
   6  -9  -2    0.37    2.59
  -6  -9   1  121.85    8.52
   6  -9  -1  133.22    7.41
   6   9  -1  123.08    7.05
   6  -9  -1  137.95    9.87
   6  -9   0   15.69    4.56
   6  -9   0   14.11    2.79
  -6  -9   0   16.44    3.54
   6   9   0   15.69    3.22
   6  -9   1   31.01    3.77
  -6  -9  -1   30.41    4.41
   6   9   1   26.27    4.21
   6  -9   1   37.28    5.85
   6  -9   2    0.96    3.05
  -6  -9  -2    9.99    2.91
   6  -9   2   11.52    3.91
   6   9   2    7.07    3.25
  -6  -9  -3  408.88   12.51
   6  -9   3  452.21   16.90
   6   9   3  407.13   15.45
   6  -9   4    6.93    4.16
   6   9   4    6.39    3.57
   6  -9   4    2.54    3.44
   6  -9   5    4.88    3.98
   6   9   5   18.05    5.57
  -6  10   5    6.48    4.34
   6 -10  -4    2.00    3.68
  -6  10   4   -2.93    3.36
   6 -10  -3    6.93    4.21
  -6 -10   3    9.30    3.96
  -6 -10   2   48.79    6.20
   6 -10  -2   49.03    5.39
   6 -10  -2   47.51    6.84
   6 -10  -1   20.14    4.91
  -6 -10   1   17.22    4.13
   6 -10   0   -4.26    3.69
  -6 -10   0   -2.42    2.89
  -6 -10  -1  169.35    9.77
   6 -10   1  182.41   12.30
  -6 -10  -2   54.13    5.65
   6  10   2   55.51    5.97
   6 -10   2   52.87    6.99
   6 -10   3    2.80    3.94
   6  10   3   -1.04    3.09
   6 -10   3    6.65    3.89
   6  10   4    7.03    4.33
  -6 -11   1    8.20    4.01
  -6 -11   0  195.49   11.28
  -6 -11  -1   -0.75    2.79
  -6 -11  -2   84.24    7.33
  -7   0   7    7.13    4.23
  -7   0   6    1.92    3.10
  -7   0   5   -0.32    2.53
  -7   0   5   -0.99    0.83
  -7   0   4  445.67   14.46
   7   0  -3    0.08    2.73
   7   0  -2  638.23   16.59
   7   0  -2  615.30   16.37
   7   0  -1   -3.28    2.93
   7   0  -1    1.75    2.28
   7   0   0  500.21   14.26
   7   0   0  497.86   14.11
  -7   0  -1    1.25    1.97
   7   0   1   -2.25    2.43
  -7   0  -2  497.20   14.51
   7   0   2  562.18   15.96
   7   0   3   -4.95    2.65
   7   0   4  341.72   13.86
   7   0   5   -2.58    1.49
   7   0   5   -1.40    3.46
   7   0   6    4.26    3.64
   7   0   7   -0.26    3.68
  -7  -1   7  150.53   10.30
  -7   1   7  150.92   10.84
  -7  -1   6   23.19    4.39
  -7   1   6   25.36    5.07
  -7  -1   5    1.42    2.56
  -7   1   5    2.35    2.56
  -7  -1   5    2.28    1.07
  -7   1   5    1.53    0.70
  -7  -1   4   74.06    6.58
  -7   1   4   67.75    6.16
  -7   1   3 1583.91   26.56
   7   1  -3 1542.77   26.70
   7   1  -2 1579.07   25.64
   7  -1  -2 1575.22   26.04
   7   1  -2 1594.85   25.91
   7  -1  -2 1581.82   26.00
   7   1  -1  456.77   13.69
   7  -1  -1  456.40   13.72
   7   1  -1  448.79   13.64
   7  -1  -1  460.32   13.71
   7   1   0   65.90    5.54
   7  -1   0   76.04    6.01
   7   1   0   69.98    5.75
   7  -1   0   81.23    6.20
   7  -1   1   -0.88    2.62
  -7  -1  -1    0.35    2.12
  -7   1  -1   -0.25    2.25
   7   1   1   -1.49    2.42
  -7   1  -2  250.25   10.20
   7   1   2  267.73   11.27
   7   1   3    0.70    2.81
   7  -1   3   -2.40    2.65
   7   1   4   12.03    4.07
   7  -1   4    3.85    3.05
   7  -1   4   14.92    2.71
   7  -1   5    3.62    1.64
   7   1   5    6.18    1.43
   7   1   5    9.28    4.11
   7  -1   5    3.05    3.36
   7   1   6  107.02    9.27
   7  -1   6  106.55    9.08
   7   1   7   41.18    6.69
   7  -1   7   35.51    6.51
  -7  -2   7    1.30    3.25
  -7   2   7    1.39    3.42
  -7  -2   6    2.02    2.91
  -7   2   6   13.69    4.15
  -7  -2   5  103.67    7.71
  -7  -2   5   96.27    4.17
  -7   2   5   86.52    2.74
  -7   2   4   56.12    5.85
   7   2  -4   48.82    5.91
  -7   2   3  482.45   14.96
   7   2  -3  454.23   14.82
   7   2  -2  327.11   12.09
   7  -2  -2  348.56   12.60
   7   2  -2  354.75   12.61
   7  -2  -2  358.05   12.54
   7   2  -1  644.18   16.21
   7  -2  -1  625.86   16.23
   7   2  -1  657.62   16.33
   7  -2  -1  635.08   16.11
   7   2  -1  651.26    8.45
   7   2   0   10.40    3.18
   7  -2   0   11.52    1.44
   7  -2   0   13.16    3.36
   7  -2   0    7.13    2.69
   7   2   1   39.06    4.74
   7  -2   1   32.03    4.42
  -7  -2  -1   33.63    4.22
   7  -2   1   36.33    2.97
   7  -2   2   40.73    4.85
  -7   2  -2   26.36    3.83
   7   2   2   29.41    4.54
   7   2   3  324.54   13.30
   7  -2   3  344.77   12.98
   7   2   4    6.93    3.83
   7  -2   4    2.98    2.12
   7  -2   4    3.69    2.83
   7   2   5  156.35   10.49
   7  -2   5  158.55   10.21
   7  -2   5  160.74    7.17
   7   2   6    0.66    3.89
   7  -2   6   -0.04    3.60
   7  -2   7   81.29    8.61
  -7  -3   7   20.76    4.77
  -7   3   7   18.30    5.32
  -7  -3   6   17.36    3.98
  -7   3   6   16.49    4.32
  -7  -3   5   -2.98    2.88
  -7   3   5   -1.31    3.06
  -7   3   4  172.08    9.79
   7   3  -4  160.88    9.78
  -7   3   3  251.85   11.08
   7   3  -3  237.68   10.98
   7   3  -2  145.43    8.14
   7   3  -2  152.01    8.44
   7  -3  -2  157.17    8.68
   7   3  -2  156.23    4.93
   7   3  -1  145.56    8.17
   7   3  -1  150.87    8.18
   7  -3  -1  132.93    7.86
   7  -3  -1  139.42    7.94
   7   3  -1  142.09    5.01
   7   3   0   -0.02    2.60
  -7  -3   0    2.55    2.23
   7  -3   0    0.80    2.58
   7  -3   0    0.73    2.22
   7  -3   0    0.05    1.12
   7   3   1  534.29   15.46
   7  -3   1  566.32   15.44
   7  -3   1  572.34   15.48
  -7  -3  -1  530.30   14.69
   7  -3   1  590.91   11.52
   7  -3   2   72.60    6.04
  -7   3  -2   93.60    6.25
   7  -3   2   93.92    5.49
   7   3   2   73.06    6.41
   7  -3   3  213.65    9.17
   7   3   3  203.85   10.58
   7  -3   3  199.88   10.04
   7  -3   3  207.20    9.33
   7  -3   4   13.63    3.14
   7  -3   4    9.67    3.50
  -7   3  -4   11.74    2.60
   7   3   4    9.03    3.70
   7   3   5   51.83    6.77
   7  -3   5   50.40    6.23
   7  -3   5   49.49    4.67
   7   3   6   29.70    6.14
   7  -3   6   40.50    5.90
   7  -3   7   21.39    5.12
  -7  -4   7    2.00    3.30
  -7  -4   7    2.89    3.51
  -7  -4   6   63.85    6.63
  -7   4   6   61.13    7.24
  -7   4   5   26.50    4.60
   7   4  -5   24.18    4.61
  -7   4   4  227.62   11.37
   7   4  -4  213.00   10.91
  -7   4   4  204.38    4.92
   7   4  -3    6.19    2.98
  -7   4   3    4.20    2.80
  -7   4   3    6.03    1.08
   7  -4  -2    1.62    2.65
   7   4  -2   -0.83    2.29
   7   4  -2    3.53    1.62
   7   4  -2    6.47    2.78
   7   4  -1   80.91    6.55
   7   4  -1   81.65    6.28
   7  -4  -1   80.50    6.37
   7  -4  -1   79.64    6.17
   7   4  -1   91.12    4.71
   7   4   0  270.71   11.04
   7  -4   0  267.51   10.63
   7  -4   0  262.22   10.70
   7   4   0  288.79    9.09
   7  -4   0  271.94    7.41
  -7  -4   0  277.30   10.51
   7  -4   1  229.05    9.96
   7  -4   1  226.88   10.25
   7  -4   1  241.16    7.89
   7   4   1  236.18   10.59
   7  -4   2   27.62    3.36
   7  -4   2   20.37    3.75
   7   4   2   29.96    4.73
   7  -4   3   33.75    4.11
   7   4   3   39.81    5.23
   7  -4   3   36.95    4.94
   7  -4   3   35.49    4.47
   7  -4   4  318.07   12.53
   7   4   4  305.13   14.20
   7  -4   4  287.76   12.33
   7  -4   4  299.46   11.70
   7  -4   5    6.70    2.66
   7  -4   5    5.09    2.69
   7   4   5    1.60    3.33
   7  -4   5    4.75    3.33
   7   4   6    1.01    3.95
   7  -4   6    3.39    3.69
   7  -4   6   -1.10    3.28
   7  -4   7   -1.39    3.80
  -7   5   6   36.88    6.21
  -7  -5   6   21.81    4.76
   7   5  -6   26.39    5.33
   7   5  -5   19.03    4.44
  -7  -5   5   20.29    4.25
  -7   5   5   21.70    4.56
   7   5  -4   29.86    4.82
  -7   5   4   28.99    4.92
  -7   5   3   99.30    7.36
   7   5  -3   93.84    6.98
  -7   5   3   85.72    3.80
   7   5  -2  559.00   15.64
   7   5  -2  573.94   15.59
   7  -5  -2  568.76   16.53
   7   5  -2  578.46   12.72
   7   5  -1   17.94    3.63
   7  -5  -1   10.98    2.94
   7   5  -1   12.65    3.13
   7   5  -1   15.53    2.53
   7  -5  -1    9.31    2.83
  -7  -5   0   10.76    3.06
   7  -5   0   11.72    3.08
   7   5   0   10.02    2.53
   7   5   0    9.56    2.91
   7  -5   0    7.77    2.52
   7  -5   1   30.84    4.06
   7  -5   1   27.04    3.88
   7   5   1   25.21    4.31
   7  -5   1   23.52    3.07
   7  -5   2    1.64    2.43
   7   5   2    3.34    2.83
  -7  -5  -2    0.37    1.66
   7  -5   2    0.91    2.45
   7  -5   2   -3.91    2.83
   7  -5   2   -1.08    2.29
   7   5   3   25.78    4.95
   7  -5   3   15.51    3.35
   7  -5   3   20.55    3.85
  -7  -5  -3   23.03    2.73
   7  -5   3   18.56    3.43
   7  -5   4   15.20    3.73
   7  -5   4   21.65    4.04
  -7  -5  -4   10.08    1.82
   7  -5   4   13.88    3.60
   7   5   4   10.06    4.15
   7  -5   5   37.23    5.50
   7   5   5   40.40    6.32
   7  -5   5   44.73    5.60
   7  -5   5   38.43    4.92
   7   5   6   20.66    5.56
   7  -5   6   16.36    4.57
   7  -5   6   18.44    5.35
   7  -5   7   -1.37    3.90
   7   6  -6   29.15    5.44
  -7  -6   6   21.34    4.87
  -7   6   6   25.35    5.50
  -7   6   5  161.60   10.40
   7   6  -5  130.50    8.99
  -7  -6   5  141.82   10.03
   7   6  -4    8.96    2.96
  -7   6   4    2.51    3.16
  -7   6   3   91.67    7.25
   7   6  -3   86.10    6.61
  -7  -6   3   86.91    7.33
   7   6  -3   85.09    5.75
   7  -6  -2    7.92    3.32
   7   6  -2    3.36    2.58
  -7  -6   2    3.29    2.36
   7   6  -2    2.95    2.06
  -7   6   2    5.90    1.79
   7   6  -2    5.14    2.48
   7   6  -1  329.33   12.21
   7   6  -1  328.46   11.91
   7  -6  -1  332.01   12.36
  -7  -6   1  313.11   12.07
   7   6  -1  307.75   10.42
   7  -6   0   42.45    4.77
   7  -6   0   46.76    5.02
  -7  -6   0   39.87    4.47
   7   6   0   43.83    4.58
   7   6   0   36.88    4.67
   7  -6   1   17.53    3.29
   7  -6   1   16.33    3.59
   7   6   1    4.85    2.46
  -7  -6  -1   12.80    2.74
   7  -6   1   16.15    2.88
   7  -6   1   15.10    3.34
   7   6   2    0.02    2.18
   7   6   2   -0.58    2.68
   7  -6   2    0.54    2.61
  -7  -6  -2    1.75    1.85
   7  -6   2    0.97    2.36
   7  -6   2    2.52    2.23
   7  -6   2    0.02    2.25
   7  -6   3  121.15    8.09
  -7  -6  -3  147.90    6.62
   7  -6   3  145.57    8.48
   7   6   3  138.53    9.61
   7  -6   3  140.91    8.34
   7  -6   3  137.80    8.95
   7  -6   4   77.12    6.91
   7   6   4   74.07    7.63
   7  -6   4   76.63    6.58
   7  -6   4   77.53    6.97
   7  -6   5   18.67    4.25
   7   6   5   24.24    5.48
   7  -6   5   14.22    3.96
   7  -6   5   21.62    4.57
   7  -6   6    0.77    2.81
   7  -6   6    0.37    3.36
   7  -6   6    1.03    3.65
  -7  -7   5    0.28    3.14
  -7   7   5    4.29    3.57
   7   7  -5    8.22    3.78
  -7   7   4  261.78   12.65
   7   7  -4  236.81   11.02
  -7  -7   4  242.70   12.78
   7   7  -3   15.88    3.58
  -7  -7   3   10.55    2.89
  -7   7   3   18.17    3.98
   7   7  -2  230.40   10.22
   7   7  -2  252.13   10.40
  -7  -7   2  242.84   11.54
   7  -7  -2  252.72   11.49
   7  -7  -1   21.25    4.43
   7  -7  -1   21.66    4.04
  -7  -7   1   22.37    3.87
   7   7  -1   14.75    3.62
   7   7  -1   23.06    4.12
   7  -7   0   66.59    5.77
   7  -7   0   58.29    5.54
  -7  -7   0   67.26    5.90
   7   7   0   66.70    6.02
   7  -7   0   66.97    6.75
   7  -7   1    2.38    2.56
   7   7   1    6.22    3.05
  -7  -7  -1   16.17    3.82
   7  -7   1    9.05    2.54
   7  -7   1    3.86    2.77
   7  -7   1   11.56    3.43
   7   7   2   10.70    3.76
   7  -7   2    2.46    2.98
  -7  -7  -2    5.13    2.15
   7  -7   2    2.61    2.84
   7  -7   2    9.94    3.22
   7  -7   2    1.09    2.48
   7  -7   3    4.17    3.29
   7  -7   3    7.37    2.89
  -7  -7  -3    0.33    1.75
   7  -7   3   -4.15    2.85
   7   7   3    0.03    3.15
   7  -7   4    7.25    3.14
   7  -7   4    6.53    3.57
   7   7   4   10.39    4.33
   7  -7   4   17.00    3.88
   7  -7   5    8.53    3.66
   7   7   5   17.20    5.27
   7  -7   5    4.93    3.55
   7  -8  -6   36.77    6.45
  -7   8   5   60.02    7.08
   7  -8  -5   50.25    6.89
   7  -8  -4   12.82    4.20
  -7  -8   4   14.53    4.33
  -7   8   4   18.22    4.32
   7  -8  -3   27.80    4.97
  -7  -8   3   28.16    5.11
   7  -8  -3   26.18    5.02
   7   8  -3   25.82    4.05
   7   8  -2   62.51    5.61
  -7  -8   2   73.43    7.13
   7  -8  -2   70.17    6.62
   7  -8  -2   66.71    7.21
   7  -8  -1   94.05    6.97
  -7  -8   1   99.89    7.53
   7   8  -1  108.88    7.33
   7  -8  -1   89.21    8.17
   7  -8   0  119.82    7.33
   7  -8   0  101.11    7.10
  -7  -8   0  115.88    7.74
   7   8   0  126.95    8.15
   7  -8   0  120.07    9.12
   7   8   1    2.41    3.01
   7  -8   1   -2.34    2.97
  -7  -8  -1    1.74    2.39
   7  -8   1    3.12    2.63
   7  -8   2    1.74    3.31
   7  -8   2    1.33    2.13
  -7  -8  -2    0.44    2.01
   7  -8   2    0.20    2.53
   7   8   2    1.89    2.96
  -7  -8  -3   88.86    5.91
   7  -8   3  111.31    8.30
   7   8   3  123.31    9.22
   7  -8   3   97.02    6.87
   7  -8   3  107.89    9.06
   7  -8   4   91.29    8.39
   7   8   4   89.48    8.62
   7  -8   4   91.49    8.81
   7  -8   5    3.23    4.08
   7   8   5    5.34    4.41
   7  -8   5    0.60    3.70
  -7   9   5    0.28    4.05
   7  -9  -4    9.38    4.49
  -7   9   4    4.34    3.42
  -7  -9   3  194.48   11.87
   7  -9  -3  193.49   11.22
   7  -9  -3  169.94   11.74
  -7  -9   2   46.07    5.94
   7  -9  -2   45.11    5.53
   7  -9  -2   40.38    6.26
   7  -9  -1  139.62    8.25
  -7  -9   1  134.88    9.15
   7   9  -1  139.74    8.14
   7  -9  -1  143.79   10.39
   7   9   0   -3.04    2.52
   7  -9   0    0.20    3.13
   7  -9   0    4.74    2.95
  -7  -9   0    1.75    2.89
   7  -9   1   30.23    5.70
  -7  -9  -1   24.59    4.09
   7  -9   1   15.64    3.24
   7   9   1   22.30    4.50
   7  -9   2   21.22    5.00
  -7  -9  -2   17.71    3.49
   7  -9   2   25.78    4.88
   7   9   2   26.26    5.12
   7  -9   3   20.46    5.03
   7   9   3   12.81    4.39
   7  -9   3   16.43    4.54
   7  -9   4    2.95    3.74
   7   9   4    4.47    4.15
   7  -9   4    0.76    3.52
   7 -10  -3    2.26    3.59
  -7 -10   1    8.51    3.66
  -7 -10   0   91.66    7.82
  -7 -10  -1   91.88    7.45
  -7 -10  -2    3.99    3.00
   7 -10   3   60.82    7.35
   7  10   3   66.40    7.26
   7  10   4   40.21    6.54
  -7 -11   0    2.85    3.61
  -7 -11  -1   -0.20    3.09
  -8   0   7   -0.09    3.62
  -8   0   6  566.91   19.71
  -8   0   5   -0.07    3.19
   8   0  -4   35.39    5.54
   8   0  -3   -2.08    2.88
   8   0  -2 1135.84   23.81
   8   0  -1    2.95    2.73
   8   0   0   33.63    4.76
   8   0   1    1.53    2.75
   8   0   2  506.66   16.53
   8   0   3    0.47    2.78
   8   0   4    7.00    3.48
   8   0   5    1.87    3.34
   8   0   6   60.77    7.74
  -8  -1   7   67.33    7.79
  -8  -1   6   11.29    4.10
  -8   1   6   11.20    4.12
  -8  -1   5   70.00    7.11
  -8   1   5   71.90    7.21
  -8   1   4    6.98    3.00
   8   1  -4   14.70    4.07
   8   1  -3   40.16    5.46
   8  -1  -3   44.35    5.38
   8   1  -2    0.73    2.79
   8  -1  -2    3.16    2.53
   8   1  -1  563.81   16.49
   8  -1  -1  568.59   16.68
   8   1   0  677.84   18.09
   8  -1   0  719.90   18.46
   8   1   1  240.43   11.10
   8  -1   1  231.10   10.81
   8   1   2    0.41    2.64
   8  -1   2   -0.75    2.67
   8   1   3   15.76    4.04
   8  -1   3   21.47    4.52
   8   1   4   47.82    6.40
   8  -1   4   46.29    6.33
   8  -1   5   -0.30    1.81
   8   1   5    0.12    3.34
   8  -1   5   -1.53    3.75
   8   1   6    5.33    4.09
   8  -1   6    6.01    4.04
  -8  -2   7  168.74   11.56
  -8  -2   6    9.63    3.69
  -8   2   6    9.31    3.99
  -8   2   5  167.38   10.48
   8   2  -5  155.43   10.95
  -8   2   4    2.51    3.03
   8   2  -4    2.08    3.16
   8   2  -3  169.01    9.93
   8  -2  -3  175.37   10.08
   8   2  -2   43.14    5.23
   8  -2  -2   53.84    5.91
   8   2  -1 1546.95   27.22
   8  -2  -1 1613.99   27.84
   8   2  -1 1603.53   12.43
   8   2   0  143.13    8.66
   8  -2   0  130.98    8.33
   8   2   1  223.39   10.84
   8  -2   1  232.46   10.96
   8  -2   1  223.84    6.97
   8   2   2    0.42    2.70
   8  -2   2    3.61    2.77
   8  -2   2   -2.02    1.89
   8   2   3  378.16   15.06
   8  -2   3  334.12   13.75
   8   2   4    2.72    3.31
   8  -2   4    3.62    2.31
   8  -2   4    2.52    2.98
   8  -2   5    6.43    2.38
   8   2   5    3.53    3.69
   8  -2   5    5.34    3.37
   8   2   6   -0.27    3.92
   8  -2   6    1.87    3.78
  -8  -3   7   -2.73    3.92
  -8   3   6   13.98    4.37
   8   3  -6    9.54    4.81
   8   3  -5    4.78    3.70
  -8   3   5   -1.14    2.78
   8   3  -4   -0.71    3.02
  -8   3   4   -0.63    2.68
   8   3  -3   44.50    5.67
   8  -3  -3   43.75    5.64
   8  -3  -2   11.46    3.62
   8   3  -2    8.43    3.46
   8   3  -1   61.71    6.01
   8  -3  -1   62.98    6.22
   8   3  -1   60.50    3.33
   8  -3   0   13.48    1.74
   8  -3   0   13.82    3.57
   8   3   0   10.11    3.38
   8   3   1   96.08    7.39
   8  -3   1   97.85    7.36
   8  -3   1  104.69    5.08
   8  -3   2   46.98    5.63
   8  -3   2   49.59    4.28
   8   3   2   39.37    5.32
   8  -3   3  117.92    7.08
   8   3   3  114.95    8.84
   8  -3   3  115.24    8.39
   8   3   4    8.52    4.08
   8  -3   4    2.71    2.40
   8  -3   4    6.31    3.47
   8  -3   4    8.80    3.39
   8  -3   5   51.92    6.39
   8  -3   5   48.89    6.40
   8   3   5   33.64    6.19
   8  -3   5   54.62    5.11
   8   3   6   -2.08    4.05
   8  -3   6    0.37    3.80
   8   4  -7    6.70    4.96
  -8   4   6   74.40    8.21
   8   4  -6   87.29    8.98
   8   4  -5    1.99    3.23
  -8   4   5   -3.63    3.71
   8   4  -4    1.89    3.14
  -8   4   4   -0.10    2.78
   8   4  -3   46.21    5.62
   8  -4  -3   41.48    5.80
   8   4  -2  710.39   19.14
   8  -4  -2  719.16   19.55
   8   4  -2  741.82   12.23
   8   4  -1   40.97    5.16
   8  -4  -1   41.86    5.21
   8   4  -1   44.15    3.38
   8   4   0  261.70   11.84
   8  -4   0  272.21   11.86
   8  -4   0  276.50    7.44
   8   4   0  259.59    8.78
   8  -4   1   39.88    5.05
   8  -4   1   42.62    3.63
   8   4   1   41.12    5.51
   8  -4   2  353.17   13.70
   8  -4   2  333.08   10.73
   8   4   2  317.99   13.80
   8  -4   3  237.13   10.20
   8   4   3  240.45   12.68
   8  -4   3  265.57   12.27
   8  -4   3  257.76   11.52
   8  -4   4   73.55    6.49
   8   4   4   60.50    7.23
   8  -4   4   71.12    7.17
   8  -4   4   83.74    6.74
   8  -4   5    3.05    2.94
   8  -4   5    2.65    3.16
   8   4   5   -3.07    3.88
   8  -4   5    2.21    3.40
   8  -4   6   66.51    7.98
   8  -4   6   65.76    7.59
   8   5  -7   23.53    6.32
   8   5  -6   -5.71    4.39
  -8   5   5    1.87    3.24
   8   5  -5   -1.78    3.76
  -8   5   4   75.15    7.43
   8   5  -4   67.54    7.28
   8  -5  -3    4.40    3.30
   8   5  -3    2.48    2.87
   8  -5  -2    2.75    2.82
   8   5  -2   -2.24    3.01
   8   5  -2   -1.34    1.88
   8  -5  -1   14.36    3.46
   8   5  -1   24.08    3.03
   8   5  -1   18.62    3.96
   8   5   0  369.87   14.20
   8  -5   0  399.55   14.20
   8   5   0  371.31   11.42
   8  -5   1   33.48    4.72
   8  -5   1   38.36    3.77
   8   5   1   31.69    5.01
   8  -5   2   15.56    3.68
   8   5   2   12.19    4.01
   8  -5   2   11.32    3.63
   8  -5   2    8.81    2.54
   8   5   3    1.96    3.25
   8  -5   3    3.38    2.85
   8  -5   3    1.65    2.75
  -8  -5  -3    7.29    2.15
   8  -5   3    5.45    2.87
   8  -5   4   -1.82    3.17
   8  -5   4   -0.32    2.88
   8  -5   4    1.66    2.79
   8   5   4   -2.74    3.48
   8  -5   5    6.67    3.06
   8  -5   5    7.41    3.78
   8   5   5    6.43    4.40
   8  -5   5   10.86    4.25
   8  -5   6   14.35    5.01
   8  -5   6   11.01    4.70
   8   6  -6    7.85    4.34
  -8   6   5   70.66    7.71
   8   6  -5   64.67    7.37
  -8  -6   5   52.79    6.70
  -8  -6   4   22.69    4.75
  -8   6   4   19.33    4.58
   8   6  -4   15.42    4.16
   8   6  -3   75.59    6.92
  -8  -6   3   99.27    8.08
   8  -6  -3   97.54    8.37
   8   6  -2  123.89    8.34
  -8  -6   2  119.78    8.52
   8  -6  -2  112.85    8.46
   8   6  -2  115.56    6.48
   8  -6  -1    5.85    3.01
  -8  -6   1    9.84    2.95
   8   6  -1    5.13    2.33
   8   6  -1   13.81    3.91
   8  -6   0   66.66    6.30
  -8  -6   0   68.90    5.97
   8   6   0   63.30    5.45
   8   6   0   61.27    6.24
   8  -6   1   46.11    5.51
  -8  -6  -1   44.41    4.53
   8  -6   1   54.28    4.79
   8   6   1   49.12    5.85
   8  -6   1   48.55    5.69
   8  -6   2   92.41    7.16
  -8  -6  -2   99.72    6.20
   8  -6   2   99.12    6.69
   8   6   2   93.82    8.29
   8  -6   2   95.60    7.78
  -8  -6  -3   54.20    4.58
   8  -6   3   66.32    6.10
   8   6   3   56.49    6.85
   8  -6   3   54.03    5.94
   8  -6   3   52.58    5.99
   8  -6   4   15.93    4.29
   8  -6   4   17.74    4.30
   8  -6   4   29.90    4.81
   8   6   4   28.46    5.70
   8  -6   5   -0.18    3.12
   8   6   5   -0.09    4.00
   8  -6   5   -1.15    3.52
   8  -6   5   -0.14    3.47
  -8   7   5   -1.18    3.31
  -8   7   4  232.78   12.71
   8   7  -4  211.06   11.35
  -8  -7   4  197.88   11.93
   8   7  -3   24.05    4.43
   8  -7  -3   19.51    4.96
  -8  -7   3   23.60    4.59
  -8  -7   2   30.61    4.87
   8   7  -2   26.92    4.37
   8  -7  -2   28.45    4.67
   8  -7  -1    5.66    3.15
  -8  -7   1    4.98    2.91
   8   7  -1    3.96    2.81
   8  -7   0   60.40    6.03
  -8  -7   0   59.24    5.70
   8   7   0   67.74    6.62
   8  -7   0   64.11    6.72
   8  -7   1   68.35    6.39
  -8  -7  -1   57.60    5.42
   8  -7   1   74.97    5.81
   8   7   1   60.89    6.46
   8  -7   1   68.13    6.90
  -8  -7  -2  163.46    8.33
   8  -7   2  166.05    9.08
   8   7   2  158.55   10.51
   8  -7   2  154.15   10.22
   8  -7   2  151.74    9.01
   8  -7   3   15.30    4.35
   8  -7   3   22.11    4.45
   8  -7   3   21.49    4.11
   8   7   3   22.74    5.13
   8  -7   4   -0.30    3.31
   8  -7   4   -0.92    3.38
   8   7   4   -0.90    3.84
   8  -7   4    2.41    3.23
   8  -7   5    1.14    3.49
   8  -7   5    8.70    4.42
   8   8  -3   97.22    7.68
  -8  -8   3  101.29    8.84
   8  -8  -3  108.18    8.89
   8  -8  -3  102.84    9.44
   8   8  -2   62.84    6.38
  -8  -8   2   53.46    6.37
   8  -8  -2   59.86    6.53
   8  -8  -2   57.82    7.11
   8  -8  -1    4.15    3.36
   8   8  -1   -1.81    2.82
  -8  -8   1    3.52    2.97
   8  -8  -1    6.08    3.17
   8  -8   0   -2.81    3.36
   8   8   0    1.80    3.00
   8  -8   0    5.41    3.12
  -8  -8   0   -0.41    2.53
   8  -8   1   48.57    5.44
  -8  -8  -1   50.47    5.50
   8   8   1   45.64    6.08
   8  -8   1   51.38    6.43
  -8  -8  -2   80.93    6.35
   8  -8   2   92.91    7.46
   8   8   2   89.00    8.12
   8  -8   2   94.73    8.70
   8  -8   2   90.92    7.18
   8  -8   3   50.86    6.25
   8   8   3   37.97    6.17
   8  -8   4   27.82    5.65
   8  -8   4   45.45    6.36
   8   8   4   30.53    6.13
   8  -9  -4   -1.58    4.20
   8  -9  -3   36.42    6.03
  -8  -9   2   46.48    6.43
   8  -9  -2   40.55    5.63
   8  -9  -1   20.06    5.09
  -8  -9   1   18.99    4.22
   8  -9  -1   20.06    4.21
   8   9   0   10.95    3.89
   8  -9   0    9.03    3.88
   8  -9   0    2.85    3.03
  -8  -9   0    5.80    3.13
  -8  -9  -1  121.79    8.48
   8   9   1  145.29   10.02
   8  -9   1  138.88   10.60
  -8  -9  -2    6.45    2.95
   8  -9   2   14.99    4.25
   8   9   2   19.86    4.82
   8  -9   3   -4.24    3.81
   8   9   3    0.52    3.79
  -8 -10   0   13.80    4.26
  -8 -10  -1    1.60    3.35
  -9   0   6   34.63    5.97
   9   0  -5    0.25    3.52
   9   0  -4  641.47   20.96
   9   0  -3   -2.97    2.98
   9   0  -2  603.27   19.13
   9   0  -1    1.84    2.79
   9   0   0  167.49    9.96
   9   0   0  165.59    3.83
   9   0   1    3.94    3.04
   9   0   2   35.45    5.40
   9   0   3   -7.61    3.86
   9   0   4   -3.83    4.00
   9   0   5    1.95    3.80
  -9   1   6   80.00    8.47
   9   1  -6  101.08   10.14
   9   1  -5  110.72    9.87
   9  -1  -4    0.30    3.09
   9   1  -4   -2.33    3.51
   9   1  -3   42.10    6.03
   9  -1  -3   26.32    4.90
   9  -1  -2    2.94    2.72
   9   1  -2   -0.89    2.81
   9   1  -1   34.16    5.11
   9  -1  -1   35.96    5.27
   9   1   0    3.88    2.85
   9  -1   0    8.43    3.54
   9  -1   0    5.14    0.84
   9   1   1  182.64   10.73
   9  -1   1  179.64   10.42
   9  -1   1  182.71    6.21
   9  -1   2  252.33   12.67
   9   1   2  242.15   12.56
   9   1   3  171.09   11.07
   9  -1   3  181.72   11.32
   9   1   4    5.98    3.45
   9  -1   4    2.76    3.02
   9   1   5   31.83    6.20
   9  -1   5   34.30    6.48
   9   2  -6   28.59    6.31
  -9   2   5   53.59    7.10
   9   2  -5   51.36    7.15
   9  -2  -4    4.99    3.44
   9   2  -4   20.65    4.86
   9   2  -3  521.32   18.40
   9  -2  -3  478.65   17.74
   9  -2  -2    3.79    2.87
   9   2  -2    6.46    3.39
   9  -2  -1   35.13    5.30
   9   2  -1   40.53    1.60
   9   2   0   85.56    7.61
   9  -2   0   78.13    7.15
   9   2   0   76.58    3.85
   9  -2   0   77.00    2.65
   9   2   1  882.97   22.97
   9  -2   1  837.11   22.08
   9  -2   1  866.56   13.62
   9   2   2   19.88    4.61
   9  -2   2   27.49    3.22
   9  -2   2   28.83    5.02
   9   2   3    8.41    3.67
   9  -2   3   12.55    3.92
   9  -2   3   14.72    3.30
   9   2   4    6.36    3.66
   9  -2   4    4.09    2.92
   9  -2   4    3.00    3.70
   9  -2   5   47.67    6.86
   9   2   5   41.90    6.56
   9   3  -6   11.17    5.22
   9   3  -5    7.80    4.28
  -9   3   5   -1.64    3.22
   9   3  -4   86.44    8.25
   9  -3  -4   74.75    8.15
   9   3  -3   33.40    5.55
   9  -3  -3   35.60    5.88
   9  -3  -2   -1.17    3.11
   9   3  -2   -0.56    3.07
   9   3  -1   51.92    5.98
   9  -3  -1   54.16    6.25
   9   3  -1   50.29    2.95
   9   3   0   67.80    6.90
   9  -3   0   66.25    6.67
   9   3   0   63.18    4.04
   9   3   1    6.49    3.04
   9  -3   1    8.11    1.92
   9  -3   1    6.38    3.18
   9   3   2    8.27    3.86
   9  -3   2   14.78    4.23
   9  -3   2   16.42    3.06
   9  -3   3   55.32    5.23
   9   3   3   52.25    6.44
   9  -3   3   51.51    6.47
   9  -3   4   95.62    7.45
   9   3   4   96.78    9.20
   9  -3   4   92.91    8.58
   9  -3   4   98.03    7.27
   9  -3   5   10.72    4.18
   9   3   5    7.93    4.45
   9  -3   5   11.87    4.84
   9  -3   6   -1.76    4.12
   9  -3   6    1.65    4.08
   9   4  -6   41.80    6.95
  -9   4   5   62.67    7.43
   9   4  -5   82.78    8.79
   9   4  -4   61.55    7.27
   9  -4  -4   52.21    7.20
   9   4  -3   34.51    5.71
   9  -4  -3   43.04    6.43
   9   4  -2  270.39   13.10
   9  -4  -2  261.89   12.83
   9   4  -1   -4.17    3.19
   9  -4  -1    3.96    3.01
   9   4   0  173.46   10.65
   9  -4   0  187.20   10.73
   9   4   0  169.08    7.06
   9  -4   1   37.20    5.39
   9  -4   1   43.61    3.72
   9   4   1   39.68    5.49
   9  -4   2  378.83   15.23
   9  -4   2  391.42   11.90
   9   4   2  374.58   15.90
   9  -4   3   34.28    4.48
   9   4   3   41.45    6.24
   9  -4   3   36.64    5.72
   9  -4   3   36.87    5.20
   9  -4   4    7.94    3.12
   9  -4   4   12.36    4.09
   9  -4   4    5.47    3.15
   9   4   4   18.07    5.07
   9  -4   5   31.71    5.27
   9  -4   5   41.39    6.56
   9  -4   6   23.68    5.82
   9   5  -6   61.93    8.22
  -9   5   5   74.87    8.19
   9   5  -5   76.76    8.28
   9  -5  -4    2.17    3.46
   9   5  -4    8.64    4.33
   9  -5  -3   27.61    5.27
   9   5  -3   24.44    4.89
   9   5  -2   25.39    4.74
   9  -5  -2   29.10    5.32
   9   5  -1   48.78    6.07
   9  -5  -1   52.72    6.33
   9  -5   0    3.75    3.13
   9   5   0    6.70    3.31
   9  -5   1   49.32    5.95
   9  -5   1   51.53    4.18
   9   5   1   63.57    6.87
   9  -5   2  110.28    8.48
   9  -5   2  113.66    6.79
   9   5   2  121.92    9.56
   9  -5   2   99.67    8.16
  -9  -5  -3   64.79    5.09
   9  -5   3   72.69    6.26
   9   5   3   88.10    8.73
   9  -5   3   78.05    7.67
   9  -5   3   75.32    7.07
   9  -5   4   22.63    4.83
   9  -5   4   10.93    4.34
   9  -5   4   24.58    4.80
   9   5   4   29.51    6.12
   9  -5   5   16.59    4.33
   9  -5   5   16.41    4.69
   9  -5   5   17.92    5.18
   9  -5   6    4.36    4.68
   9   6  -5    3.83    4.45
   9  -6  -4   23.40    5.69
  -9  -6   4   18.26    4.80
   9   6  -4    8.57    4.02
   9   6  -3  218.62   12.19
   9  -6  -3  228.66   12.99
   9  -6  -2   10.30    3.70
   9   6  -2   13.35    4.19
   9   6  -1   29.05    5.26
   9  -6  -1   26.77    4.82
   9  -6   0   27.25    4.76
  -9  -6   0   22.70    4.15
   9   6   0   26.08    4.85
   9  -6   1    4.75    2.99
   9   6   1    7.41    3.73
  -9  -6  -1    7.38    2.71
   9  -6   1    3.14    2.12
   9  -6   1   11.70    4.20
  -9  -6  -2   74.42    5.88
   9  -6   2   83.54    6.33
   9   6   2   59.91    7.39
   9  -6   2   72.92    7.35
   9  -6   2   70.09    7.27
   9   6   3   27.99    5.92
   9  -6   3   25.94    5.08
   9  -6   3   18.80    4.54
   9  -6   3   22.11    4.11
   9  -6   4    3.09    3.79
   9  -6   4    8.98    4.19
   9  -6   4    7.98    3.90
   9   6   4    5.61    4.39
   9  -6   5    6.46    3.98
   9  -6   5    8.54    4.26
   9  -6   5   10.45    4.68
   9   7  -4   74.83    7.74
   9  -7  -4   74.70    8.82
   9   7  -3   22.15    5.02
   9  -7  -3   24.46    5.55
  -9  -7   3   20.02    4.71
   9   7  -2  148.74   10.21
  -9  -7   2  150.82   10.32
  -9  -7   1   34.48    5.12
   9   7  -1   31.20    5.31
   9  -7  -1   31.71    5.36
   9  -7   0   -0.97    2.91
   9  -7   0    1.53    2.82
   9   7   0    3.41    3.87
  -9  -7   0   -0.69    2.62
   9  -7   1    3.24    3.26
   9   7   1    4.90    3.61
  -9  -7  -1   -0.92    2.61
   9  -7   1    9.87    3.50
   9   7   2   27.95    5.89
   9  -7   2   27.57    5.46
  -9  -7  -2   20.31    3.81
   9  -7   2   30.44    4.49
   9  -7   2   25.41    4.94
   9  -7   3   13.14    4.56
   9  -7   3   14.76    4.13
   9  -7   3   23.92    4.53
   9   7   3   20.74    5.25
   9  -7   4  147.03   10.06
   9  -7   4  146.21   10.70
   9  -7   5    6.36    4.82
   9  -8  -3  159.84   11.27
   9   8  -2   61.52    6.90
   9  -8  -2   78.53    7.88
  -9  -8   2   56.69    6.66
   9   8  -1    1.80    3.36
  -9  -8   1    0.17    2.86
   9  -8  -1    4.19    3.55
   9  -8   0    0.36    3.33
   9  -8   0    0.20    3.20
   9   8   0   -1.18    3.41
  -9  -8   0    4.71    3.25
   9  -8   1    1.23    3.46
   9   8   1   -3.53    3.69
  -9  -8  -1    4.37    3.14
   9  -8   1    2.69    3.50
   9  -8   2   46.14    5.82
   9   8   2   45.62    6.96
   9  -8   3    1.14    3.52
   9   8   3    3.49    4.58
   9  -8   4    2.22    4.18
   9  -9  -3    1.63    4.28
   9  -9  -2    4.89    4.18
   9  -9  -1   42.13    6.10
  -9  -9   0   56.17    6.61
  -9  -9  -1   -0.67    2.98
   9   9   1    6.65    4.51
   9   9   2    2.81    4.23
  10   0  -5    1.43    4.22
  10   0  -4   39.87    6.66
  10   0  -3   -0.87    3.17
  10   0  -2  138.16   10.22
  10   0  -1    1.28    3.47
  10   0   0  288.68   14.01
  10   0   1   -2.31    3.01
  10   0   2    2.77    3.26
  10   0   3    4.40    3.86
  10   0   4    8.40    4.44
  10  -1  -5    5.15    4.66
  10   1  -5   -0.51    3.84
  10  -1  -4   39.47    6.61
  10   1  -4   42.11    6.61
  10   1  -3  152.42   11.01
  10  -1  -3  137.07   10.46
  10  -1  -2   42.17    6.22
  10   1  -2   35.66    5.75
  10   1  -1   13.01    4.21
  10  -1  -1   24.23    4.89
  10   1   0   39.55    5.95
  10  -1   0   34.54    5.59
  10  -1   1   10.42    1.92
  10   1   1   14.39    4.52
  10  -1   1    9.77    3.93
  10   1   2   37.43    5.91
  10  -1   2   34.88    5.81
  10  -1   2   42.32    4.06
  10   1   3    2.74    3.63
  10  -1   3   -0.08    3.37
  10   1   4    0.69    3.69
  10  -1   4    5.79    4.65
  10   2  -5  140.66   11.76
  10   2  -4   52.63    7.51
  10  -2  -4   45.00    6.84
  10  -2  -3    5.57    3.83
  10   2  -3    4.14    3.97
  10  -2  -2    7.22    3.36
  10   2  -2    3.80    3.70
  10   2  -1  114.32    9.26
  10  -2  -1  133.08    9.80
  10  -2   0    0.44    3.15
  10   2   0    6.06    3.43
  10   2   1   71.95    7.65
  10  -2   1   80.29    8.15
  10  -2   1   79.03    4.14
  10  -2   2   47.35    6.56
  10  -2   2   45.00    4.10
  10   2   2   50.08    6.80
  10  -2   3  118.21    7.34
  10   2   3  115.43   10.13
  10   2   4    5.41    4.18
  10  -2   4    9.15    3.34
  10  -2   4   13.11    4.53
  10  -2   4    7.61    3.46
  10   3  -5    0.61    4.03
  10   3  -4   13.78    4.87
  10  -3  -4   -1.95    3.50
  10  -3  -3    1.79    3.41
  10   3  -3    5.30    3.91
  10   3  -2  383.28   16.60
  10  -3  -2  393.62   16.82
  10   3  -1  146.60   10.34
  10  -3  -1  158.34   10.84
  10   3   0   55.89    6.85
  10  -3   0   69.68    7.50
  10   3   1   17.06    4.95
  10  -3   1   22.07    5.15
  10  -3   2  187.85   11.80
  10  -3   2  167.71    7.60
  10   3   2  170.47   11.51
  10   3   3    7.96    4.50
  10  -3   3    7.69    3.96
  10  -3   3    6.76    2.89
  10  -3   4   12.13    3.82
  10  -3   4   11.68    4.26
  10  -3   4   11.88    3.60
  10  -3   5    7.17    4.07
  10   4  -5   10.35    5.36
  10   4  -4  122.37   10.81
  10  -4  -4  117.59   10.64
  10   4  -3  115.80   10.07
  10  -4  -3  111.88    9.73
  10  -4  -2   11.14    4.33
  10   4  -2    2.75    3.35
  10  -4  -1   10.70    4.01
  10   4  -1   18.53    4.77
  10   4   0  175.41   11.58
  10  -4   0  176.88   11.22
  10   4   1   -2.64    3.73
  10  -4   1   -0.85    3.45
  10   4   2   11.51    4.37
  10  -4   2    8.05    3.81
  10  -4   2    4.86    2.26
  10  -4   3   14.75    4.42
  10   4   3    5.11    4.00
  10  -4   3    5.64    3.70
  10  -4   3   10.12    3.38
  10  -4   4   76.32    7.07
  10  -4   4   89.96    9.15
  10  -4   4   90.83    7.87
  10  -4   5    5.19    4.30
  10   5  -5   24.04    6.59
  10   5  -4   44.84    6.97
  10   5  -3  171.25   11.87
  10  -5  -3  162.34   11.49
  10   5  -2    2.80    3.41
  10  -5  -2   13.85    5.00
  10   5  -1  244.98   13.40
  10  -5  -1  287.59   14.28
  10  -5   0    3.61    2.93
  10   5   0    4.13    3.41
  10  -5   1   40.51    6.19
  10   5   1   33.22    5.70
  10  -5   2    3.49    3.60
  10   5   2    2.24    4.06
  10  -5   2    1.58    3.48
  10  -5   3  157.90    9.00
  10   5   3  133.67   11.21
  10  -5   3  162.57   11.43
  10  -5   3  154.46   10.53
  10  -5   4    9.39    4.19
  10  -5   4    6.49    4.58
  10  -5   4    4.99    3.46
  10  -5   5    5.47    4.54
  10   6  -5   42.82    7.43
  10   6  -4   83.90    8.99
  10   6  -3   78.19    8.50
  10  -6  -3   78.22    8.54
  10  -6  -2    2.78    4.15
  10   6  -2    9.63    4.89
  10   6  -1   66.68    7.81
  10  -6  -1   96.69    8.71
  10  -6   0    0.57    3.21
  10   6   0   -0.08    3.62
  10  -6   1  108.25    9.27
 -10  -6  -1   86.19    7.01
  10   6   1  111.72    9.71
  10  -6   1   97.04    8.67
  10  -6   2    3.20    3.98
  10   6   2    4.28    4.10
 -10  -6  -2    5.39    2.88
  10  -6   2    3.68    3.71
  10  -6   3    2.26    3.46
  10  -6   3    7.58    4.33
  10  -6   4    7.52    4.36
  10  -6   4   11.56    5.07
  10  -7  -3   17.90    5.53
  10   7  -3   12.25    4.88
  10   7  -2  231.26   13.48
  10  -7  -2  238.08   13.75
 -10  -7   1   30.56    5.37
  10  -7  -1   30.74    6.22
  10   7  -1   35.51    6.26
  10  -7   0   13.97    4.53
  10   7   0   10.96    4.65
 -10  -7   0    7.89    3.31
  10   7   1    6.11    4.34
 -10  -7  -1    7.68    3.26
  10  -7   1    3.66    3.71
  10   7   2   35.14    6.71
  10  -7   2   31.60    5.75
  10  -7   3    9.80    4.92
  10  -8  -2    2.83    4.13
  10  -8  -1   51.70    7.01
  10   8  -1   47.60    6.88
  10  -8   0   75.08    8.13
 -10  -8   0   55.66    6.56
  10   8   0   78.48    8.40
  10   8   1    1.45    4.18
 -10  -8  -1    2.14    3.16
  11   0  -3   -1.59    3.95
  11   0  -2    6.51    3.75
  11   0  -1    4.38    3.95
  11   0   0   32.02    5.76
  11   0   1    6.53    4.35
  11   0   2  115.19   10.53
  11  -1  -3   16.43    5.26
  11   1  -3   21.73    5.91
  11   1  -2   12.09    4.60
  11  -1  -2    4.15    4.46
  11   1  -1    0.30    3.62
  11  -1  -1   -1.09    3.82
  11  -1   0    5.82    4.01
  11   1   0    5.23    3.91
  11   1   1   50.96    7.34
  11  -1   1   44.01    7.01
  11   1   2  104.18    9.87
  11  -1   2  113.91   10.32
  11  -1   3   21.41    5.74
  11  -2  -3   28.80    6.30
  11   2  -3   25.19    5.96
  11  -2  -2   43.98    6.94
  11   2  -2   39.25    6.66
  11   2  -1    9.10    4.38
  11  -2  -1   15.87    5.11
  11  -2   0    4.51    3.80
  11   2   0    1.73    3.63
  11   2   1   11.23    4.70
  11  -2   1   16.24    4.85
  11   2   2    7.71    4.29
  11  -2   2   10.65    4.59
  11  -2   3   50.66    7.66
  11   3  -3    7.06    4.36
  11   3  -2  102.67    9.86
  11  -3  -2  109.09    9.85
  11   3  -1   15.32    5.04
  11  -3  -1   11.53    4.56
  11   3   0  173.70   12.19
  11  -3   0  207.63   13.07
  11  -3   1  152.57   11.36
  11   3   1  158.83   11.99
  11   3   2  144.91   11.65
  11  -3   2  156.41   11.76
  11  -3   3    2.30    4.56
  11   4  -3    2.43    4.51
  11   4  -2   94.03    9.53
  11  -4  -2   87.44    9.15
  11   4  -1   87.09    9.11
  11  -4  -1   88.49    8.91
  11  -4   0   47.55    7.12
  11   4   0   40.13    6.52
  11   4   1   10.37    5.03
  11  -4   1    9.01    4.46
  11  -4   2   77.89    8.57
  11  -4   3    2.59    3.80
  11  -4   3    5.72    4.50
  11   5  -3  166.07   12.67
  11  -5  -2    5.35    4.43
  11   5  -2    3.55    4.57
  11  -5  -1   12.84    5.22
  11   5  -1   16.62    5.32
  11  -5   0    2.00    3.75
  11   5   0    0.68    4.03
  11  -5   1  248.78   14.59
  11   5   1  233.81   14.53
  11  -5   2    9.64    4.39
  11  -5   2    3.89    4.71
  11  -5   3    3.48    4.02
  11   6  -2   74.07    9.01
  11   6  -1  108.89   10.31
  11  -6  -1  104.87    9.63
  11  -6   0    3.79    4.29
  11   6   0    2.67    4.39
 -11  -6  -1    8.15    3.61
  11  -6   1   11.62    4.94
  11  -6   2    8.02    5.21
  11  -7   0   63.97    8.22
 -11  -7  -1   16.89    4.47
  11  -7   1   23.93    6.04
   0   0   0    0.00    0.00


TITL 123TrzPO4_KN2102c02b32_323K in P2(1)/c
REM P2(1)/c (#14 in standard setting)
CELL 0.71073   9.273505   9.773057   7.133844  90.0000  92.2856  90.0000
ZERR    3.00   0.000661   0.000628   0.000495   0.0000   0.0063   0.0000
LATT  1
SYMM -x, y+1/2,-z+1/2
SFAC C H N O
UNIT 33.00 30.00 3.00 3.00
TREF
HKLF 4
END
_computing_structure_solution     'SHELXT 2018/2 (Sheldrick, 2018)'
;
_shelx_hkl_checksum                6332
_olex2_submission_special_instructions  'No special instructions were received'
_oxdiff_exptl_absorpt_empirical_details
;
Empirical correction (ABSPACK) includes:
- Absorption correction using spherical harmonics
- Frame scaling
- Detector area scaling
;
_oxdiff_exptl_absorpt_empirical_full_max  1.171
_oxdiff_exptl_absorpt_empirical_full_min  0.836
