# Supplementary material for: Proton Tautomerism for Anhydrous Superprotonic Conduction in 1,2,3‐Triazolium Dihydrogen Phosphate Crystal
Source: Angew Chem Int Ed Engl. 2026 Feb 1;65(11):e20785. doi: 10.1002/anie.202520785 (PMC12970496; doi:10.1002/anie.202520785)
Supplement: Supplementary file 2 — Supporting File 2: anie71356‐sup‐0002‐Data.zip. [file ANIE-65-e20785-s002.zip › 123TrzPO4_333K.cif]

data_123TrzPO4_333K
_audit_creation_date               2025-07-11
_audit_creation_method
;
Olex2 1.5
(compiled 2025.05.31 svn.r86d253d1 for OlexSys, GUI svn.r7254)
;
_shelx_SHELXL_version_number       '2018/3'
_audit_contact_author_address      ?
_audit_contact_author_email        ?
_audit_contact_author_name         ''
_audit_contact_author_phone        ?
_publ_contact_author_id_orcid      ?
_publ_section_references
;
Dolomanov, O.V., Bourhis, L.J., Gildea, R.J, Howard, J.A.K. & Puschmann, H.
 (2009), J. Appl. Cryst. 42, 339-341.

Sheldrick, G.M. (2015). Acta Cryst. A71, 3-8.

Sheldrick, G.M. (2015). Acta Cryst. C71, 3-8.
;
_chemical_name_common              ?
_chemical_name_systematic          ?
_chemical_formula_moiety           'H2 O4 P, C2 H4 N3'
_chemical_formula_sum              'C2 H6 N3 O4 P'
_chemical_formula_weight           167.07
_chemical_melting_point            ?
loop_
  _atom_type_symbol
  _atom_type_description
  _atom_type_scat_dispersion_real
  _atom_type_scat_dispersion_imag
  _atom_type_scat_source
 'C' 'C' 0.0033 0.0016 'International Tables Vol C Tables 4.2.6.8 and 6.1.1.4'
 'H' 'H' 0.0000 0.0000 'International Tables Vol C Tables 4.2.6.8 and 6.1.1.4'
 'N' 'N' 0.0061 0.0033 'International Tables Vol C Tables 4.2.6.8 and 6.1.1.4'
 'O' 'O' 0.0106 0.0060 'International Tables Vol C Tables 4.2.6.8 and 6.1.1.4'
 'P' 'P' 0.1023 0.0942 'International Tables Vol C Tables 4.2.6.8 and 6.1.1.4'

_shelx_space_group_comment
;
The symmetry employed for this shelxl refinement is uniquely defined
by the following loop, which should always be used as a source of
symmetry information in preference to the above space-group names.
They are only intended as comments.
;
_space_group_crystal_system        'monoclinic'
_space_group_IT_number             14
_space_group_name_H-M_alt          'P 1 21/c 1'
_space_group_name_Hall             '-P 2ybc'
loop_
  _space_group_symop_operation_xyz
 'x, y, z'
 '-x, y+1/2, -z+1/2'
 '-x, -y, -z'
 'x, -y-1/2, z-1/2'

_cell_length_a                     9.2842(7)
_cell_length_b                     9.7742(7)
_cell_length_c                     7.1418(5)
_cell_angle_alpha                  90
_cell_angle_beta                   92.146(7)
_cell_angle_gamma                  90
_cell_volume                       647.63(8)
_cell_formula_units_Z              4
_cell_measurement_reflns_used      4384
_cell_measurement_temperature      333
_cell_measurement_theta_max        29.4000
_cell_measurement_theta_min        2.2680
_shelx_estimated_absorpt_T_max     ?
_shelx_estimated_absorpt_T_min     ?
_exptl_absorpt_coefficient_mu      0.386
_exptl_absorpt_correction_T_max    1.00000
_exptl_absorpt_correction_T_min    0.88395
_exptl_absorpt_correction_type     multi-scan
_exptl_absorpt_process_details
;
CrysAlisPro 1.171.39.46 (Rigaku Oxford Diffraction, 2018)
Empirical absorption correction using spherical harmonics,
 implemented in SCALE3 ABSPACK scaling algorithm.
;
_exptl_absorpt_special_details     ?
_exptl_crystal_colour              'clear colourless'
_exptl_crystal_colour_lustre       clear
_exptl_crystal_colour_modifier     .
_exptl_crystal_colour_primary      colourless
_exptl_crystal_density_diffrn      1.713
_exptl_crystal_density_meas        ?
_exptl_crystal_density_method      ?
_exptl_crystal_description         plate
_exptl_crystal_F_000               344
_exptl_crystal_size_max            ?
_exptl_crystal_size_mid            ?
_exptl_crystal_size_min            ?
_exptl_transmission_factor_max     ?
_exptl_transmission_factor_min     ?
_diffrn_reflns_av_R_equivalents    0.0226
_diffrn_reflns_av_unetI/netI       0.0225
_diffrn_reflns_Laue_measured_fraction_full  0.999
_diffrn_reflns_Laue_measured_fraction_max  0.845
_diffrn_reflns_limit_h_max         11
_diffrn_reflns_limit_h_min         -11
_diffrn_reflns_limit_k_max         10
_diffrn_reflns_limit_k_min         -12
_diffrn_reflns_limit_l_max         9
_diffrn_reflns_limit_l_min         -7
_diffrn_reflns_number              6625
_diffrn_reflns_point_group_measured_fraction_full  0.999
_diffrn_reflns_point_group_measured_fraction_max  0.845
_diffrn_reflns_theta_full          25.242
_diffrn_reflns_theta_max           30.424
_diffrn_reflns_theta_min           2.195
_diffrn_ambient_temperature        333
_diffrn_detector                   'CCD plate'
_diffrn_detector_area_resol_mean   ?
_diffrn_measured_fraction_theta_full  0.999
_diffrn_measured_fraction_theta_max  0.845
_diffrn_measurement_details
;
List of Runs (angles in degrees, time in seconds):

  # Type    Start    End  Width  t~exp~   \w     \q     \k     \f   Frames
--------------------------------------------------------------------------
  1  \f    -80.00 100.00   0.50    6.00   0.00  10.00   0.00    --   360
  2  \w    -30.00  20.00   0.50    6.00    --   10.00  90.00   0.00  100
  3  \w    -30.00  20.00   0.50    6.00    --   10.00  90.00  90.00  100
  4  \w    -30.00  20.00   0.50    6.00    --   10.00  90.00 180.00  100
;
_diffrn_measurement_device         'abstract diffractometer'
_diffrn_measurement_device_type   
 'dtrek-CrysAlisPro-abstract goniometer imported rigaku-d*trek images'
_diffrn_measurement_method         '\w and \f scans'
_diffrn_orient_matrix_type        
 'CrysAlisPro convention (1999,Acta A55,543-557)'
_diffrn_orient_matrix_UB_11        0.0708320000
_diffrn_orient_matrix_UB_12        -0.0062247000
_diffrn_orient_matrix_UB_13        -0.0328680000
_diffrn_orient_matrix_UB_21        0.0285975000
_diffrn_orient_matrix_UB_22        0.0212165000
_diffrn_orient_matrix_UB_23        0.0888334000
_diffrn_orient_matrix_UB_31        0.0023752000
_diffrn_orient_matrix_UB_32        -0.0691151000
_diffrn_orient_matrix_UB_33        0.0302305000
_diffrn_radiation_monochromator    graphite
_diffrn_radiation_probe            x-ray
_diffrn_radiation_type             'Mo K\a'
_diffrn_radiation_wavelength       0.71073
_diffrn_source                     'fine-focus sealed X-ray tube'
_diffrn_source_type                'Enhance (Mo) X-ray Source'
_diffrn_special_details            ?
_reflns_Friedel_coverage           0.000
_reflns_Friedel_fraction_full      .
_reflns_Friedel_fraction_max       .
_reflns_number_gt                  1337
_reflns_number_total               1656
_reflns_special_details
;
 Reflections were merged by SHELXL according to the crystal
 class for the calculation of statistics and refinement.
 
 _reflns_Friedel_fraction is defined as the number of unique
 Friedel pairs measured divided by the number that would be
 possible theoretically, ignoring centric projections and
 systematic absences.
;
_reflns_threshold_expression       'I > 2\s(I)'
_computing_cell_refinement         'CrysAlisPro 1.171.39.46 (Rigaku OD, 2018)'
_computing_data_collection         'CrysAlisPro 1.171.39.46 (Rigaku OD, 2018)'
_computing_data_reduction          'CrysAlisPro 1.171.39.46 (Rigaku OD, 2018)'
_computing_molecular_graphics      'Olex2 1.5 (Dolomanov et al., 2009)'
_computing_publication_material    'Olex2 1.5 (Dolomanov et al., 2009)'
_computing_structure_refinement    'SHELXL 2018/3 (Sheldrick, 2015)'
_computing_structure_solution      'SHELXT 2018/2 (Sheldrick, 2018)'
_refine_diff_density_max           0.222
_refine_diff_density_min           -0.420
_refine_diff_density_rms           0.056
_refine_ls_extinction_coef         .
_refine_ls_extinction_method       none
_refine_ls_goodness_of_fit_ref     1.073
_refine_ls_hydrogen_treatment      refall
_refine_ls_matrix_type             full
_refine_ls_number_parameters       115
_refine_ls_number_reflns           1656
_refine_ls_number_restraints       0
_refine_ls_R_factor_all            0.0476
_refine_ls_R_factor_gt             0.0351
_refine_ls_restrained_S_all        1.073
_refine_ls_shift/su_max            0.001
_refine_ls_shift/su_mean           0.000
_refine_ls_structure_factor_coef   Fsqd
_refine_ls_weighting_details      
 'w=1/[\s^2^(Fo^2^)+(0.0494P)^2^+0.1918P] where P=(Fo^2^+2Fc^2^)/3'
_refine_ls_weighting_scheme        calc
_refine_ls_wR_factor_gt            0.0900
_refine_ls_wR_factor_ref           0.0965
_refine_special_details            ?
_olex2_refinement_description
;
;
_atom_sites_solution_hydrogens     difmap
_atom_sites_solution_primary       dual
_atom_sites_solution_secondary     ?
loop_
  _atom_site_label
  _atom_site_type_symbol
  _atom_site_fract_x
  _atom_site_fract_y
  _atom_site_fract_z
  _atom_site_U_iso_or_equiv
  _atom_site_adp_type
  _atom_site_occupancy
  _atom_site_site_symmetry_order
  _atom_site_calc_flag
  _atom_site_refinement_flags_posn
  _atom_site_refinement_flags_adp
  _atom_site_refinement_flags_occupancy
  _atom_site_disorder_assembly
  _atom_site_disorder_group
 P1 P 0.84980(5) 0.38441(4) 0.63464(6) 0.02880(15) Uani 1 1 d . . . . .
 O4 O 0.96548(14) 0.32787(12) 0.51416(19) 0.0382(3) Uani 1 1 d . . . . .
 O1 O 0.71309(13) 0.30084(12) 0.62238(19) 0.0383(3) Uani 1 1 d . . . . .
 O3 O 0.81055(15) 0.53440(13) 0.5793(2) 0.0396(3) Uani 1 1 d . . . . .
 O2 O 0.90646(17) 0.39773(14) 0.84230(19) 0.0414(3) Uani 1 1 d . . . . .
 N1 N 0.47134(18) 0.38649(15) 0.7553(2) 0.0386(4) Uani 1 1 d . . . . .
 N3 N 0.32959(17) 0.53285(16) 0.8468(2) 0.0400(4) Uani 1 1 d . . . . .
 N2 N 0.45361(17) 0.51927(16) 0.7667(3) 0.0419(4) Uani 1 1 d . . . . .
 C2 C 0.3620(2) 0.3168(2) 0.8256(3) 0.0415(5) Uani 1 1 d . . . . .
 C1 C 0.2693(2) 0.4127(2) 0.8848(3) 0.0436(5) Uani 1 1 d . . . . .
 H2 H 0.362(3) 0.221(3) 0.826(3) 0.060(7) Uiso 1 1 d . . . . .
 H1A H 0.193(3) 0.404(2) 0.935(3) 0.048(7) Uiso 1 1 d . . . . .
 H3A H 0.881(3) 0.578(3) 0.552(4) 0.077(9) Uiso 1 1 d . . . . .
 H3 H 0.303(3) 0.626(3) 0.866(4) 0.067(8) Uiso 1 1 d . . . . .
 H1 H 0.548(3) 0.357(3) 0.701(4) 0.060(7) Uiso 1 1 d . . . . .
 H2A H 0.924(3) 0.327(3) 0.893(4) 0.064(8) Uiso 1 1 d . . . . .

loop_
  _atom_site_aniso_label
  _atom_site_aniso_U_11
  _atom_site_aniso_U_22
  _atom_site_aniso_U_33
  _atom_site_aniso_U_23
  _atom_site_aniso_U_13
  _atom_site_aniso_U_12
 P1 0.0267(2) 0.0222(2) 0.0381(3) 0.00063(16) 0.00933(18) -0.00137(14)
 O4 0.0334(7) 0.0318(7) 0.0505(8) -0.0066(5) 0.0164(6) -0.0038(5)
 O1 0.0296(6) 0.0274(6) 0.0587(8) -0.0017(5) 0.0123(6) -0.0043(5)
 O3 0.0319(7) 0.0270(7) 0.0606(9) 0.0096(6) 0.0111(6) 0.0013(5)
 O2 0.0533(9) 0.0314(7) 0.0395(7) 0.0003(5) 0.0034(6) -0.0014(6)
 N1 0.0319(8) 0.0312(8) 0.0533(10) -0.0050(6) 0.0087(7) 0.0020(6)
 N3 0.0334(8) 0.0308(9) 0.0558(10) -0.0051(7) 0.0041(7) 0.0041(6)
 N2 0.0366(9) 0.0299(8) 0.0596(10) -0.0005(7) 0.0071(8) 0.0006(6)
 C2 0.0388(10) 0.0292(10) 0.0569(12) -0.0033(8) 0.0085(9) -0.0027(7)
 C1 0.0337(11) 0.0405(11) 0.0574(13) -0.0058(9) 0.0121(9) -0.0027(8)

_geom_special_details
;
 All esds (except the esd in the dihedral angle between two l.s. planes)
 are estimated using the full covariance matrix.  The cell esds are taken
 into account individually in the estimation of esds in distances, angles
 and torsion angles; correlations between esds in cell parameters are only
 used when they are defined by crystal symmetry.  An approximate (isotropic)
 treatment of cell esds is used for estimating esds involving l.s. planes.
;
loop_
  _geom_bond_atom_site_label_1
  _geom_bond_atom_site_label_2
  _geom_bond_distance
  _geom_bond_site_symmetry_2
  _geom_bond_publ_flag
 P1 O4 1.5061(13) . ?
 P1 O1 1.5092(12) . ?
 P1 O3 1.5580(13) . ?
 P1 O2 1.5604(15) . ?
 O3 H3A 0.81(3) . ?
 O2 H2A 0.79(3) . ?
 N1 N2 1.311(2) . ?
 N1 C2 1.335(3) . ?
 N1 H1 0.87(3) . ?
 N3 N2 1.312(2) . ?
 N3 C1 1.333(3) . ?
 N3 H3 0.95(3) . ?
 C2 C1 1.351(3) . ?
 C2 H2 0.94(3) . ?
 C1 H1A 0.81(2) . ?

loop_
  _geom_angle_atom_site_label_1
  _geom_angle_atom_site_label_2
  _geom_angle_atom_site_label_3
  _geom_angle
  _geom_angle_site_symmetry_1
  _geom_angle_site_symmetry_3
  _geom_angle_publ_flag
 O4 P1 O1 112.61(7) . . ?
 O4 P1 O3 111.43(8) . . ?
 O4 P1 O2 110.57(8) . . ?
 O1 P1 O3 107.84(8) . . ?
 O1 P1 O2 110.68(8) . . ?
 O3 P1 O2 103.30(8) . . ?
 P1 O3 H3A 112(2) . . ?
 P1 O2 H2A 115(2) . . ?
 N2 N1 C2 112.48(17) . . ?
 N2 N1 H1 117.6(17) . . ?
 C2 N1 H1 129.8(17) . . ?
 N2 N3 C1 112.43(16) . . ?
 N2 N3 H3 113.5(17) . . ?
 C1 N3 H3 134.1(17) . . ?
 N1 N2 N3 103.99(15) . . ?
 N1 C2 C1 105.44(18) . . ?
 N1 C2 H2 120.8(15) . . ?
 C1 C2 H2 133.8(15) . . ?
 N3 C1 C2 105.66(18) . . ?
 N3 C1 H1A 124.0(17) . . ?
 C2 C1 H1A 130.3(17) . . ?

loop_
  _geom_hbond_atom_site_label_D
  _geom_hbond_atom_site_label_H
  _geom_hbond_atom_site_label_A
  _geom_hbond_distance_DH
  _geom_hbond_distance_HA
  _geom_hbond_distance_DA
  _geom_hbond_angle_DHA
  _geom_hbond_site_symmetry_A
  _geom_hbond_publ_flag
 O3 H3A O4 0.81(3) 1.78(3) 2.5856(18) 178(3) 3_766 yes
 N3 H3 O1 0.95(3) 1.72(3) 2.659(2) 168(3) 2_656 yes
 N1 H1 O1 0.87(3) 1.74(3) 2.608(2) 172(2) . yes
 O2 H2A O4 0.79(3) 1.78(3) 2.5727(19) 178(3) 4_566 yes

loop_
  _geom_torsion_atom_site_label_1
  _geom_torsion_atom_site_label_2
  _geom_torsion_atom_site_label_3
  _geom_torsion_atom_site_label_4
  _geom_torsion
  _geom_torsion_site_symmetry_1
  _geom_torsion_site_symmetry_2
  _geom_torsion_site_symmetry_3
  _geom_torsion_site_symmetry_4
  _geom_torsion_publ_flag
 N1 C2 C1 N3 -0.3(2) . . . . ?
 N2 N1 C2 C1 0.1(2) . . . . ?
 N2 N3 C1 C2 0.4(2) . . . . ?
 C2 N1 N2 N3 0.1(2) . . . . ?
 C1 N3 N2 N1 -0.3(2) . . . . ?

_shelx_res_file
;
TITL 123trzpo4_kn2102c02b32_333k_c.res in P2(1)/c
    123trzpo4_kn2102c02b32_333k.res
    created by SHELXL-2018/3 at 17:05:00 on 11-Jul-2025
REM Old TITL 123TrzPO4_KN2102c02b32_333K in P2(1)/c
REM SHELXT solution in P2(1)/c: R1 0.232, Rweak 0.245, Alpha 0.026
REM <I/s> 0.510 for 83 systematic absences, Orientation as input
REM Formula found by SHELXT: C9 N
CELL 0.71073 9.2842 9.7742 7.1418 90 92.146 90
ZERR 4 0.0007 0.0007 0.0005 0 0.007 0
LATT 1
SYMM -X,0.5+Y,0.5-Z
SFAC C H N O P
UNIT 8 24 12 16 4
EQIV $1 2-X,1-Y,1-Z
EQIV $2 +X,0.5-Y,0.5+Z
EQIV $3 1-X,0.5+Y,1.5-Z

L.S. 50
PLAN  20
TEMP 59.85
CONF
HTAB O3 O4_$1
HTAB O2 O4_$2
HTAB N1 O1
HTAB N3 O1_$3
BOND
LIST 6
MORE -1
BOND $H
fmap 2
acta
REM <olex2.extras>
REM <HklSrc "%.\\123TrzPO4_KN2102c02b32_333K.hkl">
REM </olex2.extras>

WGHT    0.049400    0.191800
FVAR       1.05358
P1    5    0.849803    0.384411    0.634638    11.00000    0.02672    0.02221 =
         0.03807    0.00063    0.00933   -0.00137
O4    4    0.965483    0.327870    0.514159    11.00000    0.03335    0.03177 =
         0.05052   -0.00661    0.01642   -0.00380
O1    4    0.713086    0.300837    0.622380    11.00000    0.02956    0.02737 =
         0.05867   -0.00169    0.01233   -0.00428
O3    4    0.810551    0.534397    0.579284    11.00000    0.03190    0.02695 =
         0.06059    0.00955    0.01111    0.00130
O2    4    0.906464    0.397733    0.842301    11.00000    0.05329    0.03141 =
         0.03950    0.00026    0.00345   -0.00136
N1    3    0.471336    0.386494    0.755291    11.00000    0.03190    0.03121 =
         0.05330   -0.00498    0.00866    0.00197
N3    3    0.329591    0.532854    0.846842    11.00000    0.03343    0.03083 =
         0.05580   -0.00506    0.00407    0.00408
N2    3    0.453614    0.519268    0.766744    11.00000    0.03659    0.02986 =
         0.05960   -0.00055    0.00713    0.00061
C2    1    0.362039    0.316822    0.825557    11.00000    0.03877    0.02924 =
         0.05690   -0.00334    0.00855   -0.00273
C1    1    0.269282    0.412667    0.884763    11.00000    0.03375    0.04050 =
         0.05736   -0.00578    0.01213   -0.00269
H2    2    0.362081    0.220647    0.826312    11.00000    0.06035
H1A   2    0.192546    0.404307    0.934577    11.00000    0.04844
H3A   2    0.880878    0.578257    0.552491    11.00000    0.07676
H3    2    0.302810    0.625712    0.866456    11.00000    0.06698
H1    2    0.547983    0.356692    0.700772    11.00000    0.05973
H2A   2    0.924022    0.327311    0.892585    11.00000    0.06403
HKLF 4


REM  123trzpo4_kn2102c02b32_333k_c.res in P2(1)/c
REM wR2 = 0.0965, GooF = S = 1.073, Restrained GooF = 1.073 for all data
REM R1 = 0.0351 for 1337 Fo > 4sig(Fo) and 0.0476 for all 1656 data
REM 115 parameters refined using 0 restraints

END

WGHT      0.0494      0.1918

REM Highest difference peak  0.222,  deepest hole -0.420,  1-sigma level  0.056
Q1    1   0.1458  0.3460  0.8651  11.00000  0.05    0.22
Q2    1   0.8189  0.4854  0.5213  11.00000  0.05    0.20
Q3    1   0.7216  0.3165  0.5727  11.00000  0.05    0.19
Q4    1   1.0028  0.3244  0.4954  11.00000  0.05    0.17
Q5    1   0.7167  0.3200  0.7299  11.00000  0.05    0.17
Q6    1   0.9662  0.2790  0.4870  11.00000  0.05    0.16
Q7    1   0.6615  0.3457  0.6655  11.00000  0.05    0.16
Q8    1   0.5221  0.6328  0.7588  11.00000  0.05    0.16
Q9    1   0.1666  0.3867  1.0050  11.00000  0.05    0.16
Q10   1   0.9119  0.3240  0.5251  11.00000  0.05    0.16
Q11   1   0.5147  0.3597  0.7404  11.00000  0.05    0.15
Q12   1   0.6202  0.3585  0.5551  11.00000  0.05    0.15
Q13   1   0.7027  0.2442  0.6363  11.00000  0.05    0.15
Q14   1   0.9149  0.3786  0.4720  11.00000  0.05    0.15
Q15   1   0.3136  0.5785  0.8634  11.00000  0.05    0.14
Q16   1   0.1376  0.4361  0.9565  11.00000  0.05    0.14
Q17   1   0.2978  0.3655  0.8148  11.00000  0.05    0.14
Q18   1   0.5439  0.6200  0.8910  11.00000  0.05    0.14
Q19   1   0.5634  0.4251  0.4878  11.00000  0.05    0.14
Q20   1   0.8601  0.5450  0.6964  11.00000  0.05    0.13
;
_shelx_res_checksum                5725
_shelx_hkl_file
;
   0   0   1   -0.24    0.58
   0   0  -1    0.81    0.50
   0   0  -2  910.87   11.64
   0   0   2  895.98   11.26
   0   0   3    0.69    1.36
   0   0  -3   -2.97    1.58
   0   0   3   -0.75    0.72
   0   0   4 1930.83   23.69
   0   0  -4 1940.69   23.79
   0   0   4 1861.21   14.85
   0   0   5    1.24    1.03
   0   0  -5   -2.23    2.24
   0   0   5    0.59    1.99
   0   0  -5    0.74    1.16
   0   0   6   98.68    4.12
   0   0  -6  105.34    4.36
   0   0   6  109.54    7.65
   0   0  -6  105.23    7.35
   0   0   7   -2.01    1.12
   0   0  -7   -0.24    1.12
   0   0   8  253.42   13.42
   0   0   9   -1.13    3.82
   0  -1   0    0.86    0.30
   0  -1   0    0.92    0.39
   0  -1   0   -0.20    0.35
   0  -1  -1  581.17    7.09
   0   1  -1  582.01    6.42
   0   1  -1  590.68    5.59
   0   1   1  592.60    7.12
   0   1  -1  571.00    6.69
   0  -1   1  557.43    6.65
   0  -1   1  587.91    6.36
   0  -1   1  598.01    5.49
   0   1   2  337.47    7.31
   0   1  -2  324.40    6.51
   0  -1   2  323.64    5.66
   0   1  -2  334.32    6.08
   0  -1   2  327.71    6.40
   0  -1  -2  332.68    7.44
   0   1   3  891.08   14.33
   0  -1   3  871.79   13.21
   0   1  -3  875.53   13.30
   0  -1   3  897.88   10.59
   0   1  -3  895.85   11.21
   0  -1  -3  881.15   14.34
   0  -1   4   63.53    4.52
   0  -1  -4   60.36    4.67
   0  -1   4   62.98    3.26
   0   1  -4   65.01    3.39
   0   1   4   60.89    4.62
   0   1  -4   67.14    4.58
   0   1   5  255.92    5.27
   0   1  -5  265.30    9.98
   0  -1   5  261.17    9.92
   0  -1  -5  256.67   10.39
   0  -1   5  248.46    6.84
   0   1   5  270.40   10.57
   0   1  -5  251.27    7.05
   0  -1  -6  151.34    4.35
   0  -1   6  148.19    5.68
   0  -1   6  154.25    8.77
   0   1   6  162.99    9.31
   0   1  -6  149.22    8.48
   0   1  -6  151.90    5.91
   0  -1   7   25.17    2.63
   0  -1  -7   20.95    1.70
   0  -1   7   17.92    3.87
   0   1   7   22.80    1.71
   0   1   7   23.34    4.76
   0   1  -7   19.77    2.49
   0  -1   8    6.95    1.85
   0  -1   8   17.32    4.59
   0   1   8   15.68    4.42
   0  -1   9    8.18    3.97
   0   1   9    4.80    3.78
   0   2   0 1824.50   13.93
   0  -2   0 1810.16   13.10
   0  -2   0 1834.58   13.69
   0   2   0 1862.58   14.01
   0   2   0 1786.84   13.01
   0   2  -1 9999.00   35.98
   0  -2   1 9663.47   34.83
   0  -2  -1 9752.20   28.75
   0  -2  -1 9959.48   32.02
   0  -2   1 9945.49   33.40
   0   2  -2  478.99    7.37
   0   2  -2  484.67    8.70
   0  -2   2  498.10    9.60
   0  -2   2  500.63    8.37
   0  -2  -2  487.93    6.32
   0   2  -2  483.03    8.29
   0  -2  -2  508.11    9.56
   0  -2   2  505.39    7.39
   0   2   2  483.63    9.15
   0  -2  -3  456.91   10.73
   0  -2   3  452.80    9.14
   0  -2   3  439.76    8.66
   0   2  -3  448.02    9.05
   0   2  -3  424.43    8.95
   0   2  -4   21.19    2.77
   0  -2  -4   19.82    3.07
   0   2  -4   21.48    2.42
   0  -2   4   17.82    2.26
   0  -2   4   21.42    2.75
   0   2   4   16.87    2.88
   0  -2   5  715.20   15.87
   0   2  -5  732.79   13.30
   0   2  -5  735.95   16.11
   0  -2  -5  755.98   17.85
   0  -2   5  709.99   12.79
   0   2   5  758.70   17.90
   0   2  -6   55.31    4.11
   0   2   6   48.12    2.06
   0   2  -6   57.76    5.33
   0  -2  -6   51.32    2.22
   0  -2   6   59.91    5.64
   0   2   6   50.54    5.67
   0  -2   6   57.11    4.00
   0  -2   7   22.00    4.12
   0   2  -7   23.94    3.02
   0  -2   7   30.72    3.15
   0   2   7   22.29    4.36
   0  -2   8    1.64    1.64
   0   2   8   -2.36    3.12
   0  -2   8    3.19    3.10
   0  -2   9   98.75    9.33
   0   3   0   -0.69    0.60
   0  -3   0    1.05    0.98
   0   3   0   -1.90    1.25
   0  -3   0    0.33    1.16
   0   3   0   -0.83    1.38
   0  -3   0    0.19    0.59
   0   3   0    0.23    1.07
   0  -3  -1 1214.44   12.12
   0   3  -1 1211.13   14.77
   0  -3   1 1193.48   14.44
   0   3  -1 1188.20   13.90
   0   3   1 1202.71   11.90
   0  -3  -1 1190.55   12.83
   0   3   1 1212.12   12.97
   0  -3   1 1204.34   14.15
   0   3  -1 1196.65   14.55
   0  -3   1 1182.81   14.08
   0   3   1 1194.64   12.11
   0  -3   2   84.45    2.77
   0  -3   2   77.00    4.39
   0   3   2   78.72    4.12
   0   3   2   81.65    3.11
   0   3  -2   83.49    2.85
   0  -3  -2   86.16    4.19
   0  -3   2   86.29    4.12
   0   3  -2   84.32    4.30
   0  -3  -2   84.48    3.28
   0   3  -2   87.86    4.15
   0   3   3   62.02    4.55
   0   3  -3   63.10    3.45
   0   3  -3   62.31    3.81
   0  -3   3   64.85    4.56
   0  -3  -3   62.12    2.80
   0  -3  -3   58.57    4.28
   0  -3   3   53.76    3.20
   0  -3   3   64.31    3.91
   0   3  -3   62.46    3.94
   0  -3  -4  179.78    8.20
   0  -3   4  175.44    7.97
   0  -3   4  183.52    6.86
   0   3  -4  178.78    6.79
   0   3  -4  168.85    6.87
   0   3   4  184.44    8.24
   0  -3   4  175.14    6.69
   0  -3  -4  178.50    4.61
   0  -3   5    1.09    1.45
   0   3  -5   -0.64    1.74
   0  -3  -5   -0.80    2.07
   0   3   5   -3.95    3.00
   0   3  -5    0.26    1.50
   0  -3   5    1.79    1.81
   0  -3   6   65.44    4.65
   0  -3  -6   53.69    1.98
   0   3  -6   60.28    4.76
   0   3   6   49.44    5.65
   0   3  -6   57.29    5.32
   0   3   6   51.02    1.96
   0  -3   6   59.89    5.31
   0   3  -7  143.45    7.42
   0   3   7  163.31   10.52
   0  -3   7  156.84    9.33
   0  -3   8    8.96    2.45
   0   3   8    8.60    3.65
   0  -3   8    5.60    3.34
   0  -3   9   13.62    4.97
   0  -3   9   10.84    4.07
   0   4   0 2279.85   11.44
   0   4   0 2261.84   22.04
   0  -4   0 2318.03   21.05
   0   4   0 2288.61   20.79
   0  -4   0 2294.77   11.81
   0   4   0 2259.51   21.71
   0  -4   1  806.61   14.02
   0   4   1  674.81    9.62
   0  -4   1  814.97   13.25
   0  -4   1  749.20   13.20
   0  -4  -1  684.20   11.67
   0   4   1  678.06   11.68
   0  -4  -1  694.25    9.90
   0   4  -1  669.11   11.97
   0   4  -1  698.63   12.59
   0   4  -1  684.08   12.75
   0   4   1  681.77   11.11
   0   4   2   59.17    3.20
   0   4  -2   65.87    2.15
   0  -4   2   77.02    4.60
   0   4  -2   68.35    4.22
   0  -4  -2   66.80    3.97
   0  -4  -2   70.71    3.64
   0   4  -2   70.41    4.44
   0   4   2   64.89    3.92
   0  -4   2   62.65    4.29
   0   4  -2   64.25    4.32
   0  -4   2   68.79    4.26
   0   4  -3  149.13    6.75
   0  -4   3  148.90    6.47
   0   4   3  149.68    6.75
   0  -4  -3  154.84    5.18
   0   4  -3  143.52    4.74
   0   4  -3  142.64    6.25
   0  -4   3  153.02    7.10
   0  -4   3  146.73    4.62
   0   4   3  147.35    4.82
   0  -4  -3  148.20    6.67
   0   4  -4  373.30    9.37
   0  -4  -4  371.06    7.57
   0   4   4  374.46   12.23
   0  -4   4  385.76   12.23
   0  -4  -4  392.28   12.23
   0   4   4  382.38    7.41
   0  -4   4  389.09    9.34
   0   4  -4  395.01   11.56
   0  -4   4  389.52   10.92
   0  -4   5   31.35    3.64
   0  -4  -5   33.55    4.33
   0   4   5   25.95    1.96
   0   4   5   31.05    4.40
   0  -4   5   32.24    4.52
   0   4  -5   28.10    3.46
   0   4  -5   28.08    3.62
   0  -4  -5   31.19    2.30
   0  -4   5   26.32    3.30
   0  -4   6  102.27    7.90
   0   4  -6  104.47    6.69
   0   4   6  107.05    8.06
   0  -4   6  105.74    6.36
   0  -4  -6   98.63    2.99
   0  -4   6  108.16    6.68
   0   4  -6  112.57    6.77
   0   4   6   97.48    2.98
   0  -4   7    7.18    2.37
   0   4   7    2.37    3.45
   0   4  -7    5.40    2.57
   0  -4   7   11.89    3.28
   0  -4   7    5.48    2.91
   0  -4   8   89.12    6.31
   0  -4   8   93.17    9.04
   0  -4   8  104.97    8.37
   0   4   8  104.44    9.76
   0  -4   9    8.64    4.19
   0   5   0    0.40    1.55
   0   5   0   -0.37    1.35
   0  -5   0    1.13    1.58
   0  -5   0    1.22    0.77
   0   5   0    0.49    0.60
   0  -5   0   -0.98    1.59
   0   5   0   -1.56    1.57
   0   5   1  317.24    8.98
   0   5  -1  320.73    9.57
   0  -5   1  316.02    9.35
   0  -5   1  311.95    9.43
   0  -5  -1  306.14    8.87
   0   5  -1  304.03    9.01
   0   5   1  317.99    8.49
   0  -5  -1  309.10    7.08
   0  -5   1  295.60    8.99
   0   5  -1  311.47    9.61
   0   5   1  311.99    6.92
   0   5   2  281.65    7.81
   0  -5   2  271.66    9.39
   0   5  -2  276.94    9.48
   0  -5  -2  268.18    8.01
   0   5   2  285.06    8.26
   0  -5   2  279.66    8.96
   0  -5  -2  286.54    8.37
   0   5  -2  290.11    9.22
   0  -5   2  278.59    9.51
   0   5  -2  306.48    9.86
   0  -5   3  274.59   10.28
   0  -5   3  290.67    5.75
   0   5  -3  283.92    9.54
   0  -5  -3  299.90    9.81
   0  -5   3  280.91    9.63
   0   5   3  294.11    7.70
   0   5  -3  284.50   10.07
   0  -5  -3  297.19    8.01
   0   5  -3  274.58    5.74
   0   5   3  290.00    9.61
   0   5   4  221.78    6.50
   0   5  -4  220.82    9.36
   0  -5   4  215.37    8.78
   0  -5   4  213.53    6.52
   0  -5  -4  222.42    6.72
   0   5  -4  215.31    6.72
   0  -5   4  214.77    9.72
   0  -5  -4  218.80    9.74
   0   5   4  237.64    9.99
   0   5  -5   -0.49    1.98
   0   5   5   -0.56    2.27
   0   5  -5    0.37    1.68
   0   5   5   -1.27    1.21
   0  -5   5    4.74    2.36
   0  -5   5    1.38    2.30
   0  -5  -5   -0.03    1.07
   0  -5   5   -0.49    1.55
   0  -5   6   45.81    5.61
   0   5   6   38.06    2.28
   0   5  -6   42.13    4.73
   0  -5   6   46.73    4.66
   0   5   6   48.98    5.82
   0  -5   6   51.02    4.74
   0   5  -6   40.31    4.36
   0  -5   7   27.72    5.23
   0   5   7   26.82    5.39
   0  -5   7   26.31    3.94
   0  -5   7   24.60    3.96
   0   5   8   -1.14    3.24
   0  -5   8    2.44    2.72
   0  -5   8    5.47    3.86
   0  -5   8    1.88    2.84
   0  -6   0   47.38    4.09
   0  -6   0   45.63    4.15
   0   6   0   44.87    1.95
   0   6   0   40.70    3.75
   0   6   0   49.44    4.25
   0  -6   0   47.84    2.01
   0   6   0   45.17    4.08
   0  -6  -1 2320.58   26.52
   0  -6   1 2269.85   27.93
   0  -6   1 2313.19   28.62
   0   6   1 2323.83   26.70
   0   6   1 2311.99   25.54
   0   6  -1 2265.50   28.40
   0  -6   1 2221.45   27.00
   0   6  -1 2320.65   28.16
   0   6  -1 2314.26   27.53
   0  -6  -1 2282.09   19.66
   0   6   1 2291.72   19.45
   0   6   1 2290.61   27.87
   0  -6  -2   83.79    4.74
   0   6  -2   90.16    6.07
   0   6   2   76.88    4.66
   0   6   2   80.49    4.78
   0   6  -2   90.36    6.16
   0  -6   2   92.45    5.90
   0   6  -2   83.30    5.55
   0  -6   2   82.43    5.66
   0  -6   2   79.31    5.87
   0  -6  -2   88.66    5.17
   0  -6  -3   43.73    3.74
   0   6  -3   47.96    4.78
   0  -6   3   38.46    4.13
   0  -6   3   40.11    4.58
   0  -6  -3   45.57    4.22
   0  -6   3   44.01    1.60
   0   6  -3   39.22    4.05
   0   6   3   46.92    3.69
   0   6   3   43.27    4.29
   0   6  -3   42.89    1.56
   0   6  -4  306.46    7.09
   0  -6  -4  311.80   11.70
   0  -6  -4  309.62    8.79
   0   6   4  327.64   11.92
   0   6  -4  309.02   11.20
   0  -6   4  302.00    6.99
   0  -6   4  329.98   11.66
   0   6   4  320.39    8.83
   0   6  -4  283.74   11.51
   0  -6   4  316.23   12.36
   0  -6   5   92.27    6.69
   0  -6   5   98.49    5.04
   0   6   5   88.86    7.30
   0  -6   5   94.03    7.41
   0   6  -5   94.68    5.11
   0  -6  -5   96.89    4.71
   0   6   5   92.34    4.58
   0   6  -6    0.38    1.80
   0  -6   6    0.88    2.58
   0  -6   6   -2.10    2.04
   0  -6  -6    4.28    1.41
   0  -6   6    3.79    1.99
   0   6   6   -4.73    3.24
   0   6   6   -0.63    1.10
   0   6   7   25.03    5.11
   0  -6   7   26.98    4.20
   0  -6   7   29.70    4.03
   0  -6   7   29.23    5.52
   0  -6   8    3.93    2.64
   0  -6   8    2.50    3.46
   0   6   8    8.20    4.83
   0   7   0    1.64    1.91
   0   7   0    0.69    1.61
   0   7   0    4.33    2.24
   0  -7   0    0.43    0.82
   0  -7   0   -2.03    2.48
   0   7   0    0.00    0.61
   0   7   1   56.23    3.40
   0   7  -1   58.51    4.92
   0  -7  -1   61.83    5.06
   0   7  -1   61.84    5.36
   0   7   1   64.70    5.12
   0  -7   1   54.05    5.17
   0  -7   1   54.85    4.87
   0  -7  -1   55.42    3.37
   0   7  -1   49.90    4.82
   0   7   1   47.87    4.65
   0   7   1   55.31    4.56
   0   7  -2   74.87    6.12
   0  -7   2   74.85    6.23
   0  -7   2   62.02    5.51
   0  -7  -2   72.18    4.73
   0   7   2   78.03    4.72
   0   7  -2   66.08    5.30
   0  -7   2   77.13    6.17
   0  -7  -2   76.01    5.35
   0   7  -2   74.36    6.04
   0   7   2   69.09    4.94
   0   7  -3    3.47    2.06
   0   7  -3   -0.28    2.08
   0  -7   3    2.41    2.39
   0  -7   3    3.72    2.46
   0   7   3    6.34    2.53
   0  -7  -3    3.86    2.38
   0   7   3    5.23    2.11
   0  -7  -3    5.76    2.19
   0   7   4    9.53    2.21
   0   7  -4    8.83    1.01
   0  -7  -4   10.48    3.22
   0  -7   4   11.06    2.86
   0  -7   4   12.29    1.21
   0  -7  -4   11.12    2.34
   0   7   4    8.28    2.82
   0  -7   4    7.32    2.95
   0   7   5    6.30    3.10
   0  -7   5    2.18    1.20
   0   7  -5    0.51    1.25
   0   7   5    5.67    2.00
   0  -7   5    1.32    2.44
   0  -7  -5    6.93    1.92
   0  -7   5    0.89    2.36
   0  -7   6   62.04    4.36
   0   7   6   72.59    7.52
   0  -7   6   52.62    6.53
   0  -7   6   69.30    6.54
   0  -7  -6   58.73    3.87
   0  -7   7   29.02    4.77
   0   7   7   15.79    4.61
   0  -7   7   16.93    4.50
   0  -7   8   -1.08    2.98
   0  -8   0  158.19    8.92
   0   8   0  162.88    8.78
   0   8   0  160.44    8.40
   0   8   0  147.06    2.62
   0  -8   0  158.71    2.75
   0   8   0  157.04    8.70
   0   8   1 1297.07   23.71
   0  -8  -1 1225.82   23.10
   0  -8  -1 1266.44   15.41
   0  -8   1 1238.83   24.91
   0   8   1 1244.17   15.16
   0   8   1 1295.45   22.96
   0  -8   1 1251.31   23.76
   0  -8   2  207.59   10.48
   0  -8  -2  214.32    9.47
   0   8   2  194.55    7.51
   0  -8  -2  214.84    8.05
   0  -8   2  211.77    9.97
   0  -8   2  206.68   10.30
   0   8   2  216.30    9.31
   0   8   3  140.43    7.43
   0  -8   3  131.58    8.60
   0   8   3  139.97    7.30
   0  -8   3  137.13    8.52
   0  -8  -3  125.83    7.16
   0  -8  -3  131.11    7.22
   0  -8  -4   46.53    4.34
   0   8   4   42.82    4.10
   0  -8   4   55.12    6.35
   0  -8  -4   34.87    4.57
   0  -8   4   51.55    5.69
   0   8   4   52.66    5.49
   0  -8   5   83.84    7.62
   0   8   5   89.95    7.57
   0  -8   5   80.01    7.06
   0  -8  -5   78.64    5.29
   0   8   5   75.42    5.24
   0  -8   6    1.78    2.54
   0  -8   6    4.05    3.64
   0   8   6    5.15    3.71
   0   8   7   14.79    4.89
   0  -8   7   17.13    4.45
   0  -8   7   18.73    5.14
   0  -9   0    0.43    2.30
   0  -9   1   20.32    4.10
   0  -9  -1   18.72    3.87
   0  -9  -1   16.16    2.02
   0   9   1   13.24    1.90
   0   9   2   67.31    4.55
   0  -9   2   54.28    5.91
   0  -9  -2   64.36    5.77
   0  -9  -2   64.43    4.74
   0  -9   3  285.36   13.59
   0   9   3  287.28   10.63
   0   9   3  265.90   10.95
   0  -9  -3  289.94   11.05
   0  -9   3  297.85   13.44
   0  -9  -3  292.51   11.61
   0   9   4  134.07    8.43
   0  -9   4  132.65    9.28
   0  -9   4  134.78    9.86
   0  -9  -4  140.30    7.99
   0   9   4  109.98    7.06
   0  -9  -5   49.37    4.75
   0  -9   5   55.61    6.56
   0   9   5   52.03    6.22
   0  -9   5   48.25    6.49
   0  -9   6    5.52    3.62
   0  -9   6    8.38    3.70
   0   9   6    8.95    3.85
   0   9   7   36.02    6.45
   0 -10   0  484.83   17.38
   0 -10  -1   -0.09    1.15
   0  10   1   -0.32    1.06
   0 -10   1   -0.21    2.77
   0 -10  -2   57.01    4.60
   0  10   2   58.89    4.46
   0 -10   3    4.68    3.27
   0 -10  -3    5.68    3.01
   0  10   3    2.39    1.97
   0  10   4  105.24    7.72
   0 -10  -4  108.00    7.65
   0 -10   4  119.80    9.84
   0 -10   5   47.64    6.93
   0 -10  -5   51.92    5.30
   0  10   5   44.34    5.86
   0  10   6    2.91    3.47
   0 -11  -1   12.79    3.40
   0 -11  -2  257.49   13.15
   0 -11  -3   59.45    6.49
   0 -11   4   20.68    5.33
   0 -11  -4   21.44    4.39
  -1   0   9   -0.13    3.14
  -1   0   8    2.01    1.45
  -1   0   8    7.31    3.80
  -1   0   7   -0.29    1.22
  -1   0   7   -0.54    2.52
   1   0  -7    0.69    1.43
   1   0  -6 1251.40   24.27
  -1   0   6 1303.93   25.31
  -1   0   6 1288.46   16.58
  -1   0   5    0.85    2.02
   1   0  -5   -0.27    1.93
  -1   0   4  716.01   14.52
   1   0  -4  726.15   14.62
   1   0  -3   -0.67    1.27
  -1   0   3    0.11    1.45
   1   0  -2 2161.92   17.95
  -1   0   2 2140.77   17.86
   1   0  -1   -0.11    0.72
  -1   0   1   -1.16    0.84
   1   0   0   77.75    2.04
   1   0   1   -0.08    0.86
  -1   0  -1   -0.29    0.84
   1   0   3    0.62    1.43
  -1   0  -3    0.09    0.50
  -1   0  -3    1.16    1.45
  -1   0  -4  466.21    6.39
   1   0   4  473.32   12.16
  -1   0  -4  492.72   12.38
   1   0   4  471.29    6.12
  -1   0  -5   -0.43    0.75
  -1   0  -5    1.86    1.98
   1   0   5   -0.81    2.11
  -1   0  -6   14.86    1.50
   1   0   6   17.82    4.37
   1   0   7   -1.20    2.87
   1   0   8   33.58    5.59
   1   0   9    0.45    3.56
  -1  -1   9   -0.48    3.42
  -1   1   9   -1.70    3.88
  -1  -1   8   84.83    5.12
  -1   1   8  101.60    9.08
  -1  -1   8  106.46    8.81
  -1   1   7   25.83    2.46
  -1   1   7   21.84    4.29
  -1  -1   7   30.62    5.03
  -1  -1   7   26.47    3.00
   1   1  -7   25.45    3.15
   1  -1  -7   24.23    2.52
   1   1  -6   29.10    3.10
   1   1  -6   29.56    4.21
  -1  -1   6   30.03    4.35
  -1   1   6   32.79    4.38
  -1  -1   6   31.35    3.08
  -1  -1   5   46.90    3.45
   1   1  -5   46.43    4.40
   1  -1  -5   47.28    4.81
  -1   1   5   39.83    4.67
  -1  -1   5   54.06    4.57
  -1   1   4  524.23   12.91
  -1  -1   4  528.12   10.15
   1   1  -4  499.65   12.05
  -1  -1   4  528.48   12.12
   1  -1  -3 1114.54   16.08
  -1   1   3 1104.69   16.45
  -1  -1   3 1121.24   15.11
   1   1  -3 1157.53   15.12
  -1  -1   2   75.20    3.37
  -1   1   2   75.97    3.64
   1   1  -2   77.06    3.40
   1  -1  -2   82.87    3.78
   1  -1  -1  855.29    9.46
   1   1  -1  895.93    8.28
  -1  -1   1  897.20    8.22
   1   1  -1  887.45    8.37
  -1  -1   1  899.21    8.26
  -1   1   1  858.75    9.46
  -1   1   0 1944.51   10.06
   1  -1   0 1905.65   10.90
   1   1   0 1953.08   10.61
  -1  -1   0 1877.37   10.37
   1  -1   0 1918.75    9.94
   1  -1   1 2192.59   13.52
  -1   1  -1 2266.00   13.09
   1   1   1 2265.34   15.63
  -1   1  -1 2222.70   13.50
  -1  -1  -1 2196.23   15.54
   1  -1   1 2205.70   13.36
  -1   1  -1 2241.28   13.61
   1  -1   2   20.25    1.51
   1  -1   2   20.85    1.63
  -1   1  -2   23.17    1.59
  -1   1  -2   24.23    2.17
   1  -1   2   23.61    2.10
   1   1   2   23.99    2.38
  -1   1  -2   23.13    1.69
  -1  -1  -2   21.84    2.31
  -1  -1  -3  585.44   11.95
   1  -1   3  577.01    8.00
   1  -1   3  549.72   11.11
  -1   1  -3  553.39   11.00
  -1   1  -3  541.34    8.06
  -1   1  -3  573.97    7.82
  -1   1  -4  549.90    8.88
  -1   1  -4  582.83   12.95
  -1  -1  -4  563.65   13.66
   1  -1   4  561.95    8.65
   1  -1   4  562.22   12.68
   1   1   4  546.91   13.32
  -1   1  -5   51.93    4.90
  -1   1  -5   45.45    2.90
  -1  -1  -5   51.84    4.98
   1  -1   5   48.59    2.90
   1  -1   5   53.79    4.84
   1   1   5   53.54    5.06
   1  -1   6   57.70    5.73
   1  -1   6   52.39    3.18
   1   1   6   56.27    5.99
  -1   1  -6   50.62    3.16
  -1   1  -6   42.56    4.77
   1  -1   7   -0.93    2.62
   1   1   7    0.50    2.71
  -1   1  -7    1.57    1.29
   1   1   8   22.08    5.09
   1  -1   8   30.03    5.07
   1   1   9   36.60    6.40
   1  -1   9   27.10    5.78
  -1  -2   9   96.08    9.33
  -1   2   8    8.31    4.56
  -1  -2   8    3.31    3.02
  -1  -2   8    1.83    1.80
  -1   2   7  193.75    5.74
  -1   2   7  204.90   11.79
  -1  -2   7  199.84   10.53
   1   2  -7  202.06    8.49
  -1  -2   7  200.27    8.19
  -1  -2   6    1.45    2.25
   1   2  -6    2.84    1.72
  -1  -2   6    2.93    1.86
  -1   2   6    1.60    2.76
   1   2  -6    4.58    2.71
   1   2  -5 1099.69   19.50
   1   2  -5 1081.29   17.45
   1  -2  -5 1086.60   21.53
  -1  -2   5 1081.05   19.43
  -1   2   5 1092.58   21.57
  -1  -2   5 1109.55   16.94
  -1  -2   4  840.32   15.04
  -1  -2   4  829.40   13.91
   1   2  -4  820.60   14.77
   1  -2  -4  836.75   16.74
  -1   2   4  824.50   16.73
  -1   2   3    9.55    2.21
   1   2  -3   11.01    1.77
  -1  -2   3   10.23    1.83
   1  -2  -3    8.86    1.81
  -1  -2   3    7.96    1.71
   1   2  -2   39.30    2.31
  -1  -2   2   44.27    2.80
   1  -2  -2   36.28    2.79
  -1   2   2   38.86    2.84
  -1  -2   2   34.84    2.19
  -1  -2   2   42.82    2.83
   1   2  -1 2423.98   13.15
  -1  -2   1 2409.25   16.79
  -1   2   1 2478.72   16.71
   1   2  -1 2418.67   17.30
  -1  -2   1 2488.04   17.74
  -1  -2   1 2500.88   12.84
   1  -2  -1 2480.63   16.50
   1   2   0  282.54    5.78
   1   2   0  286.22    5.44
  -1  -2   0  284.34    5.40
  -1   2   0  283.60    4.31
   1  -2   0  277.78    6.00
  -1  -2   0  287.52    4.40
   1  -2   0  290.65    5.56
  -1   2   0  293.47    5.53
   1   2   0  296.62    4.56
   1  -2   0  275.26    4.23
   1   2   1  433.01    5.97
  -1   2  -1  432.96    5.29
   1   2   1  420.71    5.58
   1   2   1  437.81    7.51
   1  -2   1  439.62    5.47
  -1  -2  -1  436.65    5.57
  -1  -2  -1  436.15    7.32
  -1   2  -1  418.47    8.02
  -1   2  -1  428.74    7.67
   1  -2   1  419.36    7.79
  -1   2  -1  425.12    7.21
   1  -2   1  444.64    7.71
   1   2   2  400.07    4.34
   1  -2   2  385.44    7.17
  -1   2  -2  381.28    7.70
   1   2   2  400.38    8.85
   1  -2   2  383.57    7.31
  -1   2  -2  395.20    7.38
  -1  -2  -2  400.66    8.71
   1  -2   2  383.71    7.82
  -1   2  -2  385.62    7.16
   1  -2   3 2047.44   20.10
  -1   2  -3 2073.53   17.85
  -1   2  -3 2072.39   18.83
  -1  -2  -3 2025.36   23.33
   1   2   3 2025.03   23.24
  -1   2  -3 2011.05   20.25
   1  -2   3 2029.12   17.98
   1  -2   3 2050.23   18.82
   1  -2   4  125.25    4.86
   1   2   4  128.39    6.88
   1  -2   4  122.98    6.00
  -1  -2  -4  130.14    7.00
  -1   2  -4  124.70    5.10
  -1   2  -4  123.33    5.96
   1   2   5   89.05    6.51
   1  -2   5   81.31    4.27
  -1  -2  -5   77.75    6.18
  -1   2  -5   77.54    4.32
  -1   2  -5   86.51    5.88
   1  -2   5   88.72    5.85
   1  -2   6    0.92    1.35
  -1   2  -6    2.45    1.36
   1   2   6    1.30    2.55
   1  -2   6    2.55    2.57
  -1   2  -6    6.12    2.76
   1   2   7   50.08    6.43
   1  -2   7   60.02    6.14
  -1   2  -7   52.92    3.86
   1  -2   8    9.45    3.57
   1   2   8    8.45    3.82
   1  -2   9    9.46    4.13
  -1  -3   9   15.52    5.18
  -1  -3   9   14.40    4.42
  -1  -3   8   10.27    2.72
  -1  -3   8    8.67    3.41
  -1  -3   8    7.24    3.55
  -1   3   8    5.57    3.85
  -1   3   7  128.91    9.51
  -1  -3   7  126.32    6.99
  -1  -3   7  113.98    8.66
  -1  -3   7  132.79    8.56
   1   3  -7  113.95    6.92
   1   3  -6   36.59    4.46
   1   3  -6   41.85    4.20
  -1   3   6   41.93    5.61
  -1  -3   6   42.44    5.18
  -1  -3   6   42.01    4.64
  -1  -3   6   42.26    4.10
  -1  -3   5  548.64   13.41
  -1  -3   5  558.83   15.40
   1   3  -5  569.74   13.62
   1   3  -5  564.85   13.58
  -1  -3   5  565.79   13.15
  -1   3   5  536.16   15.72
   1  -3  -5  568.41   16.02
  -1   3   4   55.14    4.78
   1   3  -4   53.51    3.84
  -1  -3   4   51.15    4.46
  -1  -3   4   54.13    3.85
   1   3  -4   56.79    4.40
  -1  -3   4   61.12    4.27
   1  -3  -4   59.42    4.89
   1  -3  -3   45.77    3.76
   1   3  -3   44.56    3.67
  -1  -3   3   34.17    3.10
  -1  -3   3   39.28    2.80
  -1  -3   3   36.42    3.35
   1   3  -3   38.64    2.74
  -1   3   3   43.92    3.85
  -1  -3   2  784.01   12.76
  -1   3   2  780.63   12.55
  -1  -3   2  814.56   12.86
   1   3  -2  796.74   13.52
   1   3  -2  778.16   13.00
   1  -3  -2  779.78   12.36
  -1  -3   2  808.37    9.15
   1   3  -2  797.89    9.25
   1   3  -1  153.72    5.24
  -1  -3   1  155.77    5.14
   1   3  -1  151.77    2.97
   1   3  -1  160.64    5.61
   1  -3  -1  161.35    4.56
   1  -3  -1  165.80    5.29
  -1  -3   1  159.06    5.19
   1   3  -1  157.03    3.07
   1   3  -1  159.01    5.27
  -1   3   1  152.59    4.47
   1   3   0   91.15    3.94
   1   3   0   86.49    4.10
  -1   3   0   96.50    3.93
   1  -3   0   89.83    2.56
  -1   3   0   91.88    3.87
   1   3   0   87.94    2.78
  -1  -3   0   93.43    2.76
  -1   3   0   85.73    2.55
   1   3   0   95.18    3.77
  -1  -3   0   93.33    3.76
   1  -3   0   84.54    4.00
   1  -3   0   96.19    3.92
  -1  -3  -1 2015.48   16.72
   1  -3   1 1919.50   18.80
  -1   3  -1 1942.97   18.14
  -1   3  -1 1980.81   19.18
   1   3   1 1967.64   15.35
   1  -3   1 1998.13   18.73
  -1   3  -1 1954.92    9.88
  -1  -3  -1 1969.07   16.09
   1   3   1 1958.10   16.09
  -1  -3  -1 1989.32   15.26
  -1   3  -1 1982.19   18.82
   1   3   1 1997.54   16.94
  -1   3  -2  232.66    5.12
  -1  -3  -2  222.90    4.94
   1  -3   2  234.14    5.12
   1  -3   2  230.14    7.00
   1   3   2  224.13    4.97
  -1   3  -2  222.88    6.50
   1  -3   2  223.86    6.55
   1   3   2  229.53    7.06
  -1   3  -2  226.54    6.89
  -1  -3  -2  220.60    6.88
   1  -3   2  232.42    7.63
   1   3   2  232.44    4.75
   1  -3   3  456.88    9.15
   1  -3   3  474.79   10.02
   1   3   3  466.80   11.58
   1  -3   3  468.61   10.49
   1  -3   3  473.33   11.72
  -1   3  -3  458.68   10.32
  -1   3  -3  456.99    9.10
  -1   3  -3  473.43    9.96
  -1  -3  -3  467.97   11.61
   1   3   3  450.91    5.77
  -1   3  -4  255.49    7.69
  -1  -3  -4  260.46    9.92
  -1   3  -4  244.15    8.02
   1   3   4  239.97    9.51
  -1   3  -4  246.60    8.04
   1  -3   4  245.83    7.66
   1  -3   4  239.48    7.87
  -1  -3  -5  140.39    8.52
  -1   3  -5  172.34    7.06
   1   3   5  147.46    8.45
   1  -3   5  161.48    6.71
  -1   3  -5  163.25    7.66
   1  -3   5  163.95    7.62
   1   3   6  430.20   15.65
  -1   3  -6  476.71   14.34
  -1   3  -6  455.91   11.91
   1  -3   6  432.58   13.80
   1  -3   6  452.44   11.46
   1  -3   7    9.91    3.35
   1   3   7    7.53    3.65
  -1   3  -7    6.10    2.19
   1  -3   8   18.36    4.22
   1   3   8   16.84    4.41
   1  -3   9   44.68    6.61
  -1  -4   9   11.42    4.35
  -1   4   8   14.68    4.64
  -1  -4   8   19.17    4.68
  -1  -4   8   14.85    3.89
  -1  -4   8   14.37    3.29
  -1  -4   7   -3.19    2.32
  -1  -4   7   -1.97    2.82
  -1   4   7   -2.76    3.24
  -1  -4   7    4.24    2.73
   1   4  -6  549.22   15.29
  -1   4   6  534.17   17.64
  -1  -4   6  538.45   14.66
  -1  -4   6  573.08   15.08
   1  -4  -6  555.70   10.41
   1   4  -6  564.70   15.20
  -1  -4   6  567.52   17.30
   1   4  -5  241.53    9.72
  -1  -4   5  235.58    9.28
   1  -4  -5  223.65   10.61
  -1  -4   5  246.01   10.67
  -1   4   5  238.89   10.92
  -1  -4   5  245.46    8.77
   1  -4  -5  255.99    7.33
   1   4  -5  241.79    8.77
  -1  -4   4  266.14    7.82
  -1  -4   4  283.01   10.24
   1  -4  -4  272.07   10.34
   1   4  -4  280.80    8.16
  -1  -4   4  285.31    9.53
  -1   4   4  256.05   10.10
   1   4  -4  275.34    9.85
   1  -4  -4  272.03    7.67
   1   4  -3   77.04    3.60
   1  -4  -3   75.97    4.12
   1   4  -3   78.13    5.07
  -1   4   3   72.11    4.85
   1  -4  -3   70.40    4.68
  -1  -4   3   78.02    3.57
  -1  -4   3   74.89    4.79
  -1  -4   3   83.81    5.26
   1   4  -2   57.59    4.01
  -1  -4   2   60.90    4.11
   1  -4  -2   65.99    3.93
   1   4  -2   57.68    4.06
  -1   4   2   61.76    3.90
  -1  -4   2   68.16    4.42
   1  -4  -2   62.20    3.81
   1   4  -2   56.28    4.08
   1   4  -2   59.20    2.35
  -1  -4   2   62.45    2.49
   1   4  -1   60.99    1.79
   1   4  -1   61.46    1.77
  -1   4   1   61.66    3.56
   1   4  -1   56.85    3.92
  -1  -4   1   64.87    3.93
  -1   4   1   58.46    3.03
   1  -4  -1   68.18    3.15
   1  -4  -1   56.66    3.52
   1   4  -1   63.80    3.81
   1   4  -1   60.77    3.79
  -1   4   0 1824.02   19.37
   1   4   0 1832.74   18.61
  -1  -4   0 1881.62   19.74
  -1   4   0 1809.82   20.28
  -1  -4   0 1825.80   12.45
  -1   4   0 1802.06   11.93
  -1  -4   0 1809.66   18.64
   1   4   0 1823.20   20.07
   1   4   0 1810.42   19.62
   1   4   0 1824.52   12.89
   1  -4   0 1791.82   11.80
   1  -4   0 1815.65   20.21
  -1   4   0 1803.34   19.45
  -1  -4  -1 2812.94   23.02
   1  -4   1 2800.58   10.39
  -1   4  -1 2832.73   24.93
  -1   4  -1 2752.47   25.54
  -1  -4  -1 2816.46   21.58
  -1   4  -1 2737.48   25.71
   1   4   1 2777.81   21.80
  -1  -4  -1 2861.12   20.97
   1   4   1 2736.34   22.61
   1  -4   1 2861.85   25.49
   1   4   1 2829.09   20.96
   1   4   2   19.79    1.93
  -1   4  -2   21.48    2.49
   1  -4   2   22.48    1.57
   1  -4   2   15.76    2.42
   1   4   2   22.69    2.14
   1  -4   2   19.60    2.68
  -1  -4  -2   20.99    2.09
  -1   4  -2   18.69    1.37
  -1   4  -2   22.99    2.89
   1   4   2   19.68    2.62
   1  -4   2   13.17    2.16
  -1  -4  -2   20.11    2.36
  -1  -4  -3  328.69   10.14
   1  -4   3  315.86   10.36
   1   4   3  326.42    6.36
  -1   4  -3  319.31    7.37
   1  -4   3  335.82   10.00
  -1  -4  -3  327.01    6.60
   1   4   3  328.44   10.07
   1  -4   3  322.33    7.04
  -1   4  -3  323.28    9.18
  -1   4  -3  333.12    9.79
   1  -4   3  333.84    9.51
   1  -4   4  386.70   10.71
   1  -4   4  397.44    9.66
  -1   4  -4  369.73    9.58
  -1   4  -4  389.02   10.58
   1   4   4  378.99    6.00
   1   4   4  371.16   12.22
  -1  -4  -4  373.91   12.14
  -1   4  -4  388.65   11.08
   1  -4   4  380.08   12.57
   1   4   5  134.82    8.46
  -1   4  -5  150.43    7.31
   1  -4   5  152.47    7.05
   1  -4   5  140.45    8.49
  -1   4  -5  137.59    6.74
  -1  -4  -5  134.68    8.29
   1  -4   5  131.53    6.71
  -1   4  -6    0.09    2.04
   1  -4   6   -3.78    2.47
  -1   4  -6   -0.44    1.71
   1  -4   6   -1.43    2.54
   1  -4   6    0.36    1.76
   1   4   7   -0.84    2.96
   1  -4   7   -0.71    2.37
  -1   4  -7    3.43    2.36
   1  -4   7   -0.61    2.80
   1   4   8   38.62    6.66
   1  -4   8   41.21    6.46
   1  -4   8   44.23    5.89
   1  -4   9    9.93    4.36
  -1  -5   8   17.63    3.65
  -1  -5   8   18.48    4.29
  -1   5   8   22.25    5.60
  -1  -5   8   29.61    5.84
  -1  -5   7   -3.66    3.07
  -1  -5   7    4.35    2.60
  -1   5   7   -1.64    2.69
  -1  -5   7    3.14    2.70
  -1  -5   6   14.64    3.66
  -1  -5   6   22.36    3.41
  -1   5   6   11.09    3.27
   1  -5  -6   19.58    2.36
   1   5  -6   17.00    2.92
  -1  -5   6   23.94    3.74
  -1   5   6   20.38    2.37
   1   5  -5   12.82    2.33
  -1  -5   5   15.46    3.52
  -1  -5   5   13.71    2.86
   1   5  -5   12.94    3.14
  -1   5   5   17.25    2.28
   1  -5  -5   13.74    2.13
  -1   5   5   20.49    4.05
  -1  -5   5   19.76    2.85
  -1  -5   4  140.09    5.54
  -1   5   4  156.37    8.18
  -1  -5   4  156.28    7.68
   1   5  -4  148.87    5.72
  -1  -5   4  149.97    8.07
   1  -5  -4  154.52    8.02
   1  -5  -4  134.05    5.84
   1   5  -4  152.68    8.04
  -1   5   4  143.02    5.91
  -1  -5   3    5.65    1.18
   1  -5  -3    6.76    2.03
  -1  -5   3    9.07    2.65
   1   5  -3    3.99    1.09
  -1   5   3    5.29    1.48
   1  -5  -3    3.34    1.77
  -1  -5   3    7.75    2.40
  -1   5   3    8.15    2.33
   1   5  -3    4.50    2.16
   1   5  -2 1207.29   19.34
   1   5  -2 1186.00   18.92
  -1  -5   2 1180.34   18.95
   1   5  -2 1192.76    8.08
   1  -5  -2 1190.37   17.63
  -1  -5   2 1209.90   18.97
   1   5  -2 1201.15   19.93
   1  -5  -2 1181.73   16.74
  -1   5   2 1185.77   16.68
   1   5  -2 1181.15    8.35
  -1   5   2 1176.72   16.87
   1  -5  -1  553.62    9.49
  -1   5   1  555.12    9.34
   1   5  -1  562.77   12.65
  -1  -5   1  558.42   12.34
  -1  -5   1  574.35   12.88
   1   5  -1  563.02   12.93
   1  -5  -1  551.18   12.42
  -1   5   1  568.40   12.38
   1   5  -1  576.39   12.39
  -1   5   1  579.81   11.95
  -1  -5   0  413.03    6.24
  -1   5   0  411.57    5.99
   1  -5   0  415.97   10.91
   1   5   0  414.34   10.69
   1   5   0  392.94    9.83
  -1  -5   0  398.46    9.93
  -1   5   0  402.36   10.20
  -1   5   0  400.31   10.69
   1   5   0  431.32   10.83
  -1   5   0  427.17   10.65
  -1  -5   0  402.70   10.47
   1   5   0  414.75    6.46
   1  -5   0  415.82    5.96
  -1   5  -1   39.12    3.54
  -1  -5  -1   24.42    2.62
   1   5   1   32.70    2.83
  -1   5  -1   35.98    3.64
   1   5   1   37.27    2.70
   1  -5   1   38.44    3.57
  -1   5  -1   35.46    3.28
   1  -5   1   35.88    3.43
  -1  -5  -1   37.46    2.73
   1   5   1   36.58    3.25
  -1  -5  -1   33.16    2.96
  -1  -5  -2   25.92    2.83
   1  -5   2   28.84    1.24
   1  -5   2   31.71    3.47
  -1   5  -2   26.87    3.36
   1  -5   2   30.23    3.55
  -1  -5  -2   26.80    2.66
   1   5   2   29.33    2.60
   1   5   2   27.19    2.44
  -1   5  -2   31.09    1.23
   1  -5   2   24.71    3.01
  -1   5  -2   27.47    3.21
   1   5   2   30.96    3.16
  -1   5  -2   28.71    3.19
  -1  -5  -3  112.47    6.17
   1  -5   3  112.07    6.68
  -1   5  -3  117.02    6.21
   1  -5   3  114.03    3.99
   1   5   3  114.23    4.53
  -1   5  -3  104.92    3.83
   1  -5   3  107.76    6.06
   1  -5   3  110.61    6.55
  -1   5  -3  115.25    6.47
  -1  -5  -3  112.21    4.80
   1   5   3  115.83    6.32
   1  -5   4   69.51    4.06
   1   5   4   65.99    3.25
  -1   5  -4   70.90    5.01
  -1  -5  -4   62.07    5.55
  -1   5  -4   69.12    5.27
   1  -5   4   62.94    5.60
   1  -5   4   66.02    4.98
  -1  -5  -4   72.16    3.49
  -1   5  -4   65.76    4.04
   1   5   4   61.57    5.45
   1  -5   5  861.18   18.05
   1  -5   5  842.44   15.55
   1   5   5  826.78    9.09
   1   5   5  855.25   20.92
   1  -5   5  841.36   21.23
  -1   5  -5  862.43   15.92
  -1   5  -5  831.05   18.38
  -1   5  -6    3.00    2.45
  -1   5  -6    8.20    2.59
   1  -5   6    3.86    2.73
   1   5   6    4.98    3.18
   1  -5   6    6.12    2.69
   1  -5   6    5.79    2.51
   1   5   7   31.62    5.80
   1  -5   7   25.68    5.28
   1  -5   7   34.33    4.54
   1  -5   8    0.65    2.71
   1   5   8    2.31    3.85
   1  -5   8    2.87    3.55
  -1  -6   8    0.10    2.51
  -1   6   8    0.99    3.89
  -1  -6   8    4.80    3.58
  -1  -6   7   19.97    4.83
  -1  -6   7   18.69    3.77
  -1  -6   7   23.30    3.74
  -1   6   7   16.91    3.93
  -1   6   6   69.21    6.97
  -1   6   6   43.00    3.52
   1  -6  -6   53.61    3.89
  -1  -6   6   53.70    6.09
  -1  -6   6   60.46    4.83
  -1  -6   6   59.32    5.73
   1   6  -6   60.29    4.80
   1  -6  -5  625.34   13.30
  -1  -6   5  635.15   18.67
  -1   6   5  652.90   13.49
  -1  -6   5  638.51   17.53
  -1   6   5  647.77   18.37
   1   6  -5  662.13   13.14
  -1  -6   5  657.93   13.01
  -1  -6   4  295.21    7.26
  -1  -6   4  298.21   11.42
   1   6  -4  300.36    7.36
   1   6  -4  318.23   12.40
  -1  -6   4  309.78   12.01
  -1   6   4  317.52   11.62
  -1   6   4  315.88    9.48
   1  -6  -4  309.75    9.76
   1  -6  -4  298.41   11.39
  -1  -6   3  142.92    7.56
  -1   6   3  130.82    6.90
   1   6  -3  145.01    8.08
   1   6  -3  134.26    3.34
  -1  -6   3  136.43    7.70
  -1   6   3  141.71    6.50
   1   6  -3  143.22    8.03
   1   6  -3  130.30    3.47
   1  -6  -3  140.66    6.97
   1  -6  -3  139.25    6.70
   1   6  -2  318.92   10.66
  -1  -6   2  320.18   10.74
   1   6  -2  344.80   11.71
   1  -6  -2  320.16   10.25
  -1   6   2  340.82    9.29
  -1  -6   2  315.23   10.78
   1   6  -2  319.62   11.20
  -1   6   2  341.14   10.02
   1  -6  -2  335.79    9.30
  -1   6   1  522.77   12.53
   1   6  -1  511.94   13.54
   1  -6  -1  497.56   12.89
   1   6  -1  499.99   12.80
  -1   6   1  501.59    9.25
  -1  -6   1  502.37   12.71
   1  -6  -1  507.89    9.46
   1   6  -1  528.85   13.49
  -1   6   1  506.18   12.88
  -1  -6   0   97.21    5.52
  -1   6   0   99.76    5.99
  -1  -6   0  107.35    3.33
  -1   6   0   96.57    3.09
   1   6   0  101.30    6.02
   1   6   0  105.83    3.32
   1   6   0  107.88    5.84
   1  -6   0  106.01    3.17
  -1   6   0  104.55    6.02
   1  -6   0   99.41    5.92
  -1  -6   0  101.35    5.94
  -1   6   0  103.90    5.90
   1   6   0  102.07    5.89
   1   6   1  209.84    6.22
  -1  -6  -1  197.10    7.40
  -1   6  -1  195.82    8.13
  -1   6  -1  226.56    8.87
   1  -6   1  204.48    8.56
   1   6   1  212.78    7.76
  -1  -6  -1  208.56    6.36
   1  -6   1  209.92    8.79
   1   6   1  203.74    8.71
  -1  -6  -1  197.27    7.80
   1   6   1  219.25    8.15
  -1   6  -1  216.48    8.95
   1  -6   2  458.66   13.21
  -1   6  -2  464.34   12.67
   1   6   2  455.29   10.77
  -1   6  -2  451.05   13.16
   1   6   2  447.91   10.75
   1  -6   2  459.70   12.70
  -1   6  -2  461.69   13.32
  -1  -6  -2  456.81   11.13
   1   6   2  438.88   11.17
  -1  -6  -2  457.34   11.28
   1  -6   2  448.17   13.10
  -1   6  -3 1015.20    8.48
   1  -6   3 1028.03   19.88
   1  -6   3 1031.60   20.96
   1   6   3  980.39   18.41
   1   6   3 1040.61   15.54
   1  -6   3  955.62   20.18
  -1   6  -3 1022.90   20.43
  -1  -6  -3 1035.00   19.38
  -1  -6  -3 1002.61   15.91
   1  -6   3 1003.36    8.74
  -1   6  -3 1023.77   19.47
   1  -6   4   77.50    5.81
   1  -6   4   91.14    4.18
  -1   6  -4   85.40    4.03
   1   6   4   80.62    6.29
  -1   6  -4   89.91    6.32
  -1  -6  -4   84.64    4.41
   1  -6   4   84.86    6.81
  -1  -6  -4   89.30    6.66
   1   6   4   83.61    4.31
  -1   6  -4   87.29    6.51
   1   6   5   86.82    3.85
   1   6   5   87.39    7.29
   1  -6   5   94.64    7.69
   1  -6   5   84.00    6.27
   1  -6   5   96.12    5.17
  -1   6  -5   89.26    4.95
   1   6   6    8.64    3.31
   1  -6   6    5.58    2.89
   1  -6   6   11.64    3.02
  -1   6  -6   14.40    2.90
   1  -6   6    8.68    2.36
   1   6   7   10.36    4.30
   1  -6   7    9.42    3.72
   1  -6   7    8.61    2.78
  -1  -7   8    1.04    3.26
  -1  -7   7    4.84    3.57
  -1   7   7    4.64    3.44
  -1  -7   7    3.38    2.84
  -1  -7   6   13.06    3.83
  -1   7   6   20.15    4.59
  -1  -7   6   19.88    3.89
   1  -7  -6   14.64    2.44
  -1  -7   6   12.82    2.39
   1  -7  -5    7.79    2.28
  -1   7   5    7.85    2.10
  -1  -7   5   14.06    2.08
  -1  -7   5   15.01    3.44
  -1  -7   5   14.91    3.90
  -1   7   5    8.91    3.29
   1   7  -5    8.29    1.76
   1  -7  -4  187.54    9.53
  -1   7   4  190.94    9.42
   1   7  -4  194.17    4.44
   1  -7  -4  194.92    8.22
  -1  -7   4  181.30    9.77
  -1   7   4  194.12    8.19
   1   7  -4  200.08    4.70
  -1  -7   4  197.21   10.04
  -1  -7   3   79.50    6.28
  -1   7   3   63.32    4.86
   1  -7  -3   70.62    5.44
  -1  -7   3   72.14    6.21
   1  -7  -3   72.42    5.40
  -1   7   3   77.94    5.42
   1  -7  -2  126.44    6.09
   1  -7  -2  126.07    7.15
   1   7  -2  120.23    7.44
   1   7  -2  131.32    8.08
   1   7  -2  119.91    7.11
  -1  -7   2  118.72    7.37
  -1   7   2  124.08    6.72
  -1   7   2  119.23    5.78
  -1   7   2  118.18    7.30
  -1  -7   2  116.82    7.24
  -1   7   1   89.30    4.20
  -1  -7   1   95.05    6.27
   1  -7  -1   91.84    6.21
   1  -7  -1   92.80    4.33
   1   7  -1   88.75    6.33
   1   7  -1   87.16    5.93
  -1   7   1   88.95    6.04
   1   7  -1   88.51    6.42
  -1   7   1   84.99    5.69
  -1   7   0  292.46    5.05
  -1  -7   0  303.79    5.47
   1   7   0  298.88   10.94
  -1  -7   0  312.71   11.28
  -1   7   0  320.41   11.25
   1   7   0  304.50    5.60
   1   7   0  324.28   11.56
  -1  -7   0  301.47   10.33
   1   7   0  325.11   10.83
   1  -7   0  308.08    5.18
   1  -7   0  305.67   11.18
  -1   7   0  302.02   10.68
  -1   7   0  307.74   11.23
  -1  -7  -1   90.78    5.74
   1  -7   1   80.15    5.97
   1  -7   1   85.91    6.55
   1   7   1   89.14    5.68
   1   7   1   84.59    6.09
  -1  -7  -1   89.09    5.97
  -1  -7  -1   81.74    4.21
  -1   7  -1   86.67    6.20
  -1   7  -1   85.50    6.01
   1   7   1   83.16    5.69
  -1   7  -1   84.45    6.34
   1   7   1   84.54    4.18
   1  -7   2  134.74    7.99
  -1  -7  -2  139.85    6.95
   1   7   2  152.32    7.05
  -1   7  -2  134.74    7.91
  -1  -7  -2  135.18    6.47
   1   7   2  132.82    6.29
   1  -7   2  134.21    8.19
  -1   7  -2  135.53    7.61
  -1   7  -2  138.43    8.13
   1   7   2  151.86    7.31
   1  -7   3   -2.06    2.16
   1   7   3   -0.34    1.43
  -1  -7  -3    1.54    1.90
   1   7   3    3.53    2.59
  -1  -7  -3    2.13    1.89
   1  -7   3    3.32    2.08
   1  -7   3    3.95    2.27
  -1   7  -3    2.06    2.04
   1   7   4  185.75    9.57
   1  -7   4  201.04    9.83
  -1   7  -4  182.77    4.04
   1  -7   4  190.86    4.35
   1   7   4  182.71    6.97
   1  -7   4  164.86    9.49
  -1  -7  -4  188.64    7.32
  -1  -7  -4  175.22    9.18
   1  -7   5   10.93    3.46
   1   7   5    4.13    1.57
  -1   7  -5    3.36    1.40
   1  -7   5    1.80    2.56
   1   7   5    4.25    2.68
   1  -7   5    5.14    1.42
   1  -7   6  112.69    9.14
   1  -7   6  110.17    5.82
   1   7   6   99.47    8.62
   1   7   7    4.88    3.60
   1  -7   7    2.50    3.12
  -1  -8   8    0.91    3.38
  -1  -8   7    9.39    3.73
  -1  -8   7    6.43    3.91
  -1   8   7   11.79    4.76
   1  -8  -6  116.44    6.55
  -1   8   6  115.32    9.14
  -1  -8   6  114.47    9.44
  -1  -8   6  126.52    9.43
  -1  -8   5  312.96   13.83
  -1   8   5  340.32   14.17
  -1  -8   5  332.59   14.86
  -1   8   5  303.47   10.78
   1  -8  -5  332.26   11.34
  -1  -8   4  343.37   14.17
   1  -8  -4  344.63   13.13
  -1   8   4  366.52   13.22
  -1   8   4  348.36   11.92
  -1  -8   4  349.42   14.03
   1  -8  -4  352.79   12.07
   1  -8  -3    1.10    2.13
  -1   8   3    0.04    1.77
  -1   8   3    3.80    2.16
   1  -8  -3    1.26    2.03
  -1  -8   3    3.09    2.50
  -1  -8   3    8.32    2.90
  -1  -8   2   21.11    3.62
   1  -8  -2   16.22    2.62
  -1   8   2   13.99    3.10
   1  -8  -2   20.88    3.77
  -1   8   2   15.81    2.53
  -1   8   1  306.75   12.01
   1  -8  -1  325.69   12.18
  -1  -8   1  330.03   12.24
  -1   8   1  335.24   12.02
  -1   8   1  313.82    7.79
   1  -8  -1  332.59    8.04
   1   8   0   22.34    3.50
   1   8   0   21.40    3.47
  -1  -8   0   28.10    4.01
  -1  -8   0   27.72    1.75
   1   8   0   25.45    1.61
   1  -8   0   30.21    1.46
  -1   8   0   31.55    3.98
   1  -8   0   26.54    4.41
  -1   8   0   22.53    3.68
   1  -8   0   27.84    1.45
   1   8   1  333.79   11.90
  -1  -8  -1  318.54   11.79
   1  -8   1  314.67   12.71
   1   8   1  308.03    8.01
  -1  -8  -1  329.36    8.22
   1   8   1  312.94   11.30
   1  -8   2    8.36    3.31
   1   8   2    5.69    1.96
   1   8   2    2.30    1.86
   1   8   2    6.63    2.50
  -1  -8  -2    1.45    1.62
  -1  -8  -2    4.58    2.55
   1  -8   2    2.51    2.24
   1   8   3  415.46   12.70
  -1  -8  -3  396.88   12.72
   1   8   3  385.45   11.66
   1  -8   3  404.23   15.16
  -1  -8  -3  386.04   11.94
   1  -8   3  397.25   14.85
   1   8   4  388.86   13.85
   1   8   4  392.58   11.42
   1  -8   4  398.38   15.50
   1   8   5    2.43    2.62
   1  -8   5    5.07    3.42
   1   8   6    4.44    3.58
   1  -8   6    1.17    2.89
   1   8   7   -0.04    3.41
  -1   9   7   -1.24    3.88
  -1  -9   6    0.68    3.29
  -1  -9   6    0.39    2.80
  -1   9   6    2.25    3.45
  -1  -9   5   64.24    7.02
  -1  -9   5   59.98    7.29
  -1   9   5   66.78    6.78
   1  -9  -5   62.21    5.51
   1  -9  -4    7.72    2.85
  -1  -9   4   10.17    3.85
  -1  -9   4    1.78    2.51
  -1   9   4    6.97    3.06
  -1  -9   3  201.21   11.12
  -1  -9   3  198.03   11.42
  -1   9   3  197.38    8.90
   1  -9  -3  212.34    9.46
   1  -9  -3  212.94   10.28
   1  -9  -2   54.33    4.30
  -1   9   2   48.26    4.03
  -1  -9   2   57.12    6.06
   1  -9  -2   46.43    5.09
  -1   9   1  287.89    7.30
   1  -9  -1  306.06    7.66
  -1  -9   1  300.30   12.48
   1  -9  -1  309.54   12.97
   1  -9   0   12.94    3.67
  -1  -9   0    6.79    2.72
  -1  -9  -1  165.39    5.83
   1   9   1  169.35    5.85
   1  -9   2   38.77    5.45
   1   9   2   32.62    3.50
   1  -9   2   28.35    4.91
  -1  -9  -2   27.66    3.57
  -1  -9  -3    2.76    2.32
   1   9   3    3.48    2.43
   1  -9   3    7.33    3.41
   1   9   3    7.00    2.69
   1  -9   3    1.14    2.63
   1   9   4    7.20    2.96
   1  -9   4    7.09    3.60
   1   9   4    1.83    2.24
   1   9   5  349.62   14.95
   1  -9   5  367.79   16.74
   1  -9   6   44.47    6.84
   1   9   6   31.82    5.32
  -1  10   6   85.50    8.52
   1 -10  -5  115.29    7.82
  -1  10   5  138.18    9.60
  -1 -10   5  125.84   10.51
  -1 -10   5  141.39   10.61
  -1 -10   4   44.92    6.41
  -1  10   4   39.95    5.01
   1 -10  -4   40.55    5.09
  -1 -10   4   41.87    6.01
   1 -10  -3    1.26    2.34
  -1  10   3   -0.06    1.97
  -1 -10   2   74.28    7.22
  -1  10   2   74.91    5.00
   1 -10  -2   89.46    7.45
  -1 -10   1   64.61    6.57
  -1  10   1   63.78    3.28
   1 -10  -1   62.03    6.42
   1 -10  -1   63.54    3.50
   1 -10   0    2.37    2.67
  -1 -10  -1  137.28    5.03
   1  10   1  139.60    5.10
   1 -10   1  145.16   10.21
  -1 -10  -2   70.32    5.07
   1  10   2   75.15    5.09
   1 -10   3   21.86    4.60
   1  10   3   26.34    3.74
   1 -10   4   54.67    6.81
   1  10   4   69.26    6.32
   1  10   5   33.33    5.38
   1 -10   5   40.58    6.72
   1  10   6    2.28    3.74
   1 -11  -4  196.36   11.13
  -1 -11   4  174.29   12.29
   1 -11  -3   55.03    6.29
  -1 -11   3   51.22    6.80
   1 -11  -2   -0.53    2.52
   1 -11  -1    3.81    2.70
   1 -11   0  334.34   15.88
   1 -11   1   10.39    3.76
   1 -11   2   69.16    7.76
   1 -11   4  138.78   11.07
   1 -12  -4   27.48    5.28
   1 -12  -3   11.58    4.19
   1 -12  -2  160.63   11.41
   1 -12  -1   87.54    8.93
   1 -12   0    3.75    3.48
   1 -12   1   -3.01    3.64
  -2   0   9    1.71    3.52
  -2   0   8    1.73    1.77
  -2   0   8    3.11    3.37
  -2   0   7   -5.55    3.07
  -2   0   7    1.32    1.54
  -2   0   6  135.27    8.41
   2   0  -5   -0.25    2.07
  -2   0   5    2.99    2.53
  -2   0   4 1038.11   17.91
   2   0  -4 1014.93   17.84
   2   0  -3    0.28    1.31
  -2   0   3    0.22    1.44
  -2   0   2  100.88    4.44
   2   0  -2  106.38    4.48
  -2   0   1    5.07    1.78
   2   0  -1    0.61    1.28
  -2   0   0  360.60    6.17
   2   0   0  351.10    6.27
   2   0   1    6.48    1.76
  -2   0  -1    0.65    1.29
   2   0   2  984.38   14.03
  -2   0  -2 1016.27   14.13
  -2   0  -3    2.46    1.73
   2   0   3    1.17    0.61
   2   0   3    1.12    1.59
  -2   0  -3   -0.12    0.46
  -2   0  -4 6581.10   46.44
   2   0   4 6430.77   46.47
  -2   0  -5   -1.25    2.22
   2   0   5    1.77    2.12
   2   0   6   88.53    7.13
   2   0   7   -1.51    3.00
   2   0   8    2.48    3.71
   2   0   9   -0.88    3.48
  -2  -1   9   46.33    6.92
  -2   1   9   32.42    6.27
  -2   1   8   17.43    2.59
  -2   1   8   23.93    4.85
  -2  -1   8   21.25    4.63
  -2  -1   8   24.12    3.32
  -2  -1   7   25.95    3.29
  -2   1   7   27.15    4.73
  -2  -1   7   20.92    4.24
  -2  -1   6  488.84   12.16
  -2   1   6  520.78   16.21
   2   1  -6  486.90   15.09
  -2  -1   6  499.08   15.46
  -2   1   5  597.26   15.87
  -2  -1   5  597.13   14.91
   2   1  -5  599.07   15.09
   2  -1  -5  610.20   15.86
   2   1  -4   13.03    2.43
   2  -1  -4   12.51    2.60
  -2  -1   4   11.14    2.48
  -2   1   4   16.49    2.97
  -2  -1   3   64.79    4.12
   2   1  -3   68.08    4.17
   2  -1  -3   64.74    4.27
  -2   1   3   66.04    4.36
  -2  -1   2 1060.06   11.20
  -2  -1   2 1054.00   13.06
   2   1  -2 1062.77   13.27
  -2   1   2 1054.32   14.04
   2  -1  -2 1091.69   14.46
   2   1  -1 8807.25   32.80
  -2  -1   1 8428.60   32.04
  -2   1   1 8605.43   34.18
  -2  -1   1 8336.43   23.85
   2  -1  -1 8967.42   35.87
   2   1   0 3500.22   19.50
   2  -1   0 3514.62   14.40
  -2  -1   0 3560.37   19.62
   2  -1   0 3581.91   19.48
   2  -1   1 6732.28   28.99
  -2  -1  -1 6791.99   31.98
   2   1   1 6719.30   31.56
  -2  -1  -2   60.69    3.78
  -2   1  -2   61.83    2.67
   2  -1   2   64.20    3.64
   2   1   2   67.65    3.91
   2  -1   2   61.30    2.77
  -2   1  -2   58.37    3.40
  -2   1  -3  990.86   10.47
   2  -1   3  984.01   15.75
  -2  -1  -3  976.33   16.51
   2   1   3 1022.20   16.76
   2  -1   3 1016.73   11.29
  -2   1  -3  979.80   15.55
  -2   1  -4  443.55    7.32
   2   1   4  421.78   12.43
  -2  -1  -4  441.22   12.51
   2  -1   4  437.35   11.98
   2   1   5  177.03    9.17
  -2   1  -5  178.06    8.71
   2  -1   5  180.10    8.68
  -2  -1  -5  181.22    9.03
   2  -1   6    2.51    2.97
   2   1   6    4.63    2.82
   2   1   7    4.49    3.28
   2  -1   7    3.91    3.02
   2   1   8   37.74    6.33
   2  -1   8   22.91    4.81
   2  -1   9   27.02    5.73
  -2  -2   9    6.50    3.45
  -2  -2   9   17.42    5.17
  -2  -2   8    3.67    2.09
  -2  -2   8   -0.85    2.74
  -2  -2   7  265.52   10.04
  -2   2   7  268.50   13.44
  -2  -2   7  287.71   12.67
   2   2  -7  264.38   10.46
  -2  -2   6    4.18    1.96
   2   2  -6    3.24    2.47
  -2  -2   6   -0.49    2.24
  -2   2   6   -0.43    2.65
  -2  -2   5   63.94    4.64
   2  -2  -5   74.25    6.01
  -2   2   5   49.62    4.85
   2   2  -5   61.44    5.00
  -2  -2   5   58.37    4.88
  -2   2   4   28.66    3.67
   2   2  -4   30.13    3.32
   2  -2  -4   33.78    3.76
  -2  -2   4   29.60    3.23
  -2  -2   4   32.22    3.41
  -2   2   3  347.04    9.76
   2  -2  -3  363.13    9.98
  -2  -2   3  339.31    8.51
  -2  -2   3  337.58    8.52
   2   2  -3  341.82    8.59
   2   2  -2 2133.13   18.35
  -2  -2   2 2164.89   18.32
   2  -2  -2 2168.82   20.78
  -2   2   2 2097.73   20.59
  -2  -2   2 2118.77   18.01
  -2   2   1  146.44    4.86
  -2  -2   1  143.41    4.25
   2   2  -1  152.57    4.35
   2   2  -1  154.19    4.46
   2  -2  -1  152.41    4.81
   2   2  -1  151.53    4.27
  -2   2   0   56.12    2.51
   2  -2   0   57.29    2.71
   2   2   0   65.69    3.00
   2  -2   0   59.21    2.60
  -2  -2   0   61.63    2.76
   2  -2   0   61.27    2.70
   2  -2   1   24.73    2.19
   2  -2   1   24.29    1.91
  -2   2  -1   26.06    1.89
   2  -2   1   23.80    2.11
   2   2   1   26.14    2.38
  -2   2  -2  416.91    8.21
  -2  -2  -2  403.46    4.91
  -2   2  -2  408.91    7.81
   2   2   2  408.26    9.63
   2   2   2  397.59    5.30
   2  -2   2  394.55    8.18
  -2  -2  -2  426.10    9.72
   2  -2   2  411.27    8.35
  -2   2  -3  362.40    7.67
   2  -2   3  359.53    8.11
   2  -2   3  367.58    9.31
   2   2   3  377.25   10.65
  -2   2  -3  357.38    9.02
  -2  -2  -3  370.38   10.41
  -2   2  -4  142.76    6.66
   2   2   4  148.92    7.72
  -2  -2  -4  138.89    7.48
  -2   2  -4  146.83    5.16
   2  -2   4  151.46    7.05
   2  -2   4  143.47    5.42
  -2   2  -4  145.12    5.47
   2  -2   5  401.55   12.63
  -2  -2  -5  389.50   13.54
  -2   2  -5  397.88   12.42
   2   2   5  389.89   13.68
  -2   2  -5  386.75    9.24
  -2   2  -6   19.74    3.68
   2  -2   6   23.04    4.01
   2   2   6   18.13    4.28
   2  -2   7   30.69    4.86
   2   2   7   35.06    5.48
   2  -2   8    1.18    2.78
   2   2   8    2.11    3.33
   2  -2   9   14.81    4.77
  -2  -3   9    7.10    4.11
  -2  -3   9   18.00    4.96
  -2  -3   8   10.74    2.93
  -2  -3   8   11.48    4.11
  -2  -3   8   19.62    4.57
  -2   3   8    9.64    4.24
   2   3  -7   35.31    4.41
  -2   3   7   48.77    6.24
  -2  -3   7   49.57    5.44
  -2  -3   7   45.32    4.59
  -2  -3   7   50.93    5.82
  -2  -3   6   65.08    5.63
  -2  -3   6   58.04    5.04
   2   3  -6   60.53    5.37
  -2  -3   6   64.68    6.01
   2   3  -6   60.59    5.32
  -2   3   6   54.48    6.00
  -2  -3   5  598.25   14.46
  -2  -3   5  616.83   14.53
   2   3  -5  611.66   14.50
  -2  -3   5  635.51   15.81
   2  -3  -5  601.24   16.66
  -2   3   5  591.57   16.56
   2   3  -5  629.00   15.23
  -2  -3   4  145.78    6.46
  -2  -3   4  143.58    6.71
  -2  -3   4  161.92    7.21
   2  -3  -4  140.43    7.28
  -2   3   4  158.92    7.77
   2   3  -4  137.66    6.14
  -2  -3   3  757.06   12.33
  -2  -3   3  766.66   14.25
   2   3  -3  757.75   12.25
   2  -3  -3  757.89   14.81
  -2   3   3  765.62   14.74
  -2  -3   3  784.27   14.20
   2  -3  -2   15.95    2.33
  -2   3   2   16.62    2.24
  -2  -3   2   22.23    2.11
   2   3  -2   19.76    1.96
  -2  -3   2   22.27    2.70
   2   3  -2   19.62    2.23
  -2  -3   2   20.83    2.24
   2   3  -1   27.60    1.97
   2   3  -1   29.32    1.99
  -2   3   1   24.09    2.17
   2  -3  -1   29.64    2.33
  -2  -3   1   29.92    2.69
  -2   3   1   28.43    2.27
   2   3  -1   29.48    2.51
  -2  -3   1   27.26    2.42
   2  -3   0  972.65   12.28
  -2  -3   0  982.87   10.97
   2  -3   0  979.95   11.00
  -2   3   0  966.92   12.17
  -2  -3   0  992.18   12.59
   2   3   0  962.39   11.17
   2  -3   0  998.32   14.12
  -2  -3  -1  327.96    6.62
  -2   3  -1  357.17    8.35
   2  -3   1  337.13    6.14
  -2   3  -1  341.21    5.98
   2  -3   1  346.34    8.03
   2   3   1  338.93    7.20
  -2   3  -1  329.94    8.04
   2   3   1  342.33    7.90
  -2  -3  -1  335.61    7.69
   2  -3   1  344.50    8.34
   2   3   2  317.08    8.92
  -2   3  -2  305.67    6.72
   2  -3   2  337.74    8.63
   2  -3   2  348.46    9.17
  -2   3  -2  295.88    7.67
   2  -3   2  303.34    6.88
   2   3   2  311.47    5.97
  -2  -3  -2  321.17    8.91
  -2  -3  -2  321.89    5.69
  -2   3  -3  775.29   12.84
   2  -3   3  755.56   15.64
  -2   3  -3  791.55   13.73
   2  -3   3  755.49   12.68
  -2  -3  -3  756.46   15.48
   2   3   3  761.24   15.39
  -2   3  -3  792.76   12.96
  -2   3  -4 1097.53   15.92
   2  -3   4 1102.60   16.85
   2  -3   4 1119.64   17.78
   2   3   4 1085.74   20.74
  -2  -3  -4 1100.59   20.84
  -2   3  -4 1088.67   17.69
  -2   3  -4 1076.03   16.67
  -2   3  -5    9.23    2.28
  -2   3  -5    9.84    2.89
   2  -3   5   12.01    2.99
   2   3   5    5.22    2.88
  -2   3  -5    6.43    1.64
  -2  -3  -5    3.83    2.69
   2   3   6   39.16    5.54
   2  -3   6   35.27    4.36
  -2   3  -6   47.42    5.04
  -2   3  -6   34.29    3.51
   2  -3   7   11.51    3.46
   2   3   7   11.04    3.82
   2  -3   8  144.42   10.00
   2   3   8  144.78   11.18
   2  -3   9    9.53    4.64
  -2  -4   9    3.29    3.84
  -2  -4   9   -0.96    3.74
  -2  -4   8   27.30    4.27
  -2  -4   8   29.72    5.04
  -2  -4   8   27.39    5.28
  -2   4   8   16.81    4.58
  -2  -4   7    6.93    2.50
  -2   4   7    1.76    2.89
  -2  -4   7    2.01    2.59
  -2  -4   7    7.04    3.03
  -2  -4   6  204.44   10.43
   2   4  -6  209.83    9.48
  -2   4   6  199.55   10.91
   2   4  -6  187.48    9.48
  -2  -4   6  216.00    9.76
  -2  -4   6  212.06    9.39
  -2  -4   5   33.36    4.09
  -2  -4   5   32.26    3.68
  -2  -4   5   29.95    4.13
   2   4  -5   37.00    3.89
   2   4  -5   38.42    4.45
  -2   4   5   29.12    4.46
  -2   4   4  211.95    9.23
  -2  -4   4  201.68    7.21
  -2  -4   4  209.33    8.71
  -2  -4   4  202.89    8.43
   2  -4  -4  196.46    8.82
   2   4  -4  208.08    7.22
   2   4  -4  211.60    9.14
   2   4  -3  207.52    6.19
  -2  -4   3  213.54    8.14
  -2  -4   3  215.22    6.38
   2  -4  -3  229.63    8.30
  -2   4   3  205.24    8.09
   2   4  -3  206.60    8.57
  -2  -4   3  212.92    8.01
  -2  -4   2  328.47    9.05
   2   4  -2  329.59    6.65
  -2   4   2  336.80    9.21
  -2  -4   2  340.65    9.47
   2   4  -2  340.70    9.29
   2   4  -2  318.86    9.86
   2  -4  -2  318.32    8.73
   2   4  -2  320.72    6.58
  -2   4   1  167.36    5.89
   2   4  -1  164.54    4.36
  -2   4   1  156.68    5.31
  -2  -4   1  162.83    6.37
   2   4  -1  166.80    6.28
   2   4  -1  180.50    7.01
   2  -4  -1  165.78    5.40
   2  -4  -1  167.78    6.64
   2   4  -1  168.87    4.40
   2  -4   0  289.55    7.93
  -2  -4   0  286.26    6.20
   2   4   0  274.02    6.29
   2  -4   0  294.13    6.17
  -2  -4   0  286.93    7.70
  -2   4   0  290.18    7.81
   2   4   0  289.59    8.25
   2   4   0  294.70    8.42
   2  -4   0  305.78    8.78
   2  -4   1  168.62    4.28
  -2   4  -1  164.12    6.31
   2  -4   1  161.39    6.23
  -2   4  -1  168.58    6.47
   2   4   1  172.07    5.84
   2  -4   1  150.13    4.28
  -2  -4  -1  165.87    5.47
   2   4   1  169.84    5.88
   2  -4   1  175.07    6.83
  -2  -4  -1  163.29    5.64
  -2  -4  -2  539.54    8.78
   2   4   2  540.29    9.40
   2  -4   2  536.32   12.22
   2  -4   2  562.85   12.59
  -2   4  -2  525.87   11.48
  -2   4  -2  538.60    8.18
   2  -4   2  544.86    8.67
  -2  -4  -2  540.60   11.82
  -2   4  -2  521.37   12.12
  -2   4  -3  677.48   11.42
   2  -4   3  686.55   14.18
  -2   4  -3  701.34   13.66
   2   4   3  698.47   15.41
   2  -4   3  682.15   11.55
  -2  -4  -3  678.75   15.09
   2  -4   3  667.36   15.35
  -2   4  -3  698.31   14.37
   2   4   3  695.29    9.33
   2  -4   4    1.79    1.87
  -2  -4  -4    0.11    2.14
  -2   4  -4    2.74    1.66
  -2   4  -4    2.02    1.51
   2   4   4    7.99    2.89
   2  -4   4    4.51    1.91
   2  -4   4    1.04    2.37
  -2   4  -4    3.53    1.91
   2  -4   5   24.34    3.36
   2   4   5   30.55    4.61
   2  -4   5   21.29    4.17
  -2   4  -5   20.65    3.13
  -2   4  -5   26.74    3.47
  -2   4  -5   25.63    3.08
  -2   4  -6  145.48    7.44
   2   4   6  156.20    9.78
   2  -4   6  148.10    9.66
   2  -4   6  161.84    8.44
  -2   4  -6  157.92    8.38
   2  -4   7   12.20    3.37
   2   4   7   15.60    4.60
   2  -4   7   14.86    4.31
   2  -4   8   -0.31    2.92
   2   4   8   -2.20    3.73
   2  -4   8   -0.04    3.37
   2  -4   9   -0.84    3.47
  -2  -5   8   41.23    5.37
  -2  -5   8   30.94    5.65
  -2   5   8   38.18    6.86
  -2  -5   8   41.42    5.39
  -2  -5   7    3.03    2.98
   2  -5  -7   -0.67    1.60
  -2  -5   7    0.20    2.06
  -2   5   7   -3.17    3.35
  -2  -5   7    1.76    2.20
  -2   5   6   48.11    5.87
  -2  -5   6   42.88    4.36
  -2  -5   6   40.11    4.91
   2   5  -6   37.55    4.17
  -2  -5   6   46.31    5.51
   2  -5  -6   35.18    3.55
  -2  -5   5  137.25    8.23
  -2  -5   5  131.44    6.52
   2   5  -5  120.95    7.78
  -2  -5   5  136.88    7.97
  -2   5   5  113.03    7.86
   2   5  -5  141.19    6.82
   2  -5  -5  128.46    6.44
   2  -5  -4  193.79    9.26
  -2  -5   4  203.87    9.13
  -2  -5   4  210.13    7.02
  -2   5   4  205.32    9.41
  -2  -5   4  200.80    9.10
   2   5  -4  206.54    6.97
   2   5  -4  183.27    9.14
   2  -5  -4  192.13    7.77
  -2  -5   3  317.19    7.33
   2  -5  -3  312.30   10.09
  -2   5   3  316.10   10.29
   2   5  -3  322.22   11.00
  -2  -5   3  319.10   10.63
   2   5  -3  312.77    7.19
   2   5  -3  319.25   11.34
  -2  -5   3  322.29   10.69
   2  -5  -3  329.24   10.06
   2   5  -2  159.25    4.39
  -2  -5   2  164.15    7.38
   2   5  -2  165.71    4.44
   2  -5  -2  166.55    6.55
  -2   5   2  162.58    6.47
   2   5  -2  159.02    7.22
  -2  -5   2  159.39    7.02
   2   5  -2  161.08    7.69
   2  -5  -2  174.13    7.29
   2   5  -1  418.81    6.88
  -2   5   1  414.08    8.86
   2  -5  -1  399.27   10.93
  -2   5   1  403.37   10.26
   2   5  -1  414.59   11.07
   2  -5  -1  418.07    8.87
   2   5  -1  419.09   11.51
  -2  -5   1  417.32   10.82
   2   5  -1  407.34    6.84
   2   5   0 2407.51   26.48
  -2  -5   0 2421.11   18.26
   2  -5   0 2441.09   17.75
  -2   5   0 2493.08   26.05
  -2   5   0 2436.32   25.34
  -2  -5   0 2402.34   24.60
   2   5   0 2428.44   19.30
   2   5   0 2398.68   26.15
   2  -5   0 2452.10   27.14
   2  -5   1  641.08    7.93
   2  -5   1  644.06   14.29
   2   5   1  649.20   12.15
  -2   5  -1  646.99   13.61
   2   5   1  655.32   11.70
  -2  -5  -1  661.45   12.41
  -2   5  -1  642.22   13.61
   2  -5   1  657.61    7.92
   2  -5   1  643.01   13.60
   2   5   1  624.34   12.72
  -2  -5  -1  630.93   11.44
   2   5   2   54.78    4.17
  -2  -5  -2   60.50    3.61
   2  -5   2   58.22    2.73
  -2   5  -2   64.89    4.72
  -2   5  -2   57.52    2.54
   2  -5   2   57.25    4.50
  -2   5  -2   60.32    4.75
   2  -5   2   55.40    4.68
  -2  -5  -2   60.64    4.34
   2   5   2   57.14    3.66
   2  -5   3  140.49    5.04
   2   5   3  148.61    7.46
  -2   5  -3  140.57    4.71
   2  -5   3  136.56    7.63
  -2   5  -3  144.80    6.90
  -2  -5  -3  158.58    7.77
   2  -5   3  140.51    7.30
  -2   5  -3  152.50    7.49
   2   5   3  147.41    5.20
   2  -5   4   53.49    5.54
  -2   5  -4   59.03    4.66
   2  -5   4   57.07    3.96
  -2   5  -4   48.54    3.55
  -2   5  -4   59.31    5.13
   2  -5   4   56.22    5.00
  -2  -5  -4   60.33    5.55
   2   5   4   56.70    5.41
   2   5   5  692.72   19.39
   2  -5   5  669.04   14.54
  -2   5  -5  713.13   16.12
   2  -5   5  699.70   19.31
  -2   5  -5  682.29   14.70
  -2   5  -5  659.84   16.48
  -2   5  -6    2.78    2.31
   2  -5   6    4.25    2.43
  -2   5  -6   -2.87    2.24
   2   5   6   -0.20    2.63
   2  -5   6   -1.55    2.86
   2  -5   7   94.57    7.22
   2  -5   7   96.63    9.01
   2   5   7   85.27    8.68
   2  -5   8    5.56    3.47
   2   5   8   -2.93    4.17
   2  -5   8   -1.67    3.25
  -2  -6   8    7.49    3.49
  -2  -6   8    1.45    3.59
  -2  -6   7   17.72    3.86
  -2  -6   7   14.20    3.27
  -2  -6   7   10.45    3.72
  -2   6   7   19.40    4.84
  -2  -6   6    6.26    2.80
  -2  -6   6    9.24    2.47
   2   6  -6    2.78    2.14
   2  -6  -6    5.45    2.06
  -2   6   6    2.21    1.87
  -2  -6   6    6.60    3.24
  -2   6   6    6.88    3.13
  -2  -6   5   62.02    6.04
  -2  -6   5   79.66    4.95
   2  -6  -5   73.11    5.24
  -2  -6   5   69.68    6.10
  -2   6   5   75.93    6.62
   2   6  -5   71.98    4.76
   2   6  -4    5.01    1.77
   2  -6  -4    2.25    2.02
  -2  -6   4    1.12    1.35
  -2  -6   4   -0.84    2.02
  -2  -6   4    4.42    2.92
  -2   6   4   -1.05    2.20
   2  -6  -4    0.45    2.08
   2   6  -3  787.45   10.45
   2   6  -3  807.05   10.50
  -2   6   3  791.26   16.60
   2  -6  -3  830.88   17.12
  -2  -6   3  789.31   17.71
  -2  -6   3  818.36   18.28
   2   6  -3  801.59   18.52
   2   6  -3  816.29   19.19
   2  -6  -3  797.71   16.42
   2   6  -2  293.61    5.38
  -2   6   2  285.71   10.11
  -2   6   2  301.10   10.09
   2  -6  -2  291.86    8.93
  -2   6   2  287.26    8.75
   2   6  -2  306.40   10.68
   2   6  -2  287.71    5.28
  -2  -6   2  292.18   10.42
   2   6  -2  300.48   11.24
  -2  -6   2  309.12   10.65
   2  -6  -2  279.89   10.03
  -2   6   1  855.99   16.49
   2   6  -1  848.15    9.58
  -2   6   1  868.03   13.04
   2   6  -1  877.74   17.55
   2  -6  -1  861.34   12.93
  -2   6   1  862.78   16.79
   2   6  -1  854.68    9.58
   2   6  -1  875.89   18.04
   2  -6  -1  872.37   17.67
  -2  -6   1  860.07   16.89
  -2   6   0  140.60    6.82
  -2   6   0  134.83    6.87
  -2  -6   0  137.55    4.57
   2  -6   0  138.27    4.26
   2  -6   0  139.58    4.36
   2   6   0  133.07    7.03
   2   6   0  143.67    4.80
   2   6   0  127.31    6.41
   2   6   0  132.64    6.77
   2  -6   0  135.74    7.21
  -2  -6   0  134.54    6.54
   2  -6   1  127.96    6.88
   2  -6   1  123.43    3.20
   2   6   1  116.49    5.94
  -2   6  -1  125.52    6.67
  -2  -6  -1  121.42    5.90
   2   6   1  119.70    5.23
  -2   6  -1  123.21    6.69
  -2  -6  -1  114.04    5.19
   2  -6   1  126.61    7.08
   2   6   1  119.41    6.13
   2  -6   2    1.59    2.05
   2   6   2    0.74    1.42
  -2   6  -2    1.64    2.26
  -2  -6  -2   -1.08    1.55
  -2   6  -2    1.90    2.06
  -2  -6  -2    1.18    1.63
   2   6   2   -0.24    1.70
   2   6   2    0.86    1.41
   2  -6   2   -0.05    0.72
   2  -6   2   -2.73    2.49
  -2   6  -2   -1.08    2.00
   2  -6   3   22.25    3.68
   2  -6   3   31.44    2.30
  -2  -6  -3   21.59    3.31
   2  -6   3   22.41    3.80
  -2   6  -3   24.06    1.87
   2   6   3   32.11    4.02
  -2   6  -3   25.81    3.77
   2   6   3   24.18    2.70
  -2   6  -3   25.69    3.62
   2  -6   4   76.16    6.72
   2   6   4   74.53    6.21
  -2   6  -4   74.88    3.96
  -2   6  -4   78.12    5.83
   2  -6   4   70.87    4.09
  -2   6  -4   70.12    5.91
   2  -6   4   71.73    6.19
  -2  -6  -4   73.57    6.11
  -2   6  -5  251.63    8.45
   2  -6   5  269.53    8.82
   2   6   5  252.15   11.88
   2  -6   5  275.19   12.81
   2  -6   6   16.30    2.97
   2   6   6   18.10    4.44
   2  -6   6   22.79    4.96
   2   6   7   60.54    7.59
   2  -6   7   57.42    7.46
   2  -6   7   51.06    5.23
  -2  -7   8   23.95    4.87
  -2  -7   7   19.23    4.42
  -2   7   7   15.06    4.70
  -2  -7   7   15.91    4.49
   2  -7  -6    1.78    2.05
  -2  -7   6    2.05    2.33
  -2  -7   6    1.30    1.85
  -2  -7   6   -0.28    2.46
  -2   7   6    0.14    2.69
   2  -7  -5    9.06    2.50
  -2   7   5    7.27    3.12
  -2   7   5    7.75    2.48
   2   7  -5    8.86    2.00
  -2  -7   5    6.53    2.74
  -2  -7   5    3.90    1.39
  -2  -7   5    6.19    2.98
  -2  -7   4  654.88   18.30
  -2   7   4  647.72   17.15
   2   7  -4  644.94    9.91
  -2   7   4  685.80   16.22
   2  -7  -4  629.62   17.24
   2   7  -4  662.70   10.37
  -2  -7   4  657.58   18.29
   2  -7  -4  641.75   15.90
   2  -7  -3    2.88    2.38
   2   7  -3    3.17    0.95
  -2   7   3    1.82    1.94
  -2  -7   3    1.28    2.26
   2   7  -3    7.67    3.03
  -2  -7   3    2.96    2.63
  -2   7   3    5.83    2.16
   2   7  -3    1.07    0.80
   2  -7  -3    3.74    2.41
  -2   7   2  336.91   11.41
   2   7  -2  332.60   12.27
  -2   7   2  305.80   11.03
   2  -7  -2  339.22    9.92
  -2  -7   2  312.93   11.71
   2   7  -2  304.97   12.08
   2  -7  -2  301.04   11.25
   2   7  -1   73.28    2.55
  -2   7   1   66.51    3.97
   2   7  -1   75.02    5.98
  -2  -7   1   77.73    5.81
   2   7  -1   71.02    2.56
   2  -7  -1   66.82    3.97
   2   7  -1   73.41    5.86
   2  -7  -1   70.27    5.80
  -2   7   1   76.81    5.66
  -2   7   1   75.13    5.46
   2  -7   0 2005.48   29.11
  -2  -7   0 1943.03   26.21
   2  -7   0 1985.31   15.99
   2   7   0 2018.31   28.64
   2  -7   0 1999.47   15.75
  -2   7   0 1960.61   27.61
   2   7   0 1988.73   17.67
  -2  -7   0 1977.06   17.11
   2   7   0 2008.11   27.01
   2   7   0 2019.54   28.33
  -2   7   0 2009.49   27.93
  -2  -7  -1  152.23    6.05
  -2  -7  -1  155.89    7.28
   2   7   1  149.94    7.27
  -2   7  -1  149.95    7.99
   2   7   1  141.92    8.14
   2   7   1  150.20    6.03
  -2   7  -1  145.67    7.83
   2  -7   1  156.20    8.52
   2  -7   1  153.71    8.14
   2   7   1  160.66    7.91
   2  -7   2   12.00    2.83
   2   7   2   10.26    2.43
  -2   7  -2    8.65    2.90
   2   7   2   10.93    2.28
  -2  -7  -2    7.95    2.37
   2   7   2   11.34    2.49
  -2  -7  -2    4.03    1.76
  -2   7  -2    3.52    1.93
   2  -7   2    4.70    2.38
  -2   7  -2   10.28    3.01
  -2  -7  -3   22.33    3.61
   2  -7   3   20.79    1.18
   2   7   3   24.58    3.12
   2   7   3   24.47    3.83
   2  -7   3   31.30    4.34
   2  -7   3   29.93    4.34
   2   7   3   26.76    3.06
   2  -7   3   22.11    1.25
   2  -7   4  508.04   16.46
  -2   7  -4  470.68    7.85
   2   7   4  461.22   14.91
   2  -7   4  450.41   16.13
  -2  -7  -4  464.73   15.28
   2   7   5    9.26    3.15
   2  -7   5    7.15    2.89
   2  -7   5    6.27    1.63
   2   7   6   14.55    4.10
   2  -7   6   17.17    4.62
   2  -7   6   10.69    2.35
   2   7   7    3.39    3.85
   2  -7   7   -0.62    3.47
  -2  -8   7    2.30    3.20
  -2  -8   7    2.71    3.77
  -2   8   7    1.50    3.53
   2  -8  -6   22.66    3.60
  -2  -8   6   17.90    4.26
  -2  -8   6   26.94    5.11
  -2   8   6   25.07    4.83
   2  -8  -5   -2.98    2.28
  -2  -8   5    5.65    3.39
  -2   8   5    0.81    2.57
  -2   8   5    2.29    2.31
  -2  -8   5    0.72    2.50
  -2  -8   4   44.07    5.58
  -2   8   4   31.45    4.09
  -2   8   4   34.18    4.49
  -2  -8   4   47.10    5.56
   2  -8  -4   44.36    4.88
  -2   8   3  262.41   10.79
  -2  -8   3  279.47   12.45
  -2   8   3  268.66   10.16
  -2  -8   3  280.13   12.44
   2  -8  -3  277.60   10.67
   2  -8  -3  269.39   11.27
  -2   8   2 1057.08   17.56
   2  -8  -2 1057.06   17.92
  -2   8   2  991.14   20.95
   2  -8  -2 1064.49   22.53
  -2  -8   2 1009.12   22.48
   2  -8  -1   11.80    3.30
  -2  -8   1   15.83    3.64
  -2   8   1   13.62    3.09
   2  -8  -1   10.00    1.94
  -2   8   1    9.54    1.99
  -2   8   1    9.87    2.68
   2   8   0   41.27    4.47
  -2  -8   0   41.27    4.45
  -2  -8   0   46.32    2.71
   2  -8   0   48.16    5.49
  -2   8   0   45.59    4.89
   2  -8   0   48.78    2.52
   2   8   0   49.76    2.91
   2   8   0   50.40    5.19
   2  -8   1   18.69    3.81
  -2  -8  -1   22.82    2.75
   2   8   1   21.28    2.62
  -2  -8  -1   24.36    3.53
   2   8   1   26.06    3.89
   2   8   1   24.30    3.51
   2   8   2   83.36    5.81
   2   8   2   76.29    5.04
   2  -8   2   90.59    7.01
   2  -8   2   66.14    6.42
   2   8   2   80.61    5.82
  -2  -8  -2   74.27    5.22
   2   8   3  304.69   10.32
   2  -8   3  324.09   13.47
   2   8   3  302.36   11.14
   2  -8   3  319.60   13.66
  -2  -8  -3  303.82   11.40
   2   8   4   19.65    3.74
   2  -8   4   15.92    4.04
   2  -8   5   85.58    8.04
   2   8   5   96.10    8.14
   2   8   6  197.95   12.33
   2  -8   6  176.00   12.04
   2   8   7    3.89    4.38
  -2  -9   6    0.36    3.21
  -2  -9   6    5.96    3.57
  -2   9   6    1.72    3.34
  -2  -9   5   45.99    6.03
  -2   9   5   46.51    5.87
  -2  -9   5   45.69    6.29
   2  -9  -5   48.24    5.32
   2  -9  -4   -0.67    2.28
  -2  -9   4   -0.27    2.56
  -2   9   4   -0.43    2.23
  -2  -9   4   -1.19    2.99
   2  -9  -3    1.48    2.24
  -2  -9   3    6.99    2.97
   2  -9  -3    2.54    2.41
  -2   9   3    3.66    2.04
  -2   9   2   22.27    3.08
   2  -9  -2   29.06    3.54
  -2  -9   2   20.02    3.64
   2  -9  -2   34.04    4.63
  -2   9   1  632.93   11.59
  -2  -9   1  670.15   18.82
   2  -9  -1  643.62   11.93
   2  -9  -1  667.38   19.21
   2   9   0   92.01    3.43
   2  -9   0   95.42    2.66
  -2  -9   0   89.99    6.84
   2  -9   0   89.97    2.78
   2  -9   0   96.31    7.69
   2  -9   1   31.07    4.58
  -2  -9  -1   36.02    3.12
  -2  -9  -1   34.15    4.30
   2   9   1   35.59    3.07
   2  -9   2    4.90    3.13
   2   9   2    1.03    2.08
   2   9   2    1.30    1.76
   2   9   2    1.60    2.24
   2  -9   2    1.04    2.35
  -2  -9  -2    1.25    1.90
   2   9   3   98.23    6.77
   2  -9   3   95.39    7.98
   2  -9   3   81.43    7.81
   2   9   4    8.99    3.24
   2  -9   4    4.06    2.94
   2  -9   4    6.63    3.34
   2   9   5  137.97    9.78
   2  -9   5  148.37   10.83
   2   9   6    1.35    3.59
  -2  10   6    3.50    3.93
   2 -10  -5    5.78    3.06
  -2 -10   5   -1.84    3.39
  -2  10   5    9.04    3.80
  -2 -10   5   10.19    4.01
  -2 -10   4   45.29    6.37
   2 -10  -4   42.70    5.46
  -2  10   4   30.92    4.57
  -2 -10   3  263.25   13.67
  -2  10   3  237.09   10.10
   2 -10  -2   25.22    4.25
  -2  10   2   17.85    2.84
  -2 -10   2   23.27    4.52
  -2 -10   1   85.26    7.47
   2 -10  -1   98.17    8.21
   2 -10   0    8.07    3.47
  -2 -10   0    5.75    2.66
   2  10   1   43.78    3.34
   2 -10   1   45.37    6.15
   2  10   2   11.32    2.57
   2 -10   2    8.18    3.45
   2 -10   3  319.10   15.26
   2  10   3  277.21   11.13
   2 -10   3  287.56   14.83
   2  10   4   19.73    4.09
   2 -10   4   27.93    5.64
   2  10   5    5.57    3.15
   2 -10   5    9.12    4.26
   2  10   6   10.60    4.63
   2 -11  -4   50.66    6.28
   2 -11  -3   29.17    5.24
  -2 -11   3   33.08    5.57
  -2 -11   2  131.80    9.91
   2 -11  -2  156.59   10.58
   2 -11  -1   10.02    3.60
  -2 -11   1   15.67    4.17
   2 -11   0   79.18    8.17
   2 -11   1   33.61    5.73
   2 -11   2   21.80    5.23
   2 -11   3   -1.42    3.30
   2 -12  -4    5.09    3.92
   2 -12  -3    5.71    3.71
   2 -12  -2  152.87   11.18
   2 -12  -1    1.85    3.49
   2 -12   0   63.34    7.57
   2 -12   1   11.23    4.37
  -3   0   9   -2.54    4.00
  -3   0   8   65.02    7.43
  -3   0   8   56.29    5.01
  -3   0   7    0.07    2.78
  -3   0   6   17.92    3.81
   3   0  -5    2.52    2.26
  -3   0   5   -0.02    2.24
  -3   0   4  164.37    7.61
   3   0  -4  174.34    7.90
  -3   0   3    0.72    1.77
   3   0  -3    2.60    1.71
  -3   0   2 3302.95   26.49
   3   0  -2 3289.97   26.94
  -3   0   1   -0.74    1.37
   3   0  -1   -0.13    1.15
   3   0   0  518.18    9.20
  -3   0   0  528.46    9.08
  -3   0  -1   -1.51    1.32
   3   0   1   -1.97    1.61
  -3   0  -2   78.00    4.58
   3   0   2   72.92    4.40
   3   0   3    1.42    0.76
   3   0   3    0.79    1.82
  -3   0  -3    2.28    1.73
  -3   0  -4   11.83    1.09
   3   0   4   11.88    2.87
  -3   0  -4    6.82    2.21
   3   0   4   12.89    1.24
   3   0   5   -1.56    2.64
  -3   0  -5   -4.49    2.71
   3   0   6  297.45   12.89
   3   0   7    2.53    3.26
   3   0   8   36.37    6.00
  -3  -1   9    0.76    3.38
  -3  -1   8    3.17    2.27
  -3  -1   8   -1.03    3.31
  -3   1   8    1.62    3.48
  -3   1   7  142.77    9.95
  -3  -1   7  132.01    7.32
  -3  -1   7  147.54    9.69
  -3  -1   6  257.10   11.32
  -3   1   6  262.07   11.75
  -3  -1   5 1284.50   22.65
   3   1  -5 1286.10   22.77
   3  -1  -5 1230.97   23.17
  -3   1   5 1326.93   23.93
  -3  -1   4  160.93    7.42
  -3   1   4  160.11    7.80
   3   1  -4  162.24    7.45
   3  -1  -4  158.60    7.64
  -3  -1   3  202.55    7.46
  -3   1   3  216.19    7.96
   3  -1  -3  201.41    7.73
  -3  -1   3  212.46    5.93
   3   1  -3  212.40    7.67
  -3  -1   2   16.60    1.43
  -3   1   2   13.12    2.15
  -3  -1   2   15.78    2.19
   3  -1  -2   16.51    2.33
   3   1  -2   14.46    2.07
  -3   1   1 1648.49   17.53
   3   1  -1 1596.35   17.30
   3   1  -1 1603.99   16.66
   3   1  -1 1611.09   10.15
   3   1   0  229.95    6.24
   3  -1   0  242.46    6.58
   3  -1   0  231.59    6.18
   3  -1   0  234.96    4.16
  -3  -1   0  232.11    6.18
   3  -1   1 1231.33   14.86
  -3  -1  -1 1200.25   15.20
  -3   1  -1 1223.65   14.52
   3   1   1 1243.33   15.67
  -3   1  -2  467.42   10.14
   3  -1   2  447.94   10.01
  -3  -1  -2  473.75   10.98
  -3   1  -3 2235.51   17.54
   3  -1   3 2283.69   25.05
   3   1   3 2229.32   26.48
   3  -1   3 2284.86   18.45
  -3  -1  -3 2258.00   26.79
  -3   1  -3 2324.28   25.35
  -3   1  -4  156.05    4.58
   3  -1   4  148.13    7.53
   3   1   4  143.80    7.79
   3  -1   4  138.40    4.66
  -3  -1  -4  155.99    7.87
  -3   1  -4  147.82    7.41
  -3   1  -5    8.53    2.83
   3   1   5    4.69    2.87
   3  -1   5    4.45    2.86
  -3  -1  -5    5.78    2.84
   3  -1   6    7.27    3.03
   3   1   6    6.46    2.86
   3   1   7   21.25    4.49
   3  -1   7   19.26    4.25
   3  -1   8    8.49    3.80
   3   1   8   12.51    4.19
   3  -1   9   -2.88    4.25
  -3  -2   9   36.12    6.24
  -3  -2   9   48.00    6.85
  -3  -2   8   -2.16    2.10
  -3  -2   8   -0.33    2.62
  -3  -2   8    1.10    2.89
  -3   2   8    5.33    3.70
  -3  -2   7   58.27    5.15
  -3  -2   7   61.83    6.49
  -3  -2   7   61.79    6.14
  -3   2   7   51.76    6.24
  -3   2   6   40.66    5.42
  -3  -2   6   33.66    4.17
  -3  -2   6   41.65    4.75
  -3  -2   6   28.57    4.16
  -3   2   5  559.80   15.98
   3  -2  -5  525.51   15.39
   3   2  -5  559.73   14.79
  -3  -2   5  555.51   14.82
  -3  -2   5  551.99   13.87
   3   2  -4   -1.13    1.74
   3  -2  -4    2.72    2.24
  -3  -2   4   -1.06    1.89
  -3  -2   4   -0.75    1.57
   3  -2  -3  403.97   11.12
  -3  -2   3  406.34   10.05
  -3   2   3  415.43   11.17
  -3  -2   3  408.92    8.93
   3   2  -3  397.50   10.12
   3  -2  -2    0.53    1.52
   3   2  -2    1.02    1.41
  -3  -2   2    1.73    1.05
  -3  -2   2    2.38    1.48
  -3   2   2   -1.74    1.74
   3   2  -1 1016.92   13.59
  -3   2   1 1030.02   14.07
  -3   2   1 1003.87    9.25
   3  -2  -1 1037.77   14.27
   3   2  -1 1023.07   13.26
   3   2  -1 1029.83   11.00
   3  -2   0 2815.93   17.38
   3  -2   0 2825.23   22.20
   3  -2   0 2796.82   21.32
  -3  -2   0 2813.54   21.63
   3  -2   1  619.55   10.35
  -3  -2  -1  650.39   11.44
  -3   2  -1  640.45   10.19
   3  -2   1  630.98   10.34
   3   2   1  627.72   11.55
  -3   2  -2  104.18    4.68
   3   2   2  106.76    5.59
   3  -2   2  106.87    5.01
   3  -2   2  107.71    4.84
  -3  -2  -2  110.25    5.59
  -3   2  -3  167.46    6.77
   3  -2   3  167.28    6.76
  -3  -2  -3  181.68    2.99
   3   2   3  173.20    7.67
   3   2   3  175.56    3.16
  -3   2  -3  176.65    5.71
   3  -2   3  178.43    6.07
  -3  -2  -3  171.59    7.66
   3  -2   4   30.12    3.64
   3   2   4   26.34    3.95
   3  -2   4   21.59    2.41
  -3  -2  -4   29.90    4.04
  -3   2  -4   31.30    2.57
  -3   2  -4   23.11    3.34
  -3   2  -5  129.31    5.13
   3   2   5  109.37    8.01
   3  -2   5  123.40    7.50
  -3  -2  -5  116.59    8.11
  -3   2  -5  119.75    7.38
   3  -2   6    1.73    2.23
   3   2   6    7.21    3.20
   3  -2   7   23.53    4.51
   3   2   7   26.05    5.10
   3  -2   8    6.99    3.80
   3   2   8    2.47    3.54
   3  -2   9   49.57    7.35
  -3  -3   9    3.71    3.75
  -3  -3   9    5.11    3.95
  -3  -3   8    3.52    2.58
  -3  -3   8    0.20    2.73
  -3  -3   8   -1.88    3.22
  -3   3   8    0.65    3.21
  -3  -3   7   13.48    3.57
  -3  -3   7   10.95    3.05
  -3  -3   7   13.21    3.75
  -3   3   7   18.75    4.60
  -3  -3   6  371.05   12.87
  -3   3   6  375.92   14.69
  -3  -3   6  362.84   12.99
   3   3  -6  364.11   12.86
  -3  -3   6  357.75   12.49
   3   3  -5    6.57    2.39
  -3  -3   5    4.54    2.33
  -3  -3   5    8.50    2.57
  -3  -3   5    2.88    2.39
  -3   3   5    2.09    2.45
   3   3  -4  538.75   12.68
  -3  -3   4  524.49   12.72
  -3   3   4  499.35   14.03
  -3  -3   4  519.81   13.32
  -3  -3   4  494.39   12.17
   3  -3  -4  506.55   14.31
  -3  -3   3  348.00    9.25
  -3   3   3  330.56   10.28
   3   3  -3  335.58    9.09
   3  -3  -3  324.33   10.26
  -3  -3   2  324.58    8.05
  -3   3   2  338.51    9.33
   3   3  -2  326.73    8.10
   3  -3  -2  344.80    9.51
  -3  -3   2  325.06    7.85
   3   3  -2  332.69    8.10
   3   3  -1  235.62    6.61
  -3   3   1  226.59    6.97
   3   3  -1  217.76    6.18
   3  -3  -1  236.07    6.99
  -3   3   1  223.68    5.62
   3   3  -1  235.10    6.42
   3   3   0 2478.65   21.45
   3  -3   0 2502.59   20.88
  -3  -3   0 2499.10   20.67
   3  -3   0 2507.00   20.42
   3  -3   0 2462.75   19.54
  -3   3   0 2482.07   19.69
  -3   3  -1 1037.87   12.59
  -3  -3  -1 1030.17   14.92
   3  -3   1 1021.28   13.02
   3  -3   1 1008.01   14.53
   3   3   1 1035.75   15.35
  -3  -3  -2   83.43    3.28
  -3   3  -2   81.68    3.99
  -3   3  -2   75.04    4.17
   3  -3   2   76.17    4.70
   3   3   2   80.68    5.04
   3  -3   2   81.10    4.23
   3  -3   2   70.30    4.48
  -3  -3  -2   81.71    4.95
  -3   3  -3  345.24    9.27
  -3  -3  -3  333.00    5.15
  -3   3  -3  323.06    8.66
   3  -3   3  324.16    9.15
   3   3   3  324.14   10.86
   3   3   3  326.25    5.36
   3  -3   3  326.67    9.15
  -3  -3  -3  355.89   11.21
   3  -3   4  575.66   13.63
  -3   3  -4  592.86   11.96
   3   3   4  586.90   15.76
   3  -3   4  585.70   12.67
  -3  -3  -4  575.83   15.80
  -3   3  -4  591.84   13.66
   3   3   5   11.95    3.60
   3  -3   5   14.12    2.98
  -3   3  -5   14.77    2.95
  -3   3  -5   15.39    2.33
   3  -3   5   16.38    2.67
   3  -3   6   38.82    4.91
   3   3   6   49.32    6.12
  -3   3  -6   40.35    4.89
   3   3   7   12.99    4.03
   3  -3   7    2.80    2.69
   3  -3   8   15.30    4.07
   3   3   8   13.69    4.41
   3  -3   9    0.52    3.65
  -3  -4   9    7.01    4.15
  -3  -4   9    6.06    4.12
  -3  -4   8  103.80    8.43
  -3  -4   8   96.55    7.59
  -3  -4   8   94.61    8.42
  -3   4   8   98.04    9.36
  -3  -4   7   30.04    4.61
  -3  -4   7   39.63    5.51
  -3  -4   7   25.26    4.13
  -3   4   7   26.27    4.96
  -3  -4   6   21.01    3.39
  -3  -4   6   22.72    3.73
   3   4  -6   25.56    3.88
  -3  -4   6   27.09    4.20
  -3   4   6   23.41    4.26
  -3  -4   5   12.50    2.82
  -3  -4   5    7.12    2.38
  -3  -4   5    6.48    2.37
   3   4  -5    9.54    2.47
  -3   4   5   12.21    3.32
   3   4  -4  366.18   10.24
  -3  -4   4  373.54   10.37
  -3  -4   4  359.60   11.17
  -3  -4   4  334.47   11.31
  -3   4   4  344.65   12.00
   3  -4  -4  377.71   12.54
  -3  -4   3   18.29    2.45
  -3  -4   3   22.24    2.80
  -3   4   3   21.91    3.33
  -3  -4   3   20.38    3.14
   3  -4  -3   19.39    3.15
   3   4  -3   20.26    2.43
  -3   4   2  347.39    9.66
   3   4  -2  364.71    8.39
  -3  -4   2  353.11   10.39
   3   4  -2  341.70    8.18
   3  -4  -2  349.27    9.74
  -3  -4   2  344.00    9.17
   3   4  -2  343.93    9.33
   3   4  -1  895.27   12.57
   3   4  -1  846.15   12.05
  -3   4   1  854.89   13.53
  -3   4   1  844.25   12.72
   3  -4  -1  879.06   13.77
  -3  -4   1  874.69   15.13
   3   4  -1  848.55   14.04
  -3   4   0 1054.96   14.69
  -3  -4   0 1045.17   13.76
  -3  -4   0 1074.73   15.49
   3  -4   0 1084.69   15.14
   3  -4   0 1058.51   13.47
   3  -4   0 1062.12   13.89
   3   4   0 1027.35   14.28
   3  -4   0 1051.74   17.33
  -3  -4  -1  217.38    7.14
   3  -4   1  201.13    5.87
   3  -4   1  200.49    6.01
  -3  -4  -1  210.15    6.41
   3  -4   1  218.32    7.37
  -3   4  -1  221.36    7.46
   3   4   1  217.22    6.98
   3   4   1  207.60    7.10
   3  -4   1  214.14    7.83
  -3   4  -2  307.60    9.22
  -3  -4  -2  316.34    7.12
   3  -4   2  306.97    9.72
  -3   4  -2  311.30    7.41
   3   4   2  291.21    9.42
   3   4   2  304.77    7.48
   3  -4   2  306.16    7.71
   3  -4   2  320.39    9.79
  -3  -4  -2  335.61    9.97
  -3   4  -3    9.50    2.07
   3  -4   3    3.29    1.59
   3   4   3    8.09    1.33
  -3   4  -3    4.08    1.56
  -3  -4  -3    9.55    2.49
  -3  -4  -3    7.54    1.22
   3   4   3    9.54    2.65
   3  -4   3    8.59    2.55
   3  -4   3    8.29    2.02
  -3   4  -4  782.50   15.30
   3  -4   4  772.35   18.32
  -3   4  -4  779.64   15.24
   3   4   4  771.80   18.64
   3  -4   4  751.95   15.23
   3  -4   4  766.83   15.99
  -3  -4  -4  739.00   18.23
   3   4   5  379.01   14.41
  -3   4  -5  379.47   10.88
   3  -4   5  379.30   12.06
   3  -4   5  349.53   13.83
   3  -4   5  369.08   11.55
  -3   4  -5  365.10   11.73
  -3   4  -6   83.77    5.32
   3  -4   6   72.11    6.02
   3   4   6   83.64    7.60
   3  -4   6   61.84    6.74
  -3   4  -6   64.98    5.68
   3   4   7    3.81    3.28
   3  -4   7    3.93    2.95
   3  -4   7    2.70    3.26
   3  -4   8   79.26    7.84
   3  -4   8   61.70    8.35
   3  -4   9    9.71    4.66
  -3  -5   8    4.44    3.11
  -3  -5   8    1.49    3.02
  -3  -5   8    0.30    3.51
  -3   5   8    1.45    4.10
  -3  -5   7   71.82    6.26
  -3  -5   7   74.20    6.92
  -3  -5   7   73.49    7.09
  -3   5   7   71.54    7.90
  -3  -5   6  211.10    9.36
   3   5  -6  220.14    9.70
  -3  -5   6  216.21   10.79
  -3   5   6  193.72   11.13
  -3  -5   6  221.16   10.87
  -3  -5   5  581.03   16.21
  -3  -5   5  575.05   13.98
   3   5  -5  573.65   13.87
  -3   5   5  566.36   17.23
  -3  -5   5  550.25   16.25
   3   5  -4    5.88    1.94
   3  -5  -4   -1.54    2.26
  -3  -5   4    4.52    2.48
  -3  -5   4    3.54    1.81
   3   5  -4    6.87    2.84
  -3  -5   4   -2.54    2.23
  -3   5   4    6.66    2.55
   3  -5  -3   17.63    3.16
   3   5  -3   13.79    2.95
  -3  -5   3   15.35    3.09
   3   5  -3   15.45    2.34
  -3  -5   3   16.87    2.85
  -3   5   3   12.41    2.79
   3   5  -3   12.86    3.01
   3   5  -3   10.36    1.80
   3   5  -2  354.05   10.61
  -3   5   2  343.46    9.89
   3   5  -2  344.99    7.87
  -3  -5   2  347.58   10.23
   3  -5  -2  335.84    9.87
  -3  -5   2  345.64   10.83
  -3   5   2  341.06    9.61
   3   5  -2  339.99   11.50
   3   5  -2  365.37    8.15
   3   5  -1 2933.43   22.76
   3  -5  -1 2907.58   25.68
  -3   5   1 2936.75   26.97
   3   5  -1 2894.58   23.08
  -3   5   1 2903.63   25.48
   3   5  -1 2929.46   29.12
   3   5  -1 2939.40   31.90
  -3  -5   1 2842.02   29.45
   3  -5  -1 2898.90   31.31
   3   5   0   10.65    2.28
   3  -5   0   10.93    2.63
  -3  -5   0    9.87    1.82
   3   5   0   14.23    2.05
   3  -5   0   11.45    1.87
   3  -5   0    7.46    1.61
  -3  -5   0    9.50    2.26
   3  -5   0    8.52    2.07
   3   5   0    5.55    1.73
  -3   5   0   10.78    2.08
   3  -5   1  191.81    5.59
  -3  -5  -1  180.92    6.73
   3  -5   1  180.86    5.61
  -3   5  -1  185.77    7.70
   3  -5   1  193.99    7.62
  -3   5  -1  186.46    7.58
   3   5   1  183.03    7.13
  -3  -5  -1  183.97    6.71
   3  -5   1  188.51    8.39
  -3  -5  -2 1174.86   15.68
  -3   5  -2 1167.15   19.36
  -3   5  -2 1188.86   13.72
   3   5   2 1157.61   19.26
   3  -5   2 1194.93   20.36
   3   5   2 1181.02   16.51
   3  -5   2 1173.45   14.54
   3  -5   2 1174.64   20.60
  -3  -5  -2 1184.17   19.21
  -3   5  -3  548.81   13.72
  -3   5  -3  523.40   10.32
  -3  -5  -3  535.39    9.42
   3  -5   3  502.47   14.30
   3   5   3  531.05   14.49
   3  -5   3  521.53   10.90
   3  -5   3  522.94   14.14
   3   5   3  530.75    9.91
  -3  -5  -3  541.40   14.53
   3  -5   4   12.74    2.90
  -3  -5  -4    3.55    2.31
  -3   5  -4   10.78    2.12
  -3   5  -4   13.32    2.69
   3  -5   4   13.84    2.64
   3   5   4   12.45    3.55
   3  -5   4    9.06    3.29
  -3   5  -5   29.50    3.58
  -3   5  -5   28.53    3.56
   3  -5   5   21.94    3.35
   3   5   5   32.88    5.12
   3  -5   5   34.11    4.89
   3  -5   5   26.03    3.83
   3  -5   6    5.15    2.32
   3   5   6    9.89    3.71
  -3   5  -6    6.32    2.77
   3  -5   6    5.63    3.05
  -3   5  -6    3.83    2.29
   3  -5   7   94.93    7.41
   3  -5   7   91.54    8.89
   3   5   7   90.17    8.88
   3  -5   8    4.46    3.16
  -3  -6   8    7.78    3.86
  -3  -6   8    9.88    4.12
  -3   6   7   85.77    8.66
  -3  -6   7   93.68    6.81
  -3  -6   7   74.11    7.22
  -3  -6   7   79.02    7.63
   3  -6  -7   87.69    6.22
  -3  -6   6   50.46    4.69
  -3   6   6   44.46    5.93
  -3  -6   6   43.83    5.63
  -3  -6   6   44.83    5.80
   3  -6  -6   43.38    4.61
   3  -6  -5    9.58    2.85
   3   6  -5   11.07    2.49
  -3  -6   5    9.36    2.39
  -3  -6   5    4.51    2.20
  -3   6   5    9.46    3.02
  -3  -6   5    9.25    2.91
   3  -6  -4   -1.37    2.37
   3   6  -4    0.60    1.36
   3  -6  -4    0.35    2.21
  -3  -6   4   -2.79    2.77
  -3   6   4    2.08    2.47
  -3  -6   4    0.19    2.02
  -3   6   3  414.86   12.59
   3   6  -3  409.23    9.07
  -3  -6   3  401.26   13.29
  -3  -6   3  406.00   12.74
   3  -6  -3  391.54   12.10
   3   6  -3  409.20   13.05
   3   6  -3  404.00    8.92
   3   6  -3  405.09   14.02
   3  -6  -3  423.61   13.08
   3   6  -2   41.54    2.82
  -3   6   2   50.98    4.15
   3   6  -2   44.48    2.94
  -3  -6   2   53.02    4.85
   3   6  -2   46.69    4.61
   3  -6  -2   46.22    3.95
  -3   6   2   50.90    4.33
   3   6  -2   47.82    5.00
   3  -6  -2   43.34    4.54
  -3   6   1 1138.97   18.72
   3   6  -1 1071.78   14.32
  -3   6   1 1234.72   17.05
   3  -6  -1 1150.03   16.44
  -3  -6   1 1142.09   20.12
   3   6  -1 1174.93   20.47
   3   6  -1 1129.28   21.15
   3   6  -1 1134.24   14.27
   3  -6  -1 1150.73   21.21
  -3  -6   0  585.60   10.80
  -3  -6   0  600.71   13.92
   3  -6   0  614.62   10.67
   3  -6   0  594.64   10.41
   3   6   0  639.60   15.40
   3   6   0  599.59   11.29
  -3   6   0  636.75   14.44
   3   6   0  613.33   14.89
  -3   6   0  605.33   14.68
   3  -6   0  595.04   15.52
   3  -6   1 1292.22   14.19
  -3  -6  -1 1300.25   18.23
  -3  -6  -1 1290.24   19.06
  -3   6  -1 1288.94   21.20
   3   6   1 1317.03   18.83
   3  -6   1 1323.65   14.65
   3   6   1 1327.29   20.51
   3  -6   1 1373.30   21.75
  -3   6  -1 1312.93   22.01
   3  -6   1 1292.83   23.28
  -3  -6  -2   99.00    5.83
   3  -6   2   97.67    4.06
  -3  -6  -2  109.67    5.44
   3  -6   2  120.13    7.23
  -3   6  -2  102.66    6.41
   3   6   2  115.11    6.45
   3  -6   2   96.73    4.12
   3  -6   2   91.11    6.62
   3   6   2  107.20    5.65
  -3   6  -3   71.21    5.47
  -3   6  -3   63.89    3.48
   3   6   3   74.56    5.87
   3  -6   3   67.93    5.92
   3  -6   3   62.97    3.75
   3  -6   3   59.85    5.57
   3   6   3   70.83    4.33
  -3  -6  -3   54.80    5.17
  -3   6  -4   87.98    4.63
  -3   6  -4   92.46    6.25
   3  -6   4   85.78    4.87
   3  -6   4  101.59    7.46
   3  -6   4   82.41    6.50
   3   6   4   85.10    6.98
  -3   6  -5   59.64    4.43
   3   6   5   72.19    7.04
   3  -6   5   72.70    6.98
   3  -6   5   66.07    5.92
   3  -6   5   65.09    4.80
   3  -6   6   48.44    4.90
   3   6   6   50.65    6.56
   3  -6   6   42.98    5.90
   3  -6   7   19.48    3.91
   3   6   7   16.62    4.74
   3  -6   7   15.27    4.55
  -3  -7   8    4.28    3.69
  -3  -7   7    9.64    3.61
  -3  -7   7   10.41    4.20
  -3   7   7   16.52    5.25
  -3  -7   6  346.07   11.23
  -3  -7   6  399.81   16.07
  -3  -7   6  368.30   15.72
   3  -7  -6  409.83   13.55
  -3   7   6  384.74   16.46
  -3   7   5  102.77    8.04
  -3  -7   5  110.62    8.40
   3   7  -5   99.61    5.57
  -3  -7   5  110.02    8.13
   3  -7  -5   96.92    6.90
  -3  -7   4  628.56   17.76
  -3   7   4  648.29   17.59
  -3  -7   4  634.11   18.49
   3   7  -4  625.62   11.48
   3   7  -4  627.07   11.56
   3  -7  -4  614.98   16.76
   3  -7  -3    6.50    2.42
  -3   7   3    6.76    2.52
   3  -7  -3   10.79    3.09
   3   7  -3    8.18    1.53
   3   7  -3    6.89    1.40
  -3  -7   3    9.88    3.03
  -3   7   3    5.32    2.18
  -3  -7   3    5.75    2.37
   3   7  -3    4.41    2.53
  -3   7   2 1394.73   20.70
  -3   7   2 1339.75   23.78
  -3  -7   2 1360.59   24.88
   3   7  -2 1387.67   14.25
   3  -7  -2 1401.72   20.97
  -3   7   2 1421.25   23.08
   3   7  -2 1406.88   25.03
   3  -7  -2 1419.24   25.22
   3   7  -2 1381.32   14.59
  -3   7   1   37.07    3.33
   3   7  -1   31.70    2.57
  -3   7   1   34.69    4.13
   3  -7  -1   31.11    3.28
  -3   7   1   30.97    3.76
   3   7  -1   27.48    3.74
  -3  -7   1   28.74    3.92
   3   7  -1   28.06    2.39
   3   7  -1   29.70    3.99
   3  -7  -1   28.54    4.11
   3  -7   0   73.50    3.79
  -3  -7   0   75.37    4.09
   3  -7   0   73.06    3.78
  -3   7   0   77.65    5.98
   3   7   0   82.01    6.13
  -3   7   0   80.63    5.77
   3   7   0   75.02    4.19
  -3  -7   0   72.83    5.42
   3   7   0   70.75    5.54
   3  -7   0   71.78    6.25
   3  -7   1   67.49    3.27
   3   7   1   64.17    4.48
  -3  -7  -1   60.01    4.20
  -3   7  -1   63.69    5.41
  -3  -7  -1   65.58    5.02
   3  -7   1   64.70    3.13
   3  -7   1   72.90    6.14
   3   7   1   61.60    5.73
   3  -7   1   74.42    5.86
  -3   7  -1   63.67    5.60
   3   7   1   69.56    5.34
  -3  -7  -2  678.12   15.52
   3  -7   2  677.86    9.16
  -3  -7  -2  667.24   14.37
   3  -7   2  684.44   17.50
   3   7   2  697.76   15.78
   3  -7   2  688.87   18.54
   3   7   2  701.04   15.59
   3  -7   3  124.47    4.44
   3  -7   3  135.49    8.40
   3   7   3  137.38    7.90
   3  -7   3  137.24    8.69
   3   7   3  143.44    6.65
  -3  -7  -3  132.95    7.77
  -3   7  -4  196.04    6.09
   3  -7   4  193.45    6.32
   3  -7   4  208.14   10.96
   3   7   4  198.07   10.38
   3  -7   4  184.71   10.18
   3  -7   5    5.35    1.91
   3   7   5    0.95    2.58
   3  -7   5    7.16    3.43
   3  -7   5   -0.49    2.40
   3  -7   6   20.25    3.14
   3   7   6   23.66    5.32
   3  -7   6   17.04    4.43
   3   7   7    6.96    4.49
   3  -7   7    9.00    4.40
  -3   8   7    4.28    4.10
  -3  -8   7    3.91    3.80
  -3  -8   7    6.57    4.25
   3  -8  -6   -0.34    2.34
  -3  -8   6   -2.27    3.19
  -3  -8   6   -1.23    2.83
  -3   8   6   -0.38    2.87
   3  -8  -5    1.30    2.43
  -3  -8   5    1.01    2.65
  -3  -8   5   -1.82    2.74
  -3   8   5    1.56    2.59
   3   8  -4   93.90    3.86
  -3   8   4   92.19    7.06
  -3  -8   4  105.95    8.29
  -3  -8   4  107.35    8.16
   3  -8  -4  102.16    7.44
   3  -8  -3    2.67    2.69
   3   8  -3    1.50    0.92
   3   8  -3   -0.58    0.92
   3  -8  -3    1.67    2.30
  -3  -8   3    1.76    2.70
  -3   8   3    4.13    2.30
   3  -8  -2    2.60    2.62
   3  -8  -2   -0.32    1.76
  -3   8   2    1.18    1.64
  -3   8   2   -0.50    2.16
  -3  -8   2    5.82    2.87
   3   8  -2    0.93    0.94
   3   8  -2   -0.26    0.80
   3   8  -1  558.07    9.28
  -3  -8   1  597.28   16.91
   3  -8  -1  583.82   12.12
  -3   8   1  544.84   15.39
   3   8  -1  580.08    9.40
   3  -8  -1  566.58   17.33
   3  -8   0 1374.50   15.39
  -3  -8   0 1356.33   24.23
  -3  -8   0 1326.89   16.57
   3  -8   0 1354.76   15.31
  -3   8   0 1355.68   24.77
   3   8   0 1362.55   17.21
   3   8   0 1299.23   25.24
   3  -8   0 1375.26   26.95
   3  -8   1    4.03    2.76
   3   8   1    0.40    1.91
   3  -8   1    2.14    0.90
   3  -8   1    2.60    0.96
  -3  -8  -1    5.62    1.88
  -3  -8  -1   -0.73    2.24
   3   8   1    3.95    2.03
   3  -8   1   -2.14    2.40
  -3  -8  -2  178.95    8.11
  -3  -8  -2  185.46    8.32
   3  -8   2  181.80    9.80
   3   8   2  187.40    8.45
   3  -8   2  187.78   10.41
   3   8   2  187.32    8.71
   3  -8   3   28.26    4.61
   3   8   3   21.00    3.14
   3   8   3   26.78    3.78
   3  -8   3   27.09    4.49
  -3  -8  -3   24.92    3.81
   3  -8   4   92.50    3.38
   3   8   4   81.46    7.02
   3  -8   4   97.06    8.26
   3  -8   4  107.44    8.51
   3   8   5   16.04    3.97
   3  -8   5   12.39    4.07
   3  -8   5   14.63    3.88
   3  -8   6   69.00    8.04
   3   8   6   60.53    7.40
   3  -9  -6    0.82    2.71
  -3  -9   6    1.13    3.19
  -3  -9   6    4.08    4.09
  -3   9   6   -1.18    3.56
  -3   9   5  142.08    9.88
  -3  -9   5  142.68   10.23
   3  -9  -5  137.44    9.09
  -3  -9   5  152.56   10.71
   3  -9  -4    2.71    2.52
  -3  -9   4   -2.12    2.73
  -3  -9   4   -0.32    2.68
  -3   9   4   -1.42    2.63
   3  -9  -3    3.17    2.67
   3  -9  -3    0.80    2.27
  -3  -9   3    3.18    2.56
  -3   9   3    2.53    1.97
   3  -9  -2    3.50    2.48
  -3  -9   2    2.17    3.23
   3  -9  -2    1.54    1.89
  -3   9   2   -1.56    1.64
   3   9  -1  274.73    5.25
  -3  -9   1  251.47   11.64
   3   9  -1  280.93    5.36
   3  -9  -1  262.36    8.30
   3  -9  -1  279.17   13.00
  -3  -9   0   41.07    4.86
   3   9   0   37.90    2.98
  -3  -9   0   41.92    3.17
   3  -9   0   41.53    2.77
   3  -9   0   44.91    5.59
   3  -9   1   34.74    4.86
  -3  -9  -1   30.93    3.38
   3   9   1   34.50    3.46
  -3  -9  -1   37.95    4.45
   3  -9   2   18.53    4.15
  -3  -9  -2   16.11    3.03
   3   9   2    9.86    2.60
  -3  -9  -2   12.35    3.04
   3  -9   2   12.72    3.94
   3   9   3   93.56    6.85
  -3  -9  -3   96.76    7.00
   3  -9   3  105.08    8.59
   3  -9   3   92.58    8.04
   3   9   3  106.81    6.89
   3  -9   4    0.34    2.81
   3   9   4   -1.20    3.07
   3  -9   4    3.90    3.35
   3   9   5   20.20    4.56
   3  -9   5    8.33    3.76
   3   9   6   12.35    4.49
  -3  10   6   18.12    5.29
   3 -10  -5   24.95    4.74
  -3  10   5   21.56    4.79
  -3 -10   5   23.13    5.13
  -3 -10   5   25.86    5.50
   3 -10  -4    3.39    3.12
  -3  10   4    1.72    2.65
  -3 -10   4    1.47    3.27
  -3  10   3   74.30    6.00
  -3 -10   3   86.74    8.20
   3 -10  -3   82.93    7.74
  -3  10   2   78.39    5.49
  -3 -10   2   81.93    7.49
   3 -10  -2   85.00    8.06
  -3 -10   1  149.93    9.85
   3 -10  -1  144.61    5.90
   3 -10  -1  156.14   10.51
  -3 -10   0   45.12    5.59
   3 -10   0   51.14    6.54
  -3 -10  -1  265.48   11.85
   3  10   1  262.07    8.65
   3 -10   2   -1.91    3.15
   3  10   2    3.78    2.53
   3 -10   3   -2.32    3.07
   3  10   3    1.45    2.26
   3 -10   3    4.44    3.41
   3  10   4    2.98    2.63
   3 -10   4    7.04    4.04
   3 -10   4    0.51    3.08
   3  10   5  194.23   12.05
   3  10   6    6.09    4.52
   3 -11  -5    4.24    3.75
   3 -11  -4    4.37    3.67
   3 -11  -3    5.53    3.48
  -3 -11   3    6.66    3.75
  -3 -11   2   92.47    8.38
   3 -11  -2   94.10    8.67
   3 -11  -1   28.54    5.65
  -3 -11   1   21.46    4.85
   3 -11   0   13.46    4.46
  -3 -11   0    4.26    2.64
   3 -11   1   51.17    6.93
   3 -11   2    8.95    3.96
   3 -11   3    1.62    3.39
   3 -11   3   10.30    4.29
   3 -12  -4   17.86    5.17
   3 -12  -3    1.95    3.72
   3 -12  -2    8.63    4.23
   3 -12  -1    9.37    4.10
  -3 -12   1    6.03    3.47
   3 -12   0  136.12   11.09
  -4   0   8    1.96    3.17
  -4   0   7    1.46    2.85
  -4   0   6  362.41   14.17
   4   0  -5    2.08    2.54
  -4   0   5    0.56    2.43
  -4   0   4 1162.96   20.63
   4   0  -4 1146.23   20.96
  -4   0   3    1.26    1.83
   4   0  -3    2.64    1.64
  -4   0   2  671.77   13.37
   4   0  -2  671.57   13.59
   4   0  -1    0.61    1.48
   4   0  -1    2.06    1.48
   4   0   0   68.20    4.13
  -4   0   0   62.34    3.81
   4   0   1    1.57    1.71
  -4   0  -1    0.27    1.24
  -4   0  -2    5.73    1.82
   4   0   2   24.50    3.00
   4   0   3    0.94    1.69
  -4   0  -3   -1.15    1.84
   4   0   4  833.04   18.49
  -4   0  -4  819.81    9.55
   4   0   4  839.90   10.30
  -4   0  -4  826.22   18.60
  -4   0  -5   -0.41    0.67
  -4   0  -5    2.99    2.55
   4   0   5    2.25    2.85
   4   0   6  104.61    8.25
   4   0   7   -1.76    3.34
   4   0   8    0.55    2.95
  -4  -1   9    5.25    4.02
  -4  -1   8   -2.25    2.25
  -4  -1   8    4.30    3.55
  -4  -1   8   -1.08    2.87
  -4   1   8   -4.88    3.77
  -4  -1   7   21.22    4.47
  -4   1   7   17.89    4.29
  -4   1   6   92.88    7.45
  -4  -1   6   84.81    6.89
   4   1  -5    6.71    2.83
   4  -1  -5    4.39    2.95
  -4  -1   5   11.09    3.15
  -4  -1   5    9.78    2.35
  -4   1   5    7.47    3.08
  -4  -1   4   43.47    4.45
  -4   1   4   31.91    4.04
   4   1  -4   39.93    4.37
   4  -1  -4   43.02    4.73
  -4  -1   4   38.59    3.12
  -4  -1   3 1884.83   24.15
  -4   1   3 1877.44   24.49
   4   1  -3 1912.86   24.45
   4  -1  -3 1869.37   24.80
  -4  -1   3 1880.32   16.13
  -4  -1   2  174.60    6.68
  -4   1   2  193.54    7.30
   4   1  -2  183.53    7.28
  -4  -1   2  169.32    3.81
   4  -1  -2  182.60    7.30
   4   1  -1   -0.02    1.52
   4   1  -1    0.38    1.27
   4  -1  -1    0.39    1.45
   4   1  -1    0.57    0.57
   4  -1   0  866.97   14.21
   4  -1   0  840.26   13.64
  -4  -1   0  849.55   13.61
   4  -1   0  862.16    8.67
   4   1   1   44.47    3.67
   4  -1   1   41.00    3.35
  -4  -1  -1   43.84    3.58
  -4   1  -1   41.90    3.26
  -4  -1  -2   48.14    3.98
  -4   1  -2   49.30    3.72
   4   1   2   37.95    3.58
   4  -1   2   48.63    3.96
  -4  -1  -3  499.80   13.63
  -4   1  -3  516.12   12.89
   4   1   3  480.33   13.25
   4  -1   3  479.70   12.70
   4  -1   3  496.73    9.71
  -4  -1  -4   72.62    2.20
  -4   1  -4   74.53    3.56
   4   1   4   69.54    6.03
   4  -1   4   69.79    5.73
   4  -1   4   72.42    3.74
   4   1   4   70.04    2.31
  -4  -1  -4   66.28    5.84
  -4   1  -4   76.22    5.78
  -4   1  -5  419.76    7.86
   4   1   5  424.95   14.93
   4  -1   5  411.18   14.26
   4  -1   5  422.68    8.42
  -4   1  -5  379.57   13.48
   4   1   6   47.77    5.87
   4  -1   6   57.73    6.34
   4  -1   7   -3.80    2.71
   4   1   7   -0.91    3.01
   4  -1   8   -1.54    3.50
   4   1   8   -3.14    4.09
  -4  -2   9    6.26    4.13
  -4  -2   9    0.51    3.13
  -4  -2   8    6.22    2.57
  -4  -2   8   21.85    4.77
  -4  -2   8   15.54    3.96
  -4   2   8   19.31    4.66
  -4   2   7   97.30    8.68
  -4  -2   7   98.97    7.09
  -4  -2   7  110.02    7.57
  -4  -2   7  109.80    8.31
  -4  -2   6    5.99    2.66
  -4  -2   6    6.00    2.31
  -4   2   6    4.54    2.81
  -4  -2   5  744.47   17.93
  -4   2   5  766.92   19.56
   4   2  -5  776.37   18.34
  -4  -2   5  742.09   15.25
  -4  -2   4  221.55    8.93
  -4   2   4  196.53    9.13
   4   2  -4  207.38    8.77
   4  -2  -4  225.15    9.73
  -4  -2   3  311.95    9.56
  -4   2   3  309.35   10.46
   4  -2  -3  303.21   10.33
  -4  -2   3  298.32    7.25
   4   2  -3  305.67    9.67
  -4  -2   2   61.05    4.21
  -4   2   2   74.19    4.88
   4   2  -2   61.56    4.38
  -4   2   2   65.70    2.52
  -4  -2   2   64.71    3.06
   4  -2  -2   68.69    4.82
  -4   2   1  126.49    5.96
   4   2  -1  121.50    5.90
   4  -2  -1  129.96    6.03
   4   2  -1  141.95    6.03
   4   2  -1  122.82    3.97
  -4   2   1  125.15    3.16
   4   2   0   64.10    4.24
   4  -2   0   65.70    4.11
   4  -2   0   64.16    4.04
   4  -2   0   65.39    2.87
  -4  -2   0   56.54    3.70
   4  -2   1  269.14    8.04
  -4  -2  -1  277.23    8.36
  -4   2  -1  296.20    8.06
   4  -2   1  282.24    7.25
   4   2   1  266.22    8.46
  -4  -2  -2  871.38   16.43
  -4   2  -2  833.78   14.47
   4   2   2  847.35   16.36
   4  -2   2  847.85   15.13
  -4   2  -3 1124.05   18.44
   4   2   3 1100.07   20.31
   4  -2   3 1096.70   18.57
  -4  -2  -3 1111.55   20.44
   4  -2   4    0.48    1.29
  -4   2  -4   -0.08    1.16
  -4  -2  -4    2.82    2.46
   4   2   4   -1.94    2.81
  -4   2  -4   -0.58    2.07
   4  -2   4    0.59    2.07
   4  -2   5  275.38   11.44
   4   2   5  267.75   12.29
  -4   2  -5  295.94    7.88
  -4   2  -5  279.67   11.23
  -4   2  -6   22.38    2.30
   4   2   6   25.28    4.90
   4  -2   6   25.89    4.24
   4  -2   7   22.72    4.72
   4   2   7   28.84    5.43
   4  -2   8    3.47    3.35
   4   2   8    1.66    3.34
  -4  -3   9    3.07    3.80
  -4  -3   9    4.62    4.26
  -4  -3   8   65.88    7.28
  -4   3   8   49.54    7.10
  -4  -3   8   54.04    5.91
  -4  -3   8   56.75    6.49
  -4  -3   7   18.88    3.91
  -4  -3   7   29.94    4.76
  -4  -3   7   23.46    4.00
  -4   3   7   25.01    5.08
  -4   3   6  151.70    9.79
  -4  -3   6  140.82    8.52
  -4  -3   6  133.87    8.13
  -4  -3   6  142.58    7.98
  -4  -3   5   52.00    4.81
  -4   3   5   49.54    5.40
  -4  -3   5   46.85    4.24
   4   3  -5   49.37    5.05
  -4  -3   4  148.20    7.44
  -4   3   4  143.12    8.13
   4   3  -4  136.02    7.03
   4  -3  -4  141.24    8.02
  -4  -3   4  137.06    6.24
  -4  -3   3  113.73    5.85
  -4   3   3  129.96    7.05
   4   3  -3  121.39    6.20
   4  -3  -3  123.92    6.87
  -4  -3   3  118.71    5.22
  -4   3   2 1230.06   19.10
   4   3  -2 1203.24   18.08
   4  -3  -2 1212.28   19.19
   4   3  -2 1217.34   17.36
  -4   3   2 1219.09   13.08
   4   3  -2 1175.28   15.15
  -4   3   1   -0.43    1.82
   4   3  -1    3.36    1.54
   4   3  -1   -1.72    1.22
  -4   3   1    0.38    0.83
   4  -3  -1    1.09    1.48
   4   3  -1    2.39    1.41
  -4  -3   0   10.51    2.10
   4  -3   0   12.32    2.22
   4  -3   0    8.85    1.85
   4  -3   0    8.04    1.53
   4  -3   1  233.84    7.34
  -4  -3  -1  226.90    7.76
  -4   3  -1  232.63    7.07
   4  -3   1  216.66    6.95
   4   3   1  226.53    8.05
  -4  -3  -2  548.86   13.43
  -4   3  -2  597.14   11.91
   4  -3   2  586.69   12.68
   4   3   2  567.99   13.68
   4  -3   2  582.80   12.35
   4  -3   2  581.25   12.98
  -4   3  -3  512.31   12.09
  -4   3  -3  503.25   11.39
  -4  -3  -3  507.62    7.69
   4   3   3  511.37   14.18
   4  -3   3  479.36   12.19
   4  -3   3  490.62   11.99
  -4  -3  -3  514.96   14.16
  -4   3  -4   51.03    4.60
   4  -3   4   48.84    4.64
  -4   3  -4   58.26    4.18
   4   3   4   51.18    5.51
   4  -3   4   52.53    4.30
  -4  -3  -4   43.04    5.21
  -4   3  -5   91.86    6.56
  -4   3  -5   92.32    5.17
   4   3   5   83.36    7.26
   4  -3   5   93.98    6.80
   4  -3   5   90.47    5.33
  -4   3  -6  110.31    5.51
   4   3   6  112.89    8.86
   4  -3   6  114.81    8.11
   4  -3   7   -0.82    2.52
   4   3   7    0.69    3.11
   4  -3   8   12.39    4.31
   4   3   8    8.60    4.35
  -4  -4   9    6.81    3.67
  -4  -4   9    1.41    3.93
  -4  -4   9    4.64    4.01
  -4  -4   8    3.61    3.29
  -4  -4   8    0.90    2.96
  -4   4   8   -1.21    3.25
  -4  -4   8    4.09    2.84
  -4   4   7   78.46    8.12
  -4  -4   7   88.17    7.32
  -4  -4   7   84.09    7.21
  -4  -4   7   68.91    6.47
  -4  -4   6  436.96   14.27
  -4   4   6  409.65   16.05
  -4  -4   6  438.80   15.28
  -4  -4   6  433.12   14.13
   4   4  -5   15.73    3.08
  -4  -4   5   12.06    2.65
  -4  -4   5   16.03    3.19
  -4  -4   5   22.05    3.35
  -4   4   5   20.45    3.90
  -4  -4   4  103.42    6.07
  -4   4   4   96.17    6.79
  -4  -4   4   95.27    6.57
   4   4  -4  100.63    6.02
   4  -4  -4  108.44    7.29
  -4  -4   4  106.84    5.98
   4  -4  -3    5.04    2.33
  -4  -4   3    2.92    1.53
   4   4  -3    2.83    1.85
  -4   4   2  626.42   13.99
   4   4  -2  611.86   12.53
   4  -4  -2  606.93   13.83
   4   4  -2  613.86   12.53
  -4   4   2  585.24   10.66
  -4   4   1  308.06    8.96
   4   4  -1  297.80    8.86
   4   4  -1  318.10    8.83
   4  -4  -1  309.17    9.21
   4   4  -1  309.33    8.69
  -4   4   1  301.13    7.51
   4  -4   0  422.73   10.15
   4  -4   0  411.38    9.83
   4  -4   0  407.43    9.44
  -4   4   0  418.04    9.51
  -4  -4   0  433.10   10.12
   4  -4   1  217.36    7.17
   4  -4   1  217.26    7.12
  -4  -4  -1  228.51    7.95
  -4  -4  -1  227.07    7.13
   4  -4   1  226.45    7.69
   4   4   1  232.86    8.33
   4  -4   1  219.80    8.76
  -4  -4  -2  261.32    9.57
  -4  -4  -2  252.85    7.00
  -4   4  -2  263.15    7.80
   4  -4   2  262.98    9.18
   4   4   2  240.46    9.38
   4  -4   2  259.16    8.22
   4  -4   2  241.43    9.14
  -4   4  -3  197.44    7.39
  -4   4  -3  192.63    7.77
  -4  -4  -3  199.11    5.42
   4  -4   3  198.97    8.80
   4   4   3  189.10    9.14
   4  -4   3  187.58    7.53
   4   4   3  190.26    5.67
   4  -4   3  189.11    8.26
  -4  -4  -3  207.20    9.38
  -4   4  -4  950.20   17.82
  -4   4  -4  967.93   17.66
   4  -4   4  921.57   20.81
   4   4   4  916.97   21.71
   4  -4   4  896.97   18.02
   4  -4   4  955.32   18.45
   4   4   4  910.63    8.28
  -4  -4  -4  874.22   20.66
   4   4   5   14.52    3.85
  -4   4  -5   17.45    2.76
   4  -4   5   15.19    3.27
   4  -4   5   21.13    4.18
   4  -4   5   22.56    3.30
  -4   4  -5   21.72    3.32
   4   4   6   22.79    4.56
   4  -4   6   15.71    3.73
  -4   4  -6   19.54    3.06
   4  -4   6   16.96    4.29
   4  -4   7   58.55    6.37
   4   4   7   67.90    7.84
   4  -4   7   57.60    7.46
   4  -4   8   48.92    6.57
   4  -4   9    0.87    3.95
  -4  -5   9   -0.17    3.89
  -4  -5   9    0.08    3.55
  -4  -5   8    5.43    3.31
  -4  -5   8   -0.72    3.00
  -4  -5   8    0.04    2.89
  -4  -5   7  215.76   11.78
  -4  -5   7  219.08   11.01
  -4   5   7  208.56   12.92
  -4  -5   7  198.72   11.00
   4   5  -6   16.10    3.44
  -4  -5   6   20.16    4.10
  -4  -5   6   10.51    2.77
  -4  -5   6   14.01    3.03
  -4   5   6   20.79    4.55
   4   5  -5    0.91    1.77
  -4  -5   5    1.58    2.26
  -4  -5   5    2.60    1.86
  -4  -5   5    2.15    1.96
  -4   5   5    0.30    2.56
  -4  -5   4  367.75   10.92
  -4   5   4  379.89   13.28
  -4  -5   4  372.47   13.31
   4   5  -4  373.00   11.04
   4  -5  -4  347.18   13.07
  -4  -5   4  359.57   11.71
  -4   5   3  663.89   16.13
   4   5  -3  659.70   13.45
  -4  -5   3  653.26   16.84
   4   5  -3  641.16   13.32
   4  -5  -3  655.66   16.26
  -4  -5   3  646.81   14.62
   4   5  -3  671.24   15.32
  -4   5   2   12.77    2.65
  -4   5   2    7.13    1.83
   4   5  -2    3.95    1.77
   4   5  -2    9.69    1.96
   4   5  -2    9.44    2.48
  -4  -5   2   10.21    2.84
   4  -5  -2    8.65    2.31
  -4  -5   1  387.85   11.48
   4   5  -1  369.95    9.75
  -4   5   1  397.46   10.36
   4   5  -1  369.72    9.90
   4  -5  -1  396.42   10.61
   4   5  -1  384.02   10.93
  -4   5   1  397.90    9.92
   4  -5   0   96.71    5.04
   4  -5   0   88.50    4.78
  -4  -5   0   84.78    4.70
  -4  -5   0   90.00    5.47
   4  -5   0   86.33    5.06
   4   5   0   87.41    5.44
  -4   5   0   91.19    5.15
   4   5   0   87.38    4.98
   4  -5   0   91.49    6.10
   4  -5   1 1184.89   16.26
  -4  -5  -1 1176.49   18.21
   4  -5   1 1141.33   16.31
  -4  -5  -1 1211.77   17.75
   4  -5   1 1137.08   18.57
   4   5   1 1178.19   18.84
   4   5   1 1177.14   18.99
   4  -5   1 1188.79   21.37
  -4  -5  -2   -0.39    1.25
   4   5   2    1.89    1.34
  -4   5  -2    1.84    1.51
   4  -5   2    9.85    3.22
  -4   5  -2    5.00    2.17
   4  -5   2    2.70    1.71
   4  -5   2    5.43    2.50
   4   5   2    3.14    2.36
  -4  -5  -2   -1.27    1.95
  -4  -5  -3   35.75    4.64
  -4   5  -3   32.65    3.70
  -4  -5  -3   37.92    2.89
  -4   5  -3   40.50    3.47
   4  -5   3   27.75    3.91
   4   5   3   43.68    4.97
   4  -5   3   28.35    3.21
   4   5   3   36.39    2.98
   4  -5   3   30.87    4.18
  -4   5  -4  221.31    8.26
  -4   5  -4  209.59    8.92
   4  -5   4  205.37   10.32
   4   5   4  220.25   10.98
   4  -5   4  206.23    8.49
   4  -5   4  216.96    9.71
   4   5   4  215.69    5.39
  -4   5  -5  122.59    6.90
  -4   5  -5  146.57    7.70
   4   5   5  125.28    9.10
   4  -5   5  128.28    7.43
   4  -5   5  132.83    8.99
   4  -5   5  116.51    7.28
   4  -5   6   10.36    3.04
   4   5   6   19.30    4.52
  -4   5  -6   13.43    3.04
   4  -5   7    1.00    2.50
   4  -5   7    5.19    3.80
   4  -5   8   -1.72    3.35
  -4  -6   8    3.23    3.39
  -4  -6   8   -1.63    3.40
  -4  -6   7    4.23    3.13
  -4  -6   7    4.38    2.67
  -4  -6   7    5.23    3.15
  -4   6   7    6.81    4.21
  -4  -6   6   77.85    6.14
  -4   6   6   78.67    7.83
  -4  -6   6   68.62    6.93
  -4  -6   6   66.66    6.44
  -4  -6   5  704.49   16.14
  -4   6   5  694.54   20.15
  -4  -6   5  685.18   19.85
   4   6  -5  723.75   16.04
  -4  -6   5  704.66   18.51
   4   6  -4   10.12    2.45
   4   6  -4   11.67    2.53
  -4  -6   4    4.04    2.07
  -4  -6   4   11.32    3.11
  -4   6   4    7.76    2.83
   4  -6  -3   32.93    4.05
  -4   6   3   36.95    4.38
   4   6  -3   32.20    3.33
   4   6  -3   35.77    3.34
  -4  -6   3   32.90    4.41
  -4  -6   3   38.65    4.39
  -4   6   3   41.11    4.08
   4   6  -3   24.17    3.49
   4  -6  -2   19.71    3.45
   4   6  -2   28.21    3.02
  -4   6   2   29.75    3.73
   4   6  -2   29.68    3.02
  -4  -6   2   24.64    3.77
   4  -6  -2   30.76    3.81
  -4   6   2   27.89    3.30
   4   6  -2   29.28    3.81
   4   6  -2   29.06    4.21
  -4   6   1 1532.24   20.63
   4   6  -1 1526.29   19.95
  -4  -6   1 1517.82   24.02
   4  -6  -1 1508.01   20.83
   4   6  -1 1496.59   23.32
  -4   6   1 1494.09   21.35
   4   6  -1 1481.02   25.22
   4  -6  -1 1509.89   25.73
   4   6  -1 1563.72   19.62
   4  -6   0   93.92    4.97
   4  -6   0   82.42    4.61
  -4  -6   0   92.30    5.81
  -4  -6   0   88.30    4.89
   4   6   0   82.18    5.94
  -4   6   0   91.31    5.75
   4   6   0   85.51    6.17
   4   6   0   80.55    4.86
   4  -6   0   88.45    6.44
   4  -6   1   72.17    4.20
  -4  -6  -1   81.59    5.20
   4  -6   1   66.80    4.14
  -4  -6  -1   65.90    4.79
  -4   6  -1   65.86    5.19
   4  -6   1   68.66    5.26
  -4   6  -1   74.91    5.48
   4   6   1   70.82    5.10
   4   6   1   64.06    4.91
   4  -6   1   66.28    6.06
  -4  -6  -2  230.63    9.31
   4  -6   2  185.69    7.03
  -4  -6  -2  224.26    7.86
   4  -6   2  209.32    9.25
   4   6   2  228.44    9.52
   4   6   2  246.74    8.63
   4  -6   2  225.87    7.36
   4  -6   2  209.58   10.11
  -4   6  -2  224.32    9.60
  -4  -6  -3  812.67   19.21
  -4  -6  -3  823.38   13.71
  -4   6  -3  781.27   18.20
  -4   6  -3  846.40   13.84
   4  -6   3  869.02   20.00
   4   6   3  820.19   19.56
   4  -6   3  838.30   14.84
   4  -6   3  822.66   19.76
   4   6   3  872.86   14.92
   4  -6   4   17.47    3.36
  -4   6  -4   17.48    2.56
   4   6   4   22.07    4.19
   4  -6   4   17.94    3.72
   4  -6   4   17.44    2.84
   4   6   4   16.55    2.09
  -4   6  -5   71.72    5.28
   4  -6   5   82.85    5.70
   4  -6   5   80.14    7.72
   4   6   5   76.24    7.36
   4  -6   5   76.18    6.53
   4  -6   6    2.34    2.34
   4  -6   6    7.33    3.64
   4  -6   7   11.15    4.77
   4  -6   7   10.32    3.45
   4   6   7   13.04    4.65
  -4  -7   8   12.79    5.00
  -4  -7   7    7.63    3.72
  -4  -7   7    4.20    3.36
  -4   7   7    0.49    3.27
   4  -7  -6   11.72    3.34
  -4  -7   6    9.70    3.34
   4   7  -6   12.68    3.24
  -4  -7   6   16.13    3.95
  -4   7   6   12.95    4.10
   4  -7  -5   14.68    3.42
   4   7  -5   21.27    3.15
  -4  -7   5   21.76    4.44
  -4  -7   5   23.49    4.24
  -4   7   5   23.79    4.39
  -4   7   4  340.30   13.21
   4   7  -4  346.05    9.86
   4   7  -4  361.82    9.98
  -4   7   4  360.79   12.61
  -4  -7   4  353.38   13.45
  -4  -7   4  373.07   14.76
   4  -7  -4  366.08   13.81
  -4   7   3  324.74   11.76
  -4  -7   3  302.56   12.70
   4   7  -3  323.84    8.90
   4  -7  -3  306.60   11.75
  -4   7   3  322.50   11.28
   4   7  -3  294.97   12.02
   4  -7  -3  321.66   12.96
   4   7  -2 1287.23   17.31
  -4   7   2 1356.92   21.75
   4   7  -2 1310.47   17.66
   4  -7  -2 1308.39   22.03
  -4   7   2 1323.65   21.92
   4   7  -2 1347.99   24.61
  -4  -7   2 1331.81   25.00
   4  -7  -2 1311.96   25.65
   4   7  -1    4.40    2.60
   4  -7  -1    7.16    2.37
   4  -7  -1    8.16    3.18
   4   7  -1    1.52    1.53
  -4  -7   1    4.29    2.39
   4   7  -1    2.98    1.71
   4   7  -1    4.11    2.08
  -4   7   1    3.11    2.03
   4  -7   0  516.75   11.21
  -4  -7   0  492.38   14.04
   4  -7   0  529.74   11.46
  -4  -7   0  495.42   11.57
   4   7   0  513.44   15.08
  -4   7   0  526.74   14.30
   4   7   0  528.01   12.20
   4   7   0  511.84   15.22
   4  -7   0  524.89   16.44
   4  -7   1   50.13    3.51
  -4  -7  -1   42.64    3.96
   4  -7   1   51.70    3.58
  -4  -7  -1   48.76    4.42
   4  -7   1   41.98    4.52
  -4   7  -1   52.31    5.16
   4   7   1   51.84    4.60
   4   7   1   56.68    4.93
   4  -7   1   48.91    5.47
   4   7   2    8.44    2.36
   4  -7   2   11.33    3.15
  -4  -7  -2    6.34    2.21
   4  -7   2    7.79    1.80
   4  -7   2    9.48    1.85
  -4  -7  -2    8.66    2.23
   4   7   2   11.47    2.99
   4  -7   2    6.58    2.56
   4  -7   3   -1.30    2.38
   4   7   3    2.46    1.95
  -4  -7  -3    0.12    1.49
   4  -7   3   -2.41    1.47
   4   7   3   -0.89    2.44
   4  -7   3    3.04    2.57
   4  -7   3    0.22    1.35
  -4  -7  -3    0.61    2.11
  -4   7  -4  171.03    6.47
   4  -7   4  177.51   10.48
   4   7   4  181.32   10.42
   4  -7   4  180.11    7.28
   4  -7   4  172.93   10.10
   4   7   4  168.96    6.53
   4  -7   5   33.01    3.65
   4   7   5   32.94    5.47
   4  -7   5   28.99    4.98
   4  -7   5   40.04    5.27
   4   7   6   52.88    6.91
   4  -7   6   50.45    6.73
   4   7   7    7.79    4.73
  -4  -8   7    3.98    3.66
  -4   8   6   86.53    8.55
  -4  -8   6   77.91    8.16
  -4  -8   6   91.10    8.33
   4  -8  -6   81.10    7.14
  -4   8   5   39.80    5.52
  -4  -8   5   37.62    5.90
  -4  -8   5   50.57    6.10
   4  -8  -5   47.80    5.65
   4   8  -4  103.22    5.05
  -4   8   4  122.56    8.48
  -4  -8   4   97.19    8.19
   4  -8  -4  107.77    7.84
   4  -8  -3   19.38    3.67
   4  -8  -3   18.73    3.56
  -4  -8   3   22.20    4.06
   4   8  -3   18.52    2.27
  -4   8   3   19.54    3.30
   4   8  -3   18.98    2.34
  -4   8   2  111.32    6.60
  -4   8   2  110.35    7.10
   4   8  -2  102.01    4.64
  -4  -8   2  121.73    8.29
   4  -8  -2  117.64    6.88
   4   8  -2  109.53    4.89
   4  -8  -2  124.36    8.65
   4   8  -1  143.19    5.90
  -4  -8   1  149.80    8.74
   4  -8  -1  148.16    6.87
   4  -8  -1  147.70    6.71
  -4   8   1  143.08    8.11
   4   8  -1  152.65    6.06
   4  -8  -1  146.42    9.42
   4  -8   0  221.90    7.34
  -4  -8   0  225.18   10.10
   4  -8   0  218.12    7.46
  -4  -8   0  207.03    7.50
  -4   8   0  225.21   10.21
   4   8   0  220.05    8.03
   4  -8   0  211.01   11.36
   4  -8   1   59.64    3.61
  -4  -8  -1   62.08    4.79
  -4  -8  -1   55.97    5.04
   4  -8   1   61.23    5.90
   4   8   1   63.29    4.92
   4  -8   1   61.77    3.69
   4   8   1   56.36    5.31
   4  -8   1   59.18    6.46
  -4  -8  -2  474.81   13.90
  -4  -8  -2  498.78   13.68
   4  -8   2  491.54    9.06
   4  -8   2  523.05   16.73
   4   8   2  516.96   14.68
   4  -8   2  484.60    9.19
   4  -8   2  488.51   17.28
   4   8   2  544.46   15.20
   4  -8   3    4.09    2.50
   4   8   3    8.46    2.54
  -4  -8  -3    7.58    2.34
   4   8   3   14.10    3.48
   4  -8   3    1.59    1.13
   4  -8   3    9.17    3.21
   4  -8   3    6.84    1.58
   4  -8   4  249.84    7.26
   4  -8   4  258.25   12.94
   4   8   4  281.79   13.09
   4  -8   4  278.43   13.42
   4   8   5   42.46    6.01
   4  -8   5   44.19    6.24
   4  -8   5   40.97    5.74
   4   8   6    1.88    3.58
   4  -8   6    1.67    3.58
   4  -9  -6    2.39    3.20
  -4  -9   6    2.57    3.58
  -4   9   6    4.25    3.72
   4  -9  -5   13.30    3.82
  -4  -9   5   12.26    4.01
  -4  -9   5   17.42    4.32
  -4   9   5   13.51    4.12
   4  -9  -4    9.43    3.23
  -4  -9   4    4.24    3.10
  -4   9   4    4.08    2.74
  -4   9   3  213.82   10.10
  -4  -9   3  218.32   12.17
   4  -9  -3  226.06   12.09
  -4   9   2   33.34    4.09
   4  -9  -2   36.44    4.25
   4   9  -2   33.32    2.54
   4  -9  -2   43.88    5.83
  -4  -9   1  211.82   11.13
   4  -9  -1  205.28    7.84
   4  -9  -1  201.52    7.84
   4   9  -1  202.55    6.68
   4  -9  -1  199.58   11.69
   4  -9   0    3.77    3.02
   4  -9   0    1.48    1.45
   4  -9   0    2.39    1.48
   4   9   0    1.49    1.60
  -4  -9  -1   88.20    6.75
  -4  -9  -1   72.59    5.33
   4  -9   1   84.04    3.74
   4   9   1   89.47    5.86
   4  -9   1   91.32    8.19
  -4  -9  -2  135.76    7.55
   4  -9   2  154.02    9.80
   4   9   2  149.24    8.13
   4  -9   2  144.21    3.43
  -4  -9  -2  158.73    8.47
   4  -9   2  149.59   10.38
   4  -9   3    1.47    2.98
   4   9   3    0.17    2.22
   4  -9   3    0.31    2.51
   4  -9   4   16.92    4.64
   4   9   4   16.89    4.09
   4  -9   4   14.11    4.19
   4   9   5   30.36    5.23
   4  -9   5   24.91    5.54
   4  -9   5   19.07    4.77
   4   9   6    2.91    3.88
  -4  10   6   21.70    5.47
   4 -10  -5   18.80    4.58
  -4  10   5   17.24    4.72
   4 -10  -4    0.85    2.80
  -4 -10   4    0.96    3.26
  -4  10   4    2.91    3.09
   4 -10  -3   -0.26    2.72
  -4  10   3   -1.16    2.30
   4 -10  -2    2.74    2.82
  -4 -10   2    3.43    2.83
  -4  10   2    2.65    2.03
   4 -10  -1  166.92    6.96
  -4 -10   1  177.24   10.64
   4 -10  -1  152.74   10.69
   4 -10   0   22.39    4.84
  -4 -10   0   13.06    3.18
   4 -10   1    0.40    2.76
   4  10   1    0.44    1.81
  -4 -10  -1    4.92    2.74
   4 -10   2    2.28    2.87
   4  10   2   -1.18    2.13
  -4 -10  -2    6.51    2.78
   4  10   3  193.06   10.22
   4 -10   3  186.05   11.97
   4 -10   3  189.48   12.47
   4  10   4   72.09    7.07
   4 -10   4   89.03    8.96
   4 -10   4   68.20    8.10
   4  10   5   14.73    4.83
   4 -10   5    8.38    4.51
   4 -11  -5    5.07    4.04
   4 -11  -4    1.11    3.41
   4 -11  -3   34.23    5.97
  -4 -11   2   34.14    5.46
   4 -11  -2   50.03    7.11
   4 -11  -1    1.58    3.05
  -4 -11   1    3.35    3.08
   4 -11   0    7.19    3.97
  -4 -11   0    1.86    2.68
  -4 -11  -1   64.42    6.61
   4 -11   1   67.63    7.95
   4 -11   2   37.97    6.44
   4 -11   3    3.85    3.49
  -4 -12   0   43.94    6.34
  -5   0   8   10.09    4.38
  -5   0   7    1.43    2.97
  -5   0   6  410.26   15.91
  -5   0   5   -0.96    2.41
  -5   0   4    1.97    2.18
  -5   0   4    5.58    1.34
   5   0  -4    4.10    2.55
  -5   0   3   -1.41    2.16
  -5   0   3   -0.85    0.68
   5   0  -3    0.02    1.83
  -5   0   2 3907.44   35.33
   5   0  -2 3892.95   36.29
   5   0  -1   -3.55    1.94
   5   0  -1    5.13    2.23
   5   0   0  745.77   14.50
  -5   0   0  736.32   14.09
  -5   0  -1    3.56    1.85
   5   0   1   -0.46    1.70
  -5   0  -2   81.80    5.32
   5   0   2   77.56    5.53
  -5   0  -3    1.25    1.98
   5   0   3   -4.39    2.98
  -5   0  -4  470.14   14.75
   5   0   4  497.45   15.31
   5   0   4  512.86    9.49
   5   0   5   -2.02    1.08
  -5   0  -5   -0.85    0.83
   5   0   6   92.04    8.08
   5   0   7   -0.43    3.12
   5   0   8   67.82    8.22
  -5  -1   8   23.82    5.45
  -5   1   8   31.65    5.91
  -5  -1   8   15.19    3.72
  -5  -1   7  102.10    8.74
  -5  -1   7  105.23    6.95
  -5   1   7   93.60    8.46
  -5  -1   6   48.37    5.62
  -5   1   6   59.29    6.51
  -5  -1   6   49.64    4.38
  -5  -1   5   25.20    3.00
  -5  -1   5   25.07    4.01
  -5   1   5   17.39    4.02
  -5  -1   4  245.45   10.25
  -5   1   4  242.35   10.37
   5   1  -4  262.65   10.58
   5  -1  -4  238.91   10.55
  -5  -1   4  243.99    6.64
  -5  -1   3   52.62    4.72
  -5   1   3   54.45    4.84
   5   1  -3   54.74    5.08
   5  -1  -3   62.66    5.07
  -5  -1   3   60.85    2.68
  -5   1   2   29.67    3.60
   5   1  -2   35.64    3.81
   5  -1  -2   30.70    3.51
   5   1  -2   27.44    3.46
   5   1  -1 2868.69   29.97
   5  -1  -1 2956.32   30.34
   5   1  -1 2917.31   28.99
   5  -1  -1 2887.78   29.33
   5   1  -1 2923.62   13.67
  -5  -1   0   -1.87    1.55
   5   1   0    1.43    1.75
   5  -1   0   -0.30    1.51
   5  -1   0   -0.27    0.74
   5  -1   0    0.99    1.61
   5  -1   1   13.62    2.60
  -5  -1  -1   12.34    2.41
  -5   1  -1   12.74    2.29
   5   1   1   11.39    2.58
  -5  -1  -2  290.81   10.08
  -5   1  -2  302.79    9.75
   5   1   2  286.59   10.35
   5  -1   2  293.68   10.03
  -5  -1  -3  136.63    7.50
  -5   1  -3  131.16    6.98
   5   1   3  128.89    7.59
   5  -1   3  132.03    7.63
  -5  -1  -4  178.20    9.42
  -5   1  -4  218.50   10.15
  -5   1  -4  208.07    6.54
   5   1   4  198.20   10.01
   5  -1   4  189.28    9.45
   5  -1   4  203.74    6.83
   5   1   4  198.88    5.26
   5  -1   5   -0.12    1.12
  -5   1  -5   -0.90    1.11
   5   1   5    4.91    2.91
   5  -1   5    1.92    2.29
   5   1   6    4.79    2.97
   5  -1   6    0.91    2.67
   5   1   7   87.00    8.67
   5  -1   7   75.92    8.04
   5  -1   8   34.01    6.39
   5   1   8   17.57    4.77
  -5  -2   8    8.39    3.25
  -5  -2   8    6.91    4.05
  -5  -2   8    3.37    2.79
  -5   2   8    1.13    3.43
  -5  -2   7   33.78    5.21
  -5   2   7   32.53    5.75
  -5  -2   7   23.36    3.67
  -5  -2   6  126.17    8.64
  -5   2   6  153.62    9.93
  -5  -2   6  143.84    7.32
  -5  -2   5  134.12    8.07
  -5   2   5  149.57    9.04
  -5  -2   5  138.23    6.36
   5  -2  -4    4.77    2.53
  -5  -2   4    4.34    2.44
  -5   2   4    4.70    2.62
  -5  -2   4    0.71    1.35
   5   2  -4   -2.21    2.22
  -5  -2   3  589.73   14.11
   5  -2  -3  547.58   14.98
   5   2  -3  561.09   14.27
  -5  -2   3  551.52    9.25
  -5   2   2  434.51   12.06
   5   2  -2  406.39   12.05
   5  -2  -2  423.56   12.27
   5   2  -2  399.39   11.30
  -5   2   2  416.34    4.50
   5   2  -1  644.66   14.60
   5  -2  -1  613.74   14.02
   5   2  -1  644.64   13.76
   5  -2  -1  654.33   14.12
   5   2  -1  643.08    8.94
   5  -2   0    6.38    1.98
   5   2   0    6.11    2.10
   5  -2   0    6.98    2.15
  -5  -2   0    5.73    2.03
   5  -2   0    8.43    1.23
   5   2   1  331.79   10.49
   5  -2   1  313.48    9.73
  -5  -2  -1  322.57   10.06
  -5   2  -1  321.46    9.45
   5  -2   1  311.66    7.88
  -5   2  -2    0.85    1.65
   5   2   2    2.60    2.16
  -5  -2  -2    1.81    1.77
   5  -2   2   -1.06    1.86
  -5  -2  -3  787.46   18.36
  -5   2  -3  826.87   17.17
   5   2   3  827.75   18.82
   5  -2   3  811.75   17.65
   5  -2   3  827.51   15.30
  -5   2  -4   69.06    5.75
  -5   2  -4   66.15    4.15
   5   2   4   68.65    6.30
   5  -2   4   67.47    5.88
   5  -2   4   71.79    4.70
   5  -2   5    9.38    1.97
  -5   2  -5   11.71    2.03
   5   2   5    8.39    3.33
   5  -2   5   12.11    3.60
   5   2   6   14.14    4.46
   5  -2   6    6.66    3.23
   5  -2   7   89.15    8.28
   5   2   7   94.18    8.94
   5  -2   8    3.65    3.59
  -5  -3   9   12.15    4.13
  -5  -3   8   58.33    7.01
  -5   3   8   58.55    7.79
  -5  -3   8   50.37    6.24
  -5  -3   8   52.07    5.99
  -5  -3   7    5.29    2.85
  -5  -3   7    8.66    3.54
  -5  -3   7    5.73    2.90
  -5   3   7   15.34    4.49
  -5  -3   6   98.80    7.61
  -5  -3   6   92.22    6.18
  -5   3   5   30.71    4.71
   5   3  -5   25.61    4.11
  -5  -3   5   23.81    3.05
  -5  -3   5   30.41    3.94
  -5  -3   4  252.53   10.11
  -5   3   4  237.31   10.56
   5   3  -4  221.08    9.50
   5  -3  -4  222.68   10.52
  -5  -3   4  217.55    7.42
  -5   3   3  298.33   11.15
   5  -3  -3  302.78   11.28
  -5   3   3  291.18    6.65
  -5  -3   3  295.81    7.93
   5   3  -3  299.98   10.44
  -5   3   2  384.44   11.62
   5   3  -2  370.35   11.19
   5  -3  -2  352.86   11.41
   5   3  -2  357.84   10.71
  -5   3   2  356.59    6.47
   5   3  -2  375.01    8.37
   5   3  -1  128.53    6.47
   5   3  -1  135.15    6.55
   5  -3  -1  113.21    6.22
   5  -3  -1  123.06    6.46
   5   3  -1  126.94    4.89
   5   3   0 1673.79   22.58
   5  -3   0 1642.54   22.67
   5  -3   0 1734.17   22.32
  -5  -3   0 1682.61   21.85
   5  -3   0 1685.49   16.65
   5  -3   1  108.45    5.79
  -5  -3  -1  114.47    6.19
   5  -3   1  107.73    5.14
   5   3   1  109.06    6.26
   5   3   2    6.36    2.56
  -5  -3  -2    5.78    2.27
   5  -3   2    4.63    2.09
   5  -3   2    3.62    1.93
  -5   3  -2    7.25    2.18
   5  -3   3    7.60    2.49
   5  -3   3    2.37    2.10
  -5   3  -3    1.38    2.03
  -5  -3  -3    2.39    2.34
   5   3   3    7.01    3.21
  -5   3  -4  621.41   15.58
  -5   3  -4  617.68   13.55
  -5  -3  -4  593.79    7.39
   5   3   4  563.23   17.40
   5  -3   4  615.21   16.13
   5   3   4  578.02    7.90
   5  -3   4  587.18   13.99
  -5   3  -5  266.55    8.91
   5   3   5  272.70   13.16
   5  -3   5  260.19   11.49
   5  -3   5  246.95    8.96
   5   3   6    4.90    3.28
   5  -3   6    1.55    2.98
   5  -3   6    2.09    1.67
   5  -3   7    9.78    3.74
   5   3   7    5.40    3.56
   5  -3   8   57.59    7.41
  -5  -4   9    3.02    3.87
  -5  -4   8   18.15    4.47
  -5  -4   8   18.53    4.85
  -5  -4   8   12.90    3.89
  -5  -4   7   36.07    5.25
  -5  -4   7   36.67    5.35
  -5  -4   7   35.59    4.85
  -5   4   7   30.43    5.23
  -5  -4   6   94.81    7.23
  -5   4   6   87.19    7.96
  -5  -4   6   95.49    7.64
  -5  -4   6   94.78    6.68
  -5  -4   5   40.81    4.73
  -5   4   5   51.61    5.85
  -5  -4   5   60.08    6.01
   5   4  -5   49.12    5.08
  -5  -4   5   63.04    4.99
  -5  -4   4   45.14    4.47
  -5   4   4   50.09    5.26
   5   4  -4   48.23    4.61
  -5  -4   4   42.13    3.77
  -5   4   3  111.71    7.15
   5   4  -3   97.32    6.12
   5  -4  -3  104.43    7.00
   5   4  -3  103.72    6.33
  -5   4   3  102.17    4.59
  -5   4   2  615.85   14.97
   5   4  -2  610.61   14.20
   5   4  -2  608.68   13.79
   5  -4  -2  606.46   15.05
  -5   4   2  604.05   10.27
   5   4  -2  645.62   12.59
   5   4  -1   79.41    5.23
   5   4  -1   72.96    4.97
   5  -4  -1   84.68    5.48
   5  -4  -1   80.52    5.39
   5   4  -1   92.34    4.87
  -5   4   1   87.32    4.14
   5   4   0  224.48    8.62
   5  -4   0  231.26    8.58
   5  -4   0  229.58    8.44
  -5  -4   0  240.38    8.51
   5  -4   0  223.10    7.03
   5  -4   1    6.06    2.30
   5   4   1    2.88    2.04
   5  -4   1    0.19    1.60
   5  -4   1    1.44    1.46
  -5  -4  -1    3.64    1.89
  -5  -4  -2  249.61    9.90
  -5  -4  -2  236.99    7.30
  -5   4  -2  244.70    8.40
   5  -4   2  215.50    8.63
   5   4   2  230.77    9.75
   5  -4   2  242.85    9.96
   5  -4   2  221.19    8.47
  -5   4  -3   42.32    4.01
  -5   4  -3   39.83    3.97
  -5  -4  -3   36.23    2.67
   5  -4   3   37.41    4.36
   5   4   3   45.98    5.12
   5   4   3   40.38    3.07
   5  -4   3   41.30    4.32
  -5  -4  -3   31.06    4.05
   5  -4   3   41.79    4.52
  -5   4  -4   47.17    4.49
  -5   4  -4   57.20    4.68
  -5  -4  -4   50.43    2.45
   5  -4   4   49.49    5.44
   5   4   4   55.72    5.97
   5  -4   4   49.24    4.82
   5   4   4   50.93    2.65
   5  -4   4   56.05    5.01
   5  -4   5   -0.44    1.69
  -5   4  -5    4.37    2.84
  -5   4  -5    1.46    1.73
   5   4   5    8.38    3.62
   5  -4   5   -0.92    2.23
   5  -4   5    1.33    2.55
   5   4   6  111.49    9.56
   5  -4   6  106.54    8.01
   5  -4   6  100.69    8.77
   5  -4   6  120.47    7.16
   5  -4   7    0.49    3.00
   5   4   7   -6.09    4.56
   5  -4   7   -2.05    4.06
   5  -4   8    3.97    3.90
  -5  -5   8    8.61    3.99
  -5  -5   8    8.73    3.88
  -5  -5   8    5.54    3.41
  -5  -5   7    2.63    3.11
  -5  -5   7   -1.68    2.74
  -5  -5   7    6.44    3.37
  -5   5   7    1.16    3.38
  -5  -5   6   47.56    5.29
  -5   5   6   52.73    6.60
  -5  -5   6   47.03    5.80
  -5  -5   6   48.90    5.28
  -5  -5   5  445.39   13.87
  -5   5   5  426.64   15.94
  -5  -5   5  440.12   15.94
   5   5  -5  473.42   14.39
  -5  -5   5  444.57   13.56
  -5   5   4   99.98    7.35
  -5  -5   4  102.26    7.44
   5   5  -4   89.55    6.10
   5   5  -4  103.90    6.73
  -5  -5   4   92.70    6.00
   5  -5  -3    0.22    2.10
   5   5  -3    3.54    1.98
  -5  -5   3    2.95    2.49
  -5   5   3    0.02    2.27
  -5   5   3   -0.08    1.44
   5   5  -3    0.07    1.78
   5   5  -3   -0.66    2.00
  -5   5   2  296.05   10.69
   5   5  -2  275.99    9.40
   5   5  -2  306.58   10.08
   5  -5  -2  291.63   10.73
  -5  -5   2  293.76   11.25
  -5   5   2  288.50    8.25
   5   5  -2  307.80    9.86
   5   5  -1 1063.26   18.12
   5   5  -1 1043.15   18.44
   5  -5  -1 1075.42   19.24
  -5  -5   1 1038.36   19.75
   5  -5  -1 1011.28   18.19
   5   5  -1 1060.02   18.18
  -5   5   1 1078.43   16.16
   5  -5   0   17.66    2.97
  -5  -5   0   16.35    2.63
   5  -5   0   20.19    2.99
  -5  -5   0   22.67    3.15
  -5   5   0   24.80    2.87
   5   5   0   13.95    2.73
   5  -5   0   16.63    2.55
   5   5   0   23.97    3.31
   5  -5   1  425.60   11.25
   5  -5   1  425.72   11.32
  -5  -5  -1  422.73   12.08
  -5  -5  -1  406.75   11.05
   5  -5   1  408.11   11.23
   5   5   1  444.98   12.78
   5  -5   1  412.94   13.63
   5  -5   2   -5.43    2.75
  -5  -5  -2   -0.88    2.01
  -5   5  -2    0.60    1.90
  -5  -5  -2    2.93    1.51
   5  -5   2   -1.24    1.67
   5  -5   2    1.77    2.04
   5  -5   2    1.15    2.00
   5   5   2    2.29    1.79
   5   5   2    1.89    2.57
  -5  -5  -3  792.91   19.39
  -5   5  -3  809.82   17.85
  -5   5  -3  815.77   15.73
   5  -5   3  816.10   19.11
   5   5   3  839.62   20.16
   5   5   3  827.97   14.06
   5  -5   3  835.80   16.89
   5  -5   3  859.44   19.59
   5  -5   4    7.19    2.57
   5   5   4    2.43    1.15
  -5  -5  -4    4.41    1.17
  -5   5  -4    1.19    1.74
   5   5   4    3.67    2.75
   5  -5   4    3.40    2.76
   5  -5   4   -0.67    1.89
  -5   5  -4    4.43    1.99
  -5   5  -5  139.72    7.79
  -5   5  -5  113.81    6.95
   5  -5   5  124.02    8.93
   5   5   5  108.22    8.66
   5  -5   5  117.16    7.76
   5  -5   5  116.38    7.60
   5   5   6   16.78    4.79
   5  -5   6   14.94    3.61
   5  -5   6    3.06    2.88
   5  -5   6   14.55    3.09
   5  -5   7   20.74    4.55
   5   5   7   21.09    5.46
   5  -5   7   23.31    5.32
   5  -5   8    4.85    3.94
  -5  -6   7  226.55   11.26
  -5   6   7  224.69   14.04
  -5  -6   7  238.23   13.35
  -5  -6   7  217.66   11.79
  -5  -6   6    3.76    2.79
  -5  -6   6    4.60    2.62
  -5  -6   6    4.84    2.71
  -5   6   6    7.86    3.80
  -5   6   5  177.77   10.78
  -5  -6   5  151.60    9.93
   5   6  -5  148.98    8.35
   5   6  -5  161.15    8.36
  -5  -6   5  165.56    8.98
  -5  -6   4    2.05    2.20
   5   6  -4    6.08    2.31
  -5  -6   4    4.42    2.22
  -5   6   4    6.69    2.09
  -5   6   4    9.38    3.57
   5   6  -4    7.28    2.52
  -5   6   3  884.24   19.96
   5   6  -3  893.95   17.23
   5   6  -3  933.77   17.48
  -5  -6   3  910.16   21.75
   5  -6  -3  863.24   20.24
  -5   6   3  950.59   17.13
   5   6  -3  890.32   19.06
   5   6  -2    6.53    2.32
  -5  -6   2    4.42    2.39
  -5   6   2    1.89    2.10
  -5   6   2    4.52    1.70
   5   6  -2    6.06    2.21
   5   6  -2    2.36    1.97
   5  -6  -2    1.83    1.94
   5   6  -1  673.05   14.64
   5   6  -1  681.18   15.25
   5  -6  -1  638.51   14.99
  -5  -6   1  656.44   16.64
   5  -6  -1  641.74   14.87
   5   6  -1  660.71   15.76
  -5   6   1  665.31   14.15
   5  -6   0  141.49    6.74
   5  -6   0  144.75    6.97
  -5  -6   0  142.39    7.44
  -5  -6   0  133.97    6.73
   5   6   0  154.08    7.94
  -5   6   0  141.65    7.02
   5   6   0  142.75    8.11
   5   6   0  148.86    7.45
   5  -6   0  140.16    8.57
   5  -6   1  288.65    9.40
   5  -6   1  273.50    9.20
  -5  -6  -1  305.42   10.53
  -5  -6  -1  280.93    9.90
   5  -6   1  290.37   10.28
   5   6   1  289.94   10.81
   5   6   1  286.95   10.69
   5  -6   1  274.55   11.71
   5   6   2   11.11    2.51
   5  -6   2   10.00    3.06
  -5  -6  -2   15.81    3.10
   5  -6   2    9.43    2.34
  -5  -6  -2    8.65    2.08
   5  -6   2   10.10    2.42
   5  -6   2    9.80    2.57
   5   6   2   14.26    3.29
  -5  -6  -3   35.07    3.15
  -5   6  -3   30.89    3.33
   5  -6   3   29.58    4.18
   5   6   3   29.56    4.55
   5  -6   3   34.61    3.74
   5   6   3   30.65    3.27
   5  -6   3   36.97    4.91
   5  -6   4    2.79    2.51
   5   6   4    1.36    1.21
  -5  -6  -4    2.82    1.24
   5   6   4    5.29    2.73
  -5   6  -4    0.02    1.76
   5  -6   4    2.30    2.60
   5  -6   4    1.17    1.77
   5   6   5   37.14    5.76
   5  -6   5   35.84    4.44
   5  -6   5   26.85    4.74
   5  -6   5   37.27    5.06
   5  -6   6   -2.34    2.69
   5   6   6    3.07    3.64
   5  -6   6    3.02    3.37
   5  -6   6    1.58    2.50
   5  -6   7   28.80    4.84
   5  -7  -7    2.73    3.44
  -5  -7   7    4.44    3.57
  -5  -7   7   -0.80    3.23
  -5  -7   6   21.10    4.98
  -5  -7   6   29.26    4.82
  -5   7   6   32.77    5.49
   5  -7  -6   30.00    5.19
  -5  -7   5    6.99    3.45
   5   7  -5    7.96    2.72
  -5  -7   5    7.67    2.79
  -5   7   5   10.59    3.85
  -5   7   4   33.07    4.78
   5   7  -4   29.34    3.54
  -5  -7   4   37.89    5.28
   5   7  -4   30.42    3.57
  -5   7   4   28.01    3.81
   5  -7  -4   32.66    4.71
   5  -7  -3    1.08    2.24
   5   7  -3    0.45    1.74
  -5  -7   3    4.95    2.89
  -5   7   3    1.45    2.28
  -5   7   3   -2.25    2.12
   5   7  -3    4.00    1.95
   5   7  -2  492.96   12.33
  -5   7   2  475.89   13.86
   5   7  -2  485.51   12.47
  -5  -7   2  500.83   16.09
   5  -7  -2  505.18   14.57
  -5   7   2  525.13   13.76
   5   7  -2  518.66   15.57
   5  -7  -2  470.48   16.37
   5   7  -1  201.86    8.28
  -5  -7   1  195.87    9.74
   5  -7  -1  211.96    8.97
   5  -7  -1  190.59    8.28
   5   7  -1  204.52    9.61
  -5   7   1  210.83    8.83
   5   7  -1  188.60    7.89
   5  -7  -1  185.37   10.38
   5  -7   0 1449.55   21.11
   5  -7   0 1491.64   21.64
  -5  -7   0 1455.21   24.67
  -5  -7   0 1441.02   21.40
   5   7   0 1433.28   25.77
  -5   7   0 1401.06   23.58
   5   7   0 1419.40   26.01
   5   7   0 1456.18   22.81
   5  -7   0 1447.53   28.08
   5  -7   1   40.74    3.83
  -5  -7  -1   42.81    4.42
   5  -7   1   42.55    3.86
  -5  -7  -1   52.52    4.74
   5  -7   1   48.61    4.94
   5   7   1   42.77    4.61
   5   7   1   38.39    4.37
   5  -7   1   43.64    5.42
  -5  -7  -2  179.36    8.98
   5  -7   2  179.54    7.23
  -5  -7  -2  187.91    8.12
   5  -7   2  191.80    9.63
   5   7   2  182.26    9.43
   5   7   2  197.50    8.73
   5  -7   2  196.34   10.75
   5  -7   2  186.38    7.52
   5  -7   3    0.93    2.38
   5   7   3    0.78    1.63
  -5  -7  -3   -0.02    1.38
   5  -7   3   -0.78    1.65
   5   7   3   -0.54    2.41
   5  -7   3    1.94    2.42
   5  -7   3    3.35    1.91
   5  -7   4   61.69    6.59
   5   7   4   57.74    6.26
   5  -7   4   63.77    4.97
   5  -7   4   65.02    6.48
   5  -7   5    2.98    2.75
   5   7   5    5.52    3.39
   5  -7   5    2.68    2.18
   5  -7   5   -2.46    3.05
   5   7   6    6.58    4.25
   5  -7   6   -0.17    3.18
  -5  -8   7   22.78    5.17
  -5   8   6  123.18   10.14
  -5  -8   6  110.08    9.78
  -5  -8   6  105.42    8.70
   5  -8  -6  125.31    9.49
   5  -8  -5   28.29    4.98
  -5   8   5   33.24    5.34
  -5  -8   5   32.73    5.55
   5  -8  -4    9.92    3.68
   5   8  -4    5.44    2.00
  -5  -8   4   10.08    3.58
  -5   8   4   12.97    3.71
   5   8  -3   29.84    3.39
  -5   8   3   38.55    4.74
  -5  -8   3   30.56    4.86
   5  -8  -3   30.80    4.99
  -5   8   2  302.32   11.48
   5   8  -2  309.01    9.56
  -5  -8   2  296.62   13.17
   5  -8  -2  286.39   11.48
  -5   8   2  322.50   11.79
   5   8  -2  312.15    9.72
   5  -8  -2  315.87   14.14
   5   8  -1  327.79   10.33
  -5  -8   1  295.67   12.48
   5  -8  -1  315.81   10.68
   5  -8  -1  317.60   10.87
  -5   8   1  346.46   12.27
   5   8  -1  335.99   10.41
   5  -8  -1  313.19   13.86
   5  -8   0   16.76    3.96
  -5  -8   0   14.86    2.93
  -5  -8   0   15.46    3.37
   5  -8   0   16.15    2.78
   5   8   0   24.32    3.39
   5  -8   0   15.97    2.80
   5  -8   1    5.47    3.56
  -5  -8  -1    2.02    2.05
  -5  -8  -1    2.48    1.99
   5  -8   1   -2.82    2.13
   5  -8   1   -1.23    1.56
   5   8   1    1.14    2.12
   5  -8   1    1.12    1.60
  -5  -8  -2  111.87    7.26
   5  -8   2  118.28    5.81
  -5  -8  -2  126.90    7.27
   5  -8   2  140.21    8.92
   5   8   2  124.27    8.00
   5  -8   2  128.96    6.05
   5   8   2  148.14    8.20
   5  -8   2  131.20    9.49
   5  -8   3    2.68    3.00
   5   8   3    0.50    1.92
  -5  -8  -3    1.88    1.81
   5   8   3    1.26    2.46
   5  -8   3    1.92    2.77
   5  -8   3   -0.03    1.65
   5  -8   4   12.53    3.57
   5   8   4   11.28    3.83
   5  -8   4   19.91    2.95
   5  -8   4   10.19    3.27
   5  -8   5    8.29    3.80
   5   8   5   15.50    4.40
   5  -8   5   14.76    4.28
   5   8   6   47.22    7.14
   5  -8   6   52.05    6.80
   5  -9  -6   29.10    5.46
  -5   9   6   31.32    6.22
   5  -9  -5   30.94    5.38
  -5  -9   5   26.37    5.34
  -5   9   5   20.79    4.94
   5  -9  -4    7.94    3.37
  -5  -9   4   19.78    4.90
  -5   9   4   10.59    3.56
   5  -9  -3   -0.14    2.43
  -5  -9   3   -1.09    2.56
  -5   9   3   -0.22    2.17
   5  -9  -2   15.90    4.02
   5   9  -2   13.32    2.32
  -5  -9   2   19.52    3.97
  -5  -9   1  267.05   12.58
   5  -9  -1  272.36    9.98
   5  -9  -1  265.08    9.89
   5   9  -1  272.66    9.10
   5  -9  -1  279.22   13.96
   5  -9   0   37.52    3.69
  -5  -9   0   31.94    4.36
   5   9   0   29.28    3.55
   5  -9   0   35.89    5.60
  -5  -9  -1  358.50   13.50
  -5  -9  -1  334.94   11.58
   5   9   1  357.22   12.32
   5  -9   1  350.36   16.08
   5  -9   1  341.12    9.26
   5  -9   2   13.96    3.98
  -5  -9  -2   11.72    2.92
   5   9   2   10.94    3.11
   5  -9   2   12.81    3.57
   5  -9   2   10.65    2.00
  -5  -9  -3   43.95    4.57
   5  -9   3   52.17    6.43
   5   9   3   45.99    5.78
   5  -9   3   41.22    6.05
   5  -9   4   41.94    6.13
   5   9   4   43.37    5.88
   5  -9   4   43.78    6.31
   5  -9   5   24.94    5.52
   5   9   5   31.48    6.05
   5  -9   5   34.20    6.14
   5 -10  -5    5.42    4.04
  -5  10   5    0.11    3.44
   5 -10  -4    4.00    3.62
  -5  10   4   -1.02    2.69
   5 -10  -3    3.67    3.45
  -5 -10   3    4.79    3.13
  -5  10   3    9.18    3.11
   5 -10  -2   19.72    4.62
   5 -10  -2   16.05    3.32
  -5 -10   2   15.32    3.98
  -5 -10   1  118.73    9.04
   5 -10  -1  132.44    6.94
   5 -10  -1  113.40    9.61
  -5 -10   0   88.74    7.53
   5 -10   0   91.87    8.91
  -5 -10  -1   26.54    4.37
   5  10   1   36.30    4.34
   5 -10   1   38.27    6.05
   5 -10   2    5.95    3.63
  -5 -10  -2    8.54    2.97
   5  10   2    9.89    3.04
   5 -10   3   17.26    5.10
   5  10   3   11.05    3.63
   5 -10   3   18.41    4.65
   5 -10   4   31.25    6.11
   5  10   4   27.08    5.28
   5 -10   4   31.60    6.28
   5  10   5    5.60    4.10
   5 -11  -4   17.37    5.16
   5 -11  -3   -0.89    3.36
   5 -11  -2   21.18    5.23
  -5 -11   2   14.22    4.27
   5 -11  -1    5.86    3.93
  -5 -11   1    6.69    3.96
  -5 -11   0  136.55    9.79
   5 -11   0  144.97   11.75
   5 -11   1   -2.02    3.34
  -5 -11  -1    1.82    3.02
  -5 -11  -2    9.34    3.43
  -5 -12   0    2.14    3.67
  -5 -12  -1    1.00    3.18
  -6   0   8   13.74    4.75
  -6   0   7    1.77    2.57
  -6   0   7    2.12    2.17
  -6   0   6  137.39    9.52
  -6   0   6  144.80    6.38
  -6   0   5   -1.45    2.86
  -6   0   5   -1.61    1.16
  -6   0   4  399.34   13.71
  -6   0   4  375.73    6.03
  -6   0   3   -0.38    2.32
   6   0  -3    1.25    2.36
   6   0  -2  360.69   12.35
   6   0  -2  365.41   12.16
   6   0  -1   -1.01    2.14
   6   0  -1   -1.99    1.99
   6   0   0 1072.67   20.04
   6   0   0 1096.53   19.56
  -6   0  -1    2.38    1.79
   6   0   1    2.45    2.47
  -6   0  -2  293.92   10.80
   6   0   2  282.00   10.83
   6   0   3   -4.12    2.70
  -6   0  -3   -0.88    2.21
   6   0   4   16.27    3.74
   6   0   4   18.56    2.48
   6   0   5    0.62    0.99
  -6   0  -5    1.06    1.00
   6   0   5   -1.58    3.17
   6   0   6  129.55    9.75
   6   0   7   -0.34    3.31
  -6  -1   8    9.45    4.06
  -6   1   8    2.49    3.36
  -6  -1   7   65.77    7.38
  -6  -1   7   69.43    5.40
  -6  -1   6  138.66    9.52
  -6   1   6  158.66   10.33
  -6  -1   6  144.64    6.58
  -6  -1   5  875.49   21.40
  -6   1   5  859.83   22.03
  -6  -1   5  832.95   13.09
  -6  -1   4  521.85   15.75
  -6   1   4  502.05   15.66
  -6  -1   4  505.15    8.12
  -6   1   4  497.70    6.67
  -6  -1   3    5.19    2.75
  -6   1   3    7.77    2.67
   6   1  -3    4.72    2.39
   6  -1  -3    6.55    2.69
   6   1  -2  842.78   18.78
   6  -1  -2  816.83   18.31
   6   1  -2  797.13   17.61
   6  -1  -2  850.36   18.38
   6   1  -1  166.97    8.17
   6  -1  -1  158.58    8.23
   6   1  -1  168.28    8.05
   6  -1  -1  159.87    7.90
   6   1  -1  177.09    3.31
   6  -1   0  277.07   10.20
   6   1   0  270.17   10.00
   6  -1   0  265.83    9.92
  -6  -1   0  289.94    9.86
   6  -1   0  273.13    5.47
   6   1   1  650.69   15.74
   6  -1   1  669.85   15.66
  -6  -1  -1  676.46   15.54
  -6   1  -1  680.24   15.24
  -6  -1  -2   65.38    5.38
  -6   1  -2   59.87    5.08
   6   1   2   60.19    5.53
   6  -1   2   55.49    5.38
  -6  -1  -3  281.30   11.38
  -6   1  -3  292.43   11.25
   6   1   3  306.87   12.51
   6  -1   3  293.02   11.73
   6   1   4  467.44   16.13
   6  -1   4  475.26   15.61
   6  -1   4  477.86   11.57
  -6  -1  -5   40.72    2.12
  -6   1  -5   41.38    3.13
   6   1   5   51.71    6.09
   6  -1   5   46.87    5.61
   6   1   5   43.02    2.43
   6  -1   5   57.35    3.97
   6   1   6   12.37    4.19
   6  -1   6   13.27    4.27
   6   1   7    0.57    3.58
   6  -1   7    9.67    4.14
  -6  -2   9    3.03    3.63
  -6  -2   8   -0.81    3.02
  -6  -2   8    7.38    4.35
  -6  -2   7   57.13    6.91
  -6   2   7   58.76    7.60
  -6  -2   7   46.45    4.62
  -6  -2   6    8.40    3.38
  -6   2   6   14.37    4.21
  -6  -2   6    6.86    2.03
  -6  -2   5  139.22    8.72
  -6   2   5  145.24    9.38
  -6  -2   5  124.73    5.57
  -6  -2   4  255.58   10.85
  -6   2   4  228.65   10.94
   6   2  -4  234.51   10.87
  -6  -2   4  226.88    6.40
  -6   2   3  379.79   13.18
   6   2  -3  389.08   13.06
   6  -2  -3  381.91   13.44
   6   2  -3  383.79   12.99
   6   2  -2    6.67    2.70
   6  -2  -2   10.44    2.95
   6   2  -2    7.06    2.59
   6   2  -1    3.09    1.75
   6  -2  -1    0.22    1.91
   6   2  -1    1.16    0.89
   6   2  -1    4.54    2.20
   6  -2  -1    0.52    2.23
   6   2   0  107.75    6.71
   6  -2   0  104.38    6.61
   6  -2   0  113.93    6.73
  -6  -2   0  110.77    6.34
   6  -2   0  112.79    3.95
   6   2   1  208.25    9.22
   6  -2   1  203.69    8.90
  -6  -2  -1  201.46    8.77
  -6   2  -1  210.03    8.52
   6  -2   1  208.56    6.76
   6   2   2   21.81    3.85
  -6   2  -2   19.32    3.11
  -6  -2  -2   20.01    3.26
   6  -2   2   23.75    3.62
  -6  -2  -3  161.07    9.00
  -6   2  -3  190.89    8.96
   6   2   3  189.42    9.84
   6  -2   3  183.11    9.10
   6  -2   4    0.51    1.57
  -6   2  -4   -1.83    1.58
   6   2   4    1.42    2.59
   6  -2   4    0.61    2.47
  -6   2  -5  211.14    7.53
   6   2   5  196.95   11.47
   6  -2   5  201.68   10.94
   6  -2   5  210.21    8.06
   6  -2   6   10.32    2.14
   6   2   6   13.13    4.29
   6  -2   6   14.52    3.97
   6   2   7   -2.39    3.99
   6  -2   7   -4.40    3.67
   6  -2   8   -4.61    4.26
  -6  -3   8   15.11    4.37
  -6  -3   8   27.40    5.60
  -6  -3   7   27.77    4.72
  -6  -3   7   24.87    3.83
  -6  -3   7   30.46    5.31
  -6   3   7   31.56    5.69
  -6  -3   6  358.69   14.61
  -6   3   6  358.75   15.91
  -6  -3   6  347.90   11.11
  -6  -3   5  124.78    8.00
  -6   3   5  137.86    9.52
  -6  -3   5  122.49    6.07
  -6   3   4   11.60    1.61
  -6  -3   4   10.24    3.06
  -6   3   4   11.47    3.39
  -6  -3   4    6.38    1.87
   6   3  -4   10.02    2.89
  -6   3   3    0.73    2.07
   6   3  -3    5.55    2.55
  -6   3   3    3.95    0.95
   6   3  -3    8.20    2.90
   6  -3  -3   -0.59    2.28
  -6   3   2  702.86   17.01
   6   3  -2  729.46   17.00
   6  -3  -2  707.78   17.42
   6   3  -2  685.61   16.41
   6   3  -2  708.30   11.29
   6   3  -1 1082.10   20.38
   6   3  -1 1038.78   19.47
   6  -3  -1 1075.87   20.92
   6  -3  -1 1072.29   20.23
   6   3  -1 1091.69   14.29
   6   3   0   37.78    4.17
   6  -3   0   39.79    4.21
   6  -3   0   44.59    4.34
  -6  -3   0   47.54    4.44
   6  -3   0   37.07    2.72
   6  -3   1  202.77    8.75
   6  -3   1  193.96    8.91
  -6  -3  -1  225.79    9.35
   6  -3   1  209.43    7.17
   6   3   1  195.89    9.16
  -6  -3  -2  895.81   19.51
  -6   3  -2  911.30   18.04
   6  -3   2  886.50   16.64
   6   3   2  870.36   19.84
   6  -3   2  888.36   18.69
  -6   3  -3  280.09   10.56
   6  -3   3  291.60   11.02
   6   3   3  267.75   11.92
   6  -3   3  272.13   11.08
   6  -3   3  271.07   10.56
  -6   3  -4  219.96   10.02
  -6   3  -4  234.24    8.71
  -6  -3  -4  229.80    5.79
   6   3   4  229.77   11.85
   6  -3   4  225.25   10.66
   6  -3   4  219.71    9.23
  -6   3  -5   23.16    3.16
   6   3   5   24.31    4.97
   6  -3   5   35.85    5.22
   6  -3   5   22.62    3.36
   6   3   6   36.97    5.71
   6  -3   6   43.37    5.72
   6  -3   6   45.43    4.20
   6   3   7   48.13    7.22
   6  -3   7   66.22    7.49
   6  -3   8   18.77    5.59
  -6  -4   8   51.24    6.89
  -6  -4   8   53.04    6.95
  -6  -4   7   24.36    5.08
  -6  -4   7   15.81    4.29
  -6  -4   7   10.32    3.11
  -6   4   7   18.10    4.98
  -6  -4   6   53.63    5.81
  -6   4   6   43.94    6.10
  -6  -4   6   48.72    6.12
  -6  -4   6   40.93    4.42
  -6  -4   5    4.20    2.61
  -6   4   5    1.52    2.39
  -6  -4   5    1.85    1.57
   6   4  -4    8.54    3.00
  -6   4   4    9.13    3.11
  -6   4   4    8.74    1.74
   6   4  -4    9.00    2.75
  -6   4   3  145.37    8.65
   6   4  -3  128.22    7.69
   6   4  -3  143.04    8.00
  -6   4   3  138.02    4.76
  -6   4   2   80.15    6.19
   6   4  -2   74.82    5.85
   6   4  -2   62.68    5.31
   6  -4  -2   81.10    6.26
   6   4  -2   82.97    4.71
  -6   4   2   80.70    3.60
   6   4  -1  318.05   11.01
   6   4  -1  309.61   11.29
   6  -4  -1  342.16   11.73
   6  -4  -1  319.47   11.33
   6   4  -1  333.53    9.12
   6  -4   0   63.53    5.26
   6  -4   0   55.75    4.90
  -6  -4   0   61.41    4.94
   6  -4   0   61.12    3.89
   6  -4   1    2.49    2.03
  -6  -4  -1    2.75    2.04
   6   4   1    4.74    2.39
   6  -4   1    1.64    1.87
   6  -4   1    6.71    2.26
  -6  -4  -2  240.31   10.43
  -6   4  -2  261.74    9.51
   6  -4   2  250.07    9.47
   6   4   2  234.93   10.78
   6  -4   2  268.15   11.14
   6  -4   2  232.61    9.58
   6  -4   3   -0.18    2.23
   6  -4   3    1.60    2.59
  -6  -4  -3   -0.80    1.26
  -6   4  -3   -0.55    2.12
   6  -4   3    0.62    1.99
   6   4   3    2.31    2.98
  -6   4  -4   31.23    3.90
  -6   4  -4   33.58    3.92
  -6  -4  -4   30.83    2.31
   6  -4   4   31.04    4.66
   6   4   4   31.45    5.08
   6  -4   4   34.27    4.50
   6   4   4   33.06    2.60
   6  -4   4   30.02    4.07
   6  -4   5   19.63    3.45
  -6   4  -5   16.46    2.97
   6   4   5   19.47    4.68
   6  -4   5   12.10    3.33
   6  -4   5   16.75    3.83
   6  -4   6   16.11    3.06
   6   4   6   15.06    4.33
   6  -4   6   30.14    4.74
   6  -4   6   27.51    5.19
   6   4   7   -2.23    4.04
   6  -4   7    2.21    3.35
   6  -4   7   10.95    4.77
   6  -4   8    9.74    4.77
  -6  -5   8    9.17    4.31
  -6  -5   7  173.88   10.59
  -6   5   7  170.96   12.36
  -6  -5   7  167.01   11.42
  -6  -5   7  142.31    8.88
  -6  -5   6   33.81    4.95
  -6  -5   6   33.84    5.23
  -6  -5   6   35.91    4.38
  -6   5   6   31.43    5.38
  -6   5   5   73.98    7.41
  -6  -5   5   77.66    7.29
   6   5  -5   64.62    6.35
  -6  -5   5   73.64    5.71
  -6   5   4  305.56   13.07
   6   5  -4  281.24   11.36
   6   5  -4  277.64   11.53
  -6  -5   4  273.88   12.74
  -6   5   4  283.15    8.48
  -6   5   3  490.19   15.65
   6   5  -3  468.83   14.00
   6   5  -3  472.67   14.22
  -6   5   3  467.33   10.19
   6   5  -3  459.80   12.61
  -6   5   2  127.03    7.73
   6   5  -2  134.06    7.36
   6   5  -2  126.29    7.48
   6  -5  -2  136.30    8.07
   6   5  -2  133.26    6.73
  -6   5   2  118.02    5.20
   6   5  -1  369.16   11.96
   6   5  -1  337.80   12.05
   6  -5  -1  358.73   12.24
   6  -5  -1  339.52   11.69
   6   5  -1  348.72   10.57
  -6   5   1  366.99    9.38
   6  -5   0   51.73    4.85
   6  -5   0   49.17    4.75
  -6  -5   0   52.33    4.77
   6  -5   0   55.19    4.15
   6   5   0   51.37    4.53
   6   5   0   52.53    4.94
   6  -5   1  164.09    8.02
   6  -5   1  167.68    8.38
  -6  -5  -1  164.95    8.33
  -6  -5  -1  161.05    7.59
   6  -5   1  168.23    7.48
   6   5   1  178.52    9.04
   6  -5   1  163.47    9.30
   6   5   2    1.01    2.10
   6  -5   2    1.73    2.18
  -6  -5  -2    1.87    1.37
   6  -5   2    1.44    1.88
  -6  -5  -2    4.44    2.35
   6  -5   2    4.57    2.26
   6  -5   2    0.02    2.08
  -6  -5  -3  613.57   12.25
  -6   5  -3  621.50   15.03
   6  -5   3  633.07   17.10
   6   5   3  605.47   18.08
   6   5   3  628.12   13.45
   6  -5   3  604.18   16.04
   6  -5   3  631.48   17.78
  -6  -5  -4   27.97    2.47
  -6   5  -4   34.04    4.09
   6  -5   4   26.99    4.38
   6   5   4   35.98    5.42
   6  -5   4   33.25    4.52
   6   5   4   24.88    2.50
   6  -5   4   33.39    4.63
   6  -5   5    5.69    2.64
   6   5   5    8.76    3.42
   6  -5   5   11.32    3.47
   6  -5   5    0.27    2.53
   6  -5   6   -1.60    2.23
   6   5   6    3.36    3.31
   6  -5   6    5.52    3.27
   6  -5   6   -1.74    2.89
   6  -5   7   36.45    5.80
  -6  -6   7   62.60    7.42
   6   6  -6    0.39    2.83
  -6  -6   6    6.13    3.42
  -6   6   6   11.18    4.45
  -6  -6   6    4.82    2.73
  -6   6   5  168.13   10.74
  -6  -6   5  159.72   10.59
   6   6  -5  158.49    9.27
  -6  -6   5  158.22    8.70
   6   6  -4   12.90    3.25
  -6  -6   4   13.52    3.98
  -6   6   4    7.45    3.29
  -6   6   4    6.84    2.10
   6   6  -4    8.55    2.92
  -6   6   3  347.01   13.29
   6   6  -3  328.02   11.59
   6   6  -3  349.05   12.14
  -6  -6   3  354.46   14.07
  -6   6   3  363.85   10.16
   6   6  -3  345.50   11.97
   6   6  -2    6.42    2.44
  -6  -6   2    6.90    2.48
  -6   6   2    8.88    2.63
   6   6  -2   14.07    3.04
   6   6  -2    9.49    2.64
  -6   6   2    8.72    2.12
   6  -6  -2    9.65    3.04
   6   6  -1  240.00    9.83
   6   6  -1  246.02   10.34
   6  -6  -1  252.02   10.39
  -6  -6   1  253.52   10.90
   6  -6  -1  245.91   10.29
   6   6  -1  248.65    9.88
  -6   6   1  248.17    8.70
   6  -6   0   19.85    3.98
   6  -6   0   27.55    3.81
   6   6   0   22.06    3.49
  -6  -6   0   18.35    3.18
  -6  -6   0   19.86    3.20
   6   6   0   23.95    3.71
   6  -6   0   19.48    3.36
   6  -6   1  286.43   10.33
   6  -6   1  292.51   10.60
  -6  -6  -1  283.73   11.00
  -6  -6  -1  288.84   10.49
   6  -6   1  300.35   10.61
   6   6   1  307.53   12.11
   6  -6   1  307.22   13.33
   6  -6   2   47.25    4.68
  -6  -6  -2   55.79    4.56
   6  -6   2   50.61    5.09
   6   6   2   43.74    5.09
   6   6   2   55.46    4.86
   6  -6   2   55.87    6.40
   6  -6   2   50.20    4.65
   6   6   3    7.18    2.10
   6  -6   3    6.97    3.10
   6  -6   3   12.60    2.80
  -6  -6  -3    5.81    1.64
   6  -6   3    7.83    2.60
   6  -6   3   10.53    2.80
   6   6   3    2.53    2.67
   6  -6   4   -2.60    2.55
  -6  -6  -4    3.36    1.36
  -6   6  -4    1.15    2.20
   6   6   4   -2.82    2.57
   6  -6   4   -0.12    2.58
   6  -6   4    1.09    2.28
   6  -6   5    5.66    2.63
   6   6   5    7.89    3.80
   6  -6   5   14.29    3.50
   6  -6   5   14.93    4.09
   6  -6   6    3.94    2.87
   6   6   6   -3.61    3.96
   6  -6   6    3.43    3.06
   6  -6   6    2.85    3.87
  -6   7   6  304.45   15.82
  -6  -7   6  300.85   15.75
  -6  -7   6  331.06   14.03
   6   7  -5   11.49    3.47
  -6  -7   5    8.54    3.68
  -6   7   5   10.22    3.74
  -6  -7   4    4.99    2.65
  -6   7   4    5.93    3.22
   6   7  -4   10.07    3.06
   6   7  -3    3.45    2.37
  -6  -7   3   -0.16    2.62
  -6   7   3   -5.09    2.95
  -6   7   3   -0.04    1.75
   6   7  -3    3.19    2.31
   6   7  -2  121.22    7.03
   6   7  -2  121.79    7.10
  -6  -7   2  110.81    8.18
   6  -7  -2  106.55    7.58
   6  -7  -2  109.64    7.59
   6   7  -2  105.28    7.23
  -6   7   2  120.95    6.67
   6  -7  -2  106.68    8.41
   6  -7  -1    5.35    3.20
  -6  -7   1    3.22    2.39
   6   7  -1    5.01    2.30
   6   7  -1    2.55    2.00
   6   7  -1    7.87    2.87
  -6   7   1    6.82    2.44
   6  -7  -1    5.31    2.44
   6  -7  -1    6.75    2.64
   6  -7   0    9.98    3.50
   6   7   0    5.18    2.55
  -6  -7   0   13.44    3.23
  -6  -7   0   11.92    2.87
   6  -7   0   10.28    2.50
   6  -7   0   13.96    2.86
   6  -7   1   40.16    4.20
   6  -7   1   37.20    4.11
  -6  -7  -1   28.77    4.03
  -6  -7  -1   38.58    4.26
   6  -7   1   38.86    4.55
   6   7   1   35.58    4.51
   6  -7   1   37.18    5.30
   6  -7   2  633.74   15.34
  -6  -7  -2  673.14   15.91
   6  -7   2  673.00   18.12
   6   7   2  644.01   18.45
   6   7   2  697.18   17.10
   6  -7   2  630.65   19.89
   6  -7   2  660.19   15.82
   6   7   3   16.08    2.91
   6  -7   3   16.99    3.80
   6  -7   3   19.01    3.41
   6  -7   3   21.83    3.45
  -6  -7  -3   20.58    2.87
   6  -7   3   16.52    3.64
   6   7   3   19.27    4.16
   6  -7   4   30.01    4.86
   6   7   4   32.75    5.45
   6  -7   4   30.40    4.90
   6  -7   4   28.44    3.91
   6  -7   5    6.17    3.62
   6   7   5    7.35    4.07
   6  -7   5    0.37    2.29
   6  -7   5    4.69    3.50
   6  -7   6   -1.71    3.18
   6   7   6    1.68    3.80
   6  -7   6    8.89    4.47
   6  -8  -6    1.80    3.40
  -6   8   6   -2.62    3.83
   6  -8  -5    6.68    3.48
  -6  -8   5    7.75    3.75
  -6   8   5    5.33    3.48
  -6   8   4  156.78   10.03
  -6  -8   4  156.39   10.88
   6  -8  -4  142.30   10.21
   6   8  -3   49.58    4.80
  -6   8   3   51.23    5.77
  -6  -8   3   63.47    6.93
   6  -8  -3   43.43    6.04
  -6  -8   2   39.87    5.24
   6  -8  -2   45.01    5.17
  -6   8   2   40.51    4.46
   6   8  -2   42.24    4.28
   6  -8  -2   46.43    6.42
   6  -8  -1   -2.28    3.30
   6   8  -1   -3.19    2.36
   6  -8  -1    0.09    2.04
  -6  -8   1    3.42    2.48
   6   8  -1   -0.19    1.94
  -6   8   1    1.51    2.19
   6  -8  -1    1.98    2.44
   6  -8   0   83.47    5.79
  -6  -8   0   92.79    7.18
   6  -8   0   84.17    6.06
   6   8   0   88.56    6.44
   6  -8   0   73.80    7.54
   6  -8   1  102.70    6.29
   6  -8   1   93.25    5.98
  -6  -8  -1  100.67    7.11
  -6  -8  -1   92.55    6.72
   6  -8   1  104.24    7.47
   6   8   1   83.85    6.67
   6  -8   1   91.90    8.32
  -6  -8  -2   81.44    6.11
   6  -8   2   89.26    7.29
   6   8   2   80.01    6.80
   6  -8   2   84.51    5.75
   6  -8   2   86.34    8.23
   6  -8   3   -3.00    3.26
  -6  -8  -3    1.55    1.98
   6   8   3   -2.35    3.05
   6  -8   3    0.65    2.46
   6  -8   3   -0.43    1.91
   6  -8   4    8.34    3.62
   6   8   4   12.89    4.35
   6  -8   4    8.43    3.60
   6  -8   5    0.98    3.03
   6   8   5    1.36    3.54
   6  -8   5    1.53    3.33
   6  -8   6    2.61    3.67
   6  -9  -6    3.40    4.21
  -6   9   5   84.67    8.43
   6  -9  -5  101.81    9.29
   6  -9  -4   31.17    5.73
  -6  -9   4   32.48    5.81
  -6   9   4   32.55    5.32
   6  -9  -3    1.49    3.00
  -6  -9   3   11.21    3.74
  -6   9   3    3.73    2.95
   6  -9  -2    0.47    2.72
  -6  -9   2   -1.41    2.48
   6  -9  -2    3.48    2.82
   6  -9  -1  115.53    7.30
  -6  -9   1  110.22    8.49
   6   9  -1   97.86    6.52
   6  -9  -1  113.24    9.57
   6  -9   0    9.04    4.09
   6  -9   0   12.62    2.57
  -6  -9   0   14.50    3.38
   6   9   0   12.61    3.11
   6  -9   1   20.22    4.85
   6   9   1   23.87    4.08
   6  -9   1   29.06    3.82
   6  -9   2    5.72    3.65
  -6  -9  -2    5.60    2.53
   6   9   2   11.38    3.58
   6  -9   2    9.10    3.41
  -6  -9  -3  364.00   12.54
   6  -9   3  407.90   16.68
   6   9   3  373.90   15.48
   6  -9   3  382.33   17.57
   6  -9   4    1.29    3.32
   6   9   4    2.28    3.29
   6  -9   4   -0.89    3.43
   6  -9   5   10.08    4.43
   6   9   5   17.86    5.53
  -6  10   5   10.09    4.46
   6 -10  -4    0.39    3.36
  -6  10   4    1.46    3.34
   6 -10  -3    6.74    3.52
  -6 -10   3    6.67    3.70
   6 -10  -2   37.79    6.29
  -6 -10   2   47.47    6.50
   6 -10  -2   42.65    5.16
   6 -10  -1   21.81    5.50
  -6 -10   1   11.60    3.72
   6 -10   0   -2.24    3.26
  -6 -10   0    0.85    2.51
  -6 -10  -1  150.98    9.55
   6 -10   1  148.57   11.68
  -6 -10  -2   48.50    5.51
   6  10   2   44.41    5.59
   6 -10   2   58.58    7.75
   6 -10   3   -1.21    3.63
   6  10   3    1.60    3.11
   6 -10   3    1.99    3.66
   6  10   4   -1.79    3.45
  -6 -11   1    9.75    4.11
  -6 -11   0  185.73   11.54
  -6 -11  -1    2.50    3.08
  -6 -11  -2   73.14    7.11
  -7   0   7   -4.75    3.54
  -7   0   6    7.98    3.75
  -7   0   5   -2.75    2.92
  -7   0   5   -0.27    0.74
  -7   0   4  422.23   14.83
   7   0  -3   -0.56    2.71
   7   0  -2  610.36   17.19
   7   0  -2  583.06   16.65
   7   0  -1   -5.42    2.91
   7   0  -1   -1.13    2.15
   7   0   0  496.04   14.94
   7   0   0  519.18   14.99
  -7   0  -1   -0.46    2.12
   7   0   1   -2.45    2.23
  -7   0  -2  458.16   14.58
   7   0   2  518.09   15.97
   7   0   3   -2.35    2.80
   7   0   4  305.15   13.65
   7   0   5    0.20    1.22
   7   0   5   -0.18    3.16
   7   0   6    5.34    4.02
   7   0   7    1.32    4.16
  -7  -1   7  153.50   11.02
  -7   1   7  143.16   11.08
  -7  -1   6   19.15    4.07
  -7   1   6   29.01    5.32
  -7  -1   5    0.60    2.43
  -7   1   5   -0.20    2.37
  -7  -1   5    0.82    0.98
  -7   1   5    0.37    0.65
  -7  -1   4   66.49    6.49
  -7   1   4   75.36    6.79
  -7   1   3 1573.68   27.69
   7   1  -3 1507.64   27.41
   7   1  -2 1553.74   26.94
   7  -1  -2 1507.32   26.91
   7   1  -2 1512.65   26.33
   7  -1  -2 1556.73   27.03
   7   1  -1  459.24   14.39
   7  -1  -1  454.03   14.45
   7   1  -1  455.96   14.34
   7  -1  -1  471.24   14.54
   7   1   0   88.56    6.78
   7  -1   0   80.79    6.39
   7   1   0   84.04    6.43
   7  -1   0   79.38    6.24
   7  -1   1    3.08    2.67
  -7  -1  -1    3.20    2.34
  -7   1  -1    1.39    2.15
   7   1   1    3.38    2.76
  -7   1  -2  239.17   10.45
   7   1   2  273.49   11.84
   7  -1   2  247.50   11.17
   7   1   3    0.41    2.59
   7  -1   3    1.84    2.62
   7  -1   4   10.87    3.62
   7  -1   4   13.00    2.65
   7   1   4    7.21    3.23
   7  -1   5    6.95    2.04
   7   1   5    1.59    1.08
   7   1   5   -0.18    3.21
   7  -1   5    4.59    2.83
   7   1   6   84.80    8.80
   7  -1   6   73.60    7.80
   7   1   7   27.30    5.71
   7  -1   7   23.99    5.32
  -7  -2   7    0.40    3.20
  -7   2   7    2.35    3.75
  -7  -2   6    4.63    2.93
  -7   2   6    4.60    3.56
  -7  -2   5  109.93    8.18
  -7   2   5  113.81    8.59
  -7  -2   5   92.21    4.29
  -7   2   5   91.54    2.98
  -7   2   4   35.22    4.86
   7   2  -4   37.75    5.49
  -7   2   3  454.73   15.17
   7   2  -3  440.03   14.93
   7   2  -2  322.10   12.62
   7  -2  -2  317.34   12.65
   7   2  -2  334.18   12.66
   7  -2  -2  327.97   12.64
   7   2  -1  646.13   17.04
   7   2  -1  639.81   16.95
   7  -2  -1  621.24   17.02
   7  -2  -1  627.09   16.76
   7   2  -1  629.89    8.87
   7   2   0    6.02    3.05
   7  -2   0    9.89    3.08
   7  -2   0    9.51    2.72
   7  -2   0    9.93    1.42
   7   2   1   41.28    4.93
   7  -2   1   38.26    4.73
  -7  -2  -1   40.66    4.58
   7  -2   1   29.64    2.85
  -7   2  -2   40.18    4.75
   7  -2   2   29.63    4.14
   7   2   2   37.32    5.15
   7   2   3  294.58   13.10
   7  -2   3  292.43   12.46
   7  -2   4   -0.73    2.46
   7  -2   4   -1.79    2.01
   7   2   4    0.82    3.33
   7   2   5  145.65   10.65
   7  -2   5  153.45   10.34
   7  -2   5  148.74    7.34
   7   2   6   -3.05    3.83
   7  -2   6   -0.46    2.94
   7  -2   7   62.67    7.94
  -7  -3   7   18.09    4.73
  -7   3   7   11.80    4.57
  -7  -3   6   18.29    4.10
  -7   3   6   11.48    3.76
  -7  -3   5    1.41    2.71
  -7   3   5    3.43    3.38
  -7  -3   5    0.33    1.38
  -7   3   4  166.20    9.98
   7   3  -4  142.70    9.13
  -7   3   3  243.74   11.41
   7   3  -3  209.76   10.49
   7   3  -2  130.91    8.21
   7   3  -2  153.23    8.68
   7  -3  -2  140.75    8.74
   7   3  -2  167.21    5.41
   7   3  -1  138.70    8.40
   7   3  -1  126.18    7.86
   7  -3  -1  142.85    8.56
   7  -3  -1  134.74    8.10
   7   3  -1  139.18    5.27
  -7  -3   0    4.21    2.37
   7  -3   0    1.09    1.98
   7  -3   0    3.58    2.47
   7  -3   0    2.19    1.21
   7   3   0    0.69    2.63
   7  -3   1  534.10   15.48
   7  -3   1  519.17   15.63
  -7  -3  -1  527.63   15.38
   7  -3   1  546.63   11.63
   7   3   1  551.91   16.35
  -7   3  -2   95.28    6.55
   7  -3   2   91.14    5.67
   7   3   2   75.31    6.69
   7  -3   2  111.32    7.49
   7  -3   3  204.43    9.55
   7   3   3  209.47   11.18
   7  -3   3  212.02   10.67
   7  -3   3  193.41    9.53
   7  -3   4   16.49    4.14
   7  -3   4   15.10    3.16
  -7   3  -4    5.68    2.04
   7   3   4    7.99    3.43
   7   3   5   37.83    5.98
   7  -3   5   44.79    5.92
   7  -3   5   43.44    4.51
   7   3   6   32.07    6.03
   7  -3   6   27.67    5.18
   7  -3   7    2.18    3.85
  -7  -4   7    0.97    3.18
  -7  -4   7    3.80    3.64
  -7  -4   6   54.95    6.44
  -7   4   6   63.08    7.54
  -7   4   5   17.73    4.18
   7   4  -5   14.97    4.11
  -7   4   4  226.01   11.82
   7   4  -4  224.81   11.24
  -7   4   4  200.14    5.18
   7   4  -3    6.15    2.71
  -7   4   3    9.02    3.42
  -7   4   3    6.00    1.11
   7  -4  -2    3.62    3.06
   7   4  -2   -2.23    2.86
   7   4  -2   -0.99    1.98
   7   4  -2    2.52    1.52
   7   4  -1   77.77    6.37
   7   4  -1   80.77    6.84
   7  -4  -1   70.37    6.19
   7  -4  -1   67.34    5.96
   7   4  -1   89.83    4.94
   7   4   0  275.01   11.64
   7  -4   0  262.62   10.98
   7  -4   0  260.56   11.03
   7   4   0  271.50    9.22
  -7  -4   0  262.89   10.63
   7  -4   0  265.29    7.77
   7  -4   1  218.49   10.05
   7  -4   1  218.18   10.47
   7  -4   1  225.18    8.08
   7   4   1  219.66   10.53
   7   4   2   23.72    4.22
   7  -4   2   17.54    3.33
   7  -4   2   15.76    3.22
   7   4   3   24.38    4.16
   7  -4   3   29.20    4.07
   7  -4   3   34.69    4.73
   7  -4   3   25.92    4.39
   7  -4   4  287.67   12.67
   7   4   4  270.47   13.57
   7  -4   4  276.59   12.57
   7  -4   4  284.99   11.80
   7  -4   5    6.21    2.55
   7   4   5    3.03    3.07
   7  -4   5    9.37    3.57
   7   4   6   -3.54    4.31
   7  -4   6    7.01    3.79
   7  -4   6   -0.53    3.46
   7  -4   7    1.12    3.59
   7   5  -7   70.70    8.05
   7   5  -6   16.09    4.51
  -7  -5   6   18.44    4.53
  -7   5   6   25.86    5.68
   7   5  -5   14.35    4.01
  -7  -5   5   21.81    4.91
  -7   5   5   21.28    4.63
  -7   5   4   30.76    4.98
   7   5  -4   27.20    4.25
  -7   5   3   91.68    7.32
   7   5  -3   85.33    6.88
  -7   5   3   86.97    4.07
   7   5  -2  556.30   16.20
   7   5  -2  572.90   16.65
   7  -5  -2  563.02   17.02
   7   5  -2  581.88   13.56
   7  -5  -1   14.28    3.35
   7   5  -1   20.84    2.90
   7   5  -1   10.26    3.21
   7  -5  -1   12.26    3.27
   7   5  -1   15.93    3.46
  -7  -5   0   11.38    3.06
   7  -5   0   11.56    3.05
   7   5   0   11.28    3.18
   7   5   0    8.26    2.29
   7  -5   0    6.02    2.51
   7  -5   1   28.26    4.06
   7  -5   1   30.38    4.32
   7   5   1   24.81    4.24
   7  -5   1   30.25    3.50
   7  -5   2    2.25    2.54
   7   5   2    0.03    2.63
  -7  -5  -2   -0.16    1.58
   7  -5   2    3.66    2.52
   7  -5   2    3.94    2.63
   7  -5   2   -0.47    1.81
   7  -5   3   17.86    3.71
   7  -5   3   22.29    3.99
  -7  -5  -3   14.34    2.29
   7  -5   3   17.07    3.43
   7   5   3   24.63    4.59
   7  -5   4   11.43    3.37
  -7  -5  -4    7.44    1.72
   7  -5   4   10.41    3.29
   7   5   4   11.02    4.07
   7  -5   4   14.03    3.66
   7  -5   5   22.19    4.05
   7  -5   5   34.67    5.42
   7   5   5   30.68    5.69
   7  -5   5   30.81    4.88
   7  -5   6   10.58    3.28
   7   5   6    5.97    4.13
   7  -5   6   18.53    4.77
   7  -5   6   19.54    4.82
   7  -5   7    4.24    4.19
   7   6  -6   12.39    4.29
  -7  -6   6   18.91    4.84
  -7   6   6   23.27    5.63
  -7   6   5  142.80   10.21
   7   6  -5  128.89    9.15
  -7  -6   5  143.73   10.66
  -7  -6   4    7.79    3.33
  -7   6   4    9.11    3.14
   7   6  -4   12.23    3.58
  -7   6   3   66.92    6.38
   7   6  -3   80.72    6.61
  -7  -6   3   84.23    7.48
   7   6  -3   85.74    6.15
   7   6  -2    4.31    2.31
  -7  -6   2    9.46    3.70
   7   6  -2    4.20    2.61
   7   6  -2    5.13    2.28
  -7   6   2    4.04    1.77
   7  -6  -2    7.49    2.82
   7   6  -1  318.04   12.48
   7   6  -1  301.36   12.12
   7  -6  -1  301.89   12.27
  -7  -6   1  295.78   12.34
   7   6  -1  289.28   10.83
   7  -6   0   40.64    4.92
   7  -6   0   42.41    4.98
  -7  -6   0   43.98    4.79
   7   6   0   36.49    4.40
   7   6   0   39.11    4.98
   7  -6   1   11.21    3.00
   7  -6   1   18.69    4.18
   7   6   1   16.07    3.69
  -7  -6  -1    7.82    2.27
   7  -6   1   15.44    3.51
   7  -6   1   12.53    2.81
   7   6   2    2.78    3.15
   7  -6   2    3.06    3.16
  -7  -6  -2    0.49    1.80
   7  -6   2   -0.44    2.47
   7  -6   2    2.92    2.48
   7  -6   2   -0.99    2.58
   7   6   2    3.49    2.33
   7  -6   3  117.84    8.13
  -7  -6  -3  130.67    6.52
   7  -6   3  134.76    8.66
   7   6   3  123.20    9.24
   7  -6   3  123.23    8.11
   7  -6   3  139.00    9.54
   7  -6   4   58.02    6.32
   7   6   4   58.23    6.97
   7  -6   4   73.12    6.66
   7  -6   4   61.18    6.55
   7  -6   5   12.49    3.74
   7   6   5   19.78    5.31
   7  -6   5   20.75    4.82
   7  -6   5   12.45    3.63
   7  -6   6    0.79    2.78
   7  -6   6    1.09    2.94
   7  -6   6    2.97    3.55
  -7  -7   5    2.53    3.20
  -7   7   5    3.33    3.51
   7   7  -5    4.14    2.93
  -7   7   4  259.25   13.25
   7   7  -4  227.21   11.01
  -7  -7   4  233.43   13.28
   7   7  -3   13.83    3.62
  -7  -7   3   13.43    3.53
  -7   7   3   13.23    3.82
   7   7  -2  210.51   10.23
   7   7  -2  229.34   10.62
  -7  -7   2  211.30   11.45
   7  -7  -2  221.76   11.09
   7   7  -2  203.81    9.90
   7  -7  -1   15.42    4.02
   7  -7  -1   26.17    4.43
  -7  -7   1   21.94    4.07
   7   7  -1   15.24    3.60
   7   7  -1   17.41    3.72
   7  -7   0   66.80    5.98
   7  -7   0   46.44    5.31
  -7  -7   0   63.50    6.17
   7   7   0   62.95    6.05
   7  -7   0   55.82    6.76
   7  -7   1   -0.72    3.30
   7   7   1    6.30    3.04
  -7  -7  -1    6.83    2.58
   7  -7   1    8.00    2.67
   7  -7   1    3.80    2.42
   7  -7   1    5.71    2.58
   7  -7   2    3.06    2.80
  -7  -7  -2    3.67    2.19
   7  -7   2    1.78    2.13
   7  -7   2    4.17    2.64
   7  -7   2    9.14    3.07
   7   7   2   10.52    3.53
   7  -7   3   -0.66    2.73
   7  -7   3    1.22    2.17
  -7  -7  -3    1.59    1.85
   7  -7   3   -1.12    2.25
   7   7   3   -0.53    2.88
   7  -7   4   10.22    3.82
   7   7   4    8.63    4.04
   7  -7   4   13.66    4.15
   7  -7   4   10.40    3.32
   7  -7   5    5.83    3.51
   7   7   5    1.50    3.61
   7  -7   5    7.35    3.75
   7  -7   6    4.92    3.69
   7  -8  -6   38.43    6.64
  -7   8   5   40.42    6.34
   7  -8  -5   51.76    7.15
   7  -8  -4   21.48    5.30
  -7  -8   4   20.56    5.05
  -7   8   4   17.90    4.29
   7  -8  -3   27.23    5.43
  -7  -8   3   23.09    4.61
   7  -8  -3   23.21    4.77
   7   8  -3   20.65    3.84
  -7  -8   2   57.23    6.73
   7  -8  -2   71.09    6.75
   7   8  -2   59.36    5.66
   7  -8  -2   71.57    7.79
   7  -8  -1   83.08    6.74
  -7  -8   1  105.95    8.28
   7   8  -1   83.05    6.77
   7  -8  -1  107.13    9.60
   7  -8   0  121.49    7.73
   7  -8   0   89.89    7.05
  -7  -8   0  103.73    7.85
   7   8   0  117.33    8.05
   7  -8   0  111.00    9.61
   7  -8   1    2.56    2.86
  -7  -8  -1   -2.21    2.30
   7  -8   1    3.94    2.47
   7   8   1    0.81    2.43
   7  -8   2    0.76    2.82
   7  -8   2   -1.81    2.22
  -7  -8  -2    1.94    2.19
   7  -8   2   -0.40    2.59
   7   8   2    3.25    2.98
  -7  -8  -3   87.09    6.08
   7  -8   3   84.97    7.87
   7   8   3   88.72    8.17
   7  -8   3   77.19    6.21
   7  -8   3   89.97    8.68
   7  -8   4   75.78    7.91
   7   8   4   98.01    9.19
   7  -8   4   84.35    8.80
   7  -8   5    7.00    4.22
   7   8   5   -1.80    3.85
   7  -8   5    1.65    3.72
  -7   9   5    0.13    3.61
   7  -9  -4   13.54    4.86
  -7   9   4    4.07    3.43
  -7  -9   3  172.21   11.86
   7  -9  -3  178.66   11.06
   7  -9  -3  150.56   11.90
   7  -9  -2   38.48    6.33
   7  -9  -2   45.69    5.68
  -7  -9   2   32.70    5.42
   7  -9  -1  125.26    8.19
  -7  -9   1  130.12    9.53
   7   9  -1  132.55    8.15
   7  -9  -1  114.31   10.03
   7  -9   0   -3.10    3.14
   7  -9   0    0.15    2.20
  -7  -9   0    4.31    2.93
   7   9   0    2.27    2.64
   7  -9   1   27.53    5.74
  -7  -9  -1   18.13    3.71
   7  -9   1   13.47    3.08
   7   9   1   21.12    4.20
   7  -9   2   12.49    4.45
  -7  -9  -2   13.94    3.23
   7  -9   2   19.50    4.44
   7   9   2   22.58    4.59
   7  -9   3   20.12    5.54
   7   9   3   22.13    5.13
   7  -9   3   21.40    4.83
   7  -9   4    2.24    4.17
   7   9   4    4.50    3.90
   7  -9   4    5.99    4.21
   7 -10  -3    5.58    3.56
  -7 -10   1   10.93    3.97
  -7 -10   0   84.99    8.03
  -7 -10  -1   84.38    7.59
  -7 -10  -2    2.16    2.79
   7 -10   3   56.69    7.31
   7  10   3   42.71    6.43
   7  10   4   28.00    6.04
  -7 -11   0    1.40    3.32
  -7 -11  -1    1.21    3.08
  -8   0   7    3.14    4.04
  -8   0   6  465.46   18.71
  -8   0   5   -1.98    3.00
   8   0  -4   34.71    5.57
   8   0  -3   -2.83    3.18
   8   0  -2 1112.50   24.74
   8   0  -1    1.54    2.58
   8   0   0   35.73    4.97
   8   0   1    4.95    3.31
   8   0   2  467.72   16.55
   8   0   3    4.97    3.18
   8   0   4    6.31    3.31
   8   0   5   -2.42    3.47
   8   0   6   49.40    7.27
  -8  -1   7   51.79    7.18
  -8  -1   6    6.49    3.27
  -8   1   6    5.73    3.39
  -8  -1   5   73.11    7.30
  -8   1   5   65.11    6.93
  -8   1   4    8.19    3.05
   8   1  -4   12.37    3.71
   8   1  -3   43.05    5.62
   8  -1  -3   39.57    5.37
   8   1  -2   -2.79    2.69
   8  -1  -2    2.76    2.69
   8   1  -1  567.57   17.31
   8  -1  -1  526.13   16.81
   8   1   0  658.78   18.65
   8  -1   0  654.74   18.26
   8   1   1  245.93   11.63
   8  -1   1  248.62   11.69
   8   1   2    5.56    3.12
   8  -1   2    8.00    3.56
   8   1   3   19.66    4.06
   8  -1   3   21.56    4.62
   8   1   4   27.54    5.26
   8  -1   4   33.50    5.68
   8  -1   5    1.07    1.81
   8   1   5   -0.49    3.20
   8  -1   5    7.69    4.04
   8   1   6   -2.06    3.82
   8  -1   6    4.74    3.41
  -8  -2   7  168.29   11.92
  -8  -2   6    8.99    4.05
  -8   2   6    2.93    3.74
  -8   2   5  142.64   10.24
   8   2  -5  173.24   11.45
  -8   2   4    1.33    2.88
   8   2  -4    3.65    3.45
   8   2  -3  157.43    9.86
   8  -2  -3  157.29   10.11
   8   2  -2   36.27    5.08
   8  -2  -2   39.55    5.15
   8   2  -1 1528.14   28.19
   8  -2  -1 1515.00   28.23
   8   2  -1 1562.26   13.00
   8   2   0  124.52    8.53
   8  -2   0  139.24    8.77
   8   2   1  192.72   10.41
   8  -2   1  200.08   10.56
   8  -2   1  201.21    6.93
   8   2   2   -2.64    2.62
   8  -2   2    4.04    2.67
   8  -2   2    3.22    1.95
   8   2   3  330.41   14.83
   8  -2   3  323.33   14.03
   8  -2   4    2.22    2.83
   8  -2   4    2.76    2.01
   8   2   4    3.44    3.69
   8  -2   5    6.90    2.50
   8   2   5    9.86    4.31
   8  -2   5    5.91    3.55
   8   2   6    2.76    4.06
   8  -2   6    5.11    3.84
  -8  -3   7    0.39    3.40
   8   3  -6   -0.08    3.49
  -8   3   6    7.53    4.12
   8   3  -5    4.97    3.75
  -8   3   5    1.08    2.61
  -8   3   4    0.42    2.43
   8   3  -4    4.87    3.22
   8   3  -3   50.95    6.02
   8  -3  -3   33.60    5.38
   8   3  -2    8.20    3.23
   8  -3  -2    7.17    2.93
   8   3  -1   58.72    6.05
   8  -3  -1   59.47    6.11
   8   3  -1   63.43    3.56
   8  -3   0   13.51    3.71
   8  -3   0   10.37    1.52
   8   3   0   10.21    3.50
   8  -3   1   99.34    7.66
   8  -3   1  105.44    5.37
   8   3   1   99.04    7.85
   8  -3   2   39.04    3.95
   8   3   2   49.62    6.11
   8  -3   2   52.97    5.94
   8  -3   3  106.89    7.13
   8   3   3   91.44    8.30
   8  -3   3   89.68    7.95
   8  -3   4    3.45    2.82
   8  -3   4    6.02    2.72
   8  -3   4    7.51    3.14
   8   3   4   10.83    4.67
   8  -3   5   44.83    6.20
   8   3   5   39.00    6.69
   8  -3   5   32.08    5.58
   8  -3   5   41.34    4.80
   8   3   6   -0.67    3.78
   8  -3   6    6.85    4.24
   8   4  -7   -2.97    4.25
  -8   4   6   74.05    8.51
   8   4  -6   84.58    8.69
   8   4  -5    0.18    2.95
  -8   4   5    0.16    3.05
   8   4  -4    0.46    2.71
  -8   4   4    0.28    3.03
   8   4  -3   42.76    5.46
   8  -4  -3   36.75    5.66
   8   4  -2  660.14   19.13
   8  -4  -2  702.73   20.10
   8   4  -2  692.06   12.51
   8   4  -1   38.31    5.02
   8  -4  -1   50.66    5.86
   8   4  -1   43.02    3.57
   8   4   0  248.06   11.94
   8  -4   0  244.52   11.56
   8  -4   0  254.11    7.52
   8   4   0  264.42    9.21
   8  -4   1   36.67    5.06
   8  -4   1   32.62    3.35
   8   4   1   33.43    5.26
   8  -4   2  313.05   10.88
   8   4   2  317.36   14.27
   8  -4   2  295.95   12.89
   8  -4   3  204.45    9.96
   8   4   3  219.72   12.42
   8  -4   3  210.33   11.48
   8  -4   3  206.63   11.11
   8  -4   4   79.78    7.00
   8   4   4   58.88    7.30
   8  -4   4   52.76    6.42
   8  -4   4   71.92    6.72
   8  -4   5    3.89    2.87
   8  -4   5    0.90    3.04
   8   4   5   -1.34    3.33
   8  -4   5    1.99    2.90
   8  -4   6   50.58    7.23
   8  -4   6   53.13    7.26
   8   5  -7   21.94    6.01
   8   5  -6   -5.49    4.29
  -8   5   5    1.46    3.15
   8   5  -5    1.90    2.99
  -8   5   4   58.78    6.86
   8   5  -4   62.40    6.92
   8  -5  -3    3.83    3.31
   8   5  -3    5.86    3.00
   8  -5  -2    4.84    3.26
   8   5  -2   -2.47    2.79
   8   5  -2    1.22    1.66
   8  -5  -1   17.11    3.86
   8   5  -1   16.67    2.91
   8   5  -1   21.35    4.39
   8  -5   0  362.06   13.89
   8   5   0  346.21   11.49
   8   5   0  352.31   14.27
   8  -5   1   32.52    4.80
   8  -5   1   33.02    3.60
   8   5   1   35.09    5.10
   8  -5   2    6.59    3.20
   8   5   2   12.04    3.92
   8  -5   2    9.83    3.21
   8  -5   2    8.54    2.58
   8  -5   3   10.15    3.68
   8  -5   3    4.96    3.12
  -8  -5  -3    3.23    1.60
   8  -5   3   10.46    3.21
   8   5   3   -1.04    3.23
   8  -5   4   -0.93    2.61
   8  -5   4   -1.92    2.82
   8  -5   4   -1.30    2.61
   8   5   4    1.43    3.11
   8  -5   5    2.57    2.84
   8   5   5    6.01    4.01
   8  -5   5    3.39    3.24
   8  -5   5    4.46    3.29
   8  -5   6    8.13    4.18
   8  -5   6    6.31    4.23
   8  -5   7   -0.66    4.17
   8   6  -6    9.82    4.51
  -8   6   5   57.04    7.22
   8   6  -5   53.16    6.75
  -8  -6   5   57.10    7.31
  -8  -6   4   19.92    4.74
  -8   6   4   14.67    4.00
   8   6  -4   14.95    3.84
   8   6  -3   70.53    6.81
  -8  -6   3   68.68    7.03
   8   6  -2  100.03    7.78
   8  -6  -2   97.89    8.01
  -8  -6   2   96.40    8.09
   8   6  -2   94.62    6.26
  -8  -6   1    5.51    2.67
   8   6  -1    6.52    2.59
   8   6  -1    4.04    2.69
   8  -6   0   59.22    6.12
  -8  -6   0   61.35    5.82
   8   6   0   56.10    5.18
   8   6   0   62.15    6.53
   8  -6   1   41.19    5.23
  -8  -6  -1   48.46    5.04
   8  -6   1   47.49    4.61
   8   6   1   40.40    5.53
   8  -6   1   37.63    5.67
  -8  -6  -2   86.81    6.13
   8  -6   2   81.22    6.28
   8   6   2   78.78    7.81
   8  -6   2   93.67    8.57
   8  -6   2   83.77    7.27
  -8  -6  -3   50.83    4.64
   8  -6   3   55.20    6.00
   8   6   3   45.57    6.26
   8  -6   3   47.98    5.73
   8  -6   3   45.67    6.17
   8  -6   4   16.12    4.19
   8  -6   4   26.50    4.73
   8   6   4   18.69    5.01
   8  -6   4   14.88    3.90
   8  -6   5    0.26    3.04
   8   6   5    0.47    3.60
   8  -6   5    7.41    3.89
   8  -6   5    5.02    3.63
  -8   7   5    1.28    3.27
  -8   7   4  192.97   12.08
   8   7  -4  174.96   10.60
  -8  -7   4  184.79   12.28
   8   7  -3   20.34    4.14
   8  -7  -3   24.74    5.19
  -8  -7   3   19.97    4.66
  -8  -7   2   24.87    4.74
   8  -7  -2   29.70    4.91
   8   7  -2   27.65    4.65
  -8  -7   1    5.96    2.80
   8   7  -1    2.70    2.34
   8  -7  -1    2.09    2.57
   8  -7   0   63.58    6.42
  -8  -7   0   70.20    6.55
   8   7   0   59.46    6.75
   8  -7   0   65.35    7.48
   8  -7   1   43.65    5.32
  -8  -7  -1   54.70    5.48
   8  -7   1   51.91    5.19
   8   7   1   52.74    6.31
   8  -7   1   49.73    6.70
  -8  -7  -2  144.98    8.25
   8  -7   2  142.15    8.65
   8   7   2  134.67   10.13
   8  -7   2  139.25   10.59
   8  -7   2  139.35    9.13
   8  -7   3   16.46    4.76
   8  -7   3   16.44    4.23
   8  -7   3   22.56    4.38
   8   7   3   19.80    4.94
   8  -7   4    1.65    3.16
   8  -7   4   -0.32    2.82
   8   7   4   -2.12    3.64
   8  -7   4    1.51    3.03
   8  -7   5    3.03    3.59
   8  -7   5    6.26    4.22
   8   8  -3   82.13    7.22
  -8  -8   3   91.00    8.70
   8  -8  -3  111.61    9.41
   8  -8  -3   94.52    9.64
   8  -8  -2   50.02    6.22
  -8  -8   2   42.73    5.96
   8   8  -2   53.11    6.08
   8  -8  -2   58.09    7.38
   8  -8  -1    3.33    3.18
   8   8  -1   -3.07    2.93
  -8  -8   1    5.87    3.28
   8  -8  -1    1.67    2.55
   8  -8   0    5.72    3.91
   8   8   0    4.57    2.99
   8  -8   0    3.48    2.94
  -8  -8   0    5.78    3.21
   8  -8   1   52.48    5.87
   8  -8   1   35.90    5.90
  -8  -8  -1   41.37    5.18
   8   8   1   38.48    5.62
  -8  -8  -2   70.36    6.24
   8  -8   2   72.75    6.79
   8   8   2   69.05    7.47
   8  -8   2   72.73    8.16
   8  -8   2   64.27    6.24
   8  -8   3   33.45    6.10
   8  -8   3   41.06    5.87
   8   8   3   36.93    6.19
   8  -8   4   21.83    5.55
   8   8   4   18.00    5.53
   8  -8   4   32.86    5.90
   8  -9  -4    5.07    4.91
   8  -9  -3   30.82    5.59
   8  -9  -2   36.87    5.88
  -8  -9   2   33.14    5.74
  -8  -9   1   15.32    4.31
   8  -9  -1   13.61    4.08
   8   9   0    5.68    3.09
   8  -9   0    5.20    3.92
   8  -9   0    3.64    2.70
  -8  -9   0    8.57    3.79
  -8  -9  -1  116.30    8.56
   8   9   1  133.69    9.74
   8  -9   1  135.25   11.34
  -8  -9  -2    9.45    3.37
   8  -9   2   11.79    4.06
   8   9   2    7.80    3.96
   8  -9   3    3.27    3.80
   8   9   3    5.03    4.19
  -8 -10   0    9.85    3.97
  -8 -10  -1    1.39    3.20
  -9   0   6   17.62    4.89
   9   0  -5   -0.67    3.63
   9   0  -4  620.81   21.30
   9   0  -3    1.87    3.25
   9   0  -2  566.29   19.40
   9   0  -1    2.00    2.73
   9   0   0  165.46   10.26
   9   0   0  158.13    3.91
   9   0   1    9.20    3.52
   9   0   2   34.66    5.53
   9   0   3    0.23    3.13
   9   0   4   -3.50    3.42
   9   0   5   -0.40    3.78
  -9   1   6   74.60    8.49
   9   1  -6   77.31    8.87
   9   1  -5   99.09    9.66
   9  -1  -4    4.21    3.17
   9   1  -4    2.57    3.15
   9  -1  -3   34.46    5.57
   9   1  -3   28.84    5.43
   9  -1  -2    6.65    3.56
   9   1  -2    2.41    2.97
   9   1  -1   41.82    5.53
   9  -1  -1   36.68    5.75
   9   1   0    1.95    2.84
   9  -1   0    3.62    2.81
   9  -1   0    6.83    0.98
   9   1   1  167.83   10.80
   9  -1   1  168.06   10.47
   9  -1   1  165.62    6.21
   9   1   2  219.03   12.36
   9  -1   2  197.13   11.79
   9   1   3  143.10   10.43
   9  -1   3  147.39   10.68
   9   1   4    6.21    3.50
   9  -1   4    8.58    3.80
   9   1   5   22.42    5.36
   9  -1   5   22.58    5.40
   9   2  -6   22.02    6.07
   9   2  -5   56.96    7.46
  -9   2   5   39.37    6.01
   9  -2  -4    9.40    4.38
   9   2  -4   15.68    4.26
   9   2  -3  489.46   18.43
   9  -2  -3  473.99   18.48
   9  -2  -2    6.98    3.32
   9   2  -2    9.93    3.51
   9   2  -1   39.80    5.54
   9  -2  -1   33.59    5.20
   9   2  -1   37.03    1.57
   9   2   0   63.21    6.83
   9  -2   0   77.71    7.42
   9   2   0   71.47    3.93
   9  -2   0   70.81    2.65
   9   2   1  746.49   22.13
   9  -2   1  782.98   22.27
   9  -2   1  825.30   13.86
   9   2   2   22.59    4.84
   9  -2   2   17.33    4.15
   9  -2   2   21.94    3.11
   9   2   3   11.55    4.08
   9  -2   3   14.08    4.02
   9  -2   3   18.75    3.55
   9   2   4    1.73    3.29
   9  -2   4    5.85    2.80
   9  -2   4   -0.08    2.93
   9   2   5   35.50    6.40
   9  -2   5   33.50    5.93
   9   3  -6   23.87    5.92
  -9   3   5    6.23    3.66
   9   3  -5    1.44    3.26
   9   3  -4   87.97    8.39
   9  -3  -4  111.08    9.69
   9   3  -3   37.89    5.98
   9  -3  -3   37.45    5.83
   9  -3  -2    0.84    2.81
   9   3  -2    4.77    3.06
   9   3  -1   48.82    6.34
   9  -3  -1   41.60    5.73
   9   3  -1   49.02    3.02
   9   3   0   62.94    6.98
   9  -3   0   62.08    6.62
   9   3   0   65.33    4.22
   9   3   1    8.17    3.65
   9  -3   1    4.68    1.66
   9  -3   1   10.00    3.66
   9   3   2   17.22    4.50
   9  -3   2   11.92    4.01
   9  -3   2   12.49    2.76
   9   3   3   38.04    5.83
   9  -3   3   40.98    4.82
   9  -3   3   41.13    6.09
   9  -3   4   83.90    7.30
   9   3   4   79.01    8.44
   9  -3   4   69.94    7.85
   9  -3   4   74.88    6.95
   9  -3   5    8.09    4.05
   9   3   5    4.65    4.45
   9  -3   5    3.37    3.61
   9  -3   6    0.80    3.76
   9  -3   6    0.18    3.81
   9   4  -6   36.65    6.66
  -9   4   5   57.95    7.47
   9   4  -5   59.58    7.61
   9   4  -4   55.90    6.90
   9  -4  -4   56.90    7.39
   9  -4  -3   27.36    5.34
   9   4  -3   24.27    4.98
   9   4  -2  266.14   13.40
   9  -4  -2  253.51   13.19
   9   4  -1   -4.27    3.25
   9   4  -1    1.82    1.57
   9  -4  -1   -1.96    2.82
   9   4   0  169.29   10.97
   9  -4   0  157.07   10.16
   9   4   0  154.83    7.18
   9  -4   1   40.54    5.70
   9   4   1   28.03    4.67
   9  -4   1   34.34    3.41
   9  -4   2  335.69   11.44
   9   4   2  336.72   15.81
   9  -4   2  348.02   15.14
   9   4   3   26.06    5.26
   9  -4   3   25.73    4.99
   9  -4   3   29.13    4.24
   9  -4   3   36.16    5.36
   9  -4   4    1.56    2.69
   9  -4   4    6.95    4.06
   9  -4   4    8.03    3.48
   9   4   4   14.00    5.25
   9  -4   5   28.90    4.92
   9  -4   5   26.77    5.26
   9  -4   5   33.66    5.97
   9  -4   6   17.91    5.54
   9  -4   6   18.26    5.45
   9   5  -6   50.95    7.49
  -9   5   5   73.24    8.34
   9   5  -5   73.07    8.18
   9  -5  -4   10.01    4.31
   9   5  -4    2.94    3.41
   9  -5  -3   16.24    4.21
   9   5  -3   19.05    4.72
   9   5  -2   24.89    4.69
   9  -5  -2   24.89    4.94
   9   5  -1   34.85    5.66
   9  -5  -1   51.79    6.52
   9  -5   0    8.84    3.60
   9   5   0    0.64    2.87
   9  -5   1   51.37    6.08
   9  -5   1   47.82    4.17
   9   5   1   56.34    6.71
   9  -5   2   96.03    6.52
   9   5   2  105.52    9.33
   9  -5   2  111.27    9.00
   9  -5   2   91.92    8.42
  -9  -5  -3   64.94    5.32
   9  -5   3   66.53    6.20
   9   5   3   69.19    8.19
   9  -5   3   74.52    7.61
   9  -5   3   69.81    7.57
   9  -5   4   10.98    3.91
   9  -5   4   17.04    4.44
   9  -5   4   10.30    3.54
   9   5   4   12.19    4.87
   9  -5   5   13.62    4.24
   9  -5   5   14.54    4.44
   9  -5   5    9.19    4.17
   9  -5   6    2.51    4.28
   9   6  -5    3.84    3.83
  -9  -6   4   10.95    4.56
   9   6  -4   12.99    4.57
   9  -6  -4   16.22    5.28
   9   6  -3  191.30   11.83
   9  -6  -3  227.41   13.26
   9  -6  -2    7.80    3.71
   9   6  -2    2.82    3.04
   9   6  -1   39.66    5.92
   9  -6  -1   25.59    5.05
   9  -6   0   20.97    4.46
   9   6   0   26.67    5.22
  -9  -6   0   21.39    4.12
   9  -6   1    5.66    3.44
   9   6   1   11.05    3.89
  -9  -6  -1    6.42    2.80
   9  -6   1    6.79    2.54
   9  -6   1   13.03    4.04
  -9  -6  -2   60.46    5.66
   9  -6   2   69.43    5.95
   9   6   2   60.68    7.57
   9  -6   2   68.53    7.73
   9  -6   2   78.33    7.66
   9  -6   3   19.54    4.59
   9  -6   3   16.42    4.38
   9  -6   3   18.67    3.98
   9   6   3   29.94    6.17
   9  -6   4    0.15    3.39
   9  -6   4    3.83    3.57
   9  -6   4    1.74    3.38
   9   6   4    5.60    4.37
   9  -6   5    3.48    3.79
   9  -6   5    5.84    4.05
   9  -6   5    5.72    3.93
   9   7  -4   64.44    7.51
   9  -7  -4   71.03    8.65
   9  -7  -3   12.51    4.45
  -9  -7   3   18.71    4.60
   9   7  -3   19.94    5.08
   9   7  -2  150.48   10.66
   9  -7  -2  156.94   10.94
  -9  -7   2  136.84   10.31
  -9  -7   1   28.99    4.99
   9  -7  -1   31.40    5.54
   9   7  -1   38.48    5.91
   9  -7   0    2.34    3.48
   9  -7   0    2.11    3.22
   9   7   0    3.71    3.15
  -9  -7   0   -0.16    2.30
   9  -7   1    3.69    3.26
   9   7   1    5.88    3.51
  -9  -7  -1    5.33    3.00
   9  -7   1    1.79    2.79
   9  -7   2   22.31    5.40
  -9  -7  -2   19.11    3.76
   9  -7   2   22.00    4.91
   9  -7   2   23.81    4.18
   9   7   2   27.54    5.77
   9  -7   3   12.10    4.66
   9  -7   3   14.59    4.38
   9  -7   3   16.50    4.04
   9   7   3    5.92    3.90
   9  -7   4  112.23    9.31
   9  -7   4  118.22   10.35
   9  -7   5    3.98    4.28
   9  -8  -3  146.23   11.10
   9  -8  -2   55.67    7.12
  -9  -8   2   58.69    7.38
   9   8  -2   57.79    6.98
   9   8  -1    8.28    4.05
  -9  -8   1    2.34    3.15
   9  -8  -1    5.07    3.36
   9  -8   0   -0.93    3.55
   9  -8   0    3.45    3.17
   9   8   0    4.49    3.57
  -9  -8   0    2.89    2.82
   9   8   1   -3.66    3.71
   9  -8   1    0.42    3.94
  -9  -8  -1    1.58    2.94
   9  -8   1   -0.30    3.07
   9  -8   2   34.43    5.23
   9   8   2   38.49    6.40
   9  -8   3    1.37    3.26
   9   8   3    1.74    4.17
   9  -8   4    3.22    3.99
   9  -9  -3    1.66    4.18
   9  -9  -2    3.75    3.90
   9  -9  -1   42.65    6.27
  -9  -9   0   60.96    7.29
  -9  -9  -1    0.54    3.09
   9   9   1    3.06    4.04
   9   9   2    4.19    4.13
  10   0  -5    1.93    3.71
  10   0  -4   33.36    6.56
  10   0  -3   -4.20    3.92
  10   0  -2  160.38   11.20
  10   0  -1   -0.26    3.12
  10   0   0  277.46   14.29
  10   0   1    0.63    2.99
  10   0   2    5.75    3.66
  10   0   3   -2.70    3.33
  10   0   4    2.02    3.53
  10   1  -5    6.29    4.37
  10  -1  -5    8.43    5.03
  10   1  -4   38.54    6.49
  10  -1  -4   34.23    6.49
  10   1  -3  129.03   10.44
  10  -1  -3  148.32   11.14
  10   1  -2   44.18    6.53
  10  -1  -2   39.27    6.14
  10   1  -1   17.97    4.59
  10  -1  -1   20.93    4.82
  10  -1   0   29.82    5.46
  10   1   0   32.30    6.00
  10   1   1   16.34    4.72
  10  -1   1   10.83    1.88
  10  -1   1   12.56    4.63
  10  -1   2   36.67    5.89
  10  -1   2   41.05    4.23
  10   1   2   42.40    6.62
  10   1   3    7.46    4.42
  10  -1   3    6.97    3.87
  10   1   4    2.16    3.60
  10  -1   4    6.03    4.22
  10   2  -5  108.85   10.45
  10   2  -4   44.73    6.93
  10  -2  -4   42.67    7.23
  10  -2  -3   11.74    4.35
  10   2  -3   -3.95    3.60
  10   2  -2    3.90    3.21
  10  -2  -2    6.72    3.50
  10   2  -1  120.50    9.89
  10  -2  -1  133.80   10.11
  10  -2   0    6.92    3.54
  10   2   0    9.19    4.05
  10  -2   1   66.19    7.70
  10  -2   1   79.80    4.32
  10   2   1   70.78    7.69
  10   2   2   35.97    6.06
  10  -2   2   42.16    4.09
  10  -2   2   47.33    7.08
  10  -2   3  108.02    7.51
  10   2   3   98.69   10.09
  10  -2   3  101.15    9.33
  10   2   4    4.95    4.37
  10  -2   4   10.01    3.60
  10  -2   4    5.28    3.86
  10  -2   4   11.01    3.73
  10   3  -5   -2.54    3.75
  10   3  -4   -2.17    3.54
  10  -3  -4    0.91    3.36
  10  -3  -3    4.73    4.15
  10   3  -3   -1.12    3.44
  10   3  -2  354.72   16.45
  10  -3  -2  373.01   17.04
  10   3  -1  153.87   10.98
  10  -3  -1  133.37   10.52
  10   3   0   74.20    7.91
  10  -3   0   77.07    7.83
  10   3   1   14.31    4.33
  10  -3   1    7.98    4.06
  10  -3   2  164.82    7.91
  10   3   2  163.09   11.94
  10  -3   2  147.27   11.00
  10   3   3    3.69    4.24
  10  -3   3    5.05    3.69
  10  -3   3    5.06    2.81
  10  -3   4   18.19    4.44
  10  -3   4   11.30    4.46
  10  -3   4   18.76    4.31
  10  -3   5    5.18    4.07
  10   4  -5    1.49    3.99
  10   4  -4  115.92   10.41
  10  -4  -4  114.92   10.64
  10   4  -3   92.96    9.13
  10  -4  -3  117.06   10.34
  10  -4  -2    7.54    3.60
  10   4  -2    4.76    3.80
  10  -4  -1    5.92    3.73
  10   4  -1   10.08    3.80
  10   4   0  172.03   11.72
  10  -4   0  177.74   11.74
  10   4   1   -5.86    4.24
  10  -4   1    8.40    3.86
  10   4   2    1.52    3.15
  10  -4   2    7.37    3.67
  10  -4   2    4.59    2.49
  10   4   3    9.50    4.39
  10  -4   3   10.96    4.25
  10  -4   3   12.09    4.52
  10  -4   3    7.80    3.16
  10  -4   4   75.61    7.37
  10  -4   4   55.84    7.66
  10  -4   4   59.45    6.81
  10  -4   5    5.17    4.37
  10   5  -5   17.94    5.51
  10   5  -4   48.58    7.34
  10   5  -3  163.08   11.72
  10  -5  -3  158.38   11.73
  10   5  -2    2.61    3.14
  10  -5  -2    5.10    3.88
  10   5  -1  251.39   14.03
  10  -5  -1  260.35   14.19
  10  -5   0   -4.27    3.78
  10   5   0   -0.99    3.05
  10  -5   1   37.00    6.10
  10   5   1   40.40    6.41
  10  -5   2    4.36    3.86
  10   5   2    2.49    3.93
  10  -5   2    1.80    3.40
  10  -5   3  125.43    8.39
  10   5   3  121.79   11.12
  10  -5   3  141.48   10.81
  10  -5   3  140.70   10.95
  10  -5   4    4.67    4.47
  10  -5   4    3.32    3.61
  10  -5   4    4.25    3.48
  10  -5   5    7.90    4.60
  10   6  -5   37.15    7.05
  10   6  -4   51.31    7.33
  10   6  -3   65.91    8.07
  10  -6  -3   79.67    8.87
  10   6  -2    3.57    3.75
  10  -6  -2    2.46    4.05
  10  -6  -1   79.86    8.27
  10   6  -1   86.28    8.96
  10  -6   0    0.63    3.33
  10   6   0    6.65    4.39
  10  -6   1   95.04    8.96
 -10  -6  -1   93.01    7.81
  10   6   1   87.60    9.10
  10  -6   1  108.05   10.36
  10  -6   2    5.97    4.52
  10   6   2    8.73    4.34
 -10  -6  -2    1.04    2.46
  10  -6   2    3.72    3.75
  10  -6   3    1.98    3.73
  10  -6   3    0.33    3.55
  10  -6   4    3.05    4.22
  10  -6   4    2.72    3.91
  10  -7  -3   10.28    4.92
  10   7  -3    7.18    4.41
  10   7  -2  201.29   13.03
  10  -7  -2  199.55   13.00
  10  -7  -1   32.94    5.82
 -10  -7   1   25.08    5.05
  10   7  -1   32.66    6.30
  10  -7   0   11.26    4.09
  10   7   0   10.24    4.42
 -10  -7   0    3.36    2.87
  10   7   1    1.81    3.85
 -10  -7  -1    4.05    3.07
  10  -7   1    3.04    3.68
  10   7   2   35.23    6.60
  10  -7   2   36.26    6.21
  10  -7   3    1.92    3.95
  10  -8  -2    6.90    4.32
  10   8  -1   38.26    6.39
  10  -8  -1   43.47    6.61
  10  -8   0   73.03    8.12
 -10  -8   0   53.32    6.69
  10   8   0   53.37    7.55
  10   8   1    0.95    3.80
 -10  -8  -1    1.13    3.32
  10  -8   1   -0.98    3.55
  11   0  -3    1.74    3.52
  11   0  -2   10.79    4.42
  11   0  -1    9.46    4.35
  11   0   0   23.00    5.69
  11   0   1    3.84    3.62
  11   0   2   91.52    9.75
  11   0   3    2.53    3.90
  11  -1  -3   19.50    5.33
  11   1  -3   21.55    5.51
  11   1  -2    9.16    4.28
  11  -1  -2    7.51    4.48
  11   1  -1   -5.99    4.12
  11  -1  -1   -2.26    3.48
  11  -1   0    5.27    4.15
  11   1   0    9.52    3.99
  11  -1   1   39.35    6.68
  11   1   1   43.46    6.73
  11   1   2   85.81    9.43
  11  -1   2  104.08   10.17
  11  -1   3   25.15    6.10
  11  -2  -3   14.33    4.91
  11   2  -3   24.05    5.59
  11   2  -2   40.52    6.86
  11  -2  -2   38.76    6.81
  11   2  -1   21.52    5.38
  11  -2  -1   14.38    4.52
  11  -2   0   13.68    4.58
  11   2   0   -1.13    3.84
  11   2   1   17.18    5.12
  11  -2   1   11.24    4.62
  11   2   2   -0.38    3.80
  11  -2   2    3.79    3.95
  11  -2   3   48.73    7.44
  11   3  -3   12.01    4.99
  11   3  -2   76.76    8.74
  11  -3  -2  107.46   10.35
  11  -3  -1    3.58    3.43
  11   3  -1   14.66    4.98
  11   3   0  166.05   12.56
  11  -3   0  158.83   12.06
  11  -3   1  125.97   10.74
  11   3   1  143.19   11.70
  11   3   2  129.40   11.46
  11  -3   2  154.58   12.32
  11  -3   3    1.20    3.87
  11   4  -3   -1.60    3.66
  11   4  -2   71.76    8.55
  11  -4  -2   71.82    8.74
  11   4  -1   85.86    9.33
  11  -4  -1   79.65    8.63
  11  -4   0   50.49    7.35
  11   4   0   39.69    6.65
  11   4   1    6.21    4.31
  11  -4   1   10.77    5.06
  11  -4   2   63.48    7.96
  11  -4   3    5.09    4.23
  11  -4   3   -1.38    3.95
  11   5  -3  126.31   11.51
  11  -5  -2    1.17    3.79
  11   5  -2    3.75    4.28
  11  -5  -1   16.11    5.50
  11   5  -1   21.06    5.91
  11  -5   0   -0.98    3.54
  11   5   0    2.14    3.85
  11  -5   1  218.40   14.10
  11   5   1  216.29   14.47
  11  -5   2    6.31    4.51
  11  -5   2    1.47    3.76
  11  -5   3    5.54    4.49
  11   6  -2   53.61    7.81
  11  -6  -1   85.61    8.97
  11   6  -1   99.52   10.19
  11  -6   0    6.02    4.46
  11   6   0    1.17    3.91
 -11  -6  -1    6.51    3.59
  11  -6   1    7.98    4.57
  11  -6   2    5.89    4.42
  11  -7   0   78.56    8.92
 -11  -7  -1   13.77    4.45
  11  -7   1   19.35    5.61
  11  -7   2   18.90    5.69
   0   0   0    0.00    0.00


TITL 123TrzPO4_KN2102c02b32_333K in P2(1)/c
REM P2(1)/c (#14 in standard setting)
CELL 0.71073   9.284240   9.774235   7.141798  90.0000  92.1456  90.0000
ZERR    3.00   0.000702   0.000661   0.000534   0.0000   0.0068   0.0000
LATT  1
SYMM -x, y+1/2,-z+1/2
SFAC C H N O
UNIT 33.00 30.00 3.00 3.00
TREF
HKLF 4
END
_computing_structure_solution     'SHELXT 2018/2 (Sheldrick, 2018)'
;
_shelx_hkl_checksum                45756
_olex2_submission_special_instructions  'No special instructions were received'
_oxdiff_exptl_absorpt_empirical_details
;
Empirical correction (ABSPACK) includes:
- Absorption correction using spherical harmonics
- Frame scaling
- Detector area scaling
;
_oxdiff_exptl_absorpt_empirical_full_max  1.103
_oxdiff_exptl_absorpt_empirical_full_min  0.864
