# Supplementary material for: Proton Tautomerism for Anhydrous Superprotonic Conduction in 1,2,3‐Triazolium Dihydrogen Phosphate Crystal
Source: Angew Chem Int Ed Engl. 2026 Feb 1;65(11):e20785. doi: 10.1002/anie.202520785 (PMC12970496; doi:10.1002/anie.202520785)
Supplement: Supplementary file 2 — Supporting File 2: anie71356‐sup‐0002‐Data.zip. [file ANIE-65-e20785-s002.zip › 123TrzPO4_343K.cif]

data_123TrzPO4_343K
_audit_creation_date               2025-07-11
_audit_creation_method
;
Olex2 1.5
(compiled 2025.05.31 svn.r86d253d1 for OlexSys, GUI svn.r7254)
;
_shelx_SHELXL_version_number       '2018/3'
_audit_contact_author_address      ?
_audit_contact_author_email        ?
_audit_contact_author_name         ''
_audit_contact_author_phone        ?
_publ_contact_author_id_orcid      ?
_publ_section_references
;
Dolomanov, O.V., Bourhis, L.J., Gildea, R.J, Howard, J.A.K. & Puschmann, H.
 (2009), J. Appl. Cryst. 42, 339-341.

Sheldrick, G.M. (2015). Acta Cryst. A71, 3-8.

Sheldrick, G.M. (2015). Acta Cryst. C71, 3-8.
;
_chemical_name_common              ?
_chemical_name_systematic          ?
_chemical_formula_moiety           'H2 O4 P, C2 H4 N3'
_chemical_formula_sum              'C2 H6 N3 O4 P'
_chemical_formula_weight           167.07
_chemical_melting_point            ?
loop_
  _atom_type_symbol
  _atom_type_description
  _atom_type_scat_dispersion_real
  _atom_type_scat_dispersion_imag
  _atom_type_scat_source
 'C' 'C' 0.0033 0.0016 'International Tables Vol C Tables 4.2.6.8 and 6.1.1.4'
 'H' 'H' 0.0000 0.0000 'International Tables Vol C Tables 4.2.6.8 and 6.1.1.4'
 'N' 'N' 0.0061 0.0033 'International Tables Vol C Tables 4.2.6.8 and 6.1.1.4'
 'O' 'O' 0.0106 0.0060 'International Tables Vol C Tables 4.2.6.8 and 6.1.1.4'
 'P' 'P' 0.1023 0.0942 'International Tables Vol C Tables 4.2.6.8 and 6.1.1.4'

_shelx_space_group_comment
;
The symmetry employed for this shelxl refinement is uniquely defined
by the following loop, which should always be used as a source of
symmetry information in preference to the above space-group names.
They are only intended as comments.
;
_space_group_crystal_system        'monoclinic'
_space_group_IT_number             14
_space_group_name_H-M_alt          'P 1 21/c 1'
_space_group_name_Hall             '-P 2ybc'
loop_
  _space_group_symop_operation_xyz
 'x, y, z'
 '-x, y+1/2, -z+1/2'
 '-x, -y, -z'
 'x, -y-1/2, z-1/2'

_cell_length_a                     9.2891(5)
_cell_length_b                     9.7765(5)
_cell_length_c                     7.1461(4)
_cell_angle_alpha                  90
_cell_angle_beta                   92.103(5)
_cell_angle_gamma                  90
_cell_volume                       648.54(6)
_cell_formula_units_Z              4
_cell_measurement_reflns_used      4157
_cell_measurement_temperature      343
_cell_measurement_theta_max        30.0250
_cell_measurement_theta_min        2.1980
_shelx_estimated_absorpt_T_max     ?
_shelx_estimated_absorpt_T_min     ?
_exptl_absorpt_coefficient_mu      0.386
_exptl_absorpt_correction_T_max    1.00000
_exptl_absorpt_correction_T_min    0.87126
_exptl_absorpt_correction_type     multi-scan
_exptl_absorpt_process_details
;
CrysAlisPro 1.171.39.46 (Rigaku Oxford Diffraction, 2018)
Empirical absorption correction using spherical harmonics,
 implemented in SCALE3 ABSPACK scaling algorithm.
;
_exptl_absorpt_special_details     ?
_exptl_crystal_colour              'clear colourless'
_exptl_crystal_colour_lustre       clear
_exptl_crystal_colour_modifier     .
_exptl_crystal_colour_primary      colourless
_exptl_crystal_density_diffrn      1.711
_exptl_crystal_density_meas        ?
_exptl_crystal_density_method      ?
_exptl_crystal_description         plate
_exptl_crystal_F_000               344
_exptl_crystal_size_max            ?
_exptl_crystal_size_mid            ?
_exptl_crystal_size_min            ?
_exptl_transmission_factor_max     ?
_exptl_transmission_factor_min     ?
_diffrn_reflns_av_R_equivalents    0.0241
_diffrn_reflns_av_unetI/netI       0.0243
_diffrn_reflns_Laue_measured_fraction_full  0.999
_diffrn_reflns_Laue_measured_fraction_max  0.850
_diffrn_reflns_limit_h_max         10
_diffrn_reflns_limit_h_min         -11
_diffrn_reflns_limit_k_max         10
_diffrn_reflns_limit_k_min         -12
_diffrn_reflns_limit_l_max         9
_diffrn_reflns_limit_l_min         -7
_diffrn_reflns_number              6594
_diffrn_reflns_point_group_measured_fraction_full  0.999
_diffrn_reflns_point_group_measured_fraction_max  0.850
_diffrn_reflns_theta_full          25.242
_diffrn_reflns_theta_max           30.395
_diffrn_reflns_theta_min           2.194
_diffrn_ambient_temperature        343
_diffrn_detector                   'CCD plate'
_diffrn_detector_area_resol_mean   ?
_diffrn_measured_fraction_theta_full  0.999
_diffrn_measured_fraction_theta_max  0.850
_diffrn_measurement_details
;
List of Runs (angles in degrees, time in seconds):

  # Type    Start    End  Width  t~exp~   \w     \q     \k     \f   Frames
--------------------------------------------------------------------------
  1  \f    -80.00 100.00   0.50    6.00   0.00  10.00   0.00    --   360
  2  \w    -30.00  20.00   0.50    6.00    --   10.00  90.00   0.00  100
  3  \w    -30.00  20.00   0.50    6.00    --   10.00  90.00  90.00  100
  4  \w    -30.00  20.00   0.50    6.00    --   10.00  90.00 180.00  100
;
_diffrn_measurement_device         'abstract diffractometer'
_diffrn_measurement_device_type   
 'dtrek-CrysAlisPro-abstract goniometer imported rigaku-d*trek images'
_diffrn_measurement_method         '\w and \f scans'
_diffrn_orient_matrix_type        
 'CrysAlisPro convention (1999,Acta A55,543-557)'
_diffrn_orient_matrix_UB_11        0.0279146000
_diffrn_orient_matrix_UB_12        0.0209288000
_diffrn_orient_matrix_UB_13        0.0891486000
_diffrn_orient_matrix_UB_21        -0.0710870000
_diffrn_orient_matrix_UB_22        0.0060426000
_diffrn_orient_matrix_UB_23        0.0320858000
_diffrn_orient_matrix_UB_31        0.0023298000
_diffrn_orient_matrix_UB_32        -0.0691768000
_diffrn_orient_matrix_UB_33        0.0299342000
_diffrn_radiation_monochromator    graphite
_diffrn_radiation_probe            x-ray
_diffrn_radiation_type             'Mo K\a'
_diffrn_radiation_wavelength       0.71073
_diffrn_source                     'fine-focus sealed X-ray tube'
_diffrn_source_type                'Enhance (Mo) X-ray Source'
_diffrn_special_details            ?
_reflns_Friedel_coverage           0.000
_reflns_Friedel_fraction_full      .
_reflns_Friedel_fraction_max       .
_reflns_number_gt                  1323
_reflns_number_total               1667
_reflns_special_details
;
 Reflections were merged by SHELXL according to the crystal
 class for the calculation of statistics and refinement.
 
 _reflns_Friedel_fraction is defined as the number of unique
 Friedel pairs measured divided by the number that would be
 possible theoretically, ignoring centric projections and
 systematic absences.
;
_reflns_threshold_expression       'I > 2\s(I)'
_computing_cell_refinement         'CrysAlisPro 1.171.39.46 (Rigaku OD, 2018)'
_computing_data_collection         'CrysAlisPro 1.171.39.46 (Rigaku OD, 2018)'
_computing_data_reduction          'CrysAlisPro 1.171.39.46 (Rigaku OD, 2018)'
_computing_molecular_graphics      'Olex2 1.5 (Dolomanov et al., 2009)'
_computing_publication_material    'Olex2 1.5 (Dolomanov et al., 2009)'
_computing_structure_refinement    'SHELXL 2018/3 (Sheldrick, 2015)'
_computing_structure_solution      'SHELXT 2018/2 (Sheldrick, 2018)'
_refine_diff_density_max           0.224
_refine_diff_density_min           -0.432
_refine_diff_density_rms           0.058
_refine_ls_extinction_coef         .
_refine_ls_extinction_method       none
_refine_ls_goodness_of_fit_ref     1.059
_refine_ls_hydrogen_treatment      refall
_refine_ls_matrix_type             full
_refine_ls_number_parameters       115
_refine_ls_number_reflns           1667
_refine_ls_number_restraints       0
_refine_ls_R_factor_all            0.0525
_refine_ls_R_factor_gt             0.0381
_refine_ls_restrained_S_all        1.059
_refine_ls_shift/su_max            0.001
_refine_ls_shift/su_mean           0.000
_refine_ls_structure_factor_coef   Fsqd
_refine_ls_weighting_details      
 'w=1/[\s^2^(Fo^2^)+(0.0545P)^2^+0.1855P] where P=(Fo^2^+2Fc^2^)/3'
_refine_ls_weighting_scheme        calc
_refine_ls_wR_factor_gt            0.0951
_refine_ls_wR_factor_ref           0.1035
_refine_special_details            ?
_olex2_refinement_description
;
;
_atom_sites_solution_hydrogens     difmap
_atom_sites_solution_primary       dual
_atom_sites_solution_secondary     ?
loop_
  _atom_site_label
  _atom_site_type_symbol
  _atom_site_fract_x
  _atom_site_fract_y
  _atom_site_fract_z
  _atom_site_U_iso_or_equiv
  _atom_site_adp_type
  _atom_site_occupancy
  _atom_site_site_symmetry_order
  _atom_site_calc_flag
  _atom_site_refinement_flags_posn
  _atom_site_refinement_flags_adp
  _atom_site_refinement_flags_occupancy
  _atom_site_disorder_assembly
  _atom_site_disorder_group
 P1 P 0.15000(5) 0.61555(4) 0.36513(7) 0.03058(17) Uani 1 1 d . . . . .
 O4 O 0.03459(14) 0.67203(13) 0.4857(2) 0.0402(3) Uani 1 1 d . . . . .
 O1 O 0.28656(14) 0.69900(13) 0.3771(2) 0.0404(3) Uani 1 1 d . . . . .
 O2 O 0.09323(17) 0.60243(15) 0.1577(2) 0.0432(4) Uani 1 1 d . . . . .
 O3 O 0.18922(15) 0.46569(13) 0.4202(2) 0.0417(4) Uani 1 1 d . . . . .
 N1 N 0.52830(19) 0.61320(16) 0.2448(3) 0.0402(4) Uani 1 1 d . . . . .
 N3 N 0.67087(18) 0.46693(17) 0.1537(3) 0.0422(4) Uani 1 1 d . . . . .
 N2 N 0.54648(18) 0.48087(17) 0.2332(3) 0.0442(4) Uani 1 1 d . . . . .
 C2 C 0.6381(2) 0.6831(2) 0.1743(3) 0.0429(5) Uani 1 1 d . . . . .
 C1 C 0.7311(2) 0.5872(2) 0.1152(3) 0.0457(5) Uani 1 1 d . . . . .
 H2 H 0.640(3) 0.783(3) 0.175(3) 0.060(7) Uiso 1 1 d . . . . .
 H3A H 0.113(4) 0.418(3) 0.449(5) 0.083(10) Uiso 1 1 d . . . . .
 H1A H 0.816(3) 0.594(3) 0.067(4) 0.063(8) Uiso 1 1 d . . . . .
 H3 H 0.701(3) 0.367(3) 0.139(4) 0.081(9) Uiso 1 1 d . . . . .
 H2A H 0.078(3) 0.678(3) 0.102(4) 0.074(9) Uiso 1 1 d . . . . .
 H1 H 0.442(3) 0.648(3) 0.304(4) 0.080(9) Uiso 1 1 d . . . . .

loop_
  _atom_site_aniso_label
  _atom_site_aniso_U_11
  _atom_site_aniso_U_22
  _atom_site_aniso_U_33
  _atom_site_aniso_U_23
  _atom_site_aniso_U_13
  _atom_site_aniso_U_12
 P1 0.0283(3) 0.0239(3) 0.0402(3) 0.00052(17) 0.00958(19) -0.00150(15)
 O4 0.0352(7) 0.0329(7) 0.0535(8) -0.0066(6) 0.0171(6) -0.0038(5)
 O1 0.0313(7) 0.0289(7) 0.0618(9) -0.0021(6) 0.0132(6) -0.0044(5)
 O2 0.0556(9) 0.0324(8) 0.0416(8) -0.0002(6) 0.0037(7) -0.0011(6)
 O3 0.0340(8) 0.0282(7) 0.0635(10) 0.0093(6) 0.0108(7) 0.0019(5)
 N1 0.0339(9) 0.0311(9) 0.0559(11) -0.0039(7) 0.0068(8) 0.0021(6)
 N3 0.0332(9) 0.0341(9) 0.0594(11) -0.0048(7) 0.0028(8) 0.0046(6)
 N2 0.0374(9) 0.0318(9) 0.0637(12) -0.0007(7) 0.0066(8) -0.0002(6)
 C2 0.0415(11) 0.0312(11) 0.0567(13) -0.0030(8) 0.0093(9) -0.0027(8)
 C1 0.0354(11) 0.0416(11) 0.0607(14) -0.0054(9) 0.0102(10) -0.0020(8)

_geom_special_details
;
 All esds (except the esd in the dihedral angle between two l.s. planes)
 are estimated using the full covariance matrix.  The cell esds are taken
 into account individually in the estimation of esds in distances, angles
 and torsion angles; correlations between esds in cell parameters are only
 used when they are defined by crystal symmetry.  An approximate (isotropic)
 treatment of cell esds is used for estimating esds involving l.s. planes.
;
loop_
  _geom_bond_atom_site_label_1
  _geom_bond_atom_site_label_2
  _geom_bond_distance
  _geom_bond_site_symmetry_2
  _geom_bond_publ_flag
 P1 O4 1.5046(13) . ?
 P1 O1 1.5080(13) . ?
 P1 O2 1.5601(16) . ?
 P1 O3 1.5568(13) . ?
 O2 H2A 0.84(3) . ?
 O3 H3A 0.88(3) . ?
 N1 N2 1.308(2) . ?
 N1 C2 1.341(3) . ?
 N1 H1 0.98(3) . ?
 N3 N2 1.314(2) . ?
 N3 C1 1.335(3) . ?
 N3 H3 1.02(3) . ?
 C2 C1 1.353(3) . ?
 C2 H2 0.97(3) . ?
 C1 H1A 0.88(3) . ?

loop_
  _geom_angle_atom_site_label_1
  _geom_angle_atom_site_label_2
  _geom_angle_atom_site_label_3
  _geom_angle
  _geom_angle_site_symmetry_1
  _geom_angle_site_symmetry_3
  _geom_angle_publ_flag
 O4 P1 O1 112.62(8) . . ?
 O4 P1 O2 110.54(9) . . ?
 O4 P1 O3 111.45(8) . . ?
 O1 P1 O2 110.65(9) . . ?
 O1 P1 O3 107.83(8) . . ?
 O3 P1 O2 103.33(8) . . ?
 P1 O2 H2A 115(2) . . ?
 P1 O3 H3A 112(2) . . ?
 N2 N1 C2 112.25(17) . . ?
 N2 N1 H1 118.5(18) . . ?
 C2 N1 H1 129.2(18) . . ?
 N2 N3 C1 112.31(17) . . ?
 N2 N3 H3 113.3(17) . . ?
 C1 N3 H3 134.3(18) . . ?
 N1 N2 N3 104.34(16) . . ?
 N1 C2 C1 105.50(18) . . ?
 N1 C2 H2 121.2(15) . . ?
 C1 C2 H2 133.3(15) . . ?
 N3 C1 C2 105.60(19) . . ?
 N3 C1 H1A 122.8(18) . . ?
 C2 C1 H1A 131.6(18) . . ?

loop_
  _geom_hbond_atom_site_label_D
  _geom_hbond_atom_site_label_H
  _geom_hbond_atom_site_label_A
  _geom_hbond_distance_DH
  _geom_hbond_distance_HA
  _geom_hbond_distance_DA
  _geom_hbond_angle_DHA
  _geom_hbond_site_symmetry_A
  _geom_hbond_publ_flag
 O3 H3A O4 0.88(3) 1.71(4) 2.5866(18) 177(3) 3_566 yes
 N3 H3 O1 1.02(3) 1.65(3) 2.659(2) 167(3) 2_645 yes
 O2 H2A O4 0.84(3) 1.73(3) 2.573(2) 176(3) 4_575 yes
 N1 H1 O1 0.98(3) 1.63(3) 2.607(2) 172(3) . yes

loop_
  _geom_torsion_atom_site_label_1
  _geom_torsion_atom_site_label_2
  _geom_torsion_atom_site_label_3
  _geom_torsion_atom_site_label_4
  _geom_torsion
  _geom_torsion_site_symmetry_1
  _geom_torsion_site_symmetry_2
  _geom_torsion_site_symmetry_3
  _geom_torsion_site_symmetry_4
  _geom_torsion_publ_flag
 N1 C2 C1 N3 0.2(3) . . . . ?
 N2 N1 C2 C1 -0.2(3) . . . . ?
 N2 N3 C1 C2 -0.1(3) . . . . ?
 C2 N1 N2 N3 0.1(2) . . . . ?
 C1 N3 N2 N1 0.0(3) . . . . ?

_shelx_res_file
;
TITL 123trzpo4_kn2102c02b32_343k_b.res in P2(1)/c
    123trzpo4_kn2102c02b32_343k.res
    created by SHELXL-2018/3 at 17:09:55 on 11-Jul-2025
REM Old TITL 123TrzPO4_KN2102c02b32_343K in P2(1)/c
REM SHELXT solution in P2(1)/c: R1 0.231, Rweak 0.360, Alpha 0.024
REM <I/s> 0.518 for 84 systematic absences, Orientation as input
REM Formula found by SHELXT: C9 N
CELL 0.71073 9.2891 9.7765 7.1461 90 92.103 90
ZERR 4 0.0005 0.0005 0.0004 0 0.005 0
LATT 1
SYMM -X,0.5+Y,0.5-Z
SFAC C H N O P
UNIT 8 24 12 16 4
EQIV $1 +X,1.5-Y,-0.5+Z
EQIV $2 -X,1-Y,1-Z
EQIV $3 1-X,-0.5+Y,0.5-Z

L.S. 50
PLAN  20
TEMP 69.85
CONF
HTAB O2 O4_$1
HTAB O3 O4_$2
HTAB N1 O1
HTAB N3 O1_$3
BOND
LIST 6
MORE -1
BOND $H
fmap 2
acta
REM <olex2.extras>
REM <HklSrc "%.\\123TrzPO4_KN2102c02b32_343K.hkl">
REM </olex2.extras>

WGHT    0.054500    0.185500
FVAR       1.05627
P1    5    0.150004    0.615553    0.365126    11.00000    0.02834    0.02387 =
         0.04015    0.00052    0.00958   -0.00150
O4    4    0.034590    0.672029    0.485663    11.00000    0.03522    0.03294 =
         0.05353   -0.00661    0.01710   -0.00382
O1    4    0.286559    0.699004    0.377084    11.00000    0.03135    0.02889 =
         0.06178   -0.00208    0.01317   -0.00438
O2    4    0.093232    0.602430    0.157729    11.00000    0.05558    0.03243 =
         0.04160   -0.00018    0.00373   -0.00115
O3    4    0.189225    0.465694    0.420208    11.00000    0.03399    0.02820 =
         0.06352    0.00932    0.01076    0.00195
N1    3    0.528302    0.613205    0.244795    11.00000    0.03392    0.03108 =
         0.05589   -0.00390    0.00683    0.00213
N3    3    0.670869    0.466933    0.153652    11.00000    0.03323    0.03412 =
         0.05941   -0.00478    0.00277    0.00459
N2    3    0.546477    0.480874    0.233229    11.00000    0.03739    0.03182 =
         0.06375   -0.00069    0.00661   -0.00023
C2    1    0.638064    0.683083    0.174268    11.00000    0.04150    0.03122 =
         0.05667   -0.00303    0.00931   -0.00269
C1    1    0.731081    0.587185    0.115216    11.00000    0.03539    0.04164 =
         0.06067   -0.00537    0.01023   -0.00201
H2    2    0.639755    0.782509    0.175425    11.00000    0.06017
H3A   2    0.112889    0.418334    0.448712    11.00000    0.08255
H1A   2    0.816452    0.594270    0.066916    11.00000    0.06292
H3    2    0.701488    0.367264    0.139103    11.00000    0.08056
H2A   2    0.077799    0.677559    0.102131    11.00000    0.07393
H1    2    0.442209    0.647748    0.304431    11.00000    0.07977
HKLF 4


REM  123trzpo4_kn2102c02b32_343k_b.res in P2(1)/c
REM wR2 = 0.1035, GooF = S = 1.059, Restrained GooF = 1.059 for all data
REM R1 = 0.0381 for 1323 Fo > 4sig(Fo) and 0.0525 for all 1667 data
REM 115 parameters refined using 0 restraints

END

WGHT      0.0545      0.1855

REM Highest difference peak  0.224,  deepest hole -0.432,  1-sigma level  0.058
Q1    1   0.2862  0.6771  0.4130  11.00000  0.05    0.22
Q2    1   0.8552  0.6566  0.1397  11.00000  0.05    0.21
Q3    1   0.5832  0.6626  0.2239  11.00000  0.05    0.20
Q4    1   0.0135  0.7026  0.5024  11.00000  0.05    0.19
Q5    1   0.0950  0.6993  0.4576  11.00000  0.05    0.18
Q6    1   0.4610  0.4187  0.2478  11.00000  0.05    0.18
Q7    1   0.1050  0.6142  0.5221  11.00000  0.05    0.18
Q8    1   0.0653  0.6601  0.5750  11.00000  0.05    0.17
Q9    1  -0.0121  0.5829  0.0137  11.00000  0.05    0.17
Q10   1   0.6880  0.4170  0.1061  11.00000  0.05    0.17
Q11   1   0.2995  0.7563  0.3588  11.00000  0.05    0.17
Q12   1   0.3579  0.6724  0.3426  11.00000  0.05    0.16
Q13   1   0.5241  0.8416  0.2773  11.00000  0.05    0.16
Q14   1   0.3222  0.6589  0.3018  11.00000  0.05    0.16
Q15   1   0.4784  0.6391  0.2679  11.00000  0.05    0.16
Q16   1   0.3185  0.6228  0.3018  11.00000  0.05    0.15
Q17   1   0.1234  0.4743  0.3229  11.00000  0.05    0.15
Q18   1   0.1556  0.4712  0.5871  11.00000  0.05    0.15
Q19   1   0.7054  0.6567  0.1546  11.00000  0.05    0.15
Q20   1   0.3647  0.6136  0.4698  11.00000  0.05    0.15
;
_shelx_res_checksum                90417
_shelx_hkl_file
;
  -1   0   0  202.37    3.51
  -2   0   0  366.91    6.86
   2   0   0  359.36    6.64
   3   0   0  529.60    9.99
  -3   0   0  509.68    9.80
   4   0   0   61.67    4.12
  -4   0   0   68.59    4.46
  -5   0   0  740.93   15.36
   5   0   0  720.61   15.51
  -6   0   0 1016.51   20.32
   6   0   0 1095.44   21.17
   7   0   0  492.26   15.53
  -7   0   0  509.46   15.64
  -8   0   0   26.53    4.36
   9   0   0  140.46    3.96
  -9   0   0  129.38    3.91
 -10   0   0  274.49   14.88
 -11   0   0    3.59    2.99
   0  -1   0    0.50    0.42
   0  -1   0    0.30    0.41
   0  -1   0   -0.19    0.35
  -1   1   0 1968.61   11.99
   1  -1   0 1971.32   10.99
   1  -1   0 1945.32   11.91
  -1  -1   0 1944.44   11.30
   1   1   0 1974.37   11.38
   1  -1   0 1961.71   12.48
  -1   1   0 1974.55   11.03
  -1   1   0 1945.58   12.38
  -2   1   0 3498.54   17.64
   2   1   0 3526.54   20.94
   2  -1   0 3491.60   21.06
  -2   1   0 3521.13   20.89
  -2  -1   0 3505.02   21.25
   2  -1   0 3503.19   16.81
   3  -1   0  230.41    6.66
   3   1   0  250.14    6.91
   3  -1   0  231.31    4.70
  -3  -1   0  238.28    6.80
  -3   1   0  229.03    6.65
  -4  -1   0  845.30   14.99
   4   1   0  849.57   14.85
  -4   1   0  846.75   14.97
   4  -1   0  871.76   14.97
  -5   1   0    0.03    1.47
   5   1   0    2.87    1.55
  -5  -1   0    2.75    1.73
   5  -1   0   -0.02    1.29
   6  -1   0  263.90   10.24
  -6   1   0  276.86   10.49
  -6  -1   0  246.88   10.24
   6   1   0  269.46   10.63
   7  -1   0   72.72    6.14
  -7  -1   0   68.27    6.25
   7  -1   0   74.36    3.38
   7   1   0   70.32    6.22
  -7   1   0   76.69    3.61
  -7   1   0   63.40    5.82
  -8  -1   0  644.03   19.41
  -8   1   0  636.08    9.69
   8  -1   0  626.51    9.25
  -9  -1   0    8.31    1.52
  -9   1   0   13.19    3.53
   9  -1   0    5.75    0.89
  -9  -1   0   10.07    3.90
  -9   1   0    8.27    1.16
 -10   1   0   26.59    4.86
 -10  -1   0   35.65    5.87
 -11   1   0    2.47    3.52
 -11  -1   0    6.23    3.39
   0   2   0 1806.59   15.64
   0   2   0 1816.76   16.42
   0   2   0 1809.97   16.47
   0  -2   0 1870.40   15.92
   0  -2   0 1833.96   16.74
   1   2   0  287.82    4.68
  -1  -2   0  289.39    7.04
   1  -2   0  302.96    6.99
   1   2   0  300.41    6.55
   1  -2   0  287.19    6.57
  -1  -2   0  295.68    6.54
  -1   2   0  299.87    6.74
  -1   2   0  292.35    6.56
  -1  -2   0  301.79    4.75
  -1   2   0  291.03    4.40
   1  -2   0  285.51    4.47
  -2  -2   0   59.17    3.42
   2  -2   0   60.39    2.90
  -2  -2   0   64.28    2.99
  -2   2   0   54.00    2.93
  -2   2   0   57.33    3.10
   2  -2   0   54.30    2.95
   2  -2   0   55.67    3.17
   2   2   0   54.79    2.78
  -2   2   0   56.70    2.73
   3  -2   0 2750.78   20.39
   3   2   0 2757.10   23.23
  -3   2   0 2795.68   21.16
  -3  -2   0 2784.14   23.21
  -3   2   0 2729.44   22.60
  -4   2   0   61.34    4.31
  -4  -2   0   66.94    4.45
  -4   2   0   60.64    3.43
   4   2   0   60.85    4.12
   4  -2   0   62.66    3.32
   4  -2   0   53.73    3.89
   5  -2   0   12.18    1.84
  -5  -2   0   10.48    2.25
  -5   2   0    7.29    1.65
   5  -2   0    8.26    2.01
   5   2   0    6.83    1.98
  -5   2   0    5.61    2.01
   6  -2   0  127.88    7.19
   6   2   0  117.86    7.11
  -6   2   0  107.57    6.89
  -6   2   0  118.49    4.94
  -6  -2   0  128.54    7.41
  -7  -2   0    7.20    2.74
   7   2   0    7.27    2.55
  -7   2   0   10.69    1.91
  -7  -2   0    8.30    1.82
  -7   2   0    9.72    3.33
   7  -2   0    6.13    2.40
  -8  -2   0  107.29    8.40
  -8   2   0  123.00    4.74
  -8  -2   0  111.93    5.52
   8  -2   0  122.95    4.60
  -9   2   0   73.65    7.21
  -9   2   0   61.05    2.74
  -9  -2   0   58.17    6.76
   9   2   0   66.76    4.26
 -10   2   0    1.72    3.10
 -10  -2   0    7.44    3.49
 -11   2   0    7.32    3.98
 -11  -2   0    6.23    3.82
   0   3   0   -0.80    1.18
   0  -3   0   -0.52    1.33
   0   3   0   -1.75    1.49
   0  -3   0   -2.28    1.85
   0   3   0   -1.23    0.54
   0   3   0   -0.02    1.34
   0   3   0   -0.02    0.49
   1  -3   0   96.35    4.62
  -1  -3   0   98.16    5.17
   1  -3   0   86.45    4.71
  -1  -3   0  101.18    2.98
   1   3   0   91.10    4.31
  -1   3   0   89.70    4.53
   1  -3   0   88.89    2.64
  -1   3   0  101.03    4.94
  -1  -3   0   96.59    4.56
  -1   3   0   94.22    4.70
  -1   3   0   89.69    2.68
   1   3   0   82.87    4.52
   1   3   0   91.28    2.87
  -2   3   0  948.80   14.39
   2  -3   0  952.78   14.40
   2  -3   0  950.15   15.09
  -2  -3   0  991.26   15.70
  -2   3   0  951.62   11.32
  -2   3   0  942.50   14.78
   2   3   0  947.79   11.72
   2  -3   0  968.46   11.38
  -2  -3   0  959.39   14.65
  -2  -3   0  945.40   11.81
  -3   3   0 2440.54   23.25
  -3   3   0 2446.43   21.59
  -3  -3   0 2455.73   22.55
   3  -3   0 2463.15   21.93
  -3  -3   0 2468.36   25.93
   3  -3   0 2399.03   22.92
  -3   3   0 2484.17   24.10
   3   3   0 2489.97   22.61
  -4   3   0    9.72    1.93
   4  -3   0    8.94    1.85
  -4   3   0   10.95    2.07
   4  -3   0    9.25    1.83
   4   3   0    6.30    1.32
  -4  -3   0    6.85    1.82
  -4  -3   0    9.85    2.08
  -5  -3   0 1623.57   23.79
  -5  -3   0 1649.03   22.38
  -5   3   0 1661.92   20.28
   5   3   0 1638.99   23.55
   5  -3   0 1669.72   23.77
   5  -3   0 1661.17   19.56
  -5   3   0 1724.43   24.35
   6  -3   0   39.78    3.28
  -6   3   0   37.36    4.27
  -6   3   0   41.26    3.45
   6  -3   0   42.97    4.46
  -6  -3   0   39.62    3.68
   6   3   0   36.65    4.28
  -6  -3   0   37.71    4.32
  -7   3   0    6.39    1.87
  -7  -3   0    3.33    2.44
  -7   3   0    3.33    2.18
   7   3   0    1.06    1.97
   7  -3   0   -1.10    1.97
  -7  -3   0    1.64    1.77
   8   3   0    8.62    2.08
  -8  -3   0   12.69    3.37
  -8   3   0    9.40    1.85
  -8  -3   0   10.46    2.36
  -8   3   0    9.53    2.92
   9   3   0   50.31    4.37
  -9   3   0   66.47    6.68
  -9  -3   0   57.75    4.61
  -9   3   0   54.30    3.24
  -9  -3   0   57.16    6.53
 -10   3   0   59.02    7.18
 -10  -3   0   63.84    7.46
 -11   3   0  148.79   11.66
 -11  -3   0  154.09   12.24
   0   4   0 2277.05   12.43
   0   4   0 2254.29   12.04
   0  -4   0 2271.33   26.85
   0   4   0 2296.33   24.98
   0   4   0 2214.06   26.74
   0  -4   0 2233.34   24.94
   0   4   0 2276.36   26.09
   1   4   0 1766.15   13.24
   1   4   0 1756.32   22.19
   1   4   0 1778.18   23.85
  -1   4   0 1791.88   23.30
   1  -4   0 1767.86   12.29
  -1  -4   0 1730.97   23.99
  -1  -4   0 1784.13   13.36
  -1   4   0 1792.06   22.87
   1  -4   0 1812.37   23.87
  -1   4   0 1744.21   22.89
  -1   4   0 1771.65   12.37
  -1  -4   0 1748.06   21.85
   2  -4   0  294.21    9.45
  -2  -4   0  313.63   10.31
  -2   4   0  289.36    6.38
  -2   4   0  300.62    9.45
   2  -4   0  290.93    9.86
   2   4   0  291.60    9.93
  -2  -4   0  294.51    6.81
  -2  -4   0  294.62    9.37
   2   4   0  303.60    6.76
   2  -4   0  293.96    6.38
  -2   4   0  279.84    9.35
   3   4   0 1016.69   15.06
  -3  -4   0 1005.79   18.06
  -3   4   0 1011.73   17.64
  -3   4   0 1036.41   14.39
  -3  -4   0 1022.62   19.08
  -3   4   0 1000.45   17.18
  -3  -4   0 1022.32   14.89
   3  -4   0 1019.88   14.32
   3   4   0 1017.31   18.94
   3  -4   0 1013.40   17.30
   3  -4   0 1012.42   18.22
  -4  -4   0  434.07   12.46
  -4  -4   0  414.49   10.89
  -4   4   0  391.18   10.66
   4   4   0  434.92   10.90
   4  -4   0  415.06   10.59
  -4   4   0  463.14   11.18
  -4   4   0  410.07   11.38
   4  -4   0  397.40   11.10
   5   4   0  232.82    9.02
  -5   4   0  226.56    8.89
   5  -4   0  224.14    8.30
   5  -4   0  217.47    8.69
  -5   4   0  241.72    8.75
  -5  -4   0  234.57    9.22
  -5  -4   0  229.19    9.35
  -6  -4   0   59.95    5.52
   6  -4   0   66.43    5.37
  -6  -4   0   56.56    5.02
   6  -4   0   63.08    4.66
  -6   4   0   60.09    5.08
  -6   4   0   70.38    4.94
   6   4   0   56.49    5.08
   7  -4   0  254.35   11.39
   7  -4   0  253.49    8.89
   7   4   0  246.23   10.22
  -7   4   0  262.25    9.13
   7   4   0  237.35   11.27
  -7  -4   0  262.75   11.73
  -7  -4   0  266.53   10.40
  -7   4   0  267.10   11.37
  -8   4   0  223.67    8.24
  -8  -4   0  224.11   11.71
  -8   4   0  244.30   11.92
   8   4   0  238.47   10.23
  -8  -4   0  233.20   10.02
  -9  -4   0  168.94   11.16
  -9   4   0  171.36   10.91
  -9  -4   0  153.96    8.00
 -10  -4   0  173.95   11.89
 -10   4   0  159.12   11.29
 -10  -4   0  154.08    8.04
 -11   4   0   34.02    6.25
 -11  -4   0   34.48    6.11
   0   5   0    0.56    0.65
   0   5   0    1.71    1.74
   0   5   0   -0.07    0.54
   0  -5   0    2.45    1.98
   0   5   0   -0.38    1.58
   0   5   0    0.67    1.32
   0  -5   0   -0.85    1.75
   1  -5   0  397.10   12.75
  -1   5   0  397.29   12.53
  -1   5   0  395.84   12.24
   1   5   0  422.06   13.02
  -1   5   0  423.26   12.61
  -1  -5   0  399.12   13.05
   1   5   0  406.36    6.43
   1  -5   0  423.49    6.08
  -1  -5   0  404.32   11.97
  -1   5   0  403.80    6.21
   1   5   0  381.57   11.64
   1   5   0  402.12    6.57
   2   5   0 2438.12   31.90
  -2   5   0 2410.19   30.47
  -2   5   0 2402.18   31.14
  -2  -5   0 2393.26   31.72
   2  -5   0 2395.44   18.32
   2  -5   0 2409.44   31.39
   2   5   0 2358.40   19.37
  -2  -5   0 2380.08   19.80
  -2   5   0 2375.81   29.79
  -2  -5   0 2365.10   29.31
  -2   5   0 2355.13   18.35
   3  -5   0    8.26    1.71
  -3   5   0    6.00    2.23
  -3   5   0   10.27    1.79
  -3  -5   0    4.01    2.29
  -3  -5   0    8.15    2.63
   3  -5   0    9.23    2.68
  -3  -5   0    9.86    1.73
   3  -5   0   11.81    3.00
  -3   5   0    8.17    2.17
   3   5   0    8.77    1.75
   3   5   0    4.85    1.88
  -4   5   0   90.68    6.21
   4  -5   0   88.34    5.03
  -4   5   0   90.34    5.93
   4   5   0   92.29    5.21
  -4  -5   0   99.03    7.03
   4   5   0   95.48    6.61
   4  -5   0   93.63    6.26
  -4  -5   0   87.57    6.25
  -4  -5   0   87.56    5.24
   5  -5   0   21.33    3.10
  -5   5   0   18.68    3.18
  -5   5   0   24.41    3.28
  -5  -5   0   21.55    3.20
  -5   5   0   23.40    3.39
  -5  -5   0   23.14    3.75
   5   5   0   14.98    2.56
  -5  -5   0   19.43    3.37
   5   5   0   18.25    3.55
   5  -5   0   23.98    3.35
   6   5   0   45.49    4.89
  -6   5   0   44.12    4.73
  -6  -5   0   47.26    4.75
   6   5   0   42.74    4.51
   6  -5   0   45.28    4.57
   6  -5   0   50.97    4.59
  -6   5   0   37.97    4.16
  -6  -5   0   44.59    5.13
  -7  -5   0    7.38    2.50
  -7   5   0    9.10    2.40
   7  -5   0   13.03    3.23
   7   5   0    6.00    2.45
  -7  -5   0    8.77    2.55
   7   5   0    8.14    2.98
  -7   5   0   11.05    3.02
  -8   5   0  341.37   11.34
  -8   5   0  352.44   14.49
  -8  -5   0  349.36   13.39
   8   5   0  337.02   13.26
  -8  -5   0  321.77   14.03
  -9  -5   0    1.63    2.49
  -9   5   0    5.22    3.00
  -9  -5   0    2.66    2.25
 -10  -5   0   -1.53    2.78
 -10   5   0    6.05    3.41
 -11   5   0   -3.34    3.50
 -11  -5   0    3.27    3.61
   0   6   0   44.10    1.99
   0   6   0   45.48    1.98
   0  -6   0   30.53    4.41
   0  -6   0   45.38    4.86
   0   6   0   43.58    4.84
   0   6   0   40.93    4.46
   0   6   0   42.47    4.77
  -1   6   0  101.14    3.15
  -1   6   0   98.80    7.00
   1   6   0   95.27    3.30
   1   6   0   96.68    6.73
   1  -6   0   99.13    7.19
   1   6   0  102.49    3.33
  -1   6   0   86.06    6.61
  -1   6   0  111.15    7.22
  -1   6   0  102.94    3.40
  -1  -6   0   96.51    6.62
   1   6   0   98.95    6.89
  -1  -6   0   95.85    7.30
  -2   6   0  129.02    7.92
  -2   6   0  145.03    8.51
  -2  -6   0  139.77    5.03
  -2   6   0  129.39    4.44
  -2  -6   0  131.82    8.36
   2  -6   0  131.30    8.39
  -2  -6   0  132.83    7.62
   2   6   0  126.93    7.66
   2   6   0  127.91    4.67
  -2   6   0  138.92    8.23
   2  -6   0  138.58    4.54
   2   6   0  122.90    8.00
   3   6   0  596.28   11.62
  -3  -6   0  603.99   18.08
  -3  -6   0  579.73   16.52
   3  -6   0  563.39   16.99
  -3   6   0  593.44   16.98
   3  -6   0  593.60   11.00
  -3  -6   0  607.70   12.05
  -3   6   0  588.83   17.67
   3   6   0  596.25   17.71
  -3   6   0  603.63   16.52
  -3   6   0  594.82   11.21
  -4  -6   0   78.72    6.55
   4  -6   0   82.36    4.91
   4   6   0   80.40    5.01
  -4  -6   0   83.12    5.12
  -4  -6   0   79.34    6.77
  -4   6   0   77.66    6.40
  -4   6   0   75.68    6.01
   4  -6   0   87.98    7.10
   4   6   0   97.83    7.44
  -5  -6   0  151.32    7.75
  -5   6   0  135.23    8.18
  -5  -6   0  153.17    9.18
   5   6   0  141.58    7.32
  -5   6   0  149.17    7.25
   5  -6   0  138.87    7.11
  -5   6   0  123.98    7.79
   5   6   0  128.16    8.65
  -5  -6   0  143.88    9.19
  -6  -6   0   22.25    3.66
  -6  -6   0   23.07    4.27
   6   6   0   17.20    3.12
   6   6   0   13.29    3.47
   6  -6   0   18.25    3.29
  -6   6   0   12.18    3.09
  -6   6   0   14.53    2.74
  -6  -6   0   25.32    4.60
  -7  -6   0   40.09    5.13
  -7   6   0   31.74    4.35
  -7   6   0   31.36    4.14
  -7  -6   0   39.46    4.83
   7  -6   0   43.76    5.03
   7   6   0   33.01    4.89
  -7  -6   0   43.67    5.72
  -8  -6   0   55.49    6.70
  -8  -6   0   52.40    5.79
  -8   6   0   52.21    5.32
  -8   6   0   62.40    6.52
   8   6   0   53.62    6.17
  -8  -6   0   63.10    6.69
  -9  -6   0   20.93    4.14
  -9  -6   0   24.54    5.15
  -9   6   0   17.73    4.06
  -9  -6   0   23.48    4.91
 -10   6   0    0.38    3.07
 -10  -6   0    0.97    3.14
 -11   6   0    0.98    3.30
 -11  -6   0   -0.20    3.38
   0   7   0   -1.23    2.47
   0   7   0   -2.13    2.05
   0   7   0   -1.18    0.62
   0  -7   0   -1.18    2.87
   0   7   0   -0.08    0.52
  -1   7   0  306.71   13.29
  -1   7   0  292.02    5.33
   1  -7   0  270.56   13.09
  -1  -7   0  293.53   12.14
   1   7   0  293.29    5.64
  -1   7   0  302.97   13.53
  -1   7   0  281.07   12.43
   1   7   0  297.67   13.18
  -1  -7   0  279.17   13.65
  -1   7   0  307.16    5.33
   1   7   0  313.35   12.72
   1   7   0  290.10    5.69
  -2   7   0 1929.17   16.73
   2   7   0 1943.44   18.31
   2   7   0 1949.63   17.65
  -2   7   0 1981.85   33.64
   2  -7   0 1930.72   16.35
   2   7   0 1902.40   31.61
  -2   7   0 1950.91   33.36
  -2  -7   0 1973.18   34.82
   2  -7   0 1877.02   33.92
  -2  -7   0 1945.74   31.64
   2   7   0 1976.15   34.11
  -2   7   0 1969.02   33.05
   3   7   0   69.39    4.13
  -3   7   0   81.38    7.19
  -3   7   0   74.19    6.96
  -3  -7   0   74.38    6.51
   3  -7   0   69.66    6.91
  -3  -7   0   68.81    4.30
  -3   7   0   76.16    4.11
   3  -7   0   79.23    4.04
   3   7   0   75.67    6.96
  -3  -7   0   74.83    7.26
  -3   7   0   79.92    6.82
  -4  -7   0  519.67   18.08
  -4   7   0  514.73   16.43
  -4  -7   0  495.00   16.88
  -4  -7   0  491.44   12.52
   4   7   0  498.05   12.24
   4   7   0  469.30   17.24
  -4   7   0  500.20   16.89
   4  -7   0  488.67   11.48
   4  -7   0  483.39   17.31
  -5   7   0 1420.64   28.54
  -5   7   0 1451.74   27.67
   5  -7   0 1451.57   22.50
  -5  -7   0 1398.97   29.51
  -5   7   0 1461.94   22.68
   5   7   0 1361.71   29.58
  -5  -7   0 1411.33   30.38
   5   7   0 1446.44   23.19
  -5  -7   0 1398.80   23.02
   6  -7   0   14.92    2.97
  -6   7   0    7.78    2.95
  -6  -7   0   22.11    4.62
  -6   7   0   18.07    3.21
  -6  -7   0   11.61    3.50
   6   7   0    8.09    2.23
  -6  -7   0   10.62    2.77
  -7   7   0   46.38    5.19
  -7  -7   0   48.78    5.38
  -7  -7   0   57.40    6.99
   7  -7   0   51.47    5.51
  -7  -7   0   60.55    6.70
  -7   7   0   61.71    6.28
  -8   7   0   59.09    6.30
  -8  -7   0   75.30    7.22
  -8  -7   0   57.57    6.74
  -8  -7   0   65.26    7.64
  -9  -7   0   -4.63    3.20
  -9  -7   0    3.44    3.20
  -9   7   0    2.30    2.98
  -9  -7   0    5.23    3.81
 -10   7   0    3.95    3.46
 -10  -7   0   10.93    4.69
 -10  -7   0   11.75    4.67
 -11   7   0   39.63    7.05
   0   8   0  153.90    2.74
   0   8   0  165.73   10.70
   0   8   0  154.94    9.89
   1  -8   0   37.34    6.17
  -1  -8   0   24.83    4.28
  -1   8   0   31.48    5.00
   1   8   0   27.51    4.53
   1   8   0   27.22    1.69
  -1  -8   0   24.15    5.27
   1   8   0   30.47    1.84
  -1   8   0   24.30    1.37
  -1   8   0   27.99    1.39
  -1   8   0   27.61    4.40
  -2   8   0   40.47    5.38
   2  -8   0   42.95    6.17
   2   8   0   42.78    2.76
  -2  -8   0   49.52    5.78
   2   8   0   43.05    5.49
  -2   8   0   43.01    5.86
   2   8   0   48.61    2.87
  -2   8   0   48.92    2.64
  -2  -8   0   34.08    5.69
  -2   8   0   45.56    2.48
  -3  -8   0 1314.19   31.53
  -3   8   0 1331.54   16.32
   3  -8   0 1311.43   15.72
  -3   8   0 1272.93   29.67
  -3  -8   0 1348.94   28.75
  -3  -8   0 1336.66   18.60
  -3   8   0 1220.17   28.03
   3  -8   0 1251.81   30.24
   3   8   0 1289.78   17.30
  -4  -8   0  215.40   12.03
   4  -8   0  190.78   11.96
   4  -8   0  209.76    7.53
  -4  -8   0  201.33    8.18
  -4  -8   0  215.90   12.87
   4   8   0  207.72    7.91
   5   8   0   17.21    2.92
  -5   8   0   17.75    2.70
  -5  -8   0   18.12    4.13
  -5  -8   0   15.10    3.94
   5  -8   0   17.85    2.95
  -5  -8   0   15.93    2.95
   6  -8   0   71.34    5.80
  -6  -8   0   85.47    6.52
  -6  -8   0   89.54    8.54
  -6   8   0   88.10    6.30
  -6  -8   0   75.18    7.76
   6   8   0   76.04    6.12
  -7  -8   0  118.71   10.39
   7  -8   0   87.68    7.00
  -7   8   0  102.69    7.61
  -7  -8   0  120.28    9.96
  -7  -8   0  110.10    8.08
  -8  -8   0    1.83    2.46
  -8  -8   0    8.66    4.29
  -8  -8   0    6.83    3.75
  -8   8   0    3.30    2.72
  -9  -8   0    0.68    3.45
  -9   8   0    1.72    2.88
  -9  -8   0   -2.02    3.07
  -9  -8   0    2.35    3.28
 -10  -8   0   48.44    8.06
 -10   8   0   63.17    7.81
 -10  -8   0   60.58    7.71
   0  -9   0   -1.15    3.00
  -1  -9   0    3.70    2.51
  -1  -9   0    5.70    3.64
   1  -9   0    1.90    3.10
   2   9   0   84.63    3.44
  -2   9   0   90.09    2.68
   2  -9   0   91.71    9.30
  -2  -9   0   84.87    7.97
  -2   9   0   81.87    2.51
   2   9   0   85.71    3.47
  -2  -9   0   84.58    8.69
   3   9   0   41.97    3.19
  -3  -9   0   42.98    6.62
   3   9   0   36.71    2.88
  -3  -9   0   44.21    6.45
  -3   9   0   40.13    2.83
   3  -9   0   41.33    6.41
   4   9   0    1.54    1.46
   4  -9   0    2.60    3.58
  -4   9   0    0.80    1.25
  -4  -9   0    0.97    2.94
  -4  -9   0    2.83    2.97
  -4  -9   0    4.46    1.92
   4  -9   0    3.16    1.42
  -5  -9   0   28.56    3.53
  -5  -9   0   40.39    6.73
  -5   9   0   26.93    3.22
  -5  -9   0   39.14    6.15
  -6  -9   0   14.43    4.14
  -6  -9   0   15.68    2.97
  -6   9   0   20.11    3.32
  -6  -9   0   18.61    5.34
  -7  -9   0    0.34    3.06
  -7   9   0    0.14    1.85
  -7  -9   0    1.37    3.41
  -7  -9   0    1.91    2.56
  -8  -9   0    8.12    3.80
  -8  -9   0   10.64    4.95
  -8  -9   0   13.17    4.72
  -9  -9   0   62.82    8.36
  -9  -9   0   62.23    8.89
  -9  -9   0   60.89    7.58
   0 -10   0  487.97   22.09
   1 -10   0   -0.73    3.28
  -1 -10   0    2.87    3.31
  -2 -10   0    5.34    3.55
  -2 -10   0    0.34    2.57
   2 -10   0    4.25    4.04
  -3 -10   0   46.75    6.53
  -3 -10   0   47.66    7.44
   3 -10   0   46.74    7.41
  -4 -10   0   11.61    4.69
  -4 -10   0    9.18    3.19
   4 -10   0   20.29    5.11
  -5 -10   0   80.79    9.36
  -5 -10   0   99.84    9.70
  -5 -10   0   97.94    6.19
  -6 -10   0   -0.05    3.02
  -6 -10   0    1.45    3.31
  -7 -10   0   62.17    8.54
  -7 -10   0   79.68    9.70
  -8 -10   0   19.45    5.99
  -8 -10   0   12.97    5.41
  -9 -10   0    9.97    5.34
   0 -11   0    1.67    3.43
  -1 -11   0  298.70   18.59
   1 -11   0  302.97   18.68
  -2 -11   0   70.00    9.29
   2 -11   0   77.87    9.83
  -3 -11   0    2.90    3.89
  -3 -11   0    4.83    4.02
   3 -11   0   15.26    5.52
  -4 -11   0    2.64    3.84
  -4 -11   0    3.17    3.78
  -5 -11   0  119.79   11.36
  -5 -11   0  137.00   13.03
  -6 -11   0  184.75   14.33
  -6 -11   0  176.96   14.53
  -7 -11   0   -1.06    3.91
   0 -12   0  156.95   14.33
   1 -12   0   -0.74    3.96
  -1 -12   0    0.07    4.10
  -2 -12   0   55.13    9.43
   2 -12   0   33.57    7.34
  -3 -12   0  134.65   12.38
  -3 -12   0  110.80   12.67
   3 -12   0  114.87   12.64
  -4 -12   0   45.87    7.85
  -5 -12   0    3.76    4.35
 -11   0   1    2.38    2.74
 -10   0   1    1.87    2.67
  -9   0   1    3.94    2.50
  -8   0   1    7.52    3.14
  -7   0   1    1.35    1.94
   7   0  -1    1.62    2.14
   6   0  -1    0.56    1.59
  -6   0   1    0.62    1.66
   5   0  -1   -0.92    1.38
  -5   0   1   -0.78    1.56
  -4   0   1    0.48    1.29
   4   0  -1   -0.69    1.28
   3   0  -1   -0.68    1.00
  -3   0   1   -2.61    1.49
  -2   0   1    0.63    1.38
   2   0  -1   -0.16    1.25
   1   0  -1   -0.91    0.73
  -1   0   1   -0.81    0.72
   0   0  -1   -0.11    0.55
   0   0   1   -0.50    0.57
  -1   0  -1   -1.33    0.92
   1   0   1    0.52    0.66
  -2   0  -1    1.01    1.21
   2   0   1    2.58    1.24
   3   0   1    0.97    1.12
  -3   0  -1   -0.52    1.12
   4   0   1   -2.32    1.38
  -4   0  -1    0.50    1.30
  -5   0  -1    1.25    1.64
   5   0   1    0.69    1.31
   6   0   1    1.02    1.58
  -6   0  -1    0.42    1.52
  -7   0  -1    2.88    2.28
   7   0   1   -0.85    2.31
  -8   0  -1    6.30    2.90
  -9   0  -1   -3.96    2.65
 -10   0  -1   -0.42    2.51
 -11   0  -1    4.62    3.93
 -11   1   1    0.09    2.74
 -11  -1   1    2.72    3.37
 -10   1   1   27.87    5.46
 -10  -1   1   22.30    4.68
  -9   1   1   40.39    5.79
  -9  -1   1   40.09    5.41
  -8  -1   1  500.13   16.72
  -8   1   1  495.60   16.93
  -7  -1   1  435.21   14.74
   7   1  -1  443.92   14.84
   7  -1  -1  445.74   15.14
  -7   1   1  443.13   14.81
   6  -1  -1  170.79    8.66
   6   1  -1  169.52    3.66
  -6  -1   1  165.62    3.84
   6   1  -1  164.74    8.39
  -6  -1   1  184.89    8.94
  -6   1   1  149.58    7.94
   5   1  -1 2866.47   31.14
   5  -1  -1 2916.07   31.53
   5   1  -1 2849.42   15.83
  -5   1   1 2870.16   30.55
  -5  -1   1 2814.29   30.10
  -5  -1   1 2855.43   16.39
   4   1  -1    0.39    1.35
   4  -1  -1   -0.25    1.31
   4   1  -1    0.61    0.68
  -4  -1   1    0.17    1.53
  -4   1   1   -1.24    1.48
  -3   1   1 1548.46   17.72
   3   1  -1 1560.78   17.88
  -3  -1   1 1624.30   17.77
   3   1  -1 1604.58   11.97
   3  -1  -1 1591.05   18.54
   2   1  -1 8478.66   29.88
  -2  -1   1 8377.88   29.97
  -2  -1   1 8433.80   28.39
   2   1  -1 8596.77   34.72
   2   1  -1 8434.97   28.12
  -2   1   1 8639.79   36.58
   2  -1  -1 8711.68   37.01
  -2  -1   1 8471.72   34.13
   1  -1  -1  843.64    9.75
  -1  -1   1  850.66    8.67
   1   1  -1  851.05    9.53
  -1  -1   1  871.57    9.39
   1   1  -1  854.75   10.10
  -1   1   1  859.71    9.95
   1   1  -1  860.40    8.58
   0   1   1  594.04    7.30
   0  -1   1  583.32    7.71
   0   1  -1  569.69    7.47
   0  -1   1  571.66    5.59
   0   1  -1  611.01    6.00
   0  -1  -1  603.18    7.52
   1   1   1 2204.60   16.29
  -1   1  -1 2196.80   15.61
  -1   1  -1 2220.68   14.18
  -1  -1  -1 2188.26   16.57
   1  -1   1 2195.71   14.23
   2  -1   1 6811.95   31.24
  -2   1  -1 6878.26   31.30
  -2  -1  -1 6849.18   33.90
  -3  -1  -1 1201.32   16.48
   3  -1   1 1203.82   15.81
  -3   1  -1 1209.91   15.52
   3   1   1 1227.95   16.20
   4  -1   1   49.00    3.88
  -4  -1  -1   44.96    3.89
  -4   1  -1   39.22    3.87
   4   1   1   52.61    3.93
   5  -1   1   16.99    2.79
   5   1   1   13.67    2.54
  -5   1  -1   12.66    2.31
  -5  -1  -1   12.40    2.54
   6   1   1  635.58   16.48
   6  -1   1  635.55   16.17
  -6   1  -1  614.48   16.13
  -6  -1  -1  650.85   16.64
  -7  -1  -1   -3.64    2.52
  -7   1  -1   -0.13    2.23
   7  -1   1    0.95    2.14
  -8   1  -1  235.09   11.76
  -8  -1  -1  236.84   12.07
  -9   1  -1  162.52   10.67
  -9  -1  -1  148.91   10.50
 -10   1  -1    3.33    2.60
  10  -1   1    9.78    1.99
 -11  -1  -1   33.54    6.36
 -11   1  -1   31.70    6.32
 -11   2   1   11.06    4.39
 -11  -2   1    5.78    3.09
 -10  -2   1  109.73    9.71
 -10   2   1   90.78    8.82
  -9   2   1   35.16    5.54
  -9  -2   1   36.78    5.29
   8   2  -1 1439.84   14.32
  -8  -2   1 1415.60   14.67
  -8   2   1 1490.54   29.11
  -8  -2   1 1438.61   28.51
   7  -2  -1  585.67   17.32
  -7  -2   1  601.62   17.08
   7   2  -1  616.71   10.21
  -7   2   1  605.48   17.07
  -7  -2   1  606.71   10.31
   7   2  -1  577.24   16.75
   6   2  -1    1.20    1.03
   6   2  -1   -1.33    2.07
   6  -2  -1   -3.34    2.20
  -6  -2   1    2.56    2.08
  -6   2   1   -1.05    1.79
  -5  -2   1  627.23   10.72
   5  -2  -1  658.71   15.28
   5   2  -1  620.49   14.35
   5   2  -1  621.24   10.37
  -5  -2   1  631.46   14.62
  -5   2   1  622.46   14.65
  -4   2   1  122.54    3.68
  -4  -2   1  118.74    4.69
  -4   2   1  128.19    6.23
  -4  -2   1  130.51    5.92
   4   2  -1  108.76    5.38
   4   2  -1  118.43    4.60
   4  -2  -1  121.59    6.06
   3  -2  -1  994.06   11.50
   3   2  -1  981.37   14.13
  -3  -2   1 1034.14   13.55
   3   2  -1 1007.77   13.36
  -3   2   1  985.86   11.03
   3  -2  -1 1012.48   15.00
   3   2  -1 1010.72   12.97
  -3   2   1  982.25   14.58
  -3  -2   1  992.61   13.78
   2   2  -1  150.44    5.20
  -2  -2   1  148.27    5.25
   2   2  -1  141.63    5.14
   2   2  -1  145.69    4.59
   2  -2  -1  162.05    5.25
  -2  -2   1  155.33    4.60
  -2  -2   1  147.39    5.14
  -2   2   1  154.74    5.19
   2  -2  -1  147.94    4.70
  -1  -2   1 2415.48   20.86
  -1  -2   1 2423.90   21.32
  -1  -2   1 2416.77   20.14
   1  -2  -1 2464.38   17.22
   1   2  -1 2410.72   20.35
   1   2  -1 2351.57   21.33
  -1   2   1 2432.39   17.71
  -1  -2   1 2469.80   13.46
   1   2  -1 2415.89   13.64
   0   2  -1 9936.37   40.18
   0  -2  -1 9999.00   32.36
   0   2   1 9699.32   32.23
   0   2  -1 9497.32   41.08
   0  -2   1 9699.71   41.29
   0  -2   1 9869.77   40.46
   0   2  -1 9841.95   43.77
   1   2   1  430.65    7.68
  -1   2  -1  408.90    9.05
  -1   2  -1  424.07    5.68
  -1   2  -1  416.17    9.62
   1  -2   1  429.82    5.68
  -1  -2  -1  424.92    7.80
  -1   2  -1  419.00    8.67
  -1  -2  -1  416.05    6.61
   1   2   1  419.86    6.66
   1  -2   1  399.35    8.73
   2  -2   1   24.82    1.96
  -2  -2  -1   27.92    2.32
  -2   2  -1   20.21    1.75
   2  -2   1   24.99    2.44
   2   2   1   27.25    2.36
  -3  -2  -1  656.30   12.33
  -3   2  -1  620.65   11.16
   3   2   1  648.05   12.09
   3  -2   1  616.29   11.88
   3  -2   1  626.14   11.23
   4  -2   1  268.20    8.42
   4  -2   1  265.20    8.20
  -4  -2  -1  272.77    8.99
   4   2   1  276.25    9.11
   5  -2   1  314.90    9.29
  -5   2  -1  318.00   10.50
  -5  -2  -1  328.10   11.01
   5   2   1  332.27   11.06
   5  -2   1  330.67   10.44
   6   2   1  214.52    9.66
   6  -2   1  205.66    9.21
  -6  -2  -1  189.83    9.37
  -6   2  -1  200.28    9.03
   6  -2   1  196.64    7.63
  -7  -2  -1   42.92    5.03
   7  -2   1   36.78    4.87
  -7   2  -1   32.55    4.28
   7  -2   1   43.82    3.96
   7   2   1   44.07    5.07
  -8   2  -1  206.34   10.89
  -8  -2  -1  170.38   10.31
   8  -2   1  184.41    7.57
  -8   2  -1  189.32    8.15
  -9   2  -1  755.55   22.63
  -9  -2  -1  770.37   23.15
  -9   2  -1  758.63   15.98
   9  -2   1  745.88   15.45
 -10   2  -1   80.24    8.18
  10  -2   1   67.16    4.55
 -10  -2  -1   83.41    8.64
 -11  -2  -1   14.94    4.84
 -11   2  -1    8.80    4.16
 -11   3   1    7.82    3.85
 -11  -3   1    5.90    3.66
 -10   3   1  138.74   10.48
 -10  -3   1  132.10   10.36
  -9  -3   1   35.85    3.01
   9   3  -1   43.89    3.29
  -9  -3   1   36.12    5.33
   8   3  -1   57.37    4.00
  -8   3   1   59.90    6.36
  -8  -3   1   62.45    6.41
   7   3  -1  116.85    7.89
  -7  -3   1  143.08    8.47
   7  -3  -1  131.75    8.49
   7   3  -1  123.29    5.88
  -7  -3   1  128.52    6.05
  -7   3   1  141.48    8.49
   6   3  -1 1052.23   16.58
  -6   3   1 1039.52   20.57
  -6  -3   1 1053.52   20.44
  -6  -3   1 1041.54   16.82
   6   3  -1 1002.05   20.36
   6  -3  -1 1083.03   21.86
  -5  -3   1  119.91    5.74
   5  -3  -1  131.66    6.96
  -5   3   1  109.45    6.27
  -5  -3   1  139.00    6.89
   5   3  -1  126.80    5.80
  -5   3   1  137.72    4.97
   5   3  -1  127.08    6.64
  -4  -3   1   -1.24    1.27
   4  -3  -1   -1.62    1.37
   4   3  -1    3.38    1.55
   4  -3  -1    4.06    1.66
  -4   3   1    2.38    1.55
  -4   3   1    0.52    0.91
  -4  -3   1    4.17    1.49
   4   3  -1    1.90    1.45
  -3  -3   1  219.47    7.61
  -3  -3   1  235.30    6.73
   3   3  -1  227.01    7.52
   3  -3  -1  226.82    7.32
   3  -3  -1  228.16    7.11
  -3   3   1  224.54    7.27
  -3   3   1  216.63    6.64
   3   3  -1  229.29    6.81
   3   3  -1  234.90    7.93
  -2  -3   1   25.81    2.89
   2  -3  -1   24.12    2.27
   2   3  -1   26.87    2.11
  -2  -3   1   30.27    2.02
   2   3  -1   26.54    2.82
   2   3  -1   23.89    2.73
  -2  -3   1   24.01    2.78
  -2   3   1   28.86    2.71
  -2   3   1   26.61    2.33
   2  -3  -1   31.84    2.94
  -2  -3   1   28.74    3.05
  -1   3   1  157.69    4.83
  -1  -3   1  156.64    6.54
   1  -3  -1  154.62    4.71
   1   3  -1  158.92    6.29
   1  -3  -1  155.94    6.22
  -1  -3   1  159.94    6.26
   1   3  -1  146.84    3.21
   1   3  -1  145.73    6.01
  -1  -3   1  152.22    6.11
   1   3  -1  153.56    6.49
   0   3  -1 1195.46   17.13
   0  -3   1 1180.82   17.75
   0   3   1 1191.70   13.26
   0   3   1 1181.03   15.04
   0  -3   1 1194.68   16.76
   0  -3   1 1203.38   17.00
   0   3  -1 1194.13   16.86
   0   3   1 1185.27   12.33
   0   3  -1 1230.81   18.06
  -1   3  -1 1970.43   23.63
  -1   3  -1 1956.10   22.27
   1   3   1 1965.16   17.57
   1  -3   1 1979.19   22.25
  -1  -3  -1 1988.92   17.91
   1  -3   1 1982.48   10.73
   1   3   1 1944.61   18.47
  -1  -3  -1 1972.75   18.33
  -1   3  -1 1982.20   11.09
  -1   3  -1 1942.15   22.20
   2   3   1  334.80    8.13
  -2   3  -1  322.97    9.62
  -2   3  -1  328.84    9.84
  -2   3  -1  331.05    6.54
   2  -3   1  340.24    6.42
   2  -3   1  340.49    9.40
  -2   3  -1  329.56    9.32
  -2  -3  -1  335.74    7.93
  -2  -3  -1  327.93    8.09
  -3   3  -1 1020.16   17.67
  -3  -3  -1  998.14   15.87
   3  -3   1 1010.26   16.82
   3  -3   1 1015.41   13.88
   3   3   1 1005.91   15.83
  -3   3  -1 1023.68   13.98
  -4   3  -1  226.10    8.60
   4  -3   1  202.58    7.85
  -4  -3  -1  206.71    8.08
   4   3   1  233.02    8.46
  -4   3  -1  216.93    7.57
   4  -3   1  215.07    7.46
  -5   3  -1  100.69    6.01
  -5   3  -1  109.52    6.17
  -5  -3  -1  112.24    6.68
   5   3   1  111.30    6.63
   5  -3   1  103.15    5.99
   5  -3   1  107.49    5.99
  -6  -3  -1  204.84    9.80
  -6   3  -1  204.81    9.16
   6  -3   1  199.33    8.21
  -6   3  -1  192.04    8.37
   6   3   1  213.56    9.79
   6  -3   1  211.95    9.49
   7  -3   1  472.51   15.31
  -7   3  -1  537.02   14.09
  -7  -3  -1  506.74   16.60
   7   3   1  493.37   16.02
  -7   3  -1  504.16   16.17
   7  -3   1  514.34   13.19
  -8   3  -1   94.74    7.86
  -8   3  -1  100.57    6.25
  -8  -3  -1   96.23    7.88
   8  -3   1  104.35    6.25
  -9   3  -1    7.12    3.05
  -9   3  -1    4.27    2.17
  -9  -3  -1    1.53    2.52
   9  -3   1    3.37    1.80
 -10  -3  -1   12.01    2.90
 -10  -3  -1    5.54    2.70
 -10   3  -1    5.48    3.37
 -11   3  -1  119.02   10.59
 -11  -3  -1  128.46   11.32
 -11   4   1   68.98    8.29
 -11  -4   1   79.48    8.87
 -10   4   1    4.92    2.88
 -10  -4   1   16.29    4.54
  -9  -4   1    4.22    1.91
  -9   4   1    0.29    2.55
  -9  -4   1    2.58    2.64
  -8  -4   1   37.50    3.86
   8   4  -1   26.06    3.40
  -8  -4   1   30.22    4.55
  -8   4   1   34.59    5.19
  -7  -4   1   81.35    5.57
   7   4  -1   82.74    5.57
   7   4  -1   70.57    6.30
  -7  -4   1   70.30    6.29
  -7   4   1   70.98    6.26
   7  -4  -1   72.93    6.47
   6   4  -1  307.65   11.32
  -6  -4   1  331.03   11.00
   6  -4  -1  314.72   11.86
   6   4  -1  327.70   10.73
  -6  -4   1  333.45   11.80
  -6   4   1  309.12   11.47
  -5  -4   1   79.16    5.44
   5   4  -1   77.17    5.36
   5   4  -1   90.68    5.65
  -5   4   1   85.05    4.80
  -5  -4   1   79.18    5.29
   5  -4  -1   81.14    5.76
  -5   4   1   89.55    5.79
   4   4  -1  294.13   10.08
   4  -4  -1  288.95    9.41
   4   4  -1  296.00    8.97
  -4  -4   1  298.74    8.91
  -4   4   1  295.77    9.28
  -4  -4   1  283.31   10.09
   4  -4  -1  310.58    9.60
  -4   4   1  289.37    8.90
  -3   4   1  855.10   15.41
  -3  -4   1  876.31   17.37
  -3  -4   1  822.52   17.55
  -3  -4   1  828.92   12.80
   3   4  -1  827.60   12.91
  -3   4   1  838.21   14.10
   3   4  -1  867.11   16.76
   3  -4  -1  848.03   15.98
   3   4  -1  840.47   17.22
   3  -4  -1  871.15   14.64
   2  -4  -1  164.42    5.60
  -2   4   1  167.51    5.68
   2   4  -1  163.73    7.49
  -2  -4   1  155.72    7.48
  -2   4   1  174.69    7.22
   2   4  -1  158.14    4.67
   2   4  -1  147.98    7.21
  -2  -4   1  162.22    7.65
   2  -4  -1  156.13    7.05
  -2  -4   1  163.33    4.61
   1   4  -1   54.60    1.82
   1   4  -1   53.21    4.29
   1   4  -1   48.71    4.25
  -1  -4   1   54.70    4.24
  -1   4   1   58.26    4.26
   1   4  -1   57.58    4.43
  -1  -4   1   60.01    4.83
   1  -4  -1   62.30    4.64
   1  -4  -1   59.06    3.05
  -1   4   1   51.14    3.01
   0  -4  -1  684.74   15.10
   0  -4   1  782.43   16.11
   0  -4   1  762.98   16.35
   0   4   1  698.46   13.35
   0   4   1  699.46   10.65
   0   4  -1  632.62   15.15
   0   4  -1  664.31   14.49
   0   4  -1  659.67   14.57
   0   4   1  685.72   10.14
   0  -4   1  761.92   15.83
  -1  -4  -1 2717.18   25.94
  -1   4  -1 2799.69   31.20
   1   4   1 2749.48   21.92
  -1   4  -1 2743.81   29.69
   1   4   1 2744.55   25.65
  -1   4  -1 2680.66   29.34
   1  -4   1 2769.87   29.97
  -2   4  -1  180.96    7.66
  -2  -4  -1  168.68    5.95
  -2  -4  -1  164.40    6.51
  -2   4  -1  171.31    4.54
   2  -4   1  168.78    7.55
   2   4   1  177.11    6.16
   2  -4   1  160.33    4.30
  -2   4  -1  171.52    8.08
  -2   4  -1  170.07    7.79
  -3   4  -1  207.20    8.73
  -3   4  -1  208.06    6.25
   3  -4   1  221.18    8.85
  -3  -4  -1  207.31    7.39
  -3   4  -1  222.68    8.82
   3   4   1  205.46    7.38
   3  -4   1  206.34    6.10
  -3  -4  -1  209.26    7.70
   4  -4   1  219.71    7.43
  -4   4  -1  226.22    9.51
  -4  -4  -1  218.66    8.40
   4   4   1  211.08    8.22
  -4   4  -1  223.83    7.61
  -4  -4  -1  213.01    8.37
   4  -4   1  209.81    8.75
   5  -4   1    0.97    1.70
  -5   4  -1    4.93    2.03
   5   4   1    4.60    1.88
  -5   4  -1    0.11    1.48
   5  -4   1    0.60    1.40
  -5  -4  -1    4.69    2.01
  -6   4  -1    3.46    1.68
   6  -4   1    6.06    2.35
  -6  -4  -1    5.24    2.39
   6   4   1    7.72    2.82
  -6   4  -1    2.14    1.74
   6  -4   1    5.21    2.48
  -7   4  -1  195.50   10.12
  -7  -4  -1  201.97   10.43
  -7   4  -1  220.48    9.68
   7  -4   1  204.72   10.20
   7  -4   1  208.51    9.19
  -8  -4  -1   37.59    4.66
  -8   4  -1   35.83    4.22
   8  -4   1   35.75    4.21
  -8  -4  -1   34.85    5.18
  -8   4  -1   33.53    5.02
   9  -4   1   38.48    4.21
  -9  -4  -1   38.65    4.90
  -9   4  -1   31.07    5.12
  -9  -4  -1   30.64    5.14
 -10  -4  -1    0.71    2.74
 -10  -4  -1    0.19    1.86
 -10   4  -1   -1.87    2.82
 -11  -4  -1    7.07    4.10
 -11   4  -1    5.67    3.41
 -11  -5   1   15.46    5.07
 -11   5   1    7.62    3.91
 -10  -5   1  252.47   14.31
 -10   5   1  238.86   13.88
  -9  -5   1   33.55    5.24
  -9   5   1   37.84    5.51
  -9  -5   1   41.09    4.69
   8   5  -1   13.17    3.06
  -8  -5   1   17.14    3.27
  -8  -5   1   23.51    4.09
  -8   5   1   21.26    4.33
   7   5  -1   11.91    3.07
   7  -5  -1   13.82    3.42
  -7  -5   1   15.23    3.36
   7   5  -1   13.87    2.98
  -7  -5   1   11.72    2.86
  -7   5   1   17.47    3.54
  -6  -5   1  330.82   11.85
   6  -5  -1  327.62   12.26
  -6  -5   1  322.17   12.30
   6   5  -1  321.41   11.78
  -6   5   1  325.05   11.99
   6   5  -1  328.25   12.10
  -6   5   1  356.54   10.81
  -5  -5   1 1008.18   23.41
  -5   5   1 1002.74   18.37
   5  -5  -1  977.12   19.23
  -5  -5   1 1010.15   21.33
   5  -5  -1 1007.20   19.52
  -5   5   1  999.50   19.20
   5   5  -1  964.89   18.31
   5   5  -1 1025.30   21.11
  -5  -5   1 1022.98   18.71
  -4  -5   1  347.92   12.66
   4   5  -1  363.22   10.07
   4   5  -1  368.60   12.65
   4  -5  -1  383.27   12.20
  -4  -5   1  354.82   13.22
  -4   5   1  359.62   10.42
  -4  -5   1  378.55   10.13
  -4   5   1  366.54   11.50
   4  -5  -1  353.15   10.56
   3  -5  -1 2805.28   26.60
  -3  -5   1 2905.78   35.47
   3   5  -1 2871.22   35.34
   3  -5  -1 2778.17   32.96
  -3   5   1 2871.34   26.80
  -3  -5   1 2828.04   23.71
  -3  -5   1 2865.97   35.30
   3   5  -1 2846.82   23.75
   3   5  -1 2888.96   34.37
  -3   5   1 2812.07   31.67
   2  -5  -1  417.31    9.23
   2   5  -1  395.29   12.92
   2   5  -1  440.50   13.68
  -2   5   1  396.92   12.14
   2  -5  -1  407.26   12.67
  -2  -5   1  403.59   13.09
  -2   5   1  410.76    9.27
  -2  -5   1  402.87   13.45
   2   5  -1  403.60    7.32
   1  -5  -1  547.58   14.94
  -1   5   1  540.08    9.76
   1   5  -1  544.73   14.28
   1   5  -1  568.71   15.23
  -1  -5   1  536.71   15.41
  -1   5   1  553.93   14.27
  -1  -5   1  528.96   14.61
  -1  -5   1  546.42   14.53
   1   5  -1  541.04   15.22
   1  -5  -1  532.83    9.41
  -1   5   1  533.60   14.47
   0  -5  -1  308.88   11.36
   0   5   1  300.83    7.39
   0   5  -1  279.13   10.57
   0   5  -1  290.70   11.27
   0   5   1  306.36    7.16
   0  -5   1  310.04   11.69
   0  -5   1  284.82   10.52
   0   5  -1  310.17   10.96
   0  -5   1  283.37   10.59
   0   5   1  282.26    9.80
  -1   5  -1   39.96    4.11
  -1   5  -1   35.51    3.99
   1  -5   1   40.30    4.49
  -1   5  -1   35.07    4.06
  -1  -5  -1   20.54    3.12
   1  -5   1   38.84    3.99
   1   5   1   39.54    3.78
   1   5   1   35.92    2.68
  -1  -5  -1   37.31    4.12
   1   5   1   37.45    2.73
  -2   5  -1  607.74   16.27
   2   5   1  634.71   11.99
  -2   5  -1  638.21   16.83
  -2  -5  -1  628.67   12.21
   2  -5   1  636.24   15.90
  -2   5  -1  650.83    8.33
   2  -5   1  632.18   16.99
   2  -5   1  639.35    8.21
   2   5   1  632.87   14.40
  -2  -5  -1  616.63   16.66
  -2   5  -1  631.19   16.01
  -3  -5  -1  168.14    8.98
  -3   5  -1  174.82    9.12
   3  -5   1  184.23    8.79
  -3  -5  -1  175.60    7.16
   3   5   1  187.98    7.27
  -3   5  -1  193.21    5.99
  -3  -5  -1  179.09    7.94
   3  -5   1  182.21    5.77
  -3   5  -1  182.13    8.72
  -3   5  -1  196.28    9.41
   4   5   1 1150.53   19.30
  -4  -5  -1 1115.22   19.58
  -4  -5  -1 1161.88   21.03
  -4  -5  -1 1159.52   23.78
  -4   5  -1 1129.18   22.82
   4  -5   1 1154.66   17.14
  -4   5  -1 1128.81   17.03
   4  -5   1 1107.29   21.86
  -5   5  -1  424.85   11.87
  -5  -5  -1  405.58   13.35
  -5  -5  -1  402.21   14.60
  -5  -5  -1  418.47   13.15
  -5   5  -1  426.38   14.12
   5   5   1  443.99   13.27
   5  -5   1  431.91   11.95
   5  -5   1  417.38   13.56
  -6   5  -1  168.27    8.41
  -6   5  -1  168.41    9.05
  -6  -5  -1  171.08    9.32
   6  -5   1  151.74    8.15
  -6  -5  -1  161.77    9.11
  -6  -5  -1  163.80    9.48
   6  -5   1  176.21    9.11
   6   5   1  162.96    8.85
  -7  -5  -1   34.14    4.83
  -7  -5  -1   32.67    4.69
   7  -5   1   26.00    3.85
   7  -5   1   25.36    4.07
  -7   5  -1   31.10    4.44
  -7   5  -1   28.99    4.01
  -8  -5  -1   36.95    5.35
   8  -5   1   37.08    4.45
  -8   5  -1   37.47    5.13
  -8  -5  -1   47.57    5.68
  -8   5  -1   29.66    4.19
  -9  -5  -1   38.56    5.22
   9  -5   1   44.86    4.91
  -9  -5  -1   41.81    5.86
  -9   5  -1   53.23    6.48
 -10  -5  -1   22.20    4.40
 -10  -5  -1   26.45    5.71
 -10   5  -1   29.03    5.63
 -11  -5  -1  184.69   13.71
 -11   5  -1  221.08   14.52
 -11   6   1   75.13    8.68
 -11  -6   1   99.38    9.76
 -10   6   1   55.12    7.23
 -10  -6   1   65.65    7.69
  -9   6   1   29.63    5.12
  -9  -6   1   34.99    5.47
  -9  -6   1   29.22    4.60
  -8  -6   1    6.87    3.12
  -8  -6   1    3.03    2.67
  -8   6   1    9.52    3.20
   8   6  -1    8.93    3.34
  -8  -6   1   11.99    3.68
  -7  -6   1  293.32   14.64
  -7  -6   1  312.94   12.76
  -7  -6   1  286.81   12.87
   7   6  -1  298.14   13.03
  -7   6   1  285.69   12.39
   7   6  -1  283.40   12.03
  -6  -6   1  242.05   12.78
   6   6  -1  231.85   11.34
   6   6  -1  241.24   10.27
  -6   6   1  219.48   10.08
  -6  -6   1  243.59   10.32
  -6   6   1  240.32   10.02
  -6  -6   1  254.70   11.92
   6  -6  -1  232.94   10.53
  -5  -6   1  624.36   19.35
  -5   6   1  638.66   15.52
   5   6  -1  609.69   14.51
  -5  -6   1  620.50   18.40
   5  -6  -1  597.42   16.97
  -5   6   1  642.08   16.66
  -5  -6   1  609.48   14.70
   5   6  -1  618.26   18.14
   5  -6  -1  647.60   16.00
   4  -6  -1 1473.13   21.62
   4   6  -1 1479.20   27.83
   4   6  -1 1475.28   20.11
  -4  -6   1 1458.08   19.89
  -4  -6   1 1474.34   28.28
  -4   6   1 1434.53   21.15
   4  -6  -1 1446.50   26.61
  -4  -6   1 1450.67   28.09
  -4   6   1 1442.32   25.09
  -3  -6   1 1129.36   14.88
  -3  -6   1 1113.04   24.05
   3  -6  -1 1102.39   16.92
   3   6  -1 1105.26   14.91
   3   6  -1 1131.94   24.21
  -3   6   1 1102.18   22.10
   3  -6  -1 1085.68   23.06
  -3  -6   1 1120.83   24.97
  -2   6   1  843.68   20.36
  -2  -6   1  834.05   20.96
   2   6  -1  840.38   21.15
   2  -6  -1  797.67   19.94
   2   6  -1  831.21   10.03
   2  -6  -1  845.76   13.27
  -2  -6   1  827.31   20.02
  -2   6   1  844.39   13.63
  -2   6   1  835.31   19.42
   2   6  -1  848.53   20.60
   1   6  -1  510.08   16.18
  -1  -6   1  474.08   16.11
  -1  -6   1  486.62   15.18
  -1   6   1  525.18   15.71
  -1   6   1  484.81   14.76
  -1   6   1  493.14    9.71
   1   6  -1  489.88   14.97
   1   6  -1  524.72   16.18
   1  -6  -1  481.34   15.61
   0  -6   1 2255.89   32.40
   0   6   1 2227.32   30.08
   0  -6  -1 2202.19   33.72
   0   6  -1 2279.37   32.53
   0   6   1 2279.63   21.14
   0  -6   1 2293.48   34.58
   0   6  -1 2256.41   34.37
   0   6  -1 2298.97   33.40
   0   6   1 2316.98   33.74
   0   6   1 2278.37   20.29
   0  -6   1 2258.60   32.69
   1   6   1  205.46   10.28
   1  -6   1  184.09    9.56
   1  -6   1  193.84   10.25
   1   6   1  197.39    9.06
   1   6   1  207.61    6.31
  -1  -6  -1  196.27   10.14
  -1  -6  -1  203.80    9.12
  -1   6  -1  212.66   10.31
   1   6   1  196.10    6.40
  -1   6  -1  197.79    9.75
  -1   6  -1  198.76   10.28
   2  -6   1  114.86    3.19
  -2   6  -1  123.43    8.02
  -2   6  -1  120.40    7.67
   2   6   1  118.08    5.42
  -2  -6  -1  119.58    5.75
  -2  -6  -1  118.58    7.98
  -2   6  -1  116.28    3.21
   2  -6   1  125.86    7.90
  -2  -6  -1  119.38    7.25
  -2   6  -1  123.22    7.97
   2  -6   1  113.47    8.14
   2   6   1  114.05    6.92
  -3  -6  -1 1218.07   19.19
  -3   6  -1 1272.73   14.77
   3  -6   1 1295.57   24.99
  -3   6  -1 1253.18   26.12
  -3  -6  -1 1223.16   25.72
  -3   6  -1 1265.33   24.73
  -3   6  -1 1283.96   26.02
   3   6   1 1233.87   18.89
   3  -6   1 1266.06   14.89
  -3  -6  -1 1245.49   22.57
  -4   6  -1   64.85    6.19
  -4  -6  -1   61.76    4.90
  -4  -6  -1   61.33    6.14
   4  -6   1   56.96    3.94
   4   6   1   61.26    4.67
  -4   6  -1   59.48    4.03
  -4  -6  -1   67.04    5.77
  -4   6  -1   63.25    6.42
   4  -6   1   61.45    5.74
  -4   6  -1   63.16    6.00
   5  -6   1  297.63   10.00
  -5  -6  -1  296.15   11.19
  -5   6  -1  304.75   12.77
  -5   6  -1  291.10    9.89
  -5  -6  -1  254.58   12.49
  -5  -6  -1  277.43   11.76
   5  -6   1  273.00   11.83
   5   6   1  276.46   10.66
  -6   6  -1  295.07   12.74
  -6  -6  -1  287.27   12.55
   6   6   1  302.89   12.05
  -6   6  -1  291.60   11.19
   6  -6   1  304.62   12.65
  -6  -6  -1  303.12   12.29
   6  -6   1  285.45   10.84
  -6  -6  -1  291.81   13.37
  -7  -6  -1   14.97    3.71
  -7  -6  -1    8.11    2.75
  -7   6  -1    6.82    3.03
   7  -6   1   11.39    3.19
  -7  -6  -1   11.97    3.00
  -7   6  -1   13.78    3.36
   7  -6   1   13.63    3.17
  -8  -6  -1   43.87    5.67
  -8   6  -1   41.31    5.16
  -8  -6  -1   42.67    5.81
  -8   6  -1   37.50    5.17
   8  -6   1   41.43    5.19
  -8  -6  -1   36.79    5.46
  -9  -6  -1   11.81    3.89
  -9  -6  -1    3.58    3.01
   9  -6   1    2.69    2.13
  -9  -6  -1    4.85    2.81
  -9   6  -1    4.98    2.70
 -10  -6  -1  107.81    9.90
 -10  -6  -1   93.88    9.53
 -10   6  -1   89.75    9.21
 -10  -6  -1   81.85    7.65
 -11  -6  -1    6.67    4.37
 -11   6  -1    5.90    4.37
 -10   7   1   28.08    5.53
 -10  -7   1   33.73    6.00
 -10  -7   1   28.95    6.56
  -9  -7   1   25.07    4.58
  -9  -7   1   23.33    5.42
  -9  -7   1   26.88    4.74
  -9   7   1   27.91    5.09
  -8  -7   1    3.77    2.82
  -8  -7   1   -0.14    2.72
  -8   7   1    3.09    2.29
  -8  -7   1    6.32    2.98
   7   7  -1   14.52    3.56
  -7  -7   1   13.53    3.51
  -7  -7   1   15.74    4.20
  -7   7   1   14.59    3.59
  -7  -7   1   16.50    3.56
   6  -7  -1    6.75    2.49
   6   7  -1    3.21    2.01
   6   7  -1    4.95    2.84
  -6  -7   1    9.16    3.35
  -6   7   1    4.90    2.51
  -6  -7   1    6.03    3.32
  -6   7   1    4.10    2.27
  -6  -7   1    6.18    2.31
  -5   7   1  177.83    8.44
  -5   7   1  190.45   10.05
  -5  -7   1  194.90   11.53
   5  -7  -1  182.08   10.38
   5   7  -1  177.83    7.99
   5  -7  -1  187.61    8.72
   5   7  -1  186.14   11.07
  -5  -7   1  189.52    8.20
  -4   7   1    4.82    2.69
  -4  -7   1    3.76    2.83
  -4   7   1    4.54    1.94
  -4  -7   1    7.48    3.85
   4  -7  -1    4.65    3.01
   4   7  -1    4.96    1.80
   4  -7  -1    5.11    1.78
   4   7  -1    2.20    2.48
  -4  -7   1    5.39    1.82
  -3   7   1   25.26    4.09
   3  -7  -1   34.77    3.43
  -3   7   1   23.59    2.78
   3  -7  -1   32.36    4.82
   3   7  -1   24.13    2.34
   3   7  -1   25.38    4.27
  -3  -7   1   28.14    4.79
  -3  -7   1   30.48    4.40
  -3   7   1   35.80    4.95
   2  -7  -1   73.88    7.04
   2   7  -1   56.20    6.32
  -2   7   1   66.79    4.06
  -2  -7   1   77.80    2.91
   2  -7  -1   64.81    4.00
   2   7  -1   70.35    2.66
  -2  -7   1   77.90    7.04
  -2   7   1   77.54    6.55
   2   7  -1   75.20    6.98
  -2   7   1   64.16    6.36
  -2  -7   1   63.52    6.73
   1   7  -1   90.06    7.73
   1  -7  -1   72.31    6.83
  -1  -7   1   73.75    7.34
  -1   7   1   81.38    4.15
  -1   7   1   95.46    7.14
  -1  -7   1   92.38    7.43
  -1   7   1   87.93    7.11
   1   7  -1   78.14    6.76
   1   7  -1   79.92    7.11
  -1   7   1   81.27    4.42
   0   7   1   57.90    6.13
   0   7  -1   65.43    6.33
   0  -7   1   52.88    5.69
   0   7   1   51.02    3.45
   0   7  -1   53.09    6.13
   0   7   1   47.26    5.09
   0  -7  -1   48.67    5.99
   0   7  -1   65.64    6.59
   0  -7   1   56.62    6.10
   0   7   1   49.77    3.26
  -1  -7  -1   79.22    6.34
  -1   7  -1   95.25    7.89
  -1   7  -1   78.97    6.84
   1   7   1   85.49    4.31
   1   7   1   75.46    4.20
   1   7   1   84.17    6.54
   1   7   1   89.24    7.53
   1  -7   1   72.68    6.70
  -1  -7  -1   79.17    7.23
   1  -7   1   80.88    7.57
  -1   7  -1   81.20    7.19
   2   7   1  145.49    6.14
   2  -7   1  148.52    9.97
  -2  -7  -1  139.93    8.25
  -2   7  -1  145.32    9.45
   2   7   1  126.73    7.95
  -2  -7  -1  154.28   10.03
   2  -7   1  156.94    9.67
   2   7   1  142.32    9.61
   2   7   1  148.82    6.14
  -2   7  -1  132.09    8.68
  -2   7  -1  145.10    9.66
   3   7   1   64.44    6.76
   3  -7   1   56.70    3.06
  -3   7  -1   67.18    6.79
  -3  -7  -1   62.98    4.77
  -3   7  -1   59.23    6.33
   3   7   1   54.26    4.23
  -3   7  -1   65.20    3.29
  -3  -7  -1   63.01    6.87
  -3  -7  -1   53.33    5.47
   3  -7   1   68.67    6.72
  -3   7  -1   58.73    5.99
  -4  -7  -1   39.61    5.52
  -4   7  -1   47.87    5.94
   4   7   1   47.77    4.14
  -4  -7  -1   46.82    5.29
   4   7   1   36.83    5.42
  -4   7  -1   43.00    5.50
   4  -7   1   44.69    5.88
  -4   7  -1   45.53    3.54
   4  -7   1   49.94    3.64
  -4  -7  -1   49.39    4.56
   5  -7   1   37.87    5.03
  -5  -7  -1   41.14    4.55
   5   7   1   42.94    4.46
  -5  -7  -1   38.74    5.11
  -5  -7  -1   36.58    5.51
  -5   7  -1   40.57    3.71
   5  -7   1   42.41    3.87
  -5   7  -1   47.49    5.75
   6   7   1   32.13    4.29
  -6  -7  -1   41.83    5.01
  -6   7  -1   43.67    4.52
  -6  -7  -1   41.99    5.75
  -6   7  -1   28.38    4.75
   6  -7   1   32.84    5.05
  -6  -7  -1   31.62    4.76
   6  -7   1   32.85    3.95
   7  -7   1    5.68    2.33
  -7   7  -1    5.26    2.34
  -7   7  -1    8.00    3.54
  -7  -7  -1    5.01    2.95
  -7  -7  -1    2.58    2.41
   7  -7   1    2.22    2.10
  -8  -7  -1   58.17    7.07
  -8  -7  -1   54.85    6.47
  -8   7  -1   49.02    5.68
  -8  -7  -1   44.03    6.16
   8  -7   1   46.58    5.89
  -9  -7  -1   10.25    4.81
  -9   7  -1    4.24    2.82
  -9  -7  -1    5.51    3.19
  -9  -7  -1    3.76    3.10
 -10  -7  -1    4.20    3.65
 -10  -7  -1    4.59    3.59
 -10   7  -1    4.97    3.80
 -10  -7  -1    0.83    3.22
 -11  -7  -1    7.26    4.91
 -11   7  -1   11.70    4.86
 -10  -8   1   22.65    5.28
 -10   8   1   32.56    5.88
  -9   8   1    8.32    3.75
  -9  -8   1    2.77    3.34
  -9  -8   1    3.42    3.01
  -9  -8   1    5.67    4.35
  -8  -8   1   -3.56    3.31
  -8   8   1   -0.28    2.19
  -8  -8   1   -1.04    2.40
  -8  -8   1    0.04    3.02
  -7  -8   1   98.58    7.38
  -7  -8   1   87.78    9.32
  -7   8   1   80.23    6.97
  -7  -8   1   97.76    8.92
  -6   8   1    2.06    2.72
  -6   8   1   -0.03    2.01
   6   8  -1   -0.51    1.89
  -6  -8   1    2.12    2.68
   6  -8  -1    4.04    2.62
  -6  -8   1   -2.31    2.94
  -6  -8   1    2.01    2.28
   5  -8  -1  305.86   14.84
  -5  -8   1  301.37   10.37
   5  -8  -1  309.26   11.35
  -5  -8   1  314.09   15.46
  -5  -8   1  287.54   15.05
  -5   8   1  304.82   11.11
   5   8  -1  315.31   10.52
  -5   8   1  328.25   14.10
  -4   8   1  155.24    7.17
  -4  -8   1  147.72    6.23
  -4  -8   1  137.81   10.30
   4   8  -1  148.19    6.42
  -4  -8   1  147.82   10.55
   4  -8  -1  146.75    7.13
   4  -8  -1  152.63   10.50
  -4   8   1  141.16    9.55
  -3  -8   1  563.34    9.88
   3   8  -1  558.63    9.93
   3  -8  -1  523.17   19.10
  -3   8   1  537.45   18.52
  -3  -8   1  506.53   19.62
   3  -8  -1  552.14   12.33
  -3  -8   1  542.50   18.99
  -2  -8   1   11.35    4.24
  -2  -8   1    8.82    3.17
  -2   8   1   19.59    4.52
  -2   8   1    7.36    1.74
   2  -8  -1   10.05    3.54
   1  -8  -1  293.76   14.76
  -1  -8   1  306.74   15.37
  -1  -8   1  310.60   14.08
  -1   8   1  297.17   13.63
  -1   8   1  285.76   13.87
  -1   8   1  310.35    8.07
  -1   8   1  303.75    8.17
   0   8   1 1208.12   15.92
   0   8   1 1223.38   27.17
   0   8   1 1219.32   15.94
   0  -8   1 1218.28   30.07
   0  -8   1 1223.90   28.14
   0  -8  -1 1235.57   29.52
  -1  -8  -1  320.31   15.18
   1   8   1  301.48    8.17
   1   8   1  292.88    8.22
   1  -8   1  313.06   15.53
   1   8   1  294.35   13.08
   2  -8   1   29.96    5.23
  -2  -8  -1   16.69    4.00
  -2  -8  -1   27.44    4.54
   2   8   1   22.63    2.75
   2   8   1   10.85    2.97
   2   8   1   22.90    2.55
   3   8   1    0.79    1.31
   3  -8   1    3.17    0.88
  -3  -8  -1    1.35    2.89
  -3   8  -1    1.75    0.93
  -3  -8  -1    3.57    3.09
   3  -8   1   -1.02    2.59
   3   8   1   -0.97    1.87
   4  -8   1   61.01    3.77
  -4  -8  -1   66.32    5.47
  -4   8  -1   55.61    3.59
  -4  -8  -1   73.12    7.85
   4   8   1   56.86    4.70
   4  -8   1   58.25    6.85
  -4  -8  -1   52.81    5.80
   5  -8   1    1.73    1.43
  -5  -8  -1   -0.68    2.50
  -5  -8  -1   -0.65    2.16
  -5  -8  -1   -1.85    2.01
   5   8   1    0.59    1.83
  -5   8  -1    0.89    1.39
   5  -8   1   -1.27    2.36
  -6  -8  -1   99.54    7.46
  -6  -8  -1  102.24    9.55
  -6   8  -1  106.65    6.59
  -6  -8  -1  104.43    8.94
   6  -8   1   79.62    5.80
   6   8   1   89.66    6.87
   6  -8   1   88.99    8.16
  -7  -8  -1    1.88    2.55
  -7  -8  -1   -0.50    2.29
  -7  -8  -1    0.45    2.68
  -7   8  -1    0.63    1.90
  -8   8  -1   36.62    5.01
  -8  -8  -1   38.45    6.40
  -8  -8  -1   34.28    5.71
  -8  -8  -1   46.89    5.98
  -9  -8  -1    1.36    3.53
  -9  -8  -1    0.66    2.99
  -9  -8  -1    0.48    3.33
  -9   8  -1   -1.72    2.81
 -10  -8  -1    2.17    4.04
 -10  -8  -1    0.88    3.45
  -9  -9   1   28.44    6.02
  -8   9   1   20.47    4.30
  -8  -9   1   18.61    5.14
  -8  -9   1   18.14    5.57
  -8  -9   1   18.12    4.26
  -7   9   1  135.49    8.97
  -7  -9   1  118.90    8.09
  -7  -9   1  125.64   11.66
  -7  -9   1  143.47   11.76
  -6  -9   1  100.43   10.02
  -6  -9   1  112.73    7.10
  -6   9   1  115.61    7.63
  -6  -9   1  123.77   10.86
   5  -9  -1  244.18   10.09
  -5  -9   1  282.26    9.86
  -5  -9   1  250.21   15.22
  -5   9   1  256.51   10.11
  -5  -9   1  262.29   15.22
   5  -9  -1  239.32   14.04
   4  -9  -1  189.38    7.91
  -4  -9   1  208.27   13.77
   4  -9  -1  178.35   12.31
  -4  -9   1  189.69   12.42
  -4   9   1  192.86    7.99
  -3   9   1  294.02    9.31
  -3  -9   1  268.44   15.63
  -3  -9   1  254.78   14.18
   3   9  -1  267.29    5.54
   3  -9  -1  263.20    8.74
   3  -9  -1  258.66   14.79
   3   9  -1  261.82    5.30
   2  -9  -1  631.47   22.99
  -2  -9   1  675.89   24.03
  -2   9   1  628.66   12.46
  -2  -9   1  615.19   21.34
  -2   9   1  609.91   11.73
  -1   9   1  289.96    7.77
  -1  -9   1  307.83   14.98
   1  -9  -1  322.36   16.48
  -1  -9   1  271.26   16.03
  -1   9   1  288.31    7.75
   0  -9   1   12.34    4.09
   0  -9  -1   11.63    3.42
   0   9   1   17.66    2.12
   0   9   1   14.67    1.91
   1   9   1  144.59    5.82
  -1  -9  -1  172.55   12.24
   1  -9   1  170.13   12.51
   1   9   1  155.94    5.97
   2  -9   1   35.39    6.17
   2   9   1   33.53    3.08
   2   9   1   35.00    3.24
  -2  -9  -1   38.87    5.60
  -2  -9  -1   31.99    5.67
  -3  -9  -1   35.96    6.16
   3   9   1   28.25    3.32
   3   9   1   33.70    3.49
  -3  -9  -1   30.01    5.08
   4   9   1   86.72    5.93
  -4  -9  -1   94.71    9.63
  -4  -9  -1   76.39    7.42
   4  -9   1   78.51    3.70
  -4   9  -1   69.84    3.50
  -5  -9  -1  326.73   12.70
  -5  -9  -1  327.81   15.75
   5   9   1  334.95   12.02
  -5  -9  -1  355.78   17.91
  -6  -9  -1   35.64    4.92
  -6  -9  -1   32.82    6.13
  -6  -9  -1   26.59    5.24
  -6   9  -1   22.19    3.02
  -7  -9  -1   11.17    4.21
  -7  -9  -1   18.00    3.93
  -7  -9  -1   20.05    4.88
  -8  -9  -1  124.00    9.64
  -8  -9  -1  118.61   11.17
  -8  -9  -1  133.56   11.36
  -9  -9  -1    5.71    4.55
  -9  -9  -1    4.19    3.77
  -9  -9  -1    1.45    3.94
  -8 -10   1   37.83    7.04
  -7 -10   1    3.51    4.22
  -7 -10   1    7.83    4.44
  -6 -10   1   26.28    6.04
  -6 -10   1   23.35    5.82
  -5 -10   1  122.13   11.59
  -5 -10   1  117.50   10.95
   5 -10  -1  106.87   10.59
  -4 -10   1  153.49   12.57
  -4 -10   1  187.65   13.60
  -4  10   1  155.32    7.11
   4 -10  -1  160.86   12.57
  -3 -10   1  141.87   11.42
   3 -10  -1  137.88   11.97
  -3  10   1  148.07    6.34
  -3 -10   1  160.60   13.43
  -2  10   1   85.01    4.25
   2 -10  -1  103.78   10.42
  -2 -10   1   73.52    8.14
  -2 -10   1   92.75   10.16
  -1 -10   1   61.67    8.34
   1 -10  -1   55.92    7.98
  -1 -10   1   53.56    7.21
  -1  10   1   66.37    3.44
   0 -10  -1    4.18    3.53
   0  10   1    0.48    0.97
   0 -10   1    3.27    4.16
  -1 -10  -1  151.06   12.49
   1  10   1  135.64    5.34
   1 -10   1  122.14   11.58
   2  10   1   45.41    3.61
   2 -10   1   54.77    7.92
  -2 -10  -1   35.91    6.39
  -3 -10  -1  268.43   14.37
  -3 -10  -1  268.97   16.42
   3  10   1  257.39    8.80
  -4 -10  -1    1.62    3.09
  -4 -10  -1    4.67    2.85
   4  10   1    6.17    2.13
   5  10   1   38.82    4.27
  -5 -10  -1   44.57    6.91
  -5 -10  -1   39.10    7.05
  -6 -10  -1  133.98    9.23
  -6 -10  -1  142.27   12.79
  -6 -10  -1  131.14   11.08
  -7 -10  -1   77.21    9.74
  -7 -10  -1   90.14    8.03
  -7 -10  -1   81.73    9.19
  -8 -10  -1    0.66    4.29
  -8 -10  -1    1.16    4.09
  -7 -11   1   -0.55    4.08
  -6 -11   1    1.08    4.01
  -6 -11   1    6.09    4.96
  -5 -11   1   12.92    4.96
   5 -11  -1   -2.26    4.20
  -5 -11   1    5.85    4.65
   4 -11  -1   -0.41    3.74
  -4 -11   1    5.61    5.00
  -4 -11   1    8.12    4.17
   3 -11  -1   25.31    6.44
  -3 -11   1   29.09    6.64
  -3 -11   1   22.43    5.21
  -2 -11   1   16.22    5.85
  -2 -11   1   13.02    4.44
   2 -11  -1    9.54    3.72
   1 -11  -1    7.01    4.35
  -1 -11   1   11.21    4.82
   0 -11   1   14.49    5.55
   0 -11  -1    9.87    5.15
   1 -11   1    5.53    4.56
  -1 -11  -1    4.54    3.98
   2 -11   1   17.37    5.14
  -2 -11  -1   27.26    6.19
  -3 -11  -1   52.99    8.27
  -4 -11  -1   61.61    9.18
  -4 -11  -1   51.36    7.48
  -5 -11  -1   -1.07    3.82
  -5 -11  -1   -0.15    3.21
  -6 -11  -1    0.51    4.04
  -6 -11  -1    3.53    4.12
  -7 -11  -1    2.32    4.19
   4 -12  -1   21.66    6.72
  -3 -12   1    8.83    5.80
  -3 -12   1    6.97    4.70
   3 -12  -1    3.19    4.78
   2 -12  -1    1.73    3.94
  -2 -12   1    2.01    5.07
  -1 -12   1   68.58    9.63
   1 -12  -1   71.90   10.37
   0 -12  -1  100.77   11.63
   0 -12   1   94.59   11.68
  -1 -12  -1    3.17    4.64
   1 -12   1   -3.04    4.33
  -2 -12  -1    4.55    4.76
  -5 -12  -1    1.12    3.83
 -11   0   2    6.74    4.06
 -10   0   2  122.85   10.08
  -9   0   2  543.46   19.54
  -8   0   2 1118.80   25.34
  -7   0   2  569.44   17.07
   7   0  -2  554.13   17.32
  -6   0   2  350.89   12.38
   6   0  -2  358.21   12.89
  -5   0   2 3721.33   36.45
   5   0  -2 3798.38   37.36
   4   0  -2  635.31    6.30
  -4   0   2  644.07    6.03
   4   0  -2  655.41   14.20
  -3   0   2 3103.93   27.42
   3   0  -2 3055.94   27.47
   2   0  -2   98.89    4.48
  -2   0   2   97.06    4.49
   1   0  -2 2048.62   18.56
  -1   0   2 2072.56   18.34
   0   0  -2  977.34   12.37
   0   0   2  946.18   11.74
  -2   0  -2  942.34   14.44
   2   0   2  949.55   14.39
   3   0   2   74.46    4.63
  -3   0  -2   76.76    4.58
   4   0   2    7.32    2.01
  -4   0  -2   13.49    2.45
   5   0   2   81.96    5.78
  -5   0  -2   81.88    5.65
   6   0   2  294.21   11.67
  -6   0  -2  322.71   12.26
  -7   0  -2  469.63   16.02
   7   0   2  453.04   15.60
  -8   0  -2  467.32   17.11
  -9   0  -2   30.94    5.32
 -10   0  -2    4.73    3.11
 -11   0  -2   74.44    9.30
 -11  -1   2    9.40    4.05
 -11   1   2    7.35    4.42
 -10   1   2   40.48    6.12
 -10  -1   2   41.27    6.02
  -9  -1   2    1.27    2.33
  -9   1   2   -2.36    2.58
  -8  -1   2   -7.28    3.52
  -8   1   2    0.84    2.11
   7   1  -2 1483.21   27.87
  -7  -1   2 1503.82   26.98
  -7   1   2 1511.72   27.39
   7  -1  -2 1484.22   28.18
  -6  -1   2  821.19   18.48
  -6   1   2  799.47   18.55
   6  -1  -2  813.40   19.33
   6   1  -2  796.44   19.11
  -5   1   2   27.52    3.46
  -5  -1   2   35.34    3.77
   5   1  -2   29.95    3.63
   5  -1  -2   29.26    3.65
   4   1  -2  164.38    4.60
  -4   1   2  166.28    7.29
  -4  -1   2  178.17    7.05
  -4  -1   2  163.41    4.43
   4   1  -2  175.44    7.42
   4  -1  -2  168.71    7.50
   3  -1  -2   13.26    2.22
   3   1  -2   11.55    1.54
   3   1  -2   11.80    1.74
  -3  -1   2   15.79    2.10
  -3   1   2   16.93    2.52
  -3  -1   2   12.66    1.57
   2   1  -2 1008.45   13.89
   2  -1  -2 1062.20   14.90
  -2  -1   2 1022.94   13.67
  -2   1   2 1032.74   14.62
  -2  -1   2 1034.05   13.10
  -1  -1   2   71.11    3.34
  -1   1   2   70.15    3.65
   1   1  -2   68.36    3.37
   1  -1  -2   67.41    3.55
   0  -1   2  321.92    6.52
   0  -1  -2  343.11    7.62
   0  -1   2  329.76    6.84
   0   1   2  340.32    7.46
   0   1  -2  316.35    6.61
  -1  -1  -2   24.52    2.45
   1   1   2   23.55    2.18
   1  -1   2   26.95    2.30
  -1   1  -2   24.14    1.91
  -1   1  -2   24.83    2.27
   1  -1   2   25.25    2.02
  -2   1  -2   64.15    3.31
  -2  -1  -2   67.59    4.15
   2   1   2   63.57    3.96
  -2   1  -2   66.57    3.91
   2  -1   2   58.46    3.59
   3  -1   2  438.00   10.47
   3   1   2  429.83   11.13
  -3   1  -2  445.65   10.61
  -4  -1  -2   40.66    3.79
  -4   1  -2   41.15    3.94
   4   1   2   42.21    4.18
   4  -1   2   38.76    3.68
   5   1   2  301.89   11.03
  -5   1  -2  295.56   10.66
  -5  -1  -2  297.77   11.03
   5  -1   2  311.93   10.81
   6  -1   2   63.33    5.46
  -6   1  -2   58.54    5.33
   6   1   2   60.67    5.45
  -6  -1  -2   64.30    5.63
  -7  -1  -2  251.36   11.67
   7  -1   2  249.60   11.62
  -7   1  -2  262.27   11.89
  -8  -1  -2   -2.07    2.49
  -8   1  -2    6.61    2.68
  -9  -1  -2  213.18   12.62
  -9   1  -2  209.87   12.28
 -10   1  -2   33.66    5.74
 -10  -1  -2   25.19    5.14
  10  -1   2   35.80    4.48
 -11  -1  -2   98.84    9.98
 -11   1  -2   75.75    8.91
 -11  -2   2   51.50    7.37
 -11   2   2   38.19    6.38
 -10  -2   2   -2.64    3.18
 -10   2   2    3.21    2.83
  -9   2   2    7.08    2.91
  -9  -2   2    1.58    2.05
  -8   2   2   41.57    5.32
  -8  -2   2   53.15    5.87
  -7   2   2  333.68   13.19
  -7  -2   2  339.20   13.12
   7   2  -2  309.86   13.15
   7  -2  -2  311.96   13.16
  -6  -2   2    2.72    1.90
  -6   2   2    8.14    2.45
   6   2  -2    1.65    1.69
   6  -2  -2    4.80    2.31
  -5  -2   2  384.86   11.77
   5  -2  -2  405.79    5.58
  -5   2   2  409.69   12.29
   5  -2  -2  417.64   12.81
  -5   2   2  396.99    5.39
   5   2  -2  392.61   12.18
   4  -2  -2   62.08    4.63
   4  -2  -2   64.23    3.02
  -4   2   2   60.13    4.52
  -4  -2   2   60.65    4.46
  -4   2   2   62.79    2.92
  -4  -2   2   66.67    3.70
   4   2  -2   60.99    4.38
   4   2  -2   55.73    3.55
   3   2  -2    0.05    1.18
  -3  -2   2    0.88    1.08
   3  -2  -2    1.01    1.26
  -3   2   2    1.08    1.38
   3   2  -2    1.55    1.21
  -3  -2   2   -1.59    1.37
   2  -2  -2 2104.15   21.45
   2   2  -2 2054.12   22.27
  -2  -2   2 2035.19   19.09
  -2  -2   2 2028.44   21.14
  -2   2   2 2052.02   21.46
   2   2  -2 2050.28   19.19
  -1   2   2   47.01    3.19
   1   2  -2   38.82    2.43
   1  -2  -2   33.46    2.81
  -1  -2   2   37.45    3.05
  -1  -2   2   40.38    3.35
  -1  -2   2   37.96    2.45
   0   2   2  494.02    9.47
   0  -2   2  470.38    8.38
   0  -2   2  491.24    7.65
   0  -2  -2  470.44    9.28
   0  -2   2  493.37   10.00
   0   2  -2  474.50    9.71
   0  -2   2  475.15   10.95
   1   2   2  376.54    9.04
  -1   2  -2  351.50    7.71
   1  -2   2  369.93    8.72
  -1   2  -2  374.17    8.64
  -1  -2  -2  385.71    9.70
   1  -2   2  372.57    7.42
   1   2   2  395.12    5.13
  -2  -2  -2  393.05    5.87
  -2  -2  -2  371.67    9.77
  -2   2  -2  377.34    8.51
   2  -2   2  393.65    8.53
  -2   2  -2  402.21    9.35
   2   2   2  392.79    9.84
  -3  -2  -2  102.74    5.80
   3  -2   2   99.65    4.88
   3   2   2  105.62    5.71
  -3   2  -2   98.68    5.07
  -4  -2  -2  835.06   17.14
   4   2   2  797.78   16.74
  -4   2  -2  797.31   15.34
   4  -2   2  811.79   15.25
   5   2   2    5.12    2.19
  -5  -2  -2    2.48    2.02
  -5   2  -2    4.26    1.93
   5  -2   2    2.87    1.57
   6   2   2   18.57    3.36
   6  -2   2   16.89    3.08
  -6  -2  -2   16.31    3.78
  -6   2  -2   22.90    3.55
  -7  -2  -2   39.14    5.38
  -7   2  -2   42.22    5.23
   7  -2   2   31.45    4.35
   8  -2   2    0.55    1.88
  -8  -2  -2    1.32    2.48
  -8   2  -2   -1.84    2.16
   9  -2   2   18.39    3.09
  -9  -2  -2   29.08    5.12
  -9   2  -2   28.27    5.22
  10  -2   2   32.11    4.37
 -10   2  -2   29.79    5.40
 -10  -2  -2   45.49    6.80
 -11  -2  -2   10.19    4.01
 -11   2  -2    6.59    3.73
 -11   3   2   70.20    8.52
 -11  -3   2   86.62    9.30
 -10   3   2  331.37   16.36
 -10  -3   2  373.15   17.14
  -9  -3   2   -1.42    2.12
  -9   3   2   -0.74    2.52
  -8   3   2   14.66    3.82
  -8  -3   2    0.98    2.45
  -7  -3   2  144.36    8.53
  -7   3   2  144.24    8.83
   7   3  -2  127.37    8.43
   7   3  -2  144.21    5.86
  -6  -3   2  669.73   16.66
   6  -3  -2  659.27   17.79
  -6   3   2  646.72   17.26
   6   3  -2  680.80   17.34
   6   3  -2  675.97   12.87
   5  -3  -2  342.79    8.05
  -5   3   2  330.97   11.27
   5   3  -2  367.16   11.66
  -5   3   2  347.70    7.68
  -5  -3   2  347.33   10.92
   5   3  -2  353.65    9.56
   5  -3  -2  359.25   12.08
  -4   3   2 1167.26   15.31
  -4  -3   2 1154.49   17.92
  -4   3   2 1184.33   19.85
  -4  -3   2 1182.45   17.78
   4   3  -2 1167.54   18.13
   4   3  -2 1175.06   18.43
   4  -3  -2 1200.51   15.86
   4   3  -2 1203.42   17.81
   4  -3  -2 1178.67   20.15
   3  -3  -2  328.66    9.68
   3   3  -2  329.56    9.93
  -3  -3   2  330.80    8.59
   3   3  -2  327.57    8.68
  -3  -3   2  333.22    9.43
  -3   3   2  327.71    9.74
   3  -3  -2  344.35    9.07
   3   3  -2  322.15    9.33
   2   3  -2   23.76    3.26
   2  -3  -2   21.25    2.59
  -2   3   2   19.53    2.51
  -2  -3   2   18.22    2.64
  -2  -3   2   21.63    3.07
   2   3  -2   25.28    2.92
  -2  -3   2   18.45    1.92
   2   3  -2   17.81    1.98
  -1   3   2  752.84   12.77
   1   3  -2  714.15    9.63
   1  -3  -2  766.23   12.60
  -1  -3   2  777.68   15.02
   1   3  -2  771.98   15.77
  -1  -3   2  741.60    9.52
  -1  -3   2  750.02   14.63
   1   3  -2  758.35   14.86
   0   3   2   79.42    4.65
   0  -3   2   80.66    3.11
   0   3   2   80.78    4.19
   0  -3   2   90.15    4.98
   0   3  -2   96.80    5.08
   0  -3   2   70.96    4.70
   0   3  -2   82.77    5.40
   0  -3   2   87.36    3.04
   0   3   2   82.87    3.80
  -1   3  -2  207.37    5.55
   1   3   2  227.18    7.40
   1  -3   2  222.90    8.52
   1   3   2  213.95    6.90
   1  -3   2  226.80    7.88
  -1   3  -2  224.96    7.85
   1   3   2  225.79    5.62
  -1   3  -2  209.68    8.86
   1  -3   2  211.20    5.11
   2   3   2  300.86    8.97
  -2  -3  -2  307.99    9.19
  -2   3  -2  291.79    7.22
  -2  -3  -2  317.13    6.81
  -2   3  -2  300.89    9.48
   2  -3   2  315.72   10.22
   2  -3   2  305.94    7.23
   3   3   2   76.50    5.02
   3  -3   2   68.10    4.00
  -3  -3  -2   76.17    5.17
   3  -3   2   70.55    5.25
  -3   3  -2   67.13    4.11
  -3   3  -2   77.08    5.12
  -3  -3  -2   80.69    3.91
   4   3   2  559.44   14.33
  -4  -3  -2  561.06   14.49
  -4   3  -2  571.59   12.82
   4  -3   2  570.67   12.87
   4  -3   2  560.07   14.60
   5   3   2    8.16    2.08
   5  -3   2    3.33    1.85
   5  -3   2    7.15    2.14
  -5  -3  -2    1.72    1.99
  -5   3  -2    8.51    2.33
  -6  -3  -2  856.78   20.77
  -6   3  -2  879.79   19.52
   6  -3   2  870.35   19.41
   6   3   2  845.43   20.23
   6  -3   2  880.55   19.49
   7  -3   2   86.12    6.80
  -7  -3  -2   84.57    7.37
  -7   3  -2   92.53    6.98
   7  -3   2   83.30    6.41
  -8   3  -2   42.54    5.06
  -8  -3  -2   54.98    6.51
  -8   3  -2   43.86    5.48
   8  -3   2   44.89    4.97
   9  -3   2   13.33    3.29
  -9   3  -2    8.15    3.01
  -9  -3  -2   10.19    3.21
  -9   3  -2    6.50    3.03
 -10   3  -2  140.90   11.11
 -10  -3  -2  139.10   11.41
  10  -3   2  111.09    7.54
 -11  -3  -2  123.39   11.78
 -11   3  -2  128.34   11.66
 -11  -4   2   72.32    8.57
 -11   4   2   69.68    8.60
 -10   4   2    8.19    3.89
 -10  -4   2    8.18    3.66
  -9  -4   2  226.38   12.60
  -9   4   2  250.83   13.22
  -8  -4   2  640.30   19.41
  -8   4   2  653.44   19.84
   8   4  -2  649.40   14.11
  -7  -4   2    0.17    1.65
   7   4  -2    1.40    1.60
  -7  -4   2    2.47    1.96
  -7   4   2    2.19    2.02
   7   4  -2    0.28    1.79
  -6  -4   2   73.77    5.19
  -6   4   2   86.93    6.57
  -6  -4   2   79.14    5.93
   6   4  -2   78.92    6.24
   6   4  -2   80.92    5.40
  -6   4   2   76.14    4.22
   6  -4  -2   68.57    6.05
  -5  -4   2  570.29   14.25
  -5  -4   2  648.27   15.23
  -5   4   2  557.03   14.86
   5   4  -2  595.86   14.90
  -5   4   2  596.32   12.20
   5  -4  -2  593.56   12.74
   5   4  -2  619.11   14.42
   5  -4  -2  589.17   15.82
   4  -4  -2  567.76   14.11
  -4  -4   2  555.29   14.21
  -4   4   2  570.76   14.18
   4  -4  -2  585.00   13.09
   4   4  -2  616.13   14.86
  -4  -4   2  571.46   12.49
  -4   4   2  563.52   12.55
   4   4  -2  580.28   13.03
   4   4  -2  577.88   14.09
  -3  -4   2  356.60   11.49
   3  -4  -2  332.64    9.89
  -3  -4   2  338.80   12.03
   3  -4  -2  322.37   10.13
  -3   4   2  345.43   10.20
  -3  -4   2  337.93    8.46
  -3  -4   2  320.63   10.63
   3   4  -2  333.49    8.65
   3   4  -2  358.30   11.48
   3   4  -2  334.66   10.82
   2   4  -2  307.07    6.93
  -2  -4   2  291.94   10.86
  -2  -4   2  300.91    6.77
   2  -4  -2  307.58    8.95
   2  -4  -2  309.17   10.33
   2   4  -2  310.84   11.02
  -2  -4   2  306.16   10.39
   2   4  -2  306.77   10.45
  -2  -4   2  313.61   11.09
  -1   4   2   53.20    3.65
   1   4  -2   54.12    2.43
   1  -4  -2   62.17    3.94
  -1  -4   2   63.91    5.01
   1   4  -2   55.24    4.55
  -1  -4   2   64.54    4.98
   1   4  -2   57.35    4.64
   0   4   2   77.52    4.73
   0   4  -2   58.59    4.71
   0   4   2   64.41    4.03
   0  -4   2   59.58    2.22
   0   4  -2   71.25    5.73
   0  -4   2   62.53    4.97
   0   4   2   66.48    4.11
   0  -4   2   67.47    5.26
   0   4  -2   68.54    5.20
   1  -4   2   17.70    2.91
   1  -4   2   20.17    1.51
   1   4   2   24.41    2.67
   1  -4   2   21.63    3.04
  -1   4  -2   19.69    3.29
  -1   4  -2   21.71    2.93
   1   4   2   16.80    2.01
   1   4   2   18.95    2.39
  -2  -4  -2  529.10   10.65
  -2  -4  -2  511.78   12.38
   2   4   2  515.54   12.21
  -2   4  -2  497.49    8.98
   2  -4   2  527.18   14.33
  -2   4  -2  522.47   15.28
  -2   4  -2  515.90   13.81
   2  -4   2  510.40    8.79
  -3   4  -2  303.13   11.01
  -3   4  -2  301.49    8.07
  -3   4  -2  300.27   11.92
  -3  -4  -2  308.34    8.62
  -3  -4  -2  291.42    9.87
   3   4   2  325.94   10.44
   3  -4   2  312.11    8.18
   3  -4   2  292.21   11.12
  -4  -4  -2  244.06    9.85
   4  -4   2  237.16    8.15
  -4   4  -2  243.59    8.37
   4   4   2  227.51    9.36
  -4   4  -2  238.41   10.98
  -4  -4  -2  241.01    8.26
   4  -4   2  233.33   10.15
  -5   4  -2  233.70   11.05
  -5  -4  -2  242.55   10.67
  -5   4  -2  238.62    9.19
   5   4   2  225.74    9.96
   5  -4   2  225.82    8.94
  -5  -4  -2  226.60    8.70
   5  -4   2  232.93   10.49
   6  -4   2  260.93   11.31
   6  -4   2  234.29   10.16
  -6   4  -2  256.46   11.75
  -6   4  -2  244.10   10.40
   6   4   2  221.24   10.70
  -6  -4  -2  254.43   11.62
   7  -4   2   23.91    3.89
  -7   4  -2   17.03    3.57
  -7  -4  -2   16.15    3.60
  -7   4  -2   16.05    3.30
   7  -4   2   22.88    3.98
  -8   4  -2  289.21   12.77
  -8   4  -2  282.41   13.20
  -8  -4  -2  276.65   13.88
   8  -4   2  273.79   12.05
  -9  -4  -2  356.52   17.05
  -9   4  -2  365.16   16.18
   9  -4   2  346.34   13.77
  10  -4   2    5.53    3.03
 -10  -4  -2    1.57    2.81
 -10   4  -2    3.67    3.12
 -11   4  -2   45.14    7.18
 -11   5   2    3.03    3.40
 -11  -5   2   -3.83    3.80
 -10   5   2   -0.04    2.62
 -10  -5   2    1.96    3.03
  -9   5   2   21.34    4.56
  -9  -5   2   27.61    5.17
  -8  -5   2    0.35    2.21
   8   5  -2    0.58    1.84
  -8   5   2    5.26    2.95
  -8  -5   2    1.43    1.86
  -7  -5   2  488.41   14.79
  -7  -5   2  535.50   16.39
  -7   5   2  521.64   16.97
   7   5  -2  537.72   17.15
   7   5  -2  529.70   15.04
   6  -5  -2  101.05    5.95
  -6  -5   2  119.83    7.40
  -6  -5   2  118.34    7.11
  -6   5   2  121.42    7.68
   6   5  -2  118.18    7.38
   6   5  -2  119.37    7.57
  -6   5   2  125.25    6.39
   6  -5  -2  110.08    7.68
   5  -5  -2  283.78   11.08
  -5  -5   2  289.05   11.73
   5  -5  -2  317.78   11.07
  -5  -5   2  282.97    9.79
  -5  -5   2  295.89   13.28
  -5   5   2  273.87   10.62
   5   5  -2  278.60   10.24
  -5   5   2  267.03    9.55
   5   5  -2  269.86   10.82
   4   5  -2    9.91    2.54
  -4  -5   2    6.18    1.70
   4   5  -2    8.00    2.62
   4  -5  -2    6.43    1.99
  -4   5   2   10.24    2.50
  -4   5   2    6.16    1.98
  -4  -5   2   10.59    3.12
  -4  -5   2    9.62    2.66
   4   5  -2    9.18    2.02
   4  -5  -2    9.94    2.59
  -3  -5   2  315.91   12.14
   3  -5  -2  337.40   10.28
  -3   5   2  317.56   10.10
  -3  -5   2  350.07   12.16
   3   5  -2  339.10   12.74
  -3  -5   2  317.54    8.08
  -3  -5   2  335.23   13.09
  -3   5   2  304.71   10.79
   3   5  -2  333.06    8.40
   3   5  -2  334.14   12.14
   3  -5  -2  324.33   11.58
   2   5  -2  164.48    4.73
  -2  -5   2  167.36    8.91
   2  -5  -2  158.34    8.18
   2  -5  -2  167.22    6.76
   2   5  -2  154.12    8.69
  -2  -5   2  168.27    9.11
  -2  -5   2  167.28    8.59
   2   5  -2  161.65    8.38
  -2   5   2  164.52    6.84
  -1   5   2 1137.81   17.18
  -1  -5   2 1182.17   23.74
   1   5  -2 1152.70   23.65
   1   5  -2 1143.23    8.57
   1  -5  -2 1170.14   17.06
   1  -5  -2 1117.03   22.30
  -1   5   2 1134.71   20.21
  -1  -5   2 1129.45   22.14
   1   5  -2 1133.66   21.85
  -1  -5   2 1136.64   21.91
   1   5  -2 1195.40   22.75
  -1  -5   2 1159.18    8.72
   0   5   2  287.18    8.96
   0   5   2  286.81    8.58
   0   5  -2  280.00   11.88
   0  -5   2  281.85   11.00
   0   5   2  258.64    9.09
   0   5  -2  268.17   10.67
   0  -5   2  258.28   10.84
   0   5  -2  290.18   11.21
  -1   5  -2   26.38    3.67
   1  -5   2   26.77    1.29
   1   5   2   29.78    3.18
   1   5   2   33.19    3.29
   1  -5   2   29.96    1.29
   1   5   2   18.09    2.34
  -1   5  -2   27.22    3.74
   1  -5   2   32.12    4.00
   1  -5   2   28.17    4.18
  -1   5  -2   25.36    3.77
  -2  -5  -2   52.52    4.14
  -2  -5  -2   48.37    4.28
  -2   5  -2   57.22    2.90
   2   5   2   52.28    4.07
  -2   5  -2   59.56    6.04
  -2   5  -2   57.92    5.28
   2  -5   2   57.05    2.67
   2  -5   2   56.81    5.19
  -3  -5  -2 1094.87   19.71
   3   5   2 1136.71   19.93
  -3   5  -2 1141.46   23.28
  -3  -5  -2 1153.05   18.61
   3  -5   2 1123.69   14.51
   3  -5   2 1165.89   23.82
  -3   5  -2 1138.30   24.66
  -3   5  -2 1105.82   14.89
   4  -5   2   -3.48    2.45
   4  -5   2    0.68    1.17
  -4   5  -2    1.47    2.09
  -4  -5  -2   -0.55    2.02
  -4   5  -2    2.99    2.05
  -4  -5  -2    5.29    2.08
  -4   5  -2    0.47    1.38
   4   5   2   -1.37    1.58
   5   5   2   -1.47    1.63
   5  -5   2    0.55    2.52
   5  -5   2    2.46    1.87
  -5   5  -2   -3.71    2.65
  -5  -5  -2    0.02    1.66
  -5  -5  -2   -1.07    2.00
   6  -5   2    3.60    2.80
   6   5   2    3.72    2.39
  -6   5  -2    3.24    2.63
   6  -5   2   -0.60    1.83
  -6  -5  -2    0.49    2.50
  -6  -5  -2    1.33    1.78
  -6   5  -2    1.41    1.96
   7  -5   2   -1.68    2.10
  -7  -5  -2    5.91    2.84
   7  -5   2    0.29    2.25
  -7  -5  -2   -2.33    2.77
  -7   5  -2    3.19    2.68
  -7   5  -2    1.82    1.75
   8  -5   2    5.14    2.45
  -8   5  -2    9.26    3.43
  -8  -5  -2   10.09    3.74
  -8   5  -2    4.04    2.31
  -9   5  -2   95.07    8.59
  -9  -5  -2   85.37    8.48
   9  -5   2   87.97    7.49
 -10  -5  -2    1.21    3.36
 -10  -5  -2    3.62    3.24
 -10   5  -2    0.75    2.71
 -11   5  -2    1.31    3.79
 -11  -6   2   60.87    8.07
 -10   6   2    0.41    2.73
 -10  -6   2    3.82    3.01
  -9   6   2    6.96    3.31
  -9  -6   2    2.60    2.86
  -8  -6   2  104.12    7.63
   8   6  -2   84.84    6.72
  -8  -6   2  104.50    9.80
  -8   6   2   98.67    8.23
  -8  -6   2   99.40    7.92
   7   6  -2    6.96    2.82
  -7   6   2    3.79    1.87
  -7   6   2    8.84    2.88
  -7  -6   2    6.59    2.69
  -7  -6   2    1.95    3.02
   7   6  -2    5.11    2.60
  -7  -6   2    5.67    2.46
  -6  -6   2   10.43    2.75
   6   6  -2   12.21    3.11
  -6   6   2    9.33    2.70
   6  -6  -2    8.81    2.83
  -6   6   2    8.80    2.44
   6  -6  -2    5.35    2.64
  -6  -6   2   12.03    3.74
  -6  -6   2    6.00    2.23
   6   6  -2   11.27    2.90
  -5  -6   2    6.75    1.98
  -5   6   2    2.84    1.96
   5   6  -2    7.17    2.95
  -5  -6   2    4.00    2.87
   5  -6  -2    3.35    2.34
  -5   6   2    8.20    2.64
   5  -6  -2    2.33    1.78
  -5  -6   2    5.33    3.05
   5   6  -2    7.25    2.16
  -4   6   2   24.53    3.68
   4   6  -2   26.18    4.44
  -4  -6   2   27.58    4.91
   4   6  -2   29.82    4.45
  -4  -6   2   23.04    2.84
   4  -6  -2   27.63    4.05
  -4   6   2   25.07    3.33
   4  -6  -2   26.78    3.49
  -4  -6   2   27.80    4.42
   4   6  -2   28.55    3.15
  -3  -6   2   50.62    5.67
   3  -6  -2   50.52    4.33
   3  -6  -2   52.35    5.45
  -3  -6   2   47.99    3.13
   3   6  -2   38.60    4.90
  -3   6   2   39.86    4.74
  -3   6   2   42.26    3.95
   3   6  -2   47.36    5.34
   3   6  -2   43.36    3.08
  -3  -6   2   52.62    5.87
  -2  -6   2  278.40   12.91
   2   6  -2  291.08    5.53
   2  -6  -2  276.28    9.02
   2   6  -2  293.36   12.97
   2  -6  -2  292.75   12.42
  -2  -6   2  301.65    5.75
  -2   6   2  301.20   12.06
  -2  -6   2  287.66   12.47
  -2   6   2  281.30   11.76
  -2  -6   2  276.04   12.01
   2   6  -2  281.58   12.21
  -2   6   2  303.45    9.55
   1  -6  -2  323.21    9.19
  -1  -6   2  312.58   13.29
   1   6  -2  307.68   13.20
   1  -6  -2  313.25   12.71
  -1   6   2  325.93    9.58
  -1   6   2  289.80   11.29
  -1  -6   2  323.05   13.01
   1   6  -2  303.74   12.36
  -1  -6   2  308.78   12.71
   1   6  -2  302.50   12.55
   0   6   2   83.65    6.01
   0   6   2   90.40    5.19
   0   6   2   92.39    5.37
   0   6  -2   77.47    6.84
   0  -6  -2   80.71    6.69
   0  -6   2   91.92    6.93
   0   6  -2   84.23    6.73
   0  -6   2   74.94    6.37
   0   6  -2   86.35    6.92
   1   6   2  446.02   10.92
  -1   6  -2  438.40   15.22
   1   6   2  455.05   11.73
   1  -6   2  432.56   15.01
  -1   6  -2  469.73   15.53
   1   6   2  403.85   12.10
  -1  -6  -2  407.89   15.41
   1  -6   2  425.13   15.03
  -1   6  -2  442.68   16.15
   2  -6   2   -1.68    2.04
  -2   6  -2   -4.19    2.73
  -2   6  -2    0.57    2.42
  -2  -6  -2    1.13    1.73
   2   6   2    3.28    1.64
  -2   6  -2   -3.08    2.70
   2  -6   2   -0.87    0.71
   2   6   2    2.27    1.52
   2   6   2   -0.87    1.96
  -3   6  -2  102.15    8.03
  -3   6  -2   93.85    7.38
  -3  -6  -2   96.12    6.24
  -3   6  -2   92.16    4.19
   3   6   2  102.74    6.33
  -3  -6  -2   95.54    6.10
   3  -6   2   95.54    4.20
   3  -6   2   90.03    7.43
  -4   6  -2  205.62    7.49
   4   6   2  212.25    9.59
  -4   6  -2  213.58   11.85
  -4  -6  -2  206.25    9.50
   4  -6   2  216.07    7.33
  -4  -6  -2  220.43    9.54
  -4   6  -2  212.09   11.39
   4  -6   2  218.66   11.37
   5  -6   2    9.83    3.38
   5   6   2   12.56    3.10
  -5   6  -2   11.19    3.36
   5  -6   2   11.03    2.11
  -5  -6  -2    7.83    2.77
  -5  -6  -2    6.51    2.05
  -5   6  -2   11.44    2.37
  -6  -6  -2   44.43    4.96
  -6  -6  -2   49.85    5.49
  -6   6  -2   42.32    5.60
  -6   6  -2   42.22    4.44
   6  -6   2   51.41    4.71
   6  -6   2   47.19    5.61
   7  -6   2   -3.19    2.80
   7  -6   2    0.38    2.13
  -7  -6  -2    0.21    2.13
  -7  -6  -2    1.00    2.09
  -7   6  -2    2.68    2.93
  -7   6  -2   -2.32    2.21
  -8  -6  -2   76.37    7.17
  -8  -6  -2   82.46    8.10
  -8   6  -2   75.99    7.22
  -8  -6  -2   87.25    8.64
   8  -6   2   89.73    7.84
  -9  -6  -2   58.80    7.32
  -9   6  -2   56.60    6.68
  -9  -6  -2   55.96    6.81
   9  -6   2   57.35    6.41
  -9  -6  -2   68.76    7.89
 -10  -6  -2    1.78    3.20
 -10  -6  -2    0.74    3.12
 -10  -6  -2    8.38    4.10
 -10   6  -2    4.78    3.58
 -11   6  -2    2.01    3.88
 -10  -7   2  187.91   12.51
 -10   7   2  163.24   11.97
  -9  -7   2  127.03   11.73
  -9   7   2  114.85    9.88
  -9  -7   2  118.59    9.35
  -8   7   2   15.24    3.77
  -8  -7   2   25.61    4.50
  -8  -7   2   17.18    3.75
  -8  -7   2   14.56    4.67
  -7  -7   2  210.61   11.83
  -7   7   2  213.76   11.20
  -7  -7   2  193.64   13.19
  -7  -7   2  204.83   10.44
   7   7  -2  207.60   10.68
   7   7  -2  177.66   10.80
   6  -7  -2  113.13    8.16
   6  -7  -2   93.53    7.14
  -6  -7   2  120.03   10.32
  -6   7   2  106.41    7.54
  -6  -7   2  113.52    8.90
  -6  -7   2  106.97    6.78
   6   7  -2  122.47    7.71
  -6   7   2  106.52    7.38
   6   7  -2  107.37    8.51
   5  -7  -2  461.20   14.58
  -5  -7   2  453.51   17.48
  -5  -7   2  458.55   12.61
   5  -7  -2  447.88   16.10
  -5  -7   2  431.30   17.86
   5   7  -2  478.53   12.95
  -5   7   2  485.92   15.99
   5   7  -2  445.87   16.95
  -5   7   2  452.56   14.12
  -4  -7   2 1311.28   30.01
   4  -7  -2 1296.56   23.09
  -4  -7   2 1207.85   28.45
   4  -7  -2 1260.05   27.18
   4   7  -2 1274.48   28.97
  -4   7   2 1261.87   22.51
  -4   7   2 1291.97   26.18
  -4  -7   2 1256.60   18.05
   4   7  -2 1276.61   18.63
   4   7  -2 1266.25   28.27
   3   7  -2 1342.37   29.61
  -3  -7   2 1336.16   29.36
   3  -7  -2 1363.31   21.63
  -3  -7   2 1422.08   30.51
   3  -7  -2 1341.74   28.25
  -3   7   2 1343.57   21.94
   3   7  -2 1369.89   29.11
  -3   7   2 1336.67   28.59
  -3   7   2 1414.63   27.65
   3   7  -2 1313.16   15.03
  -2  -7   2  308.31   14.60
   2   7  -2  307.63   14.34
   2  -7  -2  295.26   13.35
  -2   7   2  318.06   13.38
  -2  -7   2  304.05   13.60
   2  -7  -2  312.86    9.86
  -2   7   2  306.62   13.45
  -2   7   2  304.26    9.86
   2   7  -2  328.76   14.46
  -1   7   2  120.25    6.39
  -1  -7   2  113.62    8.89
   1   7  -2  127.06    9.43
  -1  -7   2  119.27    8.87
  -1   7   2  109.16    7.66
   1   7  -2  116.55    8.37
  -1   7   2  138.14    9.08
  -1  -7   2  131.64    9.17
   1   7  -2  111.33    8.55
   1  -7  -2  112.36    8.51
  -1   7   2  118.11    6.22
   0   7   2   64.12    4.45
   0   7   2   72.30    4.83
   0  -7   2   63.29    7.16
   0   7   2   70.14    5.96
   0   7  -2   73.24    7.05
   0  -7  -2   62.01    6.63
   0  -7   2   79.94    7.05
   0   7  -2   70.06    6.43
   0  -7   2   79.35    7.24
   0   7  -2   71.25    6.87
   1   7   2  128.78    6.36
   1   7   2  131.98    6.47
  -1   7  -2  117.72    9.00
  -1   7  -2  122.52    8.78
   1   7   2  128.89    7.74
   1  -7   2  123.07    8.83
  -1   7  -2  133.09    9.00
  -1  -7  -2  124.40    9.21
   2  -7   2    1.56    2.46
  -2   7  -2    4.69    2.19
  -2  -7  -2    3.50    2.55
   2   7   2    7.05    1.97
  -2  -7  -2    4.70    2.35
  -2   7  -2    4.65    2.68
   2   7   2   11.95    2.88
   2   7   2   10.71    2.35
  -3  -7  -2  681.55   21.42
  -3   7  -2  644.49    9.51
  -3   7  -2  642.16   21.23
   3   7   2  652.41   16.04
  -3  -7  -2  654.64   17.10
   3  -7   2  663.97   20.23
   3  -7   2  651.62    9.43
   4  -7   2    2.60    2.64
  -4  -7  -2    6.74    2.55
  -4  -7  -2    5.90    2.95
  -4  -7  -2   12.20    2.96
  -4   7  -2    8.86    1.75
   4  -7   2    7.29    1.54
   4   7   2    5.87    2.16
  -5  -7  -2  165.68    9.49
  -5   7  -2  171.58    7.49
   5   7   2  180.45    9.44
  -5  -7  -2  184.83   12.04
  -5  -7  -2  181.99    9.80
   5  -7   2  169.23    7.33
   5  -7   2  198.44   11.56
  -6  -7  -2  615.29   18.95
  -6   7  -2  634.42   16.02
  -6  -7  -2  638.72   22.71
  -6  -7  -2  634.13   18.95
   6  -7   2  599.24   15.73
   6  -7   2  603.02   20.18
   7  -7   2    9.01    3.37
  -7  -7  -2    2.16    2.42
   7  -7   2    1.28    2.33
  -7  -7  -2    1.85    2.54
  -7  -7  -2    8.97    3.41
  -7   7  -2    2.44    2.13
  -8  -7  -2  152.61   11.56
  -8  -7  -2  143.70   10.78
  -8   7  -2  136.36    9.27
  -8  -7  -2  131.35    9.81
   8  -7   2  137.70    9.97
  -9  -7  -2   23.26    4.98
  -9  -7  -2   20.74    5.00
  -9  -7  -2   26.09    4.99
  -9   7  -2   23.67    4.99
   9  -7   2   17.77    4.70
 -10  -7  -2   21.24    5.29
 -10  -7  -2   13.12    4.64
 -10   7  -2   10.96    4.20
 -10   8   2    0.42    3.26
 -10  -8   2    2.25    3.56
  -9   8   2   48.90    6.84
  -9  -8   2   51.91    8.27
  -9  -8   2   59.20    7.02
  -8  -8   2   40.87    5.55
  -8  -8   2   44.14    6.13
  -8  -8   2   39.47    7.09
  -8   8   2   37.27    5.73
  -7   8   2   56.03    6.14
  -7  -8   2   58.50    5.81
  -7  -8   2   55.99    7.00
  -7  -8   2   56.92    8.13
  -6   8   2   29.84    4.79
  -6  -8   2   32.86    4.00
  -6  -8   2   39.75    6.22
  -6  -8   2   36.54    5.63
   6  -8  -2   28.11    4.76
  -6   8   2   41.35    5.02
  -5   8   2  293.74   11.72
   5  -8  -2  307.57   12.33
  -5  -8   2  290.02   15.17
  -5  -8   2  301.75   16.15
  -5   8   2  331.51   14.40
   5   8  -2  315.91   10.30
   5  -8  -2  305.18   14.75
  -5  -8   2  315.09   10.13
  -4  -8   2   96.99    8.89
   4  -8  -2  102.59    6.69
   4  -8  -2  111.71    9.24
  -4  -8   2  127.51   10.20
  -4   8   2   95.79    6.29
  -4   8   2  116.39    8.71
   4   8  -2  117.56    5.30
   3  -8  -2    0.13    1.76
  -3  -8   2   -1.77    3.55
   3  -8  -2   -1.25    2.67
   3   8  -2   -0.02    0.79
  -3   8   2    0.52    1.47
  -3  -8   2    2.78    2.39
  -3  -8   2   -0.34    0.81
  -2  -8   2  954.86   27.18
  -2  -8   2 1015.32   26.92
  -2   8   2  991.80   25.55
   2  -8  -2  967.82   26.36
  -2   8   2 1016.41   18.29
  -1   8   2   13.99    2.44
   1  -8  -2   20.01    4.15
  -1  -8   2   22.46    5.05
  -1   8   2   12.32    3.24
  -1   8   2   17.13    2.83
  -1  -8   2   22.62    4.72
   0   8   2  200.72    7.96
   0   8   2  210.47    8.48
   0  -8   2  186.70   12.43
   0  -8  -2  198.61   12.30
   0  -8   2  219.62   12.34
   0   8   2  213.20   11.43
   0  -8   2  214.74   12.32
   1   8   2   -0.03    1.49
  -1  -8  -2   -3.61    2.90
   1   8   2    1.11    2.07
   1   8   2    6.61    2.36
   1  -8   2    4.12    2.69
   2   8   2   78.15    6.67
  -2  -8  -2   85.51    8.45
   2   8   2   81.01    5.61
   2   8   2   79.33    5.24
   2  -8   2   72.17    7.60
   3   8   2  184.94    8.73
  -3  -8  -2  176.28   11.92
   3   8   2  182.80    8.69
  -3  -8  -2  168.92    9.71
   3  -8   2  180.67   11.57
  -4  -8  -2  491.19   15.73
  -4   8  -2  460.05    9.51
  -4  -8  -2  474.02   19.55
  -4  -8  -2  500.69   17.01
   4   8   2  499.59   14.87
   4  -8   2  463.18   18.39
   4  -8   2  464.85    9.15
  -5  -8  -2  131.04    8.58
   5   8   2  114.66    7.70
  -5   8  -2  120.71    6.02
  -5  -8  -2  120.34   10.28
  -5  -8  -2  129.19    8.82
   5  -8   2  142.10   10.41
   5  -8   2  119.90    6.01
  -6  -8  -2   75.21    7.04
  -6  -8  -2   90.66    7.77
  -6   8  -2   87.90    6.09
  -6  -8  -2   74.98    8.60
   6  -8   2   67.19    7.52
  -7  -8  -2    3.84    2.85
  -7  -8  -2    4.13    3.26
  -7  -8  -2   -0.58    2.40
  -7   8  -2    0.64    1.86
   7  -8   2    4.62    3.53
  -8  -8  -2   75.25    8.01
  -8   8  -2   58.12    6.23
  -8  -8  -2   60.49    7.47
   8  -8   2   71.83    8.17
  -8  -8  -2   75.38    8.91
  -9  -8  -2   29.87    6.44
  -9  -8  -2   29.95    6.08
  -9  -8  -2   26.41    5.64
   9  -8   2   31.46    5.87
 -10  -8  -2    4.37    4.24
  -9   9   2    2.81    3.48
  -8   9   2   34.71    5.48
  -8  -9   2   46.13    7.00
  -8  -9   2   35.57    7.35
  -7  -9   2   31.85    6.10
  -7  -9   2   20.53    5.83
  -7  -9   2   28.41    4.02
  -6   9   2    1.10    2.14
   6  -9  -2   -3.45    3.31
  -6  -9   2    2.05    2.99
  -6  -9   2    4.22    4.01
  -6  -9   2    1.56    1.95
  -5   9   2    6.89    2.69
  -5  -9   2   13.00    4.50
   5  -9  -2   10.83    3.79
   5  -9  -2   10.12    2.97
  -5  -9   2   10.05    4.01
  -4  -9   2   36.07    6.26
  -4  -9   2   28.70    2.42
   4  -9  -2   31.29    4.04
  -4  -9   2   27.34    5.55
   4  -9  -2   33.50    5.94
  -4   9   2   30.33    3.65
   3  -9  -2    1.44    1.96
  -3  -9   2    0.33    2.90
   3  -9  -2    2.56    3.07
  -3   9   2   -0.78    1.42
  -3  -9   2    5.15    2.76
  -2   9   2   26.99    3.42
   2  -9  -2   23.87    5.29
  -2  -9   2   17.55    4.31
  -2   9   2   21.09    2.97
  -1  -9   2   39.76    6.32
  -1  -9   2   37.58    5.76
  -1   9   2   50.10    4.20
   1  -9  -2   46.00    6.41
  -1   9   2   48.26    4.21
   0   9   2   58.47    4.49
   0  -9   2   66.26    8.58
   0   9   2   58.91    4.59
   0  -9  -2   54.05    7.43
   0  -9   2   59.09    7.18
   1   9   2   29.69    3.35
  -1  -9  -2   29.97    5.83
   1  -9   2   24.68    4.93
   1   9   2   35.24    3.67
  -2  -9  -2    3.89    3.54
   2   9   2    1.25    1.54
   2   9   2    1.66    1.69
   2  -9   2    9.15    3.96
   3   9   2   12.11    2.50
  -3  -9  -2    6.28    3.47
  -3  -9  -2   15.64    3.97
   3   9   2    8.54    2.34
   3  -9   2   11.28    3.99
  -4  -9  -2  152.10   12.05
   4   9   2  167.82    9.23
   4   9   2  164.95    8.77
  -4  -9  -2  153.19   10.01
   4  -9   2  156.64   11.62
  -5  -9  -2   17.40    3.71
  -5  -9  -2   10.13    4.09
  -5  -9  -2    7.22    3.19
   5  -9   2   22.40    5.15
  -6  -9  -2    8.04    4.56
  -6  -9  -2    4.85    2.72
  -6  -9  -2    1.79    2.46
   6  -9   2    5.32    3.41
  -7  -9  -2   20.06    4.52
  -7  -9  -2   18.90    5.19
  -7  -9  -2   16.75    4.40
   7  -9   2   22.35    5.55
  -8  -9  -2    9.50    4.73
  -8  -9  -2    6.32    3.85
  -8  -9  -2    8.46    4.26
   8  -9   2   19.97    5.51
  -9  -9  -2   11.95    5.41
  -9  -9  -2    8.38    4.45
  -8 -10   2   95.23   10.20
  -7 -10   2    1.41    3.68
  -6 -10   2   47.66    7.74
   6 -10  -2   39.18    6.37
  -6 -10   2   37.28    7.12
  -5  10   2   22.41    3.52
  -5 -10   2   22.88    5.88
   5 -10  -2   20.67    5.18
  -5 -10   2   14.52    5.02
  -4 -10   2    4.65    3.30
  -4  10   2    4.03    2.10
  -4 -10   2    1.77    3.00
   4 -10  -2    3.61    3.92
  -3 -10   2   75.17    9.28
   3 -10  -2   83.48    9.36
  -3 -10   2   90.77    9.89
  -3  10   2   73.17    5.43
   2 -10  -2   17.27    5.19
  -2 -10   2   21.51    6.06
  -2 -10   2   25.44    5.39
  -2  10   2   20.34    3.06
  -1 -10   2   73.43    9.38
   1 -10  -2   75.36    8.94
  -1 -10   2   87.98    9.36
  -1  10   2   64.33    4.73
   0 -10  -2   54.34    8.16
   0  10   2   61.88    4.56
   1  10   2   73.77    5.24
  -1 -10  -2   72.49    8.91
  -2 -10  -2   16.28    4.80
   2  10   2   10.78    2.36
  -3 -10  -2   -3.23    3.36
   3  10   2    2.44    2.02
   4  10   2    5.03    2.55
  -4 -10  -2    5.72    4.14
  -4 -10  -2    6.08    3.43
   5  10   2    4.27    2.42
  -5 -10  -2    4.89    3.71
  -5 -10  -2    6.37    3.50
  -6 -10  -2   63.46    9.12
  -6 -10  -2   53.51    6.98
  -7 -10  -2    2.36    3.47
  -7 -10  -2    2.79    3.73
  -7 -10  -2    4.35    4.72
  -7 -11   2   85.02   10.53
   6 -11  -2   46.41    7.75
  -6 -11   2   44.58    8.07
  -5 -11   2   12.66    5.56
   5 -11  -2    7.53    4.39
  -5 -11   2   18.12    5.84
  -4 -11   2   22.97    6.08
   4 -11  -2   39.37    7.22
  -4 -11   2   29.22    6.67
  -3 -11   2   79.96   10.32
  -3 -11   2   87.26    9.97
   3 -11  -2   78.55   10.04
   2 -11  -2  142.01   12.78
  -2 -11   2  139.23   12.16
  -2 -11   2  149.79   13.39
  -1 -11   2    3.55    3.78
   1 -11  -2    0.71    4.36
   0 -11  -2  246.32   16.85
  -1 -11  -2   63.92    9.48
  -2 -11  -2   14.11    5.19
  -3 -11  -2   20.76    6.19
  -4 -11  -2   49.78    8.55
  -5 -11  -2    8.57    4.88
  -5 -11  -2   14.84    5.07
  -6 -11  -2   58.78    7.97
   5 -12  -2   85.89   10.87
   4 -12  -2    3.38    4.73
   3 -12  -2   11.95    6.43
  -2 -12   2  137.60   15.01
   2 -12  -2  141.92   13.64
  -2 -12   2  116.13   12.07
   1 -12  -2  131.46   13.45
   0 -12  -2    9.93    4.98
  -1 -12  -2   71.10   10.27
 -11   0   3    4.52    3.57
 -10   0   3    1.52    2.93
  -9   0   3    2.53    2.82
  -8   0   3    3.66    2.56
  -7   0   3    0.35    2.10
  -6   0   3   -1.68    1.84
   6   0  -3    1.75    2.06
  -5   0   3    1.26    0.91
   5   0  -3   -1.18    1.59
   5   0  -3    0.25    0.71
  -5   0   3   -1.94    1.97
   4   0  -3    0.35    1.45
  -4   0   3    1.96    1.68
   3   0  -3    0.39    1.44
  -3   0   3   -0.59    1.41
  -2   0   3    0.14    1.71
   2   0  -3    1.79    1.44
  -1   0   3   -0.27    1.20
   1   0  -3   -0.96    1.38
   0   0   3    2.81    1.16
   0   0   3   -0.44    1.33
   0   0  -3    1.85    1.18
   1   0   3    0.39    1.20
   1   0   3   -0.88    1.37
  -2   0  -3   -0.54    1.32
   2   0   3   -1.48    1.57
  -2   0  -3    1.05    0.62
  -3   0  -3   -0.28    1.44
   3   0   3    0.80    1.47
  -4   0  -3    1.34    1.56
   4   0   3   -2.09    1.85
  -5   0  -3    1.08    2.23
   5   0   3   -0.53    1.55
   6   0   3    2.58    1.72
  -6   0  -3   -2.18    2.68
  -7   0  -3    0.66    2.01
  -8   0  -3    1.31    3.22
  -9   0  -3    0.75    2.58
 -10   0  -3   -4.05    3.47
 -11   0  -3   -3.20    3.82
 -11  -1   3   13.23    4.53
 -11   1   3   12.91    4.73
 -10   1   3  133.63   10.54
 -10  -1   3  132.10   10.63
  -9  -1   3   25.23    4.93
  -9   1   3   24.80    4.30
  -8   1   3   39.69    5.13
  -8  -1   3   34.43    4.96
  -7  -1   3 1410.22   27.45
  -7   1   3 1414.97   27.95
   6   1  -3    3.18    1.96
   6  -1  -3    8.58    2.72
  -6   1   3   11.88    3.00
  -6  -1   3    3.17    2.07
  -5  -1   3   55.76    5.05
  -5   1   3   65.59    5.68
  -5  -1   3   59.46    3.21
   5   1  -3   60.93    5.45
   5   1  -3   52.78    3.14
   5  -1  -3   52.29    4.91
   4  -1  -3 1822.80   25.88
   4   1  -3 1769.70   19.68
  -4  -1   3 1759.25   24.68
  -4   1   3 1766.86   25.63
  -4  -1   3 1838.99   18.94
   4   1  -3 1811.46   25.12
   3   1  -3  219.67    8.02
   3  -1  -3  205.19    8.23
  -3  -1   3  194.68    7.75
  -3   1   3  212.22    8.28
  -3  -1   3  213.00    6.97
  -2   1   3   60.33    4.23
   2   1  -3   57.23    4.00
   2  -1  -3   55.57    4.26
  -2  -1   3   57.06    4.04
  -1  -1   3 1055.83   15.17
   1   1  -3 1088.96   15.24
   1  -1  -3 1070.14   16.39
   0  -1   3  855.66   13.53
   0   1   3  902.80   14.88
   0  -1  -3  830.57   14.12
   0  -1   3  875.88   12.48
   1  -1   3  545.05    9.24
   1   1   3  539.70   12.71
   1  -1   3  530.08   11.60
  -1   1  -3  535.38    8.88
  -2  -1  -3  961.66   17.62
  -2   1  -3  974.19   12.51
  -2   1  -3  987.94   16.98
   2   1   3 1000.07   17.77
   2  -1   3  943.25   16.06
  -3  -1  -3 2278.86   27.98
  -3   1  -3 2169.31   26.06
   3   1   3 2217.61   28.07
   3  -1   3 2259.26   26.34
  -3   1  -3 2221.14   21.18
  -4  -1  -3  482.65   14.18
  -4   1  -3  474.78   13.34
   4   1   3  481.78   14.01
   4  -1   3  462.48   12.98
  -5  -1  -3  128.27    7.89
  -5   1  -3  127.47    7.48
   5   1   3  125.45    7.62
   5  -1   3  139.66    7.75
   6   1   3  275.96   12.18
   6  -1   3  305.14   12.37
  -6  -1  -3  293.80   12.52
  -6   1  -3  298.36   12.32
  -7  -1  -3    4.97    2.34
  -7   1  -3    2.22    2.41
  -8   1  -3   16.86    3.66
  -8  -1  -3   27.39    4.90
  -9  -1  -3  138.08   10.65
  -9   1  -3  159.23   11.36
 -10  -1  -3   -0.90    2.88
 -10   1  -3   -2.22    3.45
 -11   1  -3   17.98    5.33
 -11  -2   3   17.23    4.69
 -11   2   3   30.54    6.34
 -10  -2   3    5.37    3.51
 -10   2   3   -2.08    2.71
  -9  -2   3  446.36   17.94
  -9   2   3  445.81   18.00
  -8  -2   3  161.25   10.04
  -8   2   3  159.78   10.15
  -7   2   3  441.22   15.88
  -7  -2   3  446.94   15.30
  -6  -2   3  377.70   13.14
  -6   2   3  354.31   13.17
   6   2  -3  396.05   13.92
   6  -2  -3  362.20   13.86
   5  -2  -3  535.96   15.70
   5   2  -3  512.09   11.06
   5  -2  -3  528.42    9.20
  -5  -2   3  511.81   13.87
  -5   2   3  546.10   15.52
  -5  -2   3  522.89   10.69
   5   2  -3  536.12   14.76
   4  -2  -3  284.59   10.51
   4   2  -3  296.31    9.12
  -4  -2   3  300.97   10.02
  -4   2   3  289.86   10.66
  -4  -2   3  280.41    8.44
   4   2  -3  291.42    9.97
   3   2  -3  387.89   10.40
   3  -2  -3  402.56   11.66
   3   2  -3  390.78   10.90
  -3  -2   3  384.03   10.54
  -3   2   3  395.55   11.52
  -3  -2   3  405.40   10.46
  -2   2   3  346.55   10.34
   2   2  -3  329.00    8.75
   2  -2  -3  336.13   10.15
  -2  -2   3  315.05    8.69
  -2  -2   3  335.18    9.86
   1  -2  -3    8.20    1.85
  -1  -2   3    7.88    1.69
  -1  -2   3    7.69    1.72
  -1   2   3    6.49    1.94
   1   2  -3    7.23    1.59
   0   2   3  451.26   12.00
   0  -2   3  432.12   10.21
   0  -2   3  451.21    9.49
   0   2   3  467.13   11.23
   0  -2   3  441.19   10.43
   1  -2   3 2070.84   20.63
   1  -2   3 1955.56   20.99
   1   2   3 2001.94   24.92
   1  -2   3 2019.31   21.60
   1   2   3 2013.27   23.82
  -1   2  -3 2024.08   20.96
  -2  -2  -3  349.26   11.29
   2   2   3  355.74   10.86
   2  -2   3  355.20    9.60
  -2   2  -3  354.37    9.17
  -3  -2  -3  154.12    7.86
  -3   2  -3  168.76    7.24
   3   2   3  155.65    7.77
   3  -2   3  175.94    7.20
  -3   2  -3  176.96    6.92
  -3  -2  -3  165.45    3.57
  -4  -2  -3 1062.16   21.26
  -4   2  -3 1078.60   19.50
   4   2   3 1063.43   21.14
   4  -2   3 1042.99   19.05
  -5  -2  -3  766.94   19.31
  -5   2  -3  794.50   18.13
   5   2   3  802.22   19.69
   5  -2   3  783.57   17.86
   6  -2   3  195.59    9.91
  -6  -2  -3  185.62   10.30
  -6   2  -3  193.54    9.74
   6   2   3  159.25    9.44
  -7  -2  -3  289.65   13.59
  -7   2  -3  283.24   12.94
  -8  -2  -3  322.09   15.14
  -8   2  -3  336.54   14.98
   9  -2   3   13.73    3.51
  -9  -2  -3   16.14    4.21
  -9   2  -3   15.51    4.31
 -10  -2  -3   98.22    9.76
 -10   2  -3  106.11   10.35
  10  -2   3   87.44    7.83
 -11   2  -3   36.50    6.55
 -11  -3   3   11.41    4.55
 -10  -3   3    9.58    4.34
 -10   3   3    5.16    3.23
  -9   3   3   20.97    4.62
  -9  -3   3   36.22    5.67
  -8  -3   3   50.35    5.93
  -8   3   3   53.14    6.36
  -7  -3   3  243.99   11.46
  -7   3   3  230.24   11.63
   6   3  -3   -0.43    2.00
  -6   3   3    3.31    1.11
   6  -3  -3    0.86    2.27
  -6  -3   3    2.89    2.23
   6  -3  -3    0.64    1.00
   6   3  -3    3.28    1.80
  -6   3   3   -0.11    1.94
   5  -3  -3  278.87   11.32
   5  -3  -3  283.20    8.02
   5   3  -3  292.17    9.76
  -5  -3   3  288.42   10.62
  -5   3   3  299.74   11.84
  -5  -3   3  277.34    9.17
   5   3  -3  286.65   10.82
   4  -3  -3  117.86    6.96
   4   3  -3  122.71    6.55
  -4  -3   3  112.51    6.15
  -4  -3   3  108.24    5.97
  -4   3   3  103.75    6.70
   4   3  -3  112.39    6.25
   3   3  -3  321.19    9.31
   3  -3  -3  314.51   10.52
   3   3  -3  320.98   10.98
  -3  -3   3  315.61    9.38
  -3   3   3  317.88   10.78
  -2   3   3  741.29   15.52
   2   3  -3  722.61   12.78
   2  -3  -3  722.20   15.05
   2   3  -3  731.44   16.91
  -2  -3   3  729.87   16.60
  -2  -3   3  710.10   12.85
  -2  -3   3  767.65   16.51
  -1   3   3   40.79    3.74
   1   3  -3   33.51    4.21
   1   3  -3   39.98    2.93
   1  -3  -3   39.86    3.61
  -1  -3   3   39.29    4.16
  -1  -3   3   40.96    4.28
  -1  -3   3   35.43    2.85
   0   3   3   67.56    4.99
   0  -3   3   60.29    3.66
   0   3   3   64.49    4.59
   0  -3   3   57.11    4.46
   0   3  -3   56.29    4.21
   0  -3   3   54.15    4.87
   1   3   3  459.45   12.41
   1  -3   3  445.19    9.59
   1  -3   3  448.25    9.36
   1   3   3  463.56   11.71
   1  -3   3  470.17   11.91
   1   3   3  441.16    6.95
  -1   3  -3  431.13   11.49
   1  -3   3  452.20   13.44
  -2  -3  -3  752.60   16.83
  -2   3  -3  743.47   13.76
   2   3   3  755.81   16.31
   2  -3   3  764.76   13.44
  -2   3  -3  773.12   15.42
   2  -3   3  739.97   18.00
  -3  -3  -3  337.11   11.55
  -3   3  -3  301.46    9.40
   3   3   3  309.81   11.04
   3  -3   3  313.53    9.43
  -3   3  -3  323.47   10.61
  -3  -3  -3  315.66    6.13
  -4  -3  -3  466.91   14.42
  -4   3  -3  474.43   12.84
   4   3   3  489.08   14.78
  -4   3  -3  482.22   13.63
   4  -3   3  500.77   12.93
  -4  -3  -3  475.45    8.94
   5  -3   3    5.65    2.22
  -5  -3  -3    1.95    2.06
  -5   3  -3    5.17    2.39
   5   3   3    9.89    2.64
  -6  -3  -3  299.21   13.13
  -6   3  -3  263.96   11.31
   6  -3   3  291.33   12.04
   6  -3   3  266.67   12.29
  -7  -3  -3  218.44   12.02
  -7   3  -3  205.94   11.08
   7  -3   3  199.11   11.09
  -8  -3  -3   82.52    7.88
  -8   3  -3   90.25    7.73
   8  -3   3   90.25    7.58
  -9  -3  -3   37.67    6.10
  -9   3  -3   30.33    5.42
   9  -3   3   34.79    5.14
  10  -3   3   11.42    3.65
 -10  -3  -3    3.13    3.52
 -10   3  -3    4.99    3.38
 -11   3  -3    2.78    3.62
 -11  -4   3    3.19    3.41
 -10   4   3  106.98    9.64
 -10  -4   3   95.91    9.02
  -9  -4   3   24.32    4.72
  -9   4   3   24.06    4.90
  -8   4   3   32.69    5.06
  -8  -4   3   45.35    5.46
  -7   4   3    6.24    1.35
  -7  -4   3    5.14    2.65
  -7   4   3    6.99    3.12
   6  -4  -3  127.82    5.90
  -6  -4   3  137.08    7.82
  -6   4   3  121.38    8.14
  -6   4   3  128.83    5.63
   6   4  -3  126.97    7.98
   5  -4  -3   98.93    7.09
   5  -4  -3   96.54    5.51
   5   4  -3  104.90    6.48
  -5  -4   3   99.28    6.04
  -5  -4   3   93.86    6.17
  -5   4   3  106.71    7.35
  -5   4   3   96.31    5.44
   5   4  -3   97.77    6.39
   4   4  -3    3.89    1.98
  -4  -4   3    7.06    2.13
   4   4  -3    4.09    2.05
   4  -4  -3    7.49    2.08
   4  -4  -3    7.89    2.44
  -4   4   3    8.61    2.35
  -4  -4   3    7.89    2.70
  -3  -4   3   16.31    2.96
  -3   4   3   16.80    2.93
   3  -4  -3   20.48    2.93
   3   4  -3   20.32    3.37
   3   4  -3   16.13    2.25
  -3  -4   3   26.94    2.88
  -3  -4   3   17.01    3.36
  -2   4   3  205.78    8.51
   2   4  -3  199.84    6.52
   2  -4  -3  211.46    8.25
   2   4  -3  207.72    9.96
  -2  -4   3  221.60    9.91
  -2  -4   3  198.24    6.60
  -2  -4   3  211.76    9.42
  -1   4   3   73.76    5.00
   1   4  -3   70.95    3.56
  -1  -4   3   73.07    5.84
   1   4  -3   71.59    6.11
   1  -4  -3   72.80    4.92
  -1  -4   3   76.79    6.01
  -1  -4   3   76.40    3.85
   0  -4   3  134.04    4.68
   0   4   3  144.51    7.37
   0  -4   3  133.56    5.03
   0   4   3  147.29    7.03
   0   4  -3  132.41    8.31
   0   4   3  141.09    5.73
   0  -4   3  142.59    7.58
   0   4  -3  146.21    7.41
   0  -4   3  140.33    8.12
   1   4   3  333.66   10.88
  -1   4  -3  289.42   12.45
   1  -4   3  317.82    7.29
   1  -4   3  317.75    7.75
   1   4   3  332.95   10.42
   1   4   3  313.12    7.51
   1  -4   3  316.97   11.13
  -1   4  -3  312.44   10.76
   1  -4   3  312.92   12.01
  -2   4  -3  658.48   12.57
   2   4   3  664.22   15.85
   2  -4   3  647.94   11.71
   2   4   3  665.37   14.87
  -2   4  -3  662.49   16.11
   2  -4   3  672.40   18.22
   3  -4   3   10.76    2.17
   3  -4   3   10.20    3.02
  -3  -4  -3    0.20    1.82
  -3   4  -3    7.40    1.88
  -3  -4  -3    6.03    1.34
  -3   4  -3    6.62    2.38
   3   4   3    9.19    2.59
  -4  -4  -3  190.93    9.74
  -4   4  -3  195.87    8.10
   4   4   3  205.81    9.80
   4  -4   3  179.80    7.78
  -4   4  -3  164.48    8.72
  -4  -4  -3  195.31    6.65
   4  -4   3  198.21   10.40
  -5  -4  -3   29.07    4.74
  -5   4  -3   35.35    4.18
   5   4   3   32.64    4.15
  -5   4  -3   35.69    4.63
   5  -4   3   34.57    3.84
  -5  -4  -3   32.99    3.33
   5  -4   3   37.31    5.24
   6  -4   3   -6.58    3.10
   6  -4   3    3.07    2.38
  -6  -4  -3    9.23    3.40
  -6   4  -3   -0.20    1.85
  -6  -4  -3    0.56    1.44
   7  -4   3   29.47    4.90
  -7  -4  -3   38.82    5.69
  -7   4  -3   29.74    4.57
  -7   4  -3   26.30    4.83
  -8  -4  -3  195.60   12.35
  -8   4  -3  213.10   12.01
   8  -4   3  192.97   11.11
   9  -4   3   31.27    5.07
  -9  -4  -3   29.32    5.52
  -9   4  -3   34.74    5.64
  10  -4   3    9.18    3.65
 -10  -4  -3    5.74    3.48
 -10   4  -3    2.02    2.86
 -11   4  -3    0.05    3.82
 -11  -5   3  127.00   11.22
 -10  -5   3  137.53   10.77
 -10   5   3  141.06   11.35
  -9  -5   3   22.26    4.64
  -9   5   3   22.85    4.79
  -8  -5   3    8.99    3.09
  -8   5   3    5.62    2.82
   7  -5  -3   84.19    5.08
  -7  -5   3   76.94    6.51
  -7   5   3   87.85    7.63
  -7   5   3   82.59    4.72
  -6  -5   3  435.26   14.27
  -6   5   3  428.46   15.35
  -6   5   3  461.97   12.28
   6   5  -3  448.35   14.71
   5   5  -3   -2.38    2.26
   5   5  -3    3.18    2.05
  -5  -5   3    5.09    1.79
   5   5  -3    2.07    1.90
   5  -5  -3   -0.26    2.08
  -5   5   3    0.66    2.41
  -5  -5   3    4.20    2.88
   5  -5  -3    4.45    2.36
  -5   5   3    0.27    1.58
   4  -5  -3  651.13   16.90
   4   5  -3  648.04   18.23
  -4  -5   3  599.37   13.56
  -4  -5   3  596.07   19.06
  -4  -5   3  655.02   17.47
  -4   5   3  612.72   16.53
   4  -5  -3  623.32   16.29
   4   5  -3  653.49   17.60
   4   5  -3  619.46   14.02
  -3  -5   3   16.63    3.43
  -3   5   3    9.67    2.54
   3   5  -3   14.92    3.36
   3  -5  -3   11.41    2.52
  -3  -5   3    9.65    1.73
   3  -5  -3   13.79    2.53
   3   5  -3    9.56    1.88
  -3  -5   3    9.15    2.80
   3   5  -3   11.94    2.89
  -2  -5   3  322.81   12.98
   2   5  -3  297.70    7.55
   2  -5  -3  297.17   10.32
   2   5  -3  309.51   12.93
  -2  -5   3  299.64    7.51
  -2  -5   3  304.69   12.29
  -2   5   3  299.29   10.61
  -1  -5   3    4.33    1.83
   1   5  -3    4.30    2.16
   1  -5  -3    9.15    2.39
  -1   5   3    2.32    1.57
  -1   5   3    4.27    1.43
  -1  -5   3    4.68    1.90
   0  -5   3  267.92   11.34
   0   5   3  277.52   10.27
   0   5   3  276.84    9.82
   0  -5   3  263.13    5.96
   0   5  -3  248.65   12.02
   0   5   3  273.69    9.01
   0   5  -3  282.63   11.31
   0  -5   3  283.19   12.21
   1  -5   3  116.61    4.15
   1   5   3  108.22    6.51
  -1   5  -3  108.99    8.23
   1   5   3  102.99    6.01
   1  -5   3  101.68    7.15
   1   5   3  104.23    5.21
  -1   5  -3  107.94    7.21
   1  -5   3  123.46    8.20
   2   5   3  135.52    7.45
  -2   5  -3  131.13    9.25
   2  -5   3  134.50    5.06
   2   5   3  148.05    7.76
   2  -5   3  136.98    5.20
  -2   5  -3  137.50    8.09
   2  -5   3  128.07    8.69
  -3  -5  -3  541.03   15.58
  -3   5  -3  476.51   11.10
  -3   5  -3  523.31   18.11
   3   5   3  527.92   15.16
   3  -5   3  485.19   10.90
  -3  -5  -3  505.10   11.24
  -3   5  -3  515.97   15.87
   3  -5   3  509.20   16.98
  -4  -5  -3   38.30    4.69
  -4   5  -3   40.73    3.80
   4   5   3   37.89    4.56
  -4   5  -3   30.74    5.17
  -4   5  -3   45.38    5.36
   4  -5   3   37.09    3.65
  -4  -5  -3   37.32    3.50
   4  -5   3   41.60    5.37
  -5   5  -3  813.70   21.62
  -5  -5  -3  805.35   20.94
  -5   5  -3  757.19   17.11
  -5   5  -3  738.94   22.55
   5  -5   3  755.27   16.84
   5   5   3  759.84   20.08
   5  -5   3  782.91   22.08
  -6  -5  -3  573.58   18.76
  -6   5  -3  576.15   16.35
  -6   5  -3  561.73   19.99
   6  -5   3  554.35   15.98
  -6  -5  -3  606.22   14.98
   6  -5   3  576.69   19.32
   7  -5   3   24.85    4.83
  -7  -5  -3   19.86    4.65
  -7   5  -3   20.39    3.76
  -7  -5  -3   18.30    3.09
  -8  -5  -3    0.63    2.32
  -8   5  -3   -1.42    2.57
  -8  -5  -3    4.43    2.38
  -9  -5  -3   56.49    5.91
  -9  -5  -3   49.94    7.21
  -9   5  -3   63.63    7.50
   9  -5   3   48.97    6.60
 -10   5  -3  143.32   11.63
 -10  -5  -3  118.34   11.31
  10  -5   3  118.59    9.46
 -11   5  -3    0.84    3.74
 -10   6   3   79.58    9.05
 -10  -6   3   68.83    7.81
  -9  -6   3  183.76   11.80
  -9   6   3  178.84   12.08
  -8  -6   3   76.96    7.22
  -8   6   3   83.54    8.08
  -8  -6   3   64.15    8.53
  -7   6   3   86.03    7.52
   7  -6  -3   72.92    5.55
  -7  -6   3   84.19    6.77
  -7  -6   3   76.03    8.27
   7   6  -3   62.68    6.25
   6  -6  -3  314.57   11.99
  -6  -6   3  323.23   11.92
  -6  -6   3  308.64   15.95
  -6   6   3  334.76   13.56
  -6   6   3  345.87   11.95
   6   6  -3  340.61   12.71
   6   6  -3  305.02   13.02
   5  -6  -3  832.86   20.79
   5  -6  -3  898.61   20.83
   5   6  -3  895.06   23.00
  -5  -6   3  850.34   17.61
  -5  -6   3  884.36   25.16
  -5   6   3  864.38   21.05
  -5   6   3  902.32   20.01
   5   6  -3  887.53   22.32
   5   6  -3  910.84   18.45
   4   6  -3   28.52    3.18
   4   6  -3   24.63    4.27
   4  -6  -3   36.08    4.37
   4  -6  -3   33.23    4.73
   4   6  -3   29.17    4.85
  -4  -6   3   33.49    3.42
  -4  -6   3   39.46    5.88
  -4   6   3   29.28    4.23
  -4   6   3   32.99    4.42
  -4  -6   3   25.23    4.16
   3   6  -3  392.73    9.45
   3  -6  -3  417.59   12.94
   3   6  -3  417.41   15.93
   3  -6  -3  402.59   14.56
  -3  -6   3  391.59    9.25
  -3  -6   3  388.46   15.91
  -3  -6   3  385.48   14.81
  -3   6   3  403.11   13.12
   3   6  -3  413.30   15.48
   2   6  -3  757.56   10.72
   2   6  -3  744.69   21.58
   2  -6  -3  764.83   17.15
   2  -6  -3  778.64   21.00
  -2  -6   3  782.17   20.82
  -2  -6   3  790.73   21.46
   2   6  -3  813.36   21.42
  -2   6   3  800.02   17.80
  -1   6   3  131.62    7.15
  -1   6   3  140.46    8.00
  -1  -6   3  123.54    3.69
   1   6  -3  128.44    9.22
  -1   6   3  134.36    7.77
  -1  -6   3  118.01    8.17
  -1  -6   3  128.29    3.51
  -1  -6   3  126.75    8.71
   1   6  -3  112.36    8.25
   0   6   3   36.33    3.88
   0   6   3   37.85    4.16
   0   6  -3   51.74    6.16
   0  -6   3   40.59    1.64
   0  -6   3   38.16    5.14
   0   6   3   40.35    4.10
   0   6  -3   34.49    4.53
   0  -6   3   40.52    1.64
   0  -6   3   39.29    5.17
   1   6   3 1019.14   20.35
   1   6   3  985.26   18.90
  -1   6  -3  972.08   25.28
   1  -6   3  988.67    9.12
   1   6   3 1000.84   18.29
  -1   6  -3  989.88   23.10
   1  -6   3  990.12   23.56
   1  -6   3  934.25   23.48
   1  -6   3  959.20    9.19
   2  -6   3   24.06    4.54
  -2   6  -3   22.57    4.37
   2  -6   3   19.37    1.81
   2   6   3   22.37    3.10
  -2   6  -3   25.65    4.39
   2   6   3   19.80    3.15
  -3   6  -3   57.48    3.93
  -3   6  -3   59.45    6.93
   3   6   3   57.19    5.38
   3   6   3   61.60    5.34
  -3  -6  -3   76.51    5.28
  -3   6  -3   68.28    6.61
   3  -6   3   58.10    3.64
   3  -6   3   63.27    6.73
  -4  -6  -3  825.19   20.86
   4   6   3  833.45   20.54
  -4  -6  -3  833.03   17.13
  -4   6  -3  811.76   22.24
   4  -6   3  820.30   15.09
   4  -6   3  830.47   23.40
   5  -6   3   31.29    5.20
  -5  -6  -3   39.51    5.13
  -5  -6  -3   43.65    4.41
  -5   6  -3   31.81    3.69
   5  -6   3   35.50    3.67
   6  -6   3    8.31    2.72
  -6  -6  -3    3.85    2.39
  -6   6  -3    8.84    2.46
  -6  -6  -3    7.00    2.41
  -7  -6  -3  133.02   10.00
  -7   6  -3  110.64    7.96
  -7  -6  -3  125.93    7.89
   7  -6   3  112.96    7.85
   8  -6   3   35.75    5.68
  -8  -6  -3   51.98    7.10
  -8   6  -3   46.88    5.71
  -8  -6  -3   46.56    5.52
   9  -6   3   15.70    4.63
  -9  -6  -3   13.22    4.37
  -9   6  -3   13.58    4.03
 -10  -6  -3    5.51    4.41
 -10   6  -3    2.56    3.59
 -10   7   3    7.82    4.31
 -10  -7   3   12.09    4.43
  -9   7   3   20.11    4.98
  -9  -7   3   18.94    5.80
  -9  -7   3   21.83    5.08
  -8   7   3   22.84    4.84
  -8  -7   3   20.30    5.85
  -8  -7   3   16.38    4.02
  -7  -7   3   12.02    2.98
   7  -7  -3    9.85    2.71
  -7   7   3   18.61    3.95
  -7  -7   3   15.19    3.72
  -6  -7   3   -0.43    1.75
  -6   7   3    1.62    2.30
   6   7  -3    2.58    2.15
   6  -7  -3    0.63    2.01
  -6   7   3    2.58    1.92
  -6  -7   3   -2.35    3.36
  -5   7   3    1.28    2.20
  -5  -7   3   -1.64    1.71
   5   7  -3    3.70    1.88
   5  -7  -3   -1.01    2.29
  -5   7   3    0.26    2.08
   4   7  -3  304.06    9.20
   4  -7  -3  290.99   11.92
   4  -7  -3  301.25   13.68
  -4  -7   3  296.41    8.90
  -4  -7   3  315.00   15.49
  -4   7   3  297.39   12.14
  -4   7   3  301.15   13.13
   3   7  -3    7.58    1.45
   3   7  -3    4.54    2.63
   3  -7  -3   14.09    2.98
   3  -7  -3    9.03    3.18
  -3  -7   3   10.08    3.38
  -3   7   3    3.24    1.78
  -3   7   3    7.31    2.71
  -3  -7   3    9.89    3.16
   2   7  -3   -0.31    2.75
  -2   7   3    3.20    2.38
   2  -7  -3    6.14    2.98
   2  -7  -3    3.54    2.41
  -2   7   3    0.89    2.12
  -2  -7   3    3.37    3.14
  -2  -7   3    1.45    0.69
  -2  -7   3    0.77    2.90
  -1   7   3   69.66    5.51
  -1   7   3   74.39    5.84
   1  -7  -3   60.49    6.83
  -1   7   3   58.43    5.71
  -1  -7   3   82.34    7.89
  -1  -7   3   74.64    7.18
   0  -7   3    7.02    3.22
   0   7   3    0.87    1.70
   0  -7   3   -1.01    2.76
   0   7   3    1.37    1.77
   0   7   3    9.54    2.55
   0  -7  -3    8.72    3.58
   1  -7   3    1.67    2.46
   1   7   3    2.60    1.91
   1   7   3    0.23    1.70
   1   7   3   -1.23    1.56
   2  -7   3   19.85    4.52
   2  -7   3   22.01    1.26
   2   7   3   18.81    3.23
   2   7   3   24.07    3.71
   2  -7   3   20.42    1.24
   2   7   3   19.45    3.09
   3   7   3  118.68    7.62
   3   7   3  142.87    8.16
   3  -7   3  135.77    4.84
   3  -7   3  121.33    4.42
   3  -7   3  127.19    9.69
   4  -7   3    0.98    2.71
   4  -7   3    3.81    1.60
  -4   7  -3    0.21    1.22
  -4  -7  -3    2.52    1.77
   4   7   3    6.26    2.73
  -4  -7  -3   -0.09    2.15
   5  -7   3    2.31    2.74
  -5  -7  -3    1.46    2.16
  -5   7  -3    0.88    1.69
  -5  -7  -3   -4.30    2.54
   5  -7   3    2.16    1.79
   6  -7   3   17.56    4.52
  -6   7  -3   25.34    3.63
  -6  -7  -3   13.79    3.63
   6  -7   3   16.19    3.23
  -6  -7  -3   15.35    3.23
   7  -7   3   -1.88    3.23
  -7  -7  -3   -1.74    3.00
  -7   7  -3    0.27    2.07
  -7  -7  -3    2.00    2.09
   8  -7   3   22.67    5.34
  -8  -7  -3   11.86    4.01
  -8   7  -3   11.27    3.39
  -8  -7  -3   10.66    3.70
   9  -7   3   17.42    4.98
  -9  -7  -3   12.05    4.63
  -9  -7  -3   17.49    4.90
  -9   7  -3   14.16    4.28
 -10  -7  -3    2.66    4.25
  -9   8   3  130.43   10.77
  -9  -8   3  124.46    9.69
  -8  -8   3   98.14    8.02
  -8   8   3   94.82    8.64
  -8  -8   3   88.95   10.52
  -7   8   3   12.88    3.93
   7  -8  -3   16.47    3.85
  -7  -8   3   19.44    5.44
  -7  -8   3   26.79    4.17
   6  -8  -3   42.39    5.90
  -6  -8   3   47.32    4.82
  -6   8   3   46.04    5.66
  -6  -8   3   44.32    6.91
  -5  -8   3   28.63    3.26
   5  -8  -3   28.21    5.23
  -5  -8   3   35.61    6.47
  -5   8   3   31.10    4.46
   4  -8  -3    9.64    3.71
  -4  -8   3   20.36    4.50
   4   8  -3   16.03    2.16
  -4   8   3   23.16    4.11
   4  -8  -3   15.55    3.18
   3  -8  -3    0.14    1.89
   3  -8  -3    3.22    2.90
  -3  -8   3    0.28    0.82
  -3   8   3    4.22    2.19
   3   8  -3    2.07    0.90
   2  -8  -3  259.36   14.01
  -2   8   3  254.78   13.23
  -2  -8   3  236.84   13.94
  -2  -8   3  270.62   14.29
  -2   8   3  260.25   10.76
  -1   8   3    6.49    2.12
   1  -8  -3    6.59    3.34
  -1   8   3    0.07    1.75
  -1  -8   3   -0.56    2.58
  -1   8   3   -3.31    2.73
  -1  -8   3   -3.23    3.16
   0  -8   3  132.72   10.01
   0   8   3  127.81    7.31
   0   8   3  141.27    8.11
   0  -8  -3  119.38   10.21
   0   8   3  112.23    8.08
   0  -8   3  132.04   10.12
   1   8   3  363.15   12.49
  -1  -8  -3  387.28   17.82
   1   8   3  352.06   13.52
   1  -8   3  348.45   16.33
   2   8   3  306.73   11.94
   2   8   3  271.81   10.85
  -2  -8  -3  296.13   15.68
   2   8   3  281.35   11.86
   2  -8   3  310.36   15.44
   3  -8   3   24.37    5.21
  -3  -8  -3   35.46    6.36
   3   8   3   28.77    4.15
   3   8   3   21.42    3.57
   4  -8   3   14.52    4.16
  -4  -8  -3    4.39    2.75
  -4  -8  -3    8.56    2.61
   4   8   3   15.20    3.54
   4  -8   3    9.54    1.68
   5  -8   3   -0.90    2.93
  -5  -8  -3    0.03    2.22
  -5   8  -3    0.37    1.35
  -5  -8  -3   -1.15    2.87
  -5  -8  -3    3.53    2.07
   6  -8   3    0.74    2.53
  -6  -8  -3    3.24    3.69
  -6  -8  -3   -0.53    2.88
  -6   8  -3    0.59    1.59
  -6  -8  -3    3.36    2.79
  -7  -8  -3   86.22    8.50
  -7  -8  -3   76.24    9.52
  -7  -8  -3   76.85    7.05
   7  -8   3   87.29    8.99
   8  -8   3   33.64    6.37
  -8  -8  -3   32.77    6.69
  -8  -8  -3   39.77    6.45
  -9  -8  -3    9.00    5.05
  -9  -8  -3    3.98    4.09
   9  -8   3    2.62    3.98
  -9   9   3    1.18    3.49
  -8   9   3   18.12    4.92
  -7  -9   3  129.17   12.71
  -7   9   3  154.93   10.48
   6  -9  -3    1.35    2.91
  -6   9   3    5.94    3.03
  -6  -9   3    5.25    4.57
   5  -9  -3    3.03    3.47
  -5  -9   3   -0.16    3.15
  -5   9   3   -0.06    2.32
   4  -9  -3  208.86   13.33
  -4  -9   3  211.71   14.41
  -4   9   3  217.87   10.68
   3  -9  -3    7.29    2.97
   3  -9  -3    5.44    2.99
  -3  -9   3    5.87    3.84
  -3   9   3    0.08    1.73
   2  -9  -3   -0.27    2.91
  -2   9   3    4.19    2.31
  -2  -9   3    6.33    4.28
  -2   9   3    6.24    2.50
  -1   9   3  212.19   10.04
   1  -9  -3  187.32   13.15
  -1  -9   3  182.06   12.68
  -1  -9   3  196.51   13.15
  -1   9   3  199.08    9.38
   0   9   3  268.53   10.91
   0   9   3  291.27   11.60
   0  -9   3  282.46   15.70
   0   9   3  242.17   12.58
   0  -9   3  291.90   16.06
   0  -9  -3  269.88   15.63
  -1  -9  -3   -0.53    2.85
   1   9   3   -2.16    2.02
   1   9   3    1.20    2.44
   1   9   3    1.59    2.06
   1  -9   3    4.21    3.33
   2   9   3   87.83    6.61
   2   9   3   81.65    6.56
  -2  -9  -3   75.24    8.55
   2  -9   3   87.33    9.27
   3   9   3   91.84    6.90
   3   9   3   84.96    6.95
  -3  -9  -3   76.11    8.93
   3  -9   3   92.63    9.43
   4  -9   3    3.68    3.26
  -4  -9  -3    5.02    4.19
   4   9   3   -1.13    2.11
   5  -9   3   42.76    6.85
  -5  -9  -3   37.72    5.31
   5   9   3   40.67    5.32
  -5  -9  -3   34.19    6.44
  -6  -9  -3  361.51   16.88
  -6  -9  -3  377.28   20.15
  -6  -9  -3  320.92   14.72
   6  -9   3  386.50   19.12
  -7  -9  -3   23.49    5.33
  -7  -9  -3   24.12    6.09
   7  -9   3   16.81    5.35
  -8  -9  -3    6.72    5.22
  -8  -9  -3    4.31    4.08
   8  -9   3    3.54    4.57
  -6  10   3    6.68    3.18
   6 -10  -3    3.97    3.75
  -6 -10   3    5.62    4.63
   5 -10  -3    7.82    4.21
  -5  10   3    3.34    2.35
  -5 -10   3    0.47    3.11
   4 -10  -3    2.26    3.84
  -4  10   3    6.22    2.75
  -4 -10   3   -1.80    3.17
   3 -10  -3   78.90    9.16
  -3 -10   3   74.54    9.16
  -3  10   3   78.32    6.42
   2 -10  -3  218.67   14.95
  -2 -10   3  218.69   14.86
  -2  10   3  216.86   10.28
  -1  10   3   -0.39    1.92
  -1 -10   3    0.10    3.49
   1 -10  -3    0.84    3.24
   0 -10  -3    1.02    2.87
   0  10   3   -3.89    2.31
   0 -10   3   -1.41    3.54
   1  10   3   26.48    3.80
  -1 -10  -3   27.68    6.02
   1 -10   3   23.55    5.29
   2  10   3  251.35   11.06
  -2 -10  -3  263.51   16.96
   2 -10   3  276.25   16.73
   3  10   3    2.23    2.01
  -3 -10  -3    8.15    4.90
   3 -10   3    3.49    3.42
   4  10   3  172.81    9.86
  -4 -10  -3  157.48   13.66
   4 -10   3  184.20   13.99
  -5 -10  -3   12.43    5.25
   5  10   3   12.67    3.57
   5 -10   3    6.45    4.05
  -6 -10  -3    2.76    4.51
   6  10   3   -1.54    3.04
   6 -10   3   11.30    5.30
   7 -10   3   38.46    7.44
  -8 -10  -3   52.35    8.13
   5 -11  -3    3.12    4.35
   4 -11  -3   22.10    6.23
  -4 -11   3   13.80    5.09
   3 -11  -3    3.70    4.26
  -3 -11   3    7.27    4.93
   2 -11  -3   23.98    6.08
  -2 -11   3   41.94    8.03
   1 -11  -3   41.36    7.41
  -1 -11   3   46.95    7.69
   0 -11  -3   39.89    7.53
  -1 -11  -3    0.31    3.80
  -2 -11  -3   -3.20    4.25
  -3 -11  -3   -0.32    3.66
   3 -11   3    3.76    4.10
   4 -11   3    3.02    4.31
   5 -12  -3   15.62    6.13
   4 -12  -3   -0.07    4.50
   3 -12  -3    3.61    4.99
   2 -12  -3   -0.89    4.19
 -10   0   4   36.61    6.42
  -9   0   4  597.21   21.35
  -8   0   4   37.13    5.37
  -7   0   4  393.84   15.16
   6   0  -4  362.42    7.69
  -6   0   4  390.14   14.41
  -6   0   4  383.53    7.50
  -5   0   4   -0.12    1.26
   5   0  -4    3.82    2.37
  -5   0   4    0.84    2.10
   4   0  -4 1018.67   20.76
  -4   0   4 1054.61   20.90
   3   0  -4  166.35    8.01
  -3   0   4  143.74    7.65
  -2   0   4  986.01   18.46
   2   0  -4  942.37   17.92
  -1   0   4  648.53   14.48
   1   0  -4  613.74   14.01
   0   0   4 1862.20   26.76
   0   0   4 1856.51   24.33
   0   0   4 1880.07   17.55
   1   0   4  515.17   13.78
   1   0   4  500.39   12.84
   2   0   4 6268.56   49.50
   2   0   4 6472.61   46.67
  -3   0  -4   15.54    1.42
  -3   0  -4   11.88    2.80
   3   0   4   15.76    3.08
   4   0   4  848.81   19.89
  -4   0  -4  816.46   11.60
  -5   0  -4  469.67   15.82
   5   0   4  461.91   15.60
  -6   0  -4   11.02    3.23
  -7   0  -4  328.14   14.96
  -8   0  -4   11.77    3.41
  -9   0  -4    3.88    3.66
 -10   0  -4    0.46    2.91
 -10   1   4   29.94    5.81
 -10  -1   4   39.74    6.18
  -9  -1   4   -0.40    2.19
  -9   1   4   -3.40    2.73
  -8  -1   4   17.30    4.23
  -8   1   4    8.81    3.02
  -7  -1   4   73.88    6.87
  -7   1   4   66.34    6.73
   6   1  -4  471.47   16.23
   6   1  -4  471.04    9.83
  -6  -1   4  466.54   15.51
  -6   1   4  481.32   16.35
  -6  -1   4  482.68    9.65
  -6   1   4  489.27    8.07
   5   1  -4  223.88   10.27
   5  -1  -4  234.60   10.97
   5   1  -4  230.53    8.11
  -5  -1   4  219.37   10.31
  -5   1   4  231.52   10.83
  -5  -1   4  230.45    7.63
   4   1  -4   36.39    4.20
   4  -1  -4   41.85    4.66
  -4  -1   4   30.08    3.95
  -4   1   4   36.32    4.26
  -4  -1   4   39.36    3.62
   3   1  -4  151.24    7.50
   3  -1  -4  152.63    7.93
  -3  -1   4  143.56    7.41
  -3   1   4  143.74    7.68
  -2  -1   4   12.06    2.54
  -2   1   4   10.32    2.43
   2   1  -4   12.34    2.45
   2  -1  -4   14.14    2.81
  -1  -1   4  503.29   12.30
  -1   1   4  481.80   13.06
   1   1  -4  501.44   12.15
   1  -1  -4  500.80   13.04
  -1  -1   4  501.20   11.85
   0   1   4   62.60    5.36
   0  -1   4   58.21    4.83
   0  -1   4   57.41    4.54
   0   1   4   49.58    4.33
   0  -1   4   57.48    3.73
   1   1   4  554.29   14.72
   1  -1   4  545.55   13.55
   1  -1   4  544.52   13.04
   1   1   4  561.98   13.94
   1  -1   4  543.87   10.09
   2   1   4  407.29   12.87
   2  -1   4  416.36   12.13
   2   1   4  413.29   12.45
   2  -1   4  448.88   12.25
  -2   1  -4  420.96    8.39
  -3  -1  -4  127.05    7.87
  -3   1  -4  120.94    7.51
   3   1   4  142.43    7.97
   3  -1   4  149.51    7.89
  -3   1  -4  150.41    5.46
  -4  -1  -4   58.77    5.75
  -4   1  -4   60.75    5.78
   4   1   4   69.58    6.05
   4  -1   4   72.75    5.89
  -4  -1  -4   62.29    2.52
  -4   1  -4   72.60    4.32
  -5  -1  -4  174.02   10.06
  -5   1  -4  198.00   10.11
   5   1   4  163.51    9.53
   5  -1   4  188.78    9.98
  -5   1  -4  183.51    7.57
  -6  -1  -4  447.77   16.71
  -6   1  -4  466.97   16.49
  -7  -1  -4   11.34    3.39
  -7   1  -4   12.88    3.51
  -8  -1  -4   46.03    6.36
  -8   1  -4   29.16    5.19
  -9  -1  -4    8.24    3.62
  -9   1  -4    3.86    2.88
 -10  -1  -4    0.42    2.96
 -10   1  -4   -1.40    3.50
 -10   2   4   29.77    5.84
 -10  -2   4   41.03    6.40
  -9  -2   4   11.09    3.34
  -9   2   4   15.59    4.13
  -8  -2   4    5.43    2.82
  -8   2   4    2.90    2.27
  -7  -2   4   55.84    5.91
  -7   2   4   43.89    5.63
   6   2  -4  215.04   10.96
   6   2  -4  219.05    7.77
   6  -2  -4  233.09    6.33
  -6  -2   4  209.33   10.35
  -6   2   4  217.27   11.29
  -6  -2   4  217.79    7.49
  -5  -2   4   -0.03    1.34
   5   2  -4    7.62    2.17
   5   2  -4    2.87    2.20
  -5  -2   4    5.52    2.39
   5  -2  -4   -2.38    2.46
  -5   2   4   -1.34    2.52
   4   2  -4  187.17    8.62
   4  -2  -4  193.72    9.46
   4   2  -4  198.06    8.69
  -4  -2   4  197.12    9.09
  -4   2   4  197.99    9.65
  -3  -2   4   -0.53    1.66
  -3   2   4   -2.15    1.98
   3  -2  -4   -3.35    1.98
  -3  -2   4   -0.15    1.72
   3   2  -4    0.93    1.81
  -2   2   4   33.97    4.22
   2   2  -4   28.97    3.22
   2  -2  -4   28.98    3.61
  -2  -2   4   28.90    3.40
  -1  -2   4  768.09   15.08
  -1   2   4  830.02   17.43
   1   2  -4  818.92   15.18
   1  -2  -4  817.61   16.91
  -1  -2   4  793.65   16.24
   0  -2   4   23.38    2.88
   0   2   4   23.08    3.51
   0   2   4   22.33    3.38
   0  -2   4   16.49    2.58
   0  -2   4   15.63    2.48
   1   2   4  116.68    7.13
   1  -2   4  115.69    6.29
   1  -2   4  116.92    6.00
   1   2   4  114.58    6.60
   1  -2   4  126.50    5.88
   2   2   4  133.35    7.74
   2  -2   4  136.38    6.94
   2   2   4  141.95    7.42
   2  -2   4  129.97    6.58
  -2   2  -4  136.36    5.93
  -3  -2  -4   23.36    3.86
  -3   2  -4   21.71    3.33
  -3   2  -4   22.37    2.64
   3   2   4   23.62    3.52
   3  -2   4   19.70    2.96
  -4  -2  -4    3.67    2.48
  -4   2  -4    0.77    1.79
  -4   2  -4    4.00    1.91
   4   2   4    3.73    2.17
   4  -2   4    4.07    2.29
  -5  -2  -4   65.03    6.21
  -5   2  -4   61.51    5.73
  -5   2  -4   68.41    5.11
   5  -2   4   61.92    5.85
  -6  -2  -4   -1.18    2.39
  -6   2  -4    3.13    2.97
  -7  -2  -4    1.67    2.38
  -7   2  -4   -2.37    2.39
  -8  -2  -4   -2.92    2.95
  -8   2  -4   -6.19    3.35
  -9  -2  -4    6.04    3.50
  -9   2  -4    7.01    3.42
  10  -2   4    9.65    4.05
 -10  -2  -4   13.84    4.81
 -10   2  -4    5.08    3.68
 -10  -3   4   -2.80    3.37
 -10   3   4   -0.96    2.88
  -9  -3   4   84.58    8.39
  -9   3   4   69.14    7.72
  -8  -3   4    4.59    2.72
  -8   3   4    3.46    3.01
  -7  -3   4  136.58    9.06
  -7   3   4  134.83    9.47
   6   3  -4   11.69    3.29
  -6  -3   4   11.92    3.14
   6   3  -4   11.51    2.52
   6  -3  -4   10.78    1.90
  -6   3   4    9.05    3.43
  -6  -3   4    6.59    2.18
   5   3  -4  229.47   10.00
   5  -3  -4  223.94   10.89
   5   3  -4  212.85    9.29
  -5  -3   4  213.93    9.70
  -5   3   4  236.73   11.29
  -5  -3   4  220.82    9.04
   4   3  -4  146.90    7.63
   4  -3  -4  148.06    8.48
   4   3  -4  139.75    8.08
  -4  -3   4  143.77    7.71
  -4  -3   4  129.44    7.22
  -4   3   4  139.31    8.53
   3   3  -4  502.37   12.93
   3  -3  -4  479.67   14.62
   3   3  -4  483.29   15.01
  -3  -3   4  513.92   15.85
  -3  -3   4  466.46   12.77
  -3  -3   4  489.59   14.24
  -3   3   4  462.02   14.20
  -2   3   4  131.13    7.52
   2   3  -4  133.56    6.26
   2  -3  -4  128.40    7.17
  -2  -3   4  142.64    7.98
  -2  -3   4  148.41    6.85
  -2  -3   4  145.98    8.07
  -1  -3   4   51.03    4.03
  -1   3   4   57.90    4.96
   1   3  -4   57.16    4.23
   1  -3  -4   53.73    4.88
  -1  -3   4   48.00    4.49
  -1  -3   4   48.88    4.95
   0   3   4  168.01    8.78
   0  -3   4  159.91    6.69
   0  -3   4  172.92    7.47
   0   3   4  180.93    8.49
   0  -3   4  165.30    7.78
   0  -3   4  163.55    8.92
   1   3   4  230.78   10.15
   1  -3   4  233.49    8.52
   1  -3   4  224.37    7.80
   1   3   4  243.57    9.83
   1  -3   4  226.07    8.78
  -1   3  -4  222.33    8.48
   2   3   4 1041.28   21.61
   2  -3   4 1046.95   18.65
  -2   3  -4 1070.39   18.81
  -3  -3  -4  543.40   16.88
  -3   3  -4  555.84   14.67
   3   3   4  571.16   16.57
   3  -3   4  567.57   14.23
  -3   3  -4  569.33   14.13
  -4  -3  -4   44.18    5.28
  -4   3  -4   56.83    5.28
   4   3   4   48.93    5.45
   4  -3   4   33.67    3.86
  -4   3  -4   39.94    4.19
  -5  -3  -4  582.93   18.67
  -5   3  -4  566.27   16.45
   5  -3   4  573.52   16.41
  -5   3  -4  593.90   16.07
  -5  -3  -4  560.20    9.08
  -6  -3  -4  213.18   11.95
  -6   3  -4  211.36   10.93
   6  -3   4  197.83   10.47
  -6   3  -4  225.97   10.60
  -6  -3  -4  223.51    7.05
  -7  -3  -4    0.59    3.15
  -7   3  -4    7.02    2.81
  -7   3  -4    9.46    2.97
   8  -3   4    3.06    3.11
  -8  -3  -4    5.32    3.00
  -8   3  -4   -0.76    2.77
  -9  -3  -4   71.71    8.46
  -9   3  -4   70.20    8.05
   9  -3   4   62.64    7.49
  10  -3   4   13.96    4.52
 -10  -3  -4   11.94    4.21
 -10   3  -4   14.73    4.76
 -10   4   4   98.10   10.20
 -10  -4   4  112.30   10.16
  -9  -4   4   55.91    7.13
  -9   4   4   45.25    6.72
  -8  -4   4    1.64    2.28
  -8   4   4    1.48    2.33
   7  -4  -4  208.70    6.65
  -7  -4   4  215.94   11.12
  -7   4   4  194.42   11.39
  -7   4   4  198.53    6.32
   6   4  -4    9.67    3.07
  -6  -4   4    7.47    2.30
   6  -4  -4   11.20    2.33
   6   4  -4    9.18    2.51
  -6   4   4    3.12    2.53
  -6  -4   4    8.59    2.66
  -6   4   4   11.17    2.22
   5   4  -4   42.22    4.43
   5   4  -4   44.95    4.82
   5  -4  -4   38.52    3.98
  -5  -4   4   47.95    4.75
  -5   4   4   39.36    5.32
  -5  -4   4   38.21    4.54
   4   4  -4   97.09    6.18
   4  -4  -4   89.06    6.95
   4   4  -4   90.15    7.00
  -4  -4   4   96.30    7.96
  -4  -4   4   99.43    6.28
  -4  -4   4   88.28    6.53
  -4   4   4   93.73    7.09
   3   4  -4  347.80   10.73
   3  -4  -4  361.96   12.77
   3   4  -4  330.41   13.47
  -3  -4   4  336.20   13.67
  -3  -4   4  342.50   10.64
  -3  -4   4  328.91   12.80
  -3   4   4  317.76   12.22
  -2   4   4  201.26    9.44
   2   4  -4  177.72   10.18
   2   4  -4  191.97    7.31
   2  -4  -4  196.58    9.19
  -2  -4   4  201.21   10.06
  -2  -4   4  201.26    7.77
  -2  -4   4  208.20   10.17
  -1   4   4  266.34   10.57
   1   4  -4  249.81   11.98
   1  -4  -4  273.50   10.65
   1   4  -4  258.04    7.97
  -1  -4   4  263.18   11.22
  -1  -4   4  251.52   11.20
  -1  -4   4  254.43    8.20
   0  -4   4  349.20    9.35
   0   4   4  365.76   13.11
   0  -4   4  367.32   10.19
   0   4   4  373.36   12.52
   0   4   4  360.59    8.76
   0  -4   4  356.92   12.57
   0  -4   4  365.73   14.01
   1   4   4  376.68   13.07
   1  -4   4  381.65    9.94
   1  -4   4  377.98   10.18
   1   4   4  359.87   12.19
   1  -4   4  368.32   12.68
   1   4   4  377.15    7.23
  -1   4  -4  392.18   12.53
   1  -4   4  380.29   14.76
   2  -4   4    3.92    1.82
   2  -4   4    0.79    2.48
   2   4   4    3.03    2.28
   2   4   4    1.79    1.73
  -2   4  -4    5.59    2.16
   2  -4   4    2.70    1.42
  -3   4  -4  720.36   16.42
   3   4   4  722.11   19.21
   3  -4   4  716.02   15.52
  -3   4  -4  764.75   18.16
   3  -4   4  736.29   21.12
  -4  -4  -4  914.15   22.83
  -4   4  -4  850.67   18.58
   4   4   4  840.27   21.40
   4  -4   4  858.60   18.31
  -4   4  -4  901.57   20.19
   4  -4   4  896.58   24.14
  -5  -4  -4   39.14    5.25
  -5   4  -4   46.35    4.96
  -5   4  -4   55.35    5.60
  -5  -4  -4   49.37    3.05
   5  -4   4   43.23    4.82
   5  -4   4   53.98    6.67
   6  -4   4   33.01    5.47
  -6  -4  -4   30.47    5.43
  -6   4  -4   30.23    4.36
  -6   4  -4   30.80    4.79
   6  -4   4   28.09    4.31
  -6  -4  -4   28.45    2.86
  -7  -4  -4  272.54   14.31
  -7   4  -4  259.84   12.69
  -7  -4  -4  261.58    9.09
   7  -4   4  244.73   13.87
  -8  -4  -4   77.85    8.41
  -8   4  -4   58.55    6.61
  -8  -4  -4   64.15    5.12
   8  -4   4   52.71    7.19
   9  -4   4    9.11    3.95
  -9  -4  -4   13.05    4.70
  -9   4  -4    3.25    3.12
 -10   4  -4   54.58    7.65
  10  -4   4   61.02    7.74
 -10  -5   4   37.90    6.18
  -9  -5   4    1.08    2.96
  -9   5   4    0.77    2.53
  -8  -5   4   53.50    6.36
  -8   5   4   58.00    6.99
   7  -5  -4   34.43    3.62
  -7   5   4   26.37    4.57
  -7  -5   4   27.28    4.44
   6   5  -4  272.11   11.83
   6  -5  -4  260.94   10.14
   6   5  -4  269.33   11.94
  -6  -5   4  259.47   11.19
  -6  -5   4  270.86   15.05
  -6   5   4  269.95   13.05
  -6   5   4  271.36   10.04
   5   5  -4   92.43    6.50
   5  -5  -4   95.95    6.63
  -5  -5   4   90.34    6.25
  -5  -5   4  101.54    8.75
  -5  -5   4   97.89    7.17
  -5   5   4  101.99    7.98
   5   5  -4   98.82    7.67
   4   5  -4  347.56   11.25
   4  -5  -4  319.68   13.16
   4   5  -4  339.72   14.18
   4  -5  -4  343.86   13.19
  -4  -5   4  338.70   15.20
  -4  -5   4  331.88   10.94
  -4  -5   4  333.21   13.35
  -4   5   4  349.00   13.65
  -3  -5   4    4.59    2.45
  -3   5   4    6.44    2.69
   3   5  -4    7.81    2.15
   3   5  -4    4.64    2.62
  -3  -5   4    1.60    1.39
  -3  -5   4    6.11    3.26
   3  -5  -4    6.53    2.35
  -2   5   4  196.42    9.75
   2   5  -4  181.47   10.95
   2   5  -4  182.11    6.89
   2  -5  -4  186.66    9.33
  -2  -5   4  199.10   11.05
  -2  -5   4  180.53    7.14
  -2  -5   4  197.45   10.60
  -1   5   4  133.48    7.91
  -1  -5   4  138.50    6.30
   1   5  -4  142.71    9.90
  -1   5   4  153.85    7.49
  -1  -5   4  138.41    8.80
  -1  -5   4  147.38    9.34
  -1  -5   4  132.79    5.74
   0  -5   4  207.77    6.91
   0   5   4  203.27    9.97
   0   5   4  222.00   10.05
   0  -5   4  199.22    7.03
   0   5  -4  181.34   11.28
   0  -5   4  188.31   10.06
   0   5   4  199.29    7.57
   0  -5   4  215.80   11.51
   1  -5   4   64.66    4.14
   1   5   4   62.42    5.74
   1   5   4   54.46    5.11
  -1   5  -4   63.54    6.97
   1  -5   4   60.39    4.01
   1  -5   4   66.31    6.26
   1   5   4   68.00    3.95
  -1   5  -4   59.78    5.60
   1  -5   4   71.01    6.82
   2   5   4   49.96    5.17
  -2   5  -4   57.82    6.76
   2  -5   4   49.23    3.76
   2   5   4   55.69    5.23
   2  -5   4   49.52    3.80
  -2   5  -4   51.40    5.28
   2  -5   4   51.45    6.02
   3  -5   4   10.32    2.32
   3  -5   4   16.00    4.41
   3   5   4    9.44    2.83
  -3   5  -4    5.14    2.22
   3   5   4    9.51    2.99
  -4  -5  -4  218.31   11.57
  -4   5  -4  195.80    8.87
   4  -5   4  191.77    8.48
  -4   5  -4  213.39   10.85
   4  -5   4  182.97   11.49
   5  -5   4    3.07    3.00
   5  -5   4   -0.59    2.17
  -5  -5  -4    6.39    2.97
  -5   5  -4    5.63    2.35
  -5  -5  -4    2.04    1.29
  -5   5  -4    1.08    1.99
   6  -5   4   28.08    5.19
  -6  -5  -4   38.08    5.68
   6  -5   4   20.05    3.73
  -6  -5  -4   32.73    3.27
  -6   5  -4   17.30    3.42
   7  -5   4   14.30    4.72
  -7  -5  -4    5.91    3.12
  -7   5  -4   12.66    3.43
  -7  -5  -4    8.96    2.18
   8  -5   4    1.42    3.12
  -8  -5  -4    0.41    2.94
  -8   5  -4   -3.40    2.80
   9  -5   4    8.43    4.22
  -9  -5  -4   11.28    4.30
  -9   5  -4   13.42    4.54
  10  -5   4    3.48    4.23
 -10   5  -4    4.66    3.91
 -10  -6   4   73.01    8.35
  -9  -6   4   14.41    4.21
  -9   6   4   17.77    4.81
  -9  -6   4   12.78    5.15
  -8  -6   4   16.60    3.94
  -8   6   4   13.97    4.42
  -8  -6   4   20.03    5.70
  -7  -6   4   12.67    3.44
   7  -6  -4    7.25    2.42
  -7   6   4    4.34    3.17
  -7  -6   4    1.51    2.87
  -6   6   4    5.44    2.59
   6   6  -4    5.09    3.20
  -6  -6   4    7.22    2.55
   6   6  -4    5.63    2.49
   6  -6  -4    6.81    2.60
  -6   6   4   11.29    3.62
  -6  -6   4    6.76    3.96
  -5  -6   4    1.22    1.62
   5  -6  -4    4.09    1.91
   5   6  -4    0.83    2.32
   5   6  -4    3.94    2.10
  -5  -6   4   -0.39    2.85
  -5   6   4    3.11    2.59
  -5  -6   4    5.70    2.78
  -5   6   4    2.36    2.22
  -4  -6   4   11.18    2.32
   4   6  -4    4.07    2.88
  -4  -6   4   10.75    4.09
  -4   6   4    2.92    1.95
   4   6  -4   10.72    2.30
  -4  -6   4   11.47    3.26
  -3  -6   4    1.98    2.42
  -3   6   4    4.85    3.26
   3  -6  -4    0.94    1.74
  -3  -6   4    1.98    1.40
   3   6  -4   -1.10    2.51
   3  -6  -4   -0.73    2.37
   3   6  -4    0.77    1.30
  -3  -6   4   -5.60    3.97
  -2  -6   4    2.37    2.55
  -2   6   4    3.57    2.48
   2   6  -4    1.73    1.58
   2  -6  -4    1.18    2.04
   2   6  -4    0.86    2.82
  -2  -6   4    1.89    1.28
  -2  -6   4   -3.14    3.22
  -1   6   4  305.94   12.09
  -1   6   4  311.72   13.09
  -1  -6   4  265.88    7.87
   1   6  -4  272.45   14.19
  -1   6   4  309.39   11.52
  -1  -6   4  298.58   13.76
  -1  -6   4  290.42   13.79
   0   6   4  310.13   12.04
   0   6   4  312.60   12.74
   0  -6   4  280.12    7.46
   0  -6   4  303.51   13.60
   0   6   4  287.34   10.05
   0   6  -4  296.40   13.04
   0  -6   4  300.82   14.28
   1   6   4   91.17    7.01
   1   6   4   98.38    7.02
   1  -6   4   85.28    4.24
   1  -6   4   91.69    7.78
   1   6   4   88.05    5.26
  -1   6  -4   83.45    7.12
   1  -6   4   83.20    8.02
   2  -6   4   70.43    4.28
   2   6   4   69.38    6.20
   2   6   4   63.48    5.72
   2  -6   4   68.24    3.95
  -2   6  -4   70.47    6.67
   2  -6   4   87.36    8.28
   3  -6   4   86.80    5.01
   3  -6   4   83.56    4.89
   3   6   4   89.56    7.08
  -3   6  -4   84.46    7.28
   3  -6   4   98.64    8.78
   4  -6   4   27.99    5.39
  -4   6  -4   20.19    3.17
   4  -6   4   18.15    2.83
   5  -6   4    0.94    3.07
   5  -6   4    2.60    1.85
  -5  -6  -4    4.87    3.28
  -5   6  -4   -0.02    1.74
  -5  -6  -4    0.94    1.42
   6  -6   4   -3.67    3.22
   6  -6   4   -1.86    2.19
  -6  -6  -4    0.51    2.25
  -6   6  -4    1.14    2.32
  -6  -6  -4    1.59    1.71
  -7  -6  -4   70.27    8.09
  -7   6  -4   55.54    6.11
   7  -6   4   60.00    7.90
   8  -6   4   14.42    4.55
  -8  -6  -4   27.39    6.09
  -8   6  -4   17.80    4.59
   9  -6   4    5.13    4.24
  -9  -6  -4    7.48    4.45
  -9   6  -4    4.46    3.38
 -10   6  -4    7.84    4.50
 -10  -7   4   29.35    5.79
  -9  -7   4   60.58    7.22
  -9   7   4   54.17    7.42
  -8  -7   4  178.05   10.79
  -8  -7   4  172.98   14.28
  -8   7   4  188.68   12.75
  -7  -7   4  239.10   11.41
  -7  -7   4  255.87   16.17
  -7   7   4  233.45   13.31
  -6  -7   4    6.66    2.67
   6  -7  -4   -1.58    2.65
  -6   7   4    3.30    2.49
  -6  -7   4   -0.67    3.02
   5   7  -4   29.91    3.65
   5  -7  -4   30.18    4.63
  -5  -7   4   30.83    3.60
  -5  -7   4   35.13    6.19
  -5   7   4   26.73    4.57
  -5   7   4   31.01    4.76
   4   7  -4  347.07   10.51
   4  -7  -4  327.13   14.80
  -4  -7   4  355.04   10.73
  -4  -7   4  375.79   17.68
  -4   7   4  339.09   14.64
  -4  -7   4  333.18   15.46
  -4   7   4  338.10   13.97
   3   7  -4  563.37   11.38
   3  -7  -4  571.55   19.68
  -3  -7   4  575.68   21.27
  -3  -7   4  602.01   20.80
  -3   7   4  581.97   17.85
  -2  -7   4  590.86   11.23
   2  -7  -4  637.95   21.53
   2  -7  -4  606.12   17.06
  -2   7   4  645.18   19.20
  -2  -7   4  610.82   21.50
  -2  -7   4  622.15   10.34
  -2  -7   4  617.62   20.99
  -2   7   4  637.30   18.21
  -1   7   4  197.68   10.15
  -1   7   4  190.66   10.51
  -1  -7   4  183.24    4.79
  -1   7   4  188.78    9.93
  -1  -7   4  176.79   11.66
  -1  -7   4  188.44    4.67
  -1  -7   4  200.15   12.22
   0  -7   4    9.94    1.11
   0  -7   4    8.01    1.04
   0   7   4    8.11    2.85
   0  -7   4    7.28    2.75
   0   7   4    4.52    2.00
   0   7   4   13.24    3.24
   1   7   4  181.60    9.64
   1   7   4  185.31   10.15
   1  -7   4  180.75    4.45
   1  -7   4  168.75   11.06
   1   7   4  168.93    8.10
   1  -7   4  193.28   12.16
   1  -7   4  172.72    4.38
   2  -7   4  446.91    8.50
   2   7   4  444.79   15.71
   2   7   4  447.52   14.84
   2  -7   4  451.95    8.47
   2  -7   4  426.95   18.45
   3   7   4  188.96   10.20
   3  -7   4  182.96    6.44
   3  -7   4  181.25   12.37
   4  -7   4  138.41    6.69
   4   7   4  154.31    9.91
   4  -7   4  151.64    6.75
   4  -7   4  155.55   11.63
  -5  -7  -4   62.83    7.03
  -5   7  -4   60.17    5.18
  -5  -7  -4   62.58    5.06
   5  -7   4   47.24    4.51
   5  -7   4   61.62    8.20
   6  -7   4   28.89    6.04
  -6   7  -4   32.58    4.51
  -6  -7  -4   27.88    5.36
   7  -7   4   13.57    5.01
  -7  -7  -4    8.37    3.54
  -7   7  -4    5.75    2.54
   8  -7   4    4.18    3.93
  -8  -7  -4   -1.40    3.14
  -8   7  -4   -0.63    2.46
   9  -7   4   84.77    9.77
  -8   8   4    3.58    3.90
  -7   8   4   14.02    3.97
  -7  -8   4   25.65    6.79
  -7  -8   4   21.62    3.78
   6  -8  -4  146.18   10.19
  -6  -8   4  144.11    7.98
  -6  -8   4  157.05   13.29
  -6   8   4  155.45   10.51
  -5  -8   4    6.89    2.10
   5  -8  -4    7.50    3.52
  -5   8   4    6.90    3.31
  -5  -8   4    7.47    3.98
   4  -8  -4   87.81    8.35
  -4  -8   4   97.22    9.96
  -4  -8   4   96.65    9.05
  -4   8   4  106.41    8.12
   3  -8  -4  102.32    9.38
  -3  -8   4   94.89    4.08
  -3  -8   4  100.39    9.76
  -3  -8   4  103.69    9.43
  -3   8   4  101.38    7.77
   2  -8  -4   40.07    6.14
  -2   8   4   29.74    5.24
  -2  -8   4   36.66    6.05
  -2  -8   4   39.57    6.25
  -2   8   4   28.67    4.37
  -1   8   4  343.03   13.47
  -1   8   4  375.31   14.78
   1  -8  -4  335.27   16.82
  -1  -8   4  345.87   17.07
  -1   8   4  318.33   13.83
  -1  -8   4  329.45   16.52
   0   8   4   44.79    5.01
   0   8   4   40.13    5.08
   0  -8  -4   42.63    6.41
   0  -8   4   55.23    6.84
   0   8   4   44.36    5.11
   0  -8   4   50.89    7.00
   1   8   4  386.32   14.35
   1   8   4  347.90   12.73
   1  -8   4  376.81   17.77
   2  -8   4   17.72    4.26
   2   8   4   23.13    3.91
   3  -8   4   82.89    3.31
   3   8   4   99.75    7.61
   3  -8   4   92.43    9.46
   4  -8   4  232.40    7.34
   4   8   4  268.19   12.87
   4  -8   4  284.70   16.30
   5  -8   4   19.77    5.59
   5   8   4   13.81    3.78
   6  -8   4   12.11    4.88
  -6  -8  -4    7.12    3.58
  -7  -8  -4   89.60    9.52
   7  -8   4   68.78    8.98
   8  -8   4   25.27    6.42
  -8  -8  -4   32.10    6.67
  -8  -8  -4   32.17    7.67
   9  -8   4    2.79    4.54
  -8   9   4    2.54    3.78
  -7   9   4    6.01    3.47
   6  -9  -4   29.07    5.61
  -6   9   4   42.95    6.04
  -6  -9   4   32.50    7.24
   5  -9  -4   12.09    4.05
  -5   9   4   13.06    3.74
  -5  -9   4   15.99    4.95
   4  -9  -4    3.37    3.62
  -4  -9   4    0.82    3.27
  -4   9   4    4.49    2.82
   3  -9  -4    1.01    2.72
  -3  -9   4    4.98    4.13
  -3   9   4   -3.63    2.31
  -3  -9   4   -1.38    2.85
  -2   9   4    6.03    2.84
   2  -9  -4   -3.68    3.27
  -2  -9   4    2.00    3.98
  -2  -9   4    2.70    4.03
  -1   9   4    1.71    2.02
   1  -9  -4    5.17    3.52
  -1  -9   4   -3.75    3.46
  -1  -9   4    1.29    3.30
   0   9   4  120.74    8.46
   0  -9  -4  120.24   10.98
   0  -9   4  112.51   10.42
   0   9   4   96.71    7.99
   0  -9   4  123.22   10.75
   1  -9   4   -0.55    3.11
  -1  -9  -4   -3.26    3.41
   1   9   4    0.82    2.46
   1   9   4    5.99    2.68
   2  -9   4    4.71    3.06
   2   9   4    4.30    2.76
  -2  -9  -4   12.86    5.00
   3  -9   4    2.38    3.10
  -3  -9  -4   -2.40    3.46
   3   9   4   -3.90    2.62
   4  -9   4   16.68    5.05
   4   9   4   16.68    3.91
  -4  -9  -4   12.44    5.01
   5   9   4   38.37    5.56
  -5  -9  -4   36.30    7.47
   5  -9   4   47.67    7.85
   6  -9   4    6.49    5.01
   6   9   4    8.87    4.13
  -6  -9  -4    1.38    3.97
   7  -9   4    3.52    4.73
  -6  10   4    1.78    3.17
   5 -10  -4    0.16    3.95
  -5  10   4    2.14    2.88
   4 -10  -4    2.14    3.78
  -4 -10   4   -2.81    3.86
  -4  10   4    2.81    2.71
   3 -10  -4    0.97    3.67
  -3 -10   4   -1.42    4.17
  -3  10   4   -0.10    2.18
   2 -10  -4   48.02    7.95
  -2 -10   4   43.33    7.26
  -2  10   4   36.16    5.08
  -2 -10   4   39.98    7.46
   1 -10  -4   38.34    6.95
  -1 -10   4   49.49    8.09
  -1  10   4   44.04    5.62
  -1 -10   4   27.45    6.00
   0  10   4   81.07    7.20
   0 -10  -4   87.05   10.29
   0 -10   4   85.16   10.01
   1  10   4   55.24    6.06
  -1 -10  -4   48.19    7.85
   1 -10   4   63.34    8.70
  -2 -10  -4   32.00    6.87
   2  10   4   23.41    4.17
   2 -10   4   25.58    6.38
   3  10   4    7.36    3.20
  -3 -10  -4    3.43    3.96
   3 -10   4    2.98    3.96
   4  10   4   77.02    7.47
  -4 -10  -4   68.83    9.69
   4 -10   4   73.55    9.72
   5 -10   4   26.39    6.60
   5  10   4   25.30    5.30
   6  10   4    0.53    3.08
   7  10   4   38.20    7.29
   5 -11  -4   12.49    5.31
   4 -11  -4    1.51    4.22
   3 -11  -4    5.56    5.14
   2 -11  -4   36.59    7.32
  -2 -11   4   32.75    6.95
   1 -11  -4  164.20   14.28
  -1 -11   4  176.79   14.82
   0 -11  -4   20.35    6.22
   0 -11   4   12.68    5.10
  -1 -11  -4  108.93   12.06
   1 -11   4  116.61   12.33
 -10   0   5    3.10    3.58
  -9   0   5    2.04    3.01
  -8   0   5    1.35    2.75
  -7   0   5   -1.18    0.94
   7   0  -5    1.77    1.09
  -7   0   5    1.74    2.68
  -6   0   5    0.93    1.43
   6   0  -5   -0.49    1.46
  -6   0   5    1.09    2.09
  -5   0   5    2.12    2.49
   4   0  -5   -3.98    1.96
  -4   0   5    0.65    2.17
  -3   0   5   -0.07    2.47
   3   0  -5   -1.63    1.90
   2   0  -5   -0.96    1.75
  -2   0   5    1.21    1.92
   1   0  -5    1.15    2.16
  -1   0   5    0.27    2.10
   0   0   5   -0.78    1.70
   0   0   5    3.93    2.44
   0   0   5    4.43    1.47
   1   0   5   -0.73    2.34
   1   0   5    1.82    1.00
   1   0   5   -1.21    1.74
   2   0   5    0.36    2.19
   2   0   5    2.73    2.16
   3   0   5   -0.61    2.08
   3   0   5   -0.03    1.77
  -4   0  -5   -3.36    3.05
  -4   0  -5   -0.57    0.75
   4   0   5    1.59    2.29
  -5   0  -5    2.02    2.53
  -5   0  -5    0.60    0.96
  -6   0  -5   -0.77    2.67
  -6   0  -5    0.63    1.23
  -7   0  -5    0.72    2.46
  -8   0  -5   -1.99    2.84
  -9   0  -5    7.83    4.66
 -10  -1   5    3.72    3.09
 -10   1   5   -2.01    3.47
  -9  -1   5   95.27    9.34
  -9   1   5  103.65    9.62
  -8  -1   5   65.61    7.41
  -8   1   5   57.81    7.02
  -7   1   5    2.53    1.04
  -7  -1   5    5.43    2.84
  -7   1   5    6.53    2.94
  -7  -1   5    1.79    1.30
   6   1  -5  772.82   15.84
  -6  -1   5  763.51   21.36
  -6   1   5  776.80   22.01
  -6  -1   5  808.41   15.58
  -5  -1   5   19.71    3.54
  -5   1   5   14.78    3.53
  -5  -1   5   25.23    3.43
   4   1  -5   12.87    3.22
   4  -1  -5    6.96    2.82
  -4  -1   5    9.89    3.02
  -4   1   5    8.08    2.94
   3   1  -5 1212.90   22.87
   3  -1  -5 1174.62   23.49
  -3  -1   5 1191.88   23.14
  -3   1   5 1196.34   23.95
  -2  -1   5  610.93   16.03
  -2   1   5  579.66   16.30
   2   1  -5  615.84   15.86
   2  -1  -5  594.80   16.22
  -1  -1   5   48.91    4.77
  -1   1   5   46.19    5.00
   1  -1  -5   45.97    4.82
   1   1  -5   50.09    4.65
  -1  -1   5   54.55    4.29
   0   1   5  252.67   11.69
   0  -1   5  268.48   11.53
   0  -1   5  246.31   10.19
   0   1   5  249.12   10.73
   0  -1   5  250.43    8.34
   1   1   5   46.31    4.96
   1  -1   5   54.14    5.17
   1  -1   5   50.04    4.60
   1   1   5   53.14    5.09
   1  -1   5   50.88    3.53
   2   1   5  171.57    9.57
   2  -1   5  168.90    9.10
   2  -1   5  167.24    8.41
   2   1   5  194.03    9.68
   3  -1   5    7.61    3.00
   3   1   5    2.72    2.37
   3   1   5    3.34    2.14
   3  -1   5    6.58    2.76
  -3   1  -5    3.27    1.25
  -4  -1  -5  397.73   15.54
  -4   1  -5  382.86   15.14
   4  -1   5  369.51   14.17
  -4   1  -5  405.07    9.28
  -5  -1  -5    2.13    2.58
  -5   1  -5    4.89    2.68
  -5   1  -5   -0.21    1.22
  -6  -1  -5   44.02    5.83
  -6   1  -5   37.83    5.50
  -6  -1  -5   36.88    2.58
  -6   1  -5   34.84    3.55
  -7  -1  -5    4.77    2.93
  -7   1  -5    7.11    3.61
  -8  -1  -5    3.50    3.41
  -8   1  -5   -2.57    3.19
  -9  -1  -5   25.96    5.77
  -9   1  -5   21.35    5.72
 -10  -2   5  122.41   10.94
  -9  -2   5   38.04    5.99
  -9   2   5   44.14    6.45
  -8  -2   5  128.38    9.94
  -8   2   5  142.55   10.54
   7  -2  -5   70.58    3.26
  -7  -2   5  108.01    8.64
  -7   2   5  109.07    8.96
  -7  -2   5   82.97    4.93
  -7   2   5   88.61    3.65
   6   2  -5  134.16    7.25
  -6  -2   5  128.74    8.73
  -6   2   5  134.96    9.42
  -6  -2   5  118.82    6.63
   5   2  -5  123.91    7.59
  -5  -2   5  122.48    8.25
  -5   2   5  119.85    8.56
  -5  -2   5  130.59    7.44
   4   2  -5  731.47   18.56
  -4  -2   5  704.67   18.58
  -4   2   5  733.70   20.03
  -4  -2   5  688.14   17.53
   3   2  -5  548.98   15.20
   3  -2  -5  529.64   15.85
  -3  -2   5  521.21   15.16
  -3  -2   5  536.28   15.88
  -3   2   5  526.55   16.31
  -2   2   5   53.17    5.33
   2   2  -5   54.53    4.77
   2  -2  -5   55.95    5.30
  -2  -2   5   57.38    5.44
  -2  -2   5   60.80    5.27
  -1  -2   5  994.15   19.52
  -1   2   5 1032.79   21.99
   1  -2  -5 1008.92   21.15
   1   2  -5 1053.86   19.58
  -1  -2   5 1063.09   19.95
   0   2   5  742.17   19.91
   0  -2   5  710.07   16.37
   0  -2   5  741.85   18.00
   0   2   5  760.98   18.65
   0  -2   5  708.58   15.52
   1   2   5   79.39    6.66
   1  -2   5   85.75    6.39
   1  -2   5   76.27    5.78
   1   2   5   87.95    6.51
   1  -2   5   77.75    5.00
   2   2   5  378.18   14.19
   2  -2   5  380.37   13.10
   2  -2   5  373.54   12.46
   2   2   5  395.32   13.85
   3   2   5  125.28    8.74
   3  -2   5  114.51    7.69
   3   2   5  108.77    7.78
   3  -2   5  112.73    7.12
  -3   2  -5  120.08    5.89
  -4  -2  -5  262.03   13.22
  -4   2  -5  292.58   12.93
   4  -2   5  262.98   11.75
  -4   2  -5  274.69    9.22
  -5  -2  -5   13.53    4.03
  -5   2  -5   14.82    3.86
  -5   2  -5    9.33    2.35
  -6  -2  -5  178.03   11.74
  -6   2  -5  196.37   11.50
  -6   2  -5  184.20    8.59
  -7  -2  -5  154.31   11.64
  -7   2  -5  137.56   10.32
  -8  -2  -5    2.86    3.08
  -8   2  -5    0.68    2.45
  -9  -2  -5   40.56    6.82
  -9   2  -5   36.54    6.61
 -10  -3   5   -2.66    3.03
  -9  -3   5    4.70    3.28
  -9   3   5    5.63    3.96
  -8  -3   5    2.09    2.46
  -8   3   5    3.70    3.66
  -7  -3   5   -6.13    3.33
   7  -3  -5    3.49    1.48
  -7   3   5   -2.57    2.77
  -7  -3   5    1.75    1.58
   6   3  -5  137.05    7.96
  -6  -3   5  126.14    8.61
  -6   3   5  133.72    9.73
  -6  -3   5  121.83    7.18
  -5  -3   5   19.32    3.42
   5   3  -5   13.71    2.98
  -5  -3   5   23.97    4.13
   5   3  -5   22.11    3.74
  -5   3   5   21.38    4.01
   4   3  -5   47.13    4.99
   4   3  -5   31.14    4.20
  -4  -3   5   41.11    4.56
  -4  -3   5   53.67    5.30
  -4   3   5   40.37    5.28
  -3  -3   5    8.79    2.99
  -3   3   5    5.34    2.39
   3   3  -5    7.50    3.19
   3   3  -5    4.43    2.29
  -3  -3   5    4.90    2.78
   3  -3  -5    4.67    2.78
  -3  -3   5    4.19    2.52
  -2   3   5  549.14   16.55
   2   3  -5  553.51   14.29
   2  -3  -5  524.99   15.80
  -2  -3   5  543.80   16.60
  -2  -3   5  554.92   14.68
  -2  -3   5  553.93   17.22
  -1  -3   5  524.56   13.88
  -1   3   5  558.82   16.71
   1  -3  -5  508.60   15.25
  -1  -3   5  573.84   16.15
  -1  -3   5  521.44   17.07
   0   3   5   -0.51    2.20
   0   3   5   -1.16    2.35
   0  -3   5    2.79    2.13
   0  -3   5    3.43    2.05
   0  -3   5    3.22    1.90
   1   3   5  148.97    9.14
   1  -3   5  148.13    7.96
   1  -3   5  155.20    7.76
   1   3   5  159.80    9.06
   1  -3   5  141.72    7.54
   2  -3   5    8.46    2.42
   2   3   5    9.71    3.16
   2   3   5   11.90    3.29
   2  -3   5    9.05    2.27
  -2   3  -5    3.84    1.81
   3  -3   5   15.75    3.11
  -3   3  -5   18.79    2.95
   3  -3   5   17.01    3.15
   3   3   5   15.22    3.59
  -4  -3  -5   75.20    7.52
  -4   3  -5   71.70    6.55
   4  -3   5   88.09    6.80
  -4   3  -5   81.13    5.88
  -5  -3  -5  227.13   13.06
  -5   3  -5  236.63   11.81
  -5   3  -5  243.48   10.20
  -6   3  -5   32.13    5.01
  -6  -3  -5   19.25    4.16
  -6   3  -5   23.68    3.69
  -7   3  -5   32.85    5.26
  -7  -3  -5   31.95    5.59
   8  -3   5   29.45    5.95
  -8  -3  -5   41.43    6.78
  -8   3  -5   32.64    5.65
   9  -3   5   11.15    5.09
  -9  -3  -5    8.50    4.57
  -9   3  -5    2.33    3.09
  10  -3   5    6.93    4.97
 -10  -4   5    1.89    3.30
  -9  -4   5   32.35    5.73
  -9   4   5   47.55    7.09
  -8  -4   5    3.19    2.66
  -8   4   5   10.96    4.55
  -7  -4   5   15.59    3.84
  -7   4   5   24.48    4.96
  -6  -4   5    9.60    3.28
   6   4  -5    4.74    2.78
   6  -4  -5    2.81    2.03
  -6   4   5   -1.24    2.60
  -6  -4   5    4.84    2.37
   5   4  -5   48.24    5.41
   5   4  -5   43.71    5.35
  -5  -4   5   57.53    6.76
  -5  -4   5   49.44    5.13
  -5  -4   5   55.39    5.59
  -5   4   5   46.53    6.07
  -4   4   5    9.88    3.46
  -4  -4   5   14.83    3.79
   4   4  -5   15.99    3.18
   4   4  -5   15.87    3.85
  -4  -4   5   15.19    3.12
  -4  -4   5   15.14    3.99
  -3  -4   5    5.05    2.97
  -3   4   5    7.15    3.07
   3   4  -5    7.56    3.56
   3   4  -5    3.80    2.01
  -3  -4   5   10.48    3.25
  -3  -4   5    3.57    2.20
   2   4  -5   32.60    3.65
   2  -4  -5   34.90    4.42
   2   4  -5   29.29    4.69
  -2   4   5   23.32    4.20
  -2  -4   5   29.06    4.63
  -2  -4   5   30.41    3.77
  -2  -4   5   38.71    5.36
  -1   4   5  221.78   10.86
  -1  -4   5  227.84   10.07
  -1  -4   5  242.86   11.35
  -1  -4   5  230.15   12.08
  -1  -4   5  235.79    9.40
   0   4   5   23.14    4.44
   0  -4   5   22.74    4.27
   0  -4   5   24.19    3.38
   0   4   5   25.59    4.27
   0   4   5   23.73    2.33
   0  -4   5   31.09    4.36
   0  -4   5   21.84    2.99
   1  -4   5  125.87    6.91
   1   4   5  127.28    8.66
   1  -4   5  133.41    7.27
   1   4   5  126.85    8.44
   1  -4   5  130.77    8.13
   1  -4   5  132.17    9.75
   2  -4   5   21.45    4.64
   2   4   5   27.97    4.45
   2  -4   5   22.59    3.40
  -2   4  -5   18.90    3.07
   2  -4   5   18.86    3.13
   3  -4   5  322.91   11.80
   3  -4   5  355.97   12.34
   3   4   5  350.75   14.36
  -3   4  -5  368.37   12.89
   3  -4   5  337.23   15.71
   4  -4   5   26.74    5.51
   4   4   5   21.07    4.43
  -4   4  -5   13.49    3.22
  -4   4  -5   15.65    3.01
   4  -4   5   20.55    3.50
   5  -4   5    3.08    2.24
   5  -4   5   -2.71    2.87
  -5  -4  -5   -1.03    2.84
  -5   4  -5    2.39    2.17
  -5   4  -5    5.17    2.69
   6  -4   5   10.82    3.61
  -6  -4  -5   14.40    4.30
  -6   4  -5   17.01    3.96
  -6   4  -5   23.75    4.09
   7  -4   5    6.66    3.69
  -7  -4  -5    2.40    2.73
  -7   4  -5    7.16    3.24
   8  -4   5   -0.44    3.17
  -8  -4  -5   -1.02    3.14
  -8   4  -5    0.24    2.73
   9  -4   5   25.37    6.34
  -9   4  -5   20.68    5.07
  10  -4   5    8.51    5.00
 -10  -5   5   14.00    4.96
  -9  -5   5   78.30    8.57
  -9   5   5   62.12    8.18
  -8  -5   5    3.70    3.10
  -8   5   5    0.68    3.18
  -7  -5   5   15.60    3.64
  -7   5   5   17.70    4.36
  -7  -5   5   11.29    4.41
   6   5  -5   59.07    6.24
   6  -5  -5   62.24    5.45
  -6  -5   5   67.25    6.45
  -6  -5   5   63.53    7.72
  -6   5   5   66.25    7.58
  -6  -5   5   63.87    6.20
   5   5  -5  430.78   14.48
   5   5  -5  391.14   15.98
   5  -5  -5  395.67   14.64
  -5  -5   5  398.23   18.07
  -5  -5   5  428.18   14.43
  -5  -5   5  413.40   15.59
  -5   5   5  358.65   15.80
  -4  -5   5    2.05    2.76
   4   5  -5    6.02    2.37
   4   5  -5    6.22    3.19
  -4  -5   5   -1.55    1.71
  -4  -5   5    6.31    3.38
  -4   5   5    3.61    2.90
   3   5  -5  508.99   19.41
   3   5  -5  525.23   13.85
  -3  -5   5  542.32   19.41
  -3  -5   5  514.19   14.43
  -3  -5   5  527.12   18.58
  -3   5   5  509.15   17.43
  -2   5   5  127.09    8.64
   2   5  -5  142.90    7.10
  -2  -5   5  137.46    9.82
  -2  -5   5  131.89    7.07
  -2  -5   5  140.92    9.88
  -1  -5   5   20.13    4.57
  -1  -5   5   16.91    2.79
  -1  -5   5   18.36    3.28
  -1   5   5   10.85    3.30
  -1   5   5   14.53    2.55
  -1  -5   5   12.36    3.40
   0   5   5    2.03    2.48
   0  -5   5   -1.26    3.18
   0  -5   5   -0.81    1.69
   0  -5   5    0.09    1.57
   0  -5   5    2.60    2.65
   0   5   5   -0.59    1.19
   1  -5   5  784.09   16.09
   1   5   5  801.23   21.01
   1  -5   5  814.45   16.79
   1  -5   5  790.04   20.94
   1   5   5  805.76   10.86
   1  -5   5  797.65   24.11
   2  -5   5  644.47   14.99
   2   5   5  633.28   18.70
   2  -5   5  673.14   15.52
  -2   5  -5  660.61   18.54
   2  -5   5  685.34   22.59
   3  -5   5   29.48    5.74
   3  -5   5   21.17    3.19
   3  -5   5   30.49    3.76
  -3   5  -5   21.81    3.74
   3   5   5   24.57    4.09
   4   5   5  129.35    9.27
   4  -5   5  114.38    7.25
   4  -5   5  114.48    7.17
  -4   5  -5  122.11    8.44
   4  -5   5  114.18   10.02
  -5  -5  -5  101.76    9.61
  -5   5  -5  106.61    7.99
   5  -5   5  118.32    7.74
  -5   5  -5  108.59    8.05
   5  -5   5  113.49   10.37
   6  -5   5    3.44    3.23
  -6  -5  -5    4.24    2.89
  -6   5  -5    3.26    2.31
   7  -5   5   25.71    6.14
  -7  -5  -5   30.67    6.00
  -7   5  -5   19.02    4.59
   8  -5   5    6.53    4.70
  -8  -5  -5    3.04    3.24
  -8   5  -5    4.95    3.46
   9  -5   5   21.91    6.31
  -9   5  -5   12.37    4.48
  10  -5   5    1.35    4.70
 -10  -6   5   40.72    6.71
  -9  -6   5    2.12    3.33
  -8  -6   5   48.99    6.47
  -8   6   5   44.46    7.06
  -8  -6   5   37.33    7.58
  -7  -6   5  115.24    8.49
  -7  -6   5  121.79   11.75
  -7   6   5  109.87   10.00
   6  -6  -5  152.18    9.16
  -6  -6   5  133.44    8.49
  -6  -6   5  138.41   11.86
  -6  -6   5  143.45    9.84
  -6   6   5  141.33   10.41
   5   6  -5  143.38    8.41
   5  -6  -5  137.93    9.23
  -5  -6   5  122.60   10.83
  -5  -6   5  138.29    8.09
  -5  -6   5  144.97   10.02
  -5   6   5  155.53   10.74
   4   6  -5  674.23   16.15
  -4  -6   5  650.53   23.26
  -4  -6   5  631.86   16.19
  -4  -6   5  669.48   21.62
  -4   6   5  657.08   20.89
  -3  -6   5    7.03    3.51
  -3   6   5   14.02    3.63
   3   6  -5   12.50    2.57
  -3  -6   5   11.10    2.31
  -3  -6   5   19.38    4.60
  -2   6   5   66.86    6.81
  -2  -6   5   69.83    5.43
  -2  -6   5   85.11    8.27
  -2  -6   5   59.40    4.64
  -2  -6   5   64.88    7.21
  -1   6   5  609.02   18.77
  -1  -6   5  590.88   13.80
  -1   6   5  617.33   15.87
  -1  -6   5  623.06   20.96
  -1  -6   5  619.85   13.71
  -1  -6   5  631.35   21.97
   0   6   5   85.38    7.41
   0  -6   5  100.09    5.61
   0  -6   5   86.29    7.88
   0   6   5   85.83    5.33
   0  -6   5  104.64    9.20
   0  -6   5   91.14    5.21
   1  -6   5   83.52    5.14
   1   6   5   97.63    7.80
   1  -6   5   84.62    5.20
   1  -6   5   83.74    7.74
   1   6   5   83.02    4.56
   1  -6   5   91.18    8.83
   2  -6   5  242.46    8.94
   2   6   5  234.01   11.80
   2  -6   5  241.32    8.84
   2  -6   5  243.09   14.13
   3  -6   5   53.27    4.44
   3   6   5   72.53    7.07
   3  -6   5   56.62    4.71
   3  -6   5   60.32    7.45
   4  -6   5   78.57    5.83
   4   6   5   79.70    7.68
   4  -6   5   64.91    5.40
   4  -6   5   91.97    9.68
   5  -6   5   23.48    3.83
  -5   6  -5   20.45    3.81
   6  -6   5    8.52    4.10
  -6  -6  -5   12.95    4.55
  -6   6  -5    7.67    2.97
   7  -6   5   22.87    5.71
  -7  -6  -5   21.27    5.53
  -7   6  -5   15.24    3.89
   8  -6   5    2.07    3.70
  -8  -6  -5    0.60    3.42
  -8   6  -5    0.08    2.86
   9  -6   5    5.14    4.73
  -8  -7   5    0.18    2.79
  -8   7   5    1.25    2.85
  -7  -7   5   -0.38    2.34
  -7   7   5    0.09    2.95
  -7  -7   5    2.36    4.04
  -6  -7   5   11.69    3.16
   6  -7  -5    7.84    3.33
  -6   7   5    9.13    3.96
  -6  -7   5   12.05    4.65
  -5  -7   5    6.96    2.23
   5  -7  -5    4.71    2.93
  -5  -7   5    6.51    4.02
  -5   7   5    9.78    3.42
  -5  -7   5    6.39    3.03
  -4  -7   5   17.71    2.85
   4  -7  -5   19.54    4.40
  -4  -7   5   20.84    5.26
  -4   7   5   14.46    3.45
  -4  -7   5   10.84    3.66
   3  -7  -5   83.30    8.33
  -3  -7   5  103.88    9.81
  -3  -7   5   84.27    5.22
  -3  -7   5  106.08    9.57
  -3   7   5   89.86    8.19
  -2  -7   5   10.43    3.94
  -2   7   5    9.66    3.30
  -2  -7   5   10.74    2.41
  -2   7   5    3.48    2.47
  -2  -7   5    8.04    3.27
  -1  -7   5   16.17    4.59
  -1   7   5   12.16    3.43
  -1  -7   5   11.23    2.05
  -1  -7   5   11.79    3.99
  -1   7   5    7.16    2.62
   0  -7   5   -2.63    3.85
   0  -7   5    2.87    2.86
   0   7   5    3.35    2.29
   0   7   5    2.68    2.26
   0  -7   5    1.91    1.44
   0  -7   5   -0.52    1.14
   1  -7   5    1.41    2.71
   1   7   5    1.19    2.17
   1   7   5    2.00    1.63
   1  -7   5    3.50    1.56
   2  -7   5    5.80    1.62
   2  -7   5    1.97    3.00
   2   7   5    5.22    2.76
   3   7   5    2.17    2.39
   3  -7   5   -1.44    1.41
   4  -7   5   26.73    5.72
   4  -7   5   26.70    3.47
   4   7   5   36.50    5.44
   5   7   5    6.02    3.27
   5  -7   5    3.94    2.24
   6  -7   5    9.15    4.83
   6   7   5   10.38    4.21
   7  -7   5    2.49    3.74
  -7  -7  -5    1.71    3.51
   8  -7   5    3.78    4.66
  -7   8   5   45.54    7.06
  -6   8   5   10.93    3.95
  -6  -8   5    3.76    4.40
   5  -8  -5   21.71    4.87
  -5  -8   5   27.32    6.73
  -5   8   5   28.14    5.11
  -5  -8   5   28.21    5.73
   4  -8  -5   41.98    6.43
  -4  -8   5   40.72    7.26
  -4  -8   5   48.65    7.07
  -4   8   5   40.52    5.77
  -3   8   5    1.03    2.38
   3  -8  -5    1.60    3.06
  -3  -8   5    3.58    3.38
  -3  -8   5   -1.04    3.24
  -2  -8   5    8.54    4.26
  -2   8   5    5.59    3.48
   2  -8  -5   -0.57    2.70
  -2   8   5    3.28    3.34
  -2  -8   5    0.88    2.93
  -1   8   5  291.39   13.86
  -1  -8   5  304.51   16.53
  -1   8   5  273.53   12.54
  -1  -8   5  297.68   16.86
   0   8   5   67.42    7.04
   0  -8   5   74.98    8.52
   0   8   5   59.46    5.72
   0  -8   5   81.34    9.08
   1  -8   5    0.97    4.02
   1   8   5   -0.03    2.19
   2   8   5   97.93    8.33
   2  -8   5   91.69    9.79
   3  -8   5    7.68    4.97
   3   8   5   12.52    3.60
   4   8   5   37.64    5.64
   4  -8   5   45.91    7.59
   5   8   5   22.41    4.93
   5  -8   5   16.48    5.75
   6  -8   5    7.29    4.72
   6   8   5    0.67    3.28
   7  -8   5    3.03    4.58
   7   8   5    0.95    3.75
  -7   9   5    0.62    3.27
  -6   9   5   86.41    8.94
   5  -9  -5   35.27    6.29
  -5  -9   5   32.45    7.32
  -5   9   5   36.83    6.03
   4  -9  -5   11.78    4.47
  -4  -9   5   14.06    5.15
  -4   9   5   11.13    3.74
  -4  -9   5   13.37    4.85
   3  -9  -5  130.74   11.55
  -3  -9   5  134.75   12.48
  -3  -9   5  127.00   11.50
  -3   9   5  134.73   10.14
   2  -9  -5   51.69    7.83
  -2  -9   5   45.27    7.40
  -2   9   5   43.52    6.16
  -2  -9   5   49.01    7.52
  -1   9   5   50.18    6.33
   1  -9  -5   42.36    7.67
  -1  -9   5   61.69    8.24
  -1  -9   5   53.99    7.75
   0  -9   5   46.51    7.61
   0   9   5   40.92    5.71
   0  -9  -5   37.39    6.69
   0  -9   5   33.13    6.29
   1   9   5  341.16   15.37
  -1  -9  -5  326.02   19.16
   1  -9   5  349.06   19.65
   2   9   5  139.18   10.15
   2  -9   5  154.78   13.10
   3  -9   5   10.14    4.80
   3   9   5   11.26    4.23
   4  -9   5   16.17    5.46
   4   9   5   22.39    4.62
   5  -9   5   24.46    6.34
   5   9   5   20.56    4.94
   6   9   5   14.62    4.89
  -6  10   5    2.69    3.64
   5 -10  -5    0.87    4.01
  -5  10   5    3.36    3.67
   4 -10  -5   26.07    6.75
  -4  10   5   18.95    4.92
   3 -10  -5   22.06    6.27
  -3 -10   5   18.50    5.86
  -3  10   5   12.33    3.72
  -3 -10   5   22.81    6.21
  -2  10   5    2.70    2.96
   2 -10  -5    5.67    4.78
  -2 -10   5    0.98    3.50
  -2 -10   5    5.96    4.79
   1 -10  -5  127.23   12.60
  -1 -10   5  123.97   12.27
  -1 -10   5  120.07   12.15
  -1  10   5  110.95    9.30
   0  10   5   40.35    5.99
   0 -10  -5   43.81    8.14
   0 -10   5   33.31    7.49
   1 -10   5   26.42    6.62
  -1 -10  -5   23.66    6.66
   1  10   5   16.89    4.35
   2 -10   5    7.93    5.03
  -2 -10  -5    8.23    5.10
   2  10   5    1.39    2.91
   3  10   5  182.59   12.11
   4  10   5    5.40    3.75
   5  10   5   11.39    4.44
   4 -11  -5   -0.38    4.35
   3 -11  -5    5.03    5.07
  -9   0   6   30.01    5.89
  -8   0   6  461.35   19.65
  -7   0   6    1.60    2.44
  -6   0   6  110.32    8.97
  -6   0   6  152.28    7.80
  -5   0   6  397.06   16.40
  -4   0   6  355.17   14.79
  -3   0   6   13.30    3.29
  -2   0   6  128.89    8.62
  -1   0   6 1288.77   26.07
  -1   0   6 1236.21   28.51
  -1   0   6 1277.59   19.63
   0   0   6   99.97    8.02
   0   0   6   91.45    7.20
   1   0   6   12.05    3.19
   2   0   6   87.11    7.12
   3   0   6  278.65   12.71
   4   0   6  112.57    8.73
  -5   0  -6   76.58    8.55
  -6   0  -6  131.28   11.21
  -7   0  -6    5.25    3.89
  -8   0  -6   39.42    6.73
  -9  -1   6   62.62    7.98
  -9   1   6   64.11    8.43
  -8  -1   6    3.13    2.50
  -8   1   6    6.44    3.46
  -7  -1   6   18.59    4.30
  -7   1   6   23.76    5.30
  -6  -1   6  138.40    9.93
  -6   1   6  139.50   10.23
  -6  -1   6  141.52    7.86
  -5  -1   6   49.66    5.97
  -5   1   6   53.74    6.31
  -5  -1   6   40.77    4.82
  -4  -1   6   80.13    7.17
  -4   1   6   83.02    7.32
  -3  -1   6  231.48   11.30
  -3   1   6  219.76   11.52
  -2  -1   6  485.72   16.13
  -2   1   6  465.87   16.12
   2   1  -6  469.45   15.42
  -2  -1   6  467.05   14.34
  -1  -1   6   31.87    4.96
  -1  -1   6   28.97    4.23
  -1  -1   6   29.29    3.44
  -1   1   6   20.11    3.99
   0  -1   6  155.82    9.10
   0  -1   6  145.58    9.34
   0   1   6  160.32    9.65
   0  -1   6  151.93    6.89
   0   1   6  157.67    5.21
   1  -1   6   48.81    5.64
   1  -1   6   43.43    5.30
   2   1   6   -1.60    2.88
   2  -1   6    6.71    3.15
   3  -1   6   11.17    3.27
   3   1   6   13.73    3.61
   4   1   6   58.90    6.54
   4  -1   6   47.47    5.87
  -5  -1  -6   -0.17    2.64
  -5   1  -6    4.16    3.26
  -6  -1  -6    6.26    3.39
  -6   1  -6   19.17    5.01
  -7  -1  -6   70.09    8.67
  -7   1  -6   78.96    8.86
  -8  -1  -6    4.33    3.62
  -8   1  -6    2.91    3.68
  -9  -2   6   23.20    5.48
  -8  -2   6    5.88    3.38
  -8   2   6    9.29    4.03
  -7  -2   6    2.46    2.56
  -7   2   6    5.22    3.41
  -6  -2   6    2.83    1.99
  -6  -2   6    2.78    2.54
   5   2  -6  136.40    9.02
  -5  -2   6  120.43    8.90
  -5  -2   6  142.31    8.64
  -4  -2   6    4.32    2.50
  -4  -2   6    9.17    2.78
  -3  -2   6   31.79    4.31
  -3  -2   6   22.75    3.77
  -3   2   6   32.90    4.91
  -3  -2   6   26.04    4.49
  -2  -2   6   -0.46    2.19
   2   2  -6   -0.68    2.12
  -2   2   6    3.51    2.65
  -2  -2   6    5.88    2.97
  -1  -2   6    6.55    3.11
  -1  -2   6    3.86    2.45
  -1   2   6    2.25    2.61
  -1  -2   6   -1.34    2.14
   0  -2   6   41.11    4.96
   0  -2   6   57.20    5.93
   0   2   6   61.54    6.60
   0  -2   6   48.74    4.56
   0   2   6   49.26    2.39
   1  -2   6   -3.97    2.69
   1   2   6    3.81    2.41
   1  -2   6   -6.08    3.21
   1  -2   6    2.85    1.67
   2  -2   6   22.31    4.07
   2  -2   6   18.44    3.50
   2   2   6   14.76    3.87
   3  -2   6    4.12    2.36
   3   2   6   10.16    3.14
   4   2   6   24.11    4.72
   4  -2   6   17.92    3.79
  -4   2  -6   20.83    2.67
  -5   2  -6    5.68    3.19
  -6  -2  -6    9.62    4.20
  -6   2  -6    8.42    3.26
  -7  -2  -6    6.99    4.12
  -7   2  -6    4.31    3.26
  -8  -2  -6    0.21    3.43
  -8   2  -6    2.76    3.21
  -9   2  -6    1.40    3.60
  -9  -3   6   17.44    4.84
  -8  -3   6    5.52    3.60
  -8   3   6   14.86    4.84
  -7  -3   6   16.03    3.83
  -7   3   6   19.32    4.65
  -6  -3   6  327.50   14.64
  -6   3   6  309.96   15.71
  -6  -3   6  314.64   12.86
   5   3  -6   86.85    7.64
  -5  -3   6   86.61    7.53
  -5   3   6   87.41    8.26
  -5  -3   6   92.81    7.43
   4   3  -6  119.36    9.08
  -4  -3   6  142.51   10.29
  -4  -3   6  131.14    8.94
  -4  -3   6  135.36    9.12
  -4   3   6  118.56    9.54
   3   3  -6  325.86   12.74
  -3  -3   6  338.77   14.57
  -3  -3   6  355.88   13.64
  -3  -3   6  369.98   15.23
  -3   3   6  342.00   14.97
  -2   3   6   48.16    5.97
   2   3  -6   42.68    4.81
  -2  -3   6   56.89    6.08
  -2  -3   6   53.58    5.49
  -2  -3   6   52.34    6.25
  -1  -3   6   34.50    4.59
  -1   3   6   36.40    5.08
  -1  -3   6   26.68    4.49
  -1  -3   6   29.39    4.44
  -1  -3   6   42.21    4.88
   0  -3   6   44.56    4.87
   0   3   6   57.22    6.38
   0  -3   6   54.91    5.78
   0   3   6   47.67    2.18
   0  -3   6   54.10    4.99
   0   3   6   48.59    2.12
   1  -3   6  438.34   14.66
   1  -3   6  439.79   15.34
   1   3   6  448.42   16.80
   1  -3   6  446.74   13.94
   2  -3   6   38.09    4.59
   2  -3   6   42.27    5.17
   2   3   6   49.59    5.84
   3  -3   6   33.26    4.88
   3  -3   6   36.55    4.80
   3   3   6   44.62    5.90
   4   3   6  112.61    9.38
   4  -3   6  101.96    8.28
  -4   3  -6  106.87    6.49
   5   3   6   -1.26    2.39
  -6  -3  -6   52.40    7.64
  -6   3  -6   33.55    5.67
  -7  -3  -6   37.57    6.78
  -7   3  -6   21.23    5.07
  -8  -3  -6   -1.50    3.50
  -8   3  -6    0.14    3.32
   9  -3   6   -1.49    4.19
  -9   3  -6    1.05    3.69
  -9  -4   6   27.46    5.61
  -8  -4   6   88.68    8.76
  -8   4   6   67.64    8.45
  -7  -4   6   61.92    6.90
  -7   4   6   49.66    7.25
  -6  -4   6   44.56    5.88
  -6  -4   6   38.36    6.61
  -6   4   6   35.66    5.56
  -6  -4   6   37.62    5.08
   5   4  -6   80.14    7.90
  -5  -4   6   73.54    8.45
  -5  -4   6   82.09    7.35
  -5  -4   6   80.49    7.38
  -5   4   6   79.89    8.00
  -4  -4   6  420.02   17.64
  -4  -4   6  432.24   15.53
  -4  -4   6  428.17   16.91
  -3  -4   6   19.97    4.11
  -3   4   6   15.44    4.14
   3   4  -6   20.60    3.54
  -3  -4   6   25.07    4.33
  -3  -4   6   18.61    3.55
  -2   4   6  187.75   11.19
   2   4  -6  198.25    9.31
  -2  -4   6  200.65   11.46
  -2  -4   6  174.08    9.22
  -2  -4   6  177.34   11.34
  -1   4   6  530.72   18.07
  -1  -4   6  526.70   16.78
  -1  -4   6  528.69   17.70
  -1  -4   6  508.48   18.84
  -1  -4   6  523.80   15.64
   0  -4   6  101.19    6.93
   0   4   6   97.89    8.07
   0  -4   6   96.06    7.18
   0  -4   6  112.23    8.05
   0   4   6   89.92    3.38
   0  -4   6   99.39    8.91
   1  -4   6   -3.37    2.81
   1   4   6   -3.28    2.76
   1  -4   6    1.38    1.97
   1  -4   6   -1.80    2.12
   1  -4   6   -2.79    1.94
   2  -4   6  157.88    8.77
   2   4   6  144.81    9.70
   2  -4   6  135.29    8.62
   2  -4   6  142.24   11.09
   3  -4   6   71.46    6.16
   3   4   6   80.18    7.57
   3  -4   6   63.72    6.18
  -3   4  -6   72.55    6.00
   3  -4   6   73.26    8.34
   4  -4   6   26.66    5.57
   4  -4   6   17.59    3.64
   4   4   6   17.06    4.24
  -4   4  -6   13.42    3.07
   5   4   6  113.75    9.97
   5  -4   6  101.02    7.77
   5  -4   6   91.58   10.00
   6  -4   6   22.41    5.92
  -6  -4  -6    9.00    4.62
  -6   4  -6   14.94    4.43
   7  -4   6    3.33    4.35
  -7  -4  -6   -3.02    3.94
  -7   4  -6    3.74    3.40
   8  -4   6   35.78    7.67
  -8   4  -6   37.53    6.53
   9  -4   6   21.40    6.79
  -9   4  -6   12.85    5.23
  -9  -5   6   55.03    7.38
  -8  -5   6    7.12    3.80
  -8  -5   6    7.36    4.93
  -7  -5   6   29.20    4.92
  -7   5   6   22.84    5.58
  -7  -5   6   15.45    5.29
  -6  -5   6   25.63    4.51
   6  -5  -6   33.74    4.63
  -6  -5   6   32.69    4.93
  -6  -5   6   33.67    6.21
  -6   5   6   19.98    4.97
  -5  -5   6   39.23    5.11
  -5  -5   6   37.47    6.31
  -5  -5   6   36.94    5.62
  -5   5   6   45.10    6.65
  -4   5   6   17.63    4.29
  -4  -5   6   16.05    4.13
   4   5  -6   12.44    3.26
  -4  -5   6   20.24    3.83
  -4  -5   6   17.12    4.33
   3   5  -6  201.91    9.66
  -3  -5   6  186.56   12.00
  -3  -5   6  203.22   10.17
  -3  -5   6  199.59   12.30
  -3   5   6  192.82   11.70
  -2   5   6   42.59    6.15
  -2  -5   6   34.78    4.86
  -2  -5   6   43.12    5.98
  -2  -5   6   43.15    4.72
  -2  -5   6   46.75    6.48
  -1  -5   6   18.34    4.18
  -1  -5   6   12.96    2.93
  -1  -5   6   11.19    3.00
  -1   5   6   21.96    4.65
  -1   5   6   12.04    2.28
  -1  -5   6   18.68    4.24
   0  -5   6   42.93    4.59
   0  -5   6   40.48    6.11
   0   5   6   43.62    5.95
   0  -5   6   38.23    4.59
   0  -5   6   49.17    5.87
   0   5   6   35.65    2.65
   1  -5   6    6.29    4.06
   1   5   6    4.89    2.99
   1  -5   6    1.71    2.19
   1  -5   6    5.86    2.43
   1  -5   6    6.27    2.55
   2  -5   6    6.29    3.32
   2  -5   6    3.22    2.40
   2   5   6   -1.07    3.02
   2  -5   6    0.55    1.73
   3   5   6    1.19    2.61
   3  -5   6    3.99    3.25
   3  -5   6    5.01    2.24
  -3   5  -6    5.06    2.52
   3  -5   6    5.25    2.55
   4  -5   6   17.67    5.35
   4  -5   6   26.10    4.03
  -4   5  -6    4.95    2.71
   4   5   6   20.25    4.51
   4  -5   6   10.11    3.20
   5   5   6   15.93    4.66
   5  -5   6   12.93    3.26
   6  -5   6    0.98    3.55
   6   5   6   -1.87    3.95
   7  -5   6    9.43    4.85
  -7  -5  -6    7.23    4.76
  -7   5  -6   17.87    4.81
   8  -5   6    8.51    5.33
  -8   5  -6   14.09    4.92
  -9   5  -6    1.70    3.77
  -9  -6   6   31.25    6.21
  -8  -6   6    7.02    3.66
  -7  -6   6   20.74    4.49
  -7   6   6   12.17    4.49
  -7  -6   6   20.22    5.91
  -6  -6   6    2.39    2.50
  -6  -6   6    5.65    4.61
  -6   6   6   10.11    4.57
  -6  -6   6    4.41    3.24
  -5  -6   6    4.07    3.26
  -5  -6   6    8.93    2.77
   5  -6  -6    2.70    2.67
  -5  -6   6    3.91    3.56
  -5   6   6    7.69    3.65
  -4  -6   6   68.87    8.77
  -4  -6   6   82.30    6.57
  -4  -6   6   71.33    7.89
  -4   6   6   83.07    8.49
  -3  -6   6   34.43    5.81
  -3  -6   6   44.91    6.86
  -3  -6   6   50.32    4.94
  -3   6   6   44.44    6.18
  -2  -6   6    3.65    3.60
  -2   6   6   11.82    4.07
  -2  -6   6    3.82    2.38
  -2   6   6    0.74    2.09
  -2  -6   6   15.77    4.36
  -2  -6   6    5.71    2.21
  -1   6   6   50.50    6.54
  -1  -6   6   48.85    4.82
  -1   6   6   43.26    4.46
  -1  -6   6   61.44    7.26
  -1  -6   6   54.59    4.88
  -1  -6   6   48.42    7.05
   0  -6   6    1.45    3.48
   0  -6   6    1.44    1.88
   0  -6   6    5.96    2.85
   0  -6   6   -0.28    1.70
   0   6   6    0.50    1.30
   0   6   6   -3.08    2.40
   1  -6   6   -1.20    4.23
   1   6   6    9.01    3.29
   1  -6   6    8.02    2.41
   1  -6   6   -2.08    3.26
   1  -6   6    5.25    2.15
   2  -6   6   19.10    4.99
   2   6   6   24.28    4.93
   2  -6   6   16.52    3.16
   2  -6   6    9.39    2.72
   3  -6   6   45.19    7.11
   3  -6   6   46.93    4.85
   3   6   6   53.44    6.62
   4  -6   6    3.59    2.34
   4  -6   6   -1.99    3.23
   5  -6   6   -3.38    2.42
   5  -6   6   -1.81    3.58
   5   6   6    2.56    3.08
   6  -6   6   -4.99    4.51
   6   6   6   -1.88    3.22
   6  -6   6    4.90    3.27
   7  -6   6   -3.26    4.19
  -6  -7   6  272.78   12.62
  -6  -7   6  295.35   18.84
  -6  -7   6  291.81   15.69
  -6   7   6  303.61   16.97
  -5  -7   6   25.22    3.88
   5  -7  -6   29.92    5.39
  -5  -7   6   26.52    6.55
  -5   7   6   26.84    5.50
  -5  -7   6   24.69    5.50
  -4  -7   6   17.27    4.89
  -4  -7   6   15.91    3.24
   4  -7  -6   13.35    4.29
  -4  -7   6   12.60    4.61
  -4   7   6   12.21    3.90
  -3  -7   6  371.52   18.96
  -3  -7   6  348.92   11.96
  -3  -7   6  397.34   19.08
  -3   7   6  340.43   16.59
  -2  -7   6    5.50    4.39
  -2   7   6   -0.20    2.48
  -2  -7   6    0.97    1.70
  -1  -7   6    7.25    3.98
  -1   7   6   13.00    4.04
  -1  -7   6   15.51    4.61
  -1  -7   6   12.02    2.32
   0   7   6   62.29    7.20
   0  -7   6   58.94    7.48
   0  -7   6   64.50    8.75
   0  -7   6   53.09    4.42
   1   7   6   95.24    8.51
   1  -7   6  117.24   11.11
   1  -7   6   96.22    5.72
   2  -7   6   23.27    5.88
   2   7   6   17.17    4.26
   2  -7   6    8.92    2.24
   3  -7   6   23.66    5.98
   3   7   6   15.84    4.15
   3  -7   6   13.98    2.82
   4  -7   6   45.27    4.93
   4   7   6   41.27    6.56
   4  -7   6   50.85    8.45
   5  -7   6    2.61    4.01
   5   7   6   -0.82    2.92
   6  -7   6    0.94    3.70
   6   7   6    2.58    3.71
  -6   8   6   -1.72    3.32
   5  -8  -6  101.32    9.74
  -5  -8   6  124.86   12.59
  -5  -8   6  103.70   10.38
  -5   8   6  117.52   10.91
   4  -8  -6   64.47    8.27
  -4  -8   6   67.95    9.40
  -4  -8   6   68.76    8.85
  -4   8   6   89.66    9.28
  -3  -8   6   -3.32    3.63
  -3   8   6    3.55    3.21
   3  -8  -6    1.43    3.15
  -3  -8   6   -0.67    3.44
  -2  -8   6   20.39    5.34
  -2   8   6   27.01    5.38
  -2  -8   6   13.17    4.60
  -1   8   6  103.94    9.42
  -1  -8   6  112.20   10.47
  -1  -8   6  121.20   11.36
   0  -8   6   -0.06    3.24
   0   8   6    1.01    2.72
   0  -8   6    2.02    3.24
   1  -8   6   -2.02    3.43
   1   8   6    5.27    3.41
   2   8   6  167.79   11.78
   2  -8   6  171.68   14.29
   3   8   6   61.73    7.70
   3  -8   6   63.55    9.19
   4  -8   6    2.30    4.06
   4   8   6    4.24    3.48
   5   8   6   26.71    5.93
  -5   9   6   32.78    6.67
  -5  -9   6   25.50    6.48
   4  -9  -6    0.22    3.63
  -4   9   6   -1.36    3.65
  -4  -9   6    3.68    4.28
  -3   9   6   -4.10    3.77
   3  -9  -6    6.71    4.56
  -3  -9   6    1.43    3.68
  -3  -9   6    6.64    5.14
  -2  -9   6    7.95    4.65
  -2   9   6    0.04    2.79
   2  -9  -6    2.81    4.14
  -2  -9   6    0.24    3.64
  -1  -9   6   -1.57    3.36
  -1   9   6   -0.88    3.26
   1  -9  -6    1.81    4.02
  -1  -9   6    7.02    4.30
   0  -9   6   14.34    6.02
   0   9   6    1.33    3.39
   0  -9   6    7.35    4.54
   1  -9   6   38.22    7.40
   1   9   6   36.51    5.99
   2  -9   6    1.66    4.22
   2   9   6    7.73    4.24
   3   9   6    9.08    3.81
   4   9   6    6.34    4.05
   4 -10  -6   14.53    5.87
  -4  10   6   13.98    5.15
   3 -10  -6   18.72    6.43
  -3  10   6   15.89    4.90
  -2  10   6   -1.83    3.24
   2 -10  -6    1.59    4.74
  -1  10   6   62.64    7.92
   0  10   6    5.81    3.72
   1  10   6    5.06    3.56
   2  10   6    8.98    4.35
   3  10   6    6.51    4.32
  -8   0   7   -1.63    2.89
  -7   0   7    1.51    3.61
  -6   0   7   -0.93    2.14
  -6   0   7    1.22    2.99
  -5   0   7   -2.52    2.40
  -4   0   7    3.58    2.98
  -3   0   7    0.11    2.90
  -2   0   7   -1.54    2.36
  -2   0   7    2.22    1.94
  -1   0   7   -3.28    2.96
  -1   0   7    1.57    1.53
   0   0   7   -0.91    1.24
   0   0   7    0.41    2.51
   1   0   7    0.92    2.26
   2   0   7    0.53    2.54
   3   0   7    0.51    2.54
   4   0   7   -6.80    3.38
   5   0   7    0.26    3.02
   6   0   7   -0.35    2.84
  -7   0  -7    0.17    3.27
  -8  -1   7   37.68    6.78
  -7  -1   7  115.97   10.52
  -7   1   7  118.20   10.54
  -6  -1   7   70.20    7.89
  -6   1   7   71.36    8.27
  -6  -1   7   63.56    6.13
  -5  -1   7   83.35    8.53
  -5   1   7   87.68    8.61
  -5  -1   7   95.59    7.90
  -4   1   7   30.84    5.38
  -4  -1   7   21.15    4.47
  -3  -1   7  131.10    8.87
  -3  -1   7  132.01    9.77
  -3   1   7  121.58    9.41
  -2  -1   7   20.16    4.39
  -2   1   7   14.01    3.61
  -2  -1   7   17.70    3.38
  -1  -1   7   20.03    4.21
  -1   1   7   17.95    4.02
   0   1   7   24.93    2.04
   0  -1   7   22.21    3.15
   0  -1   7   25.37    4.51
   0   1   7   17.41    3.83
   1  -1   7    1.07    2.21
   1   1   7   -0.37    2.40
   2  -1   7    1.41    2.71
   2   1   7    1.20    2.80
   3   1   7   38.87    5.87
   3  -1   7   20.96    4.18
   4  -1   7    2.86    2.89
   4   1   7    2.07    2.72
   5  -1   7   60.81    7.50
   5   1   7   63.97    7.95
   6   1   7   -1.44    3.61
   6  -1   7    9.81    4.32
  -7  -1  -7   20.58    6.20
  -7   1  -7   21.65    5.52
  -8  -2   7  145.99   11.79
  -7  -2   7    2.40    3.14
  -7   2   7   -0.89    3.45
  -6  -2   7   46.81    6.76
  -6   2   7   47.97    6.78
  -6  -2   7   38.28    5.21
  -5  -2   7   28.13    4.74
  -5  -2   7   30.09    5.03
  -5   2   7   32.61    6.24
  -4  -2   7  106.67    8.88
  -4  -2   7  101.99    8.50
  -4   2   7   89.78    8.79
  -4  -2   7  102.67    8.58
  -3  -2   7   51.11    5.92
  -3  -2   7   54.17    6.30
  -3  -2   7   46.58    6.19
  -3   2   7   50.11    6.66
  -2   2   7  268.95   13.91
  -2  -2   7  256.78   11.92
  -2  -2   7  254.42   12.75
  -1  -2   7  197.70   11.06
  -1   2   7  208.26   12.35
  -1  -2   7  199.66    9.88
  -1   2   7  184.73    6.63
   0  -2   7   14.69    2.95
   0   2   7    9.39    3.44
   1  -2   7   61.27    6.46
   1   2   7   59.48    7.08
   2  -2   7   34.56    5.29
   2   2   7   34.03    5.80
   3   2   7   26.81    5.12
   3  -2   7   32.35    5.09
   4  -2   7   23.49    4.86
   4   2   7   24.50    5.13
   5  -2   7   82.18    8.18
   5   2   7   92.09    9.38
   6   2   7   -1.43    3.16
   6  -2   7   -0.94    2.95
  -8  -3   7    2.14    3.44
  -7  -3   7   19.15    4.98
  -7   3   7   21.45    5.54
  -6  -3   7   23.98    4.77
  -6  -3   7   28.38    5.14
  -6  -3   7   24.47    5.72
  -6   3   7   20.58    4.98
  -5  -3   7    7.92    3.37
  -5  -3   7    5.00    2.98
  -5  -3   7    5.64    4.07
  -5   3   7    1.79    3.22
  -4   3   7   19.58    4.59
  -4  -3   7   27.53    4.89
  -4  -3   7   19.05    4.36
  -4  -3   7   19.51    4.32
  -3  -3   7   15.91    4.10
  -3   3   7   15.58    4.21
  -3  -3   7   11.37    3.46
  -3  -3   7   13.69    3.60
  -2   3   7   33.88    5.18
  -2  -3   7   46.04    5.71
  -2  -3   7   46.62    5.66
  -2  -3   7   44.11    6.37
  -1  -3   7  100.73    8.07
  -1   3   7  117.91    9.51
  -1  -3   7  102.74    7.70
  -1  -3   7   94.46    8.99
   0  -3   7  157.44    9.77
   0   3   7  164.45   11.24
   0  -3   7  170.58    9.50
   1   3   7    3.12    2.79
   1  -3   7    5.20    2.46
   2  -3   7    7.01    2.99
   2   3   7   12.71    3.24
   3  -3   7    2.90    2.46
   3   3   7    8.25    3.56
   4  -3   7   -1.46    2.79
   4   3   7    7.47    4.05
   5  -3   7   15.14    4.10
   5   3   7    9.56    3.85
   6   3   7   43.73    7.31
   6  -3   7   58.13    7.34
  -8  -4   7    8.03    4.21
  -7  -4   7    0.86    3.04
  -7  -4   7    1.74    3.50
  -6  -4   7    6.93    3.41
  -6  -4   7   18.32    4.51
  -6  -4   7   13.10    4.66
  -6   4   7   21.46    5.40
  -5  -4   7   30.71    5.47
  -5  -4   7   23.43    5.98
  -5  -4   7   41.29    5.89
  -5   4   7   35.23    6.33
  -4  -4   7   78.86    8.54
  -4  -4   7   80.98    7.58
  -4  -4   7   65.14    7.60
  -4   4   7   83.97    8.50
  -3  -4   7   27.49    5.41
  -3   4   7   31.94    5.76
  -3  -4   7   28.68    5.40
  -3  -4   7   30.40    4.85
  -2  -4   7    0.56    2.76
  -2   4   7   -3.18    2.86
  -2  -4   7   -1.27    2.33
  -1  -4   7    4.36    3.74
  -1  -4   7    1.82    2.40
  -1   4   7    2.73    2.92
  -1  -4   7    5.06    2.90
   0  -4   7    6.71    4.16
   0  -4   7    9.28    2.94
   0  -4   7    9.33    3.21
   0   4   7   11.66    3.86
   1   4   7   -2.40    3.16
   1  -4   7    2.90    3.65
   1  -4   7    0.51    2.13
   2  -4   7   13.45    4.32
   2  -4   7   11.05    3.38
   2   4   7   11.83    3.90
   3  -4   7    9.20    4.19
   3  -4   7    5.65    3.11
   3   4   7    5.86    2.87
   4  -4   7   44.98    7.52
   4  -4   7   43.89    5.66
   4   4   7   47.87    7.11
   5  -4   7   -4.68    4.15
   5  -4   7   -1.39    2.51
   5   4   7   -1.64    3.22
   6  -4   7    1.53    4.33
   6   4   7    3.10    3.94
   6  -4   7    6.62    3.62
   7  -4   7   -1.89    3.43
  -8  -5   7   22.00    5.35
  -7  -5   7   66.72    7.88
  -7  -5   7   53.91    8.63
  -6  -5   7  141.74   12.81
  -6  -5   7  155.78   11.02
  -6   5   7  130.95   11.66
  -6  -5   7  138.26   10.58
  -5  -5   7    4.38    3.59
  -5  -5   7    1.02    2.50
  -5  -5   7    3.30    3.80
  -5   5   7    0.39    2.94
  -4  -5   7  203.10   13.96
  -4  -5   7  202.30   11.64
  -4  -5   7  213.78   13.80
  -4   5   7  177.42   12.71
  -3  -5   7   71.27    8.16
  -3  -5   7   66.38    6.60
  -3  -5   7   84.09    9.12
  -3   5   7   68.48    8.00
  -2  -5   7   -3.50    3.52
  -2   5   7    0.44    2.88
  -2  -5   7    1.76    2.92
  -2  -5   7   -2.00    2.13
  -1  -5   7    0.23    2.82
  -1  -5   7    1.67    2.21
  -1   5   7   -0.08    3.08
  -1  -5   7    0.67    2.58
   0  -5   7   26.50    4.33
   0  -5   7   32.57    6.54
   0   5   7   36.61    6.33
   0  -5   7   11.28    3.53
   0  -5   7   14.62    4.09
   1   5   7   21.10    4.92
   1  -5   7   26.94    4.35
   1  -5   7   30.30    6.31
   2  -5   7   94.88    7.59
   2   5   7   83.10    8.71
   2  -5   7   87.01    9.76
   3  -5   7   78.63    7.13
   3   5   7   91.01    9.09
   3  -5   7   75.19    9.29
   4   5   7    1.25    3.29
   4  -5   7    2.45    3.61
   4  -5   7    4.16    2.92
   5  -5   7   18.81    5.93
   5  -5   7   14.54    3.90
   5   5   7   15.55    5.01
   6  -5   7   32.33    5.32
   7  -5   7    0.51    3.18
   8  -5   7    0.31    3.55
  -7  -6   7    2.77    3.56
  -6  -6   7   64.58    7.30
  -6  -6   7   48.73    8.29
  -5  -6   7  187.32   14.56
  -5  -6   7  187.04   11.09
  -5  -6   7  214.54   14.04
  -5   6   7  179.95   13.45
  -4   6   7   11.85    4.61
  -4  -6   7    2.96    3.33
  -4  -6   7    5.42    2.82
  -4  -6   7    7.29    4.29
  -3  -6   7   66.07    8.29
  -3  -6   7   71.93    6.68
  -3  -6   7   72.45    8.81
  -3   6   7   60.95    7.90
  -2  -6   7    9.45    3.81
  -2   6   7   10.13    3.75
  -2  -6   7   17.50    4.91
  -2  -6   7   17.57    3.82
  -1  -6   7   16.76    5.38
  -1   6   7   23.83    5.37
  -1  -6   7   25.30    5.45
  -1  -6   7   15.98    3.56
   0  -6   7   22.20    5.48
   0  -6   7   26.13    5.27
   0   6   7   18.35    5.14
   0  -6   7   36.72    4.77
   1  -6   7    4.94    3.77
   1  -6   7   11.92    3.20
   1   6   7   10.81    3.99
   2  -6   7   47.09    5.23
   2   6   7   57.55    7.40
   2  -6   7   48.72    7.78
   3  -6   7   13.96    3.58
   3  -6   7   18.25    6.04
   3   6   7   11.93    4.13
   4  -6   7    8.76    4.83
   4  -6   7    8.41    3.38
   4   6   7   13.88    4.85
   5  -6   7   32.40    5.07
  -5  -7   7    2.20    4.14
  -5  -7   7    4.30    4.71
  -4  -7   7    9.34    4.72
  -4  -7   7    6.85    5.03
  -4   7   7   -0.41    3.80
  -3  -7   7   16.23    5.52
  -3   7   7   12.80    4.98
  -3  -7   7   19.79    5.66
  -2  -7   7   15.16    5.29
  -2   7   7   20.77    4.97
  -2  -7   7   19.26    5.52
  -1  -7   7   12.72    4.63
  -1   7   7   -0.55    2.72
  -1  -7   7    7.85    4.32
   0  -7   7   20.44    5.98
   0   7   7   18.25    4.57
   0  -7   7   13.19    4.27
   1  -7   7    5.15    4.70
   1   7   7    1.90    3.38
   2  -7   7    7.13    4.32
   2   7   7   -1.67    3.17
   3  -7   7   11.05    5.32
   3   7   7    3.93    4.23
   4   7   7    6.48    4.60
  -5  -8   7   13.09    5.60
  -4  -8   7   10.05    5.23
   4  -8  -7    6.29    4.77
  -3  -8   7   -0.42    3.80
  -3   8   7    0.36    3.30
  -3  -8   7    5.37    4.88
  -2  -8   7    1.56    4.49
  -2   8   7   -2.82    3.82
  -2  -8   7   -1.66    4.02
  -1  -8   7   15.93    5.97
  -1   8   7    7.72    3.71
  -1  -8   7   12.76    5.05
   0  -8   7    9.00    5.12
   0   8   7    5.33    3.30
   0  -8   7   17.56    5.60
   1   8   7    2.77    3.87
   2   8   7    1.97    3.59
   3  -9  -7   41.42    7.96
  -1   9   7    2.47    3.95
  -1  -9   7    3.19    4.55
   0   9   7   17.35    5.76
  -6   0   8   20.18    5.49
  -5   0   8   15.07    4.79
  -4   0   8    4.16    3.78
  -3   0   8   61.68    6.29
  -3   0   8   64.47    7.88
  -2   0   8   -0.82    3.21
  -2   0   8    4.02    2.26
  -1   0   8    7.84    3.68
   0   0   8  216.49   13.05
   1   0   8   36.90    6.01
   2   0   8    0.95    2.83
   3   0   8   41.80    6.30
   4   0   8    1.53    3.08
   5   0   8   72.11    8.96
  -6  -1   8    9.71    4.31
  -6   1   8    2.29    3.34
  -5  -1   8   18.55    4.72
  -5  -1   8   14.17    4.19
  -5   1   8    8.73    4.04
  -4   1   8   -2.96    3.48
  -4  -1   8    0.15    2.60
  -4  -1   8    1.37    2.86
  -3  -1   8    1.41    2.96
  -3   1   8    4.76    3.47
  -3  -1   8    1.74    2.48
  -3   1   8   -0.65    1.94
  -2  -1   8   15.80    4.08
  -2   1   8   21.02    5.04
  -2  -1   8   18.06    3.64
  -2   1   8   22.49    3.39
  -1  -1   8   95.73    8.83
  -1   1   8   83.20    8.96
  -1  -1   8   88.14    6.31
   0  -1   8    2.63    2.80
   0   1   8   -0.22    3.23
   1  -1   8   16.07    4.14
   1   1   8   22.18    5.34
   2  -1   8   33.92    5.85
   2   1   8   27.13    5.41
   3  -1   8   10.94    4.02
   3   1   8    3.86    2.83
   4  -1   8    0.22    2.68
   4   1   8   -3.77    3.88
   5  -1   8   25.94    5.63
   5   1   8   37.61    6.60
   6  -1   8   -3.10    3.69
  -6  -2   8    3.93    3.22
  -6  -2   8    5.71    4.12
  -5  -2   8    4.44    3.48
  -5  -2   8    6.60    3.74
  -5  -2   8    8.40    3.90
  -5   2   8    0.15    2.98
  -4   2   8   13.75    4.62
  -4  -2   8    9.45    3.95
  -4  -2   8   17.84    4.58
  -4  -2   8    8.97    3.53
  -3  -2   8    2.49    3.29
  -3  -2   8    1.28    3.13
  -3   2   8    6.27    4.01
  -3  -2   8    4.50    3.17
  -2  -2   8    4.94    2.92
  -2   2   8    6.61    3.65
  -2  -2   8    3.67    2.28
  -1  -2   8    4.39    3.15
  -1   2   8    2.94    3.41
  -1  -2   8    2.37    2.18
   0  -2   8   -4.43    3.42
   0  -2   8    3.13    2.09
   0   2   8   -2.63    3.46
   1   2   8    6.98    3.94
   1  -2   8    6.43    2.94
   2  -2   8    1.55    2.80
   2   2   8   -3.93    3.53
   3  -2   8    4.34    3.27
   3   2   8    4.82    3.86
   4  -2   8   -3.18    2.95
   4   2   8    2.96    3.49
   5  -2   8    6.98    3.76
   6  -2   8   -0.85    3.16
  -7  -3   8   10.84    5.34
  -6  -3   8   21.41    5.35
  -6  -3   8   13.53    5.24
  -5  -3   8   36.53    6.60
  -5  -3   8   52.04    7.28
  -5  -3   8   51.70    7.03
  -5   3   8   35.68    6.73
  -4  -3   8   49.73    7.07
  -4  -3   8   46.51    6.56
  -4   3   8   47.95    7.61
  -4  -3   8   43.95    6.74
  -3  -3   8    0.23    2.82
  -3   3   8    2.89    2.87
  -3  -3   8   -1.02    2.65
  -3  -3   8    0.56    3.19
  -2  -3   8   15.24    4.58
  -2  -3   8   18.23    4.49
  -2   3   8   14.71    5.09
  -2  -3   8    9.60    3.64
  -1  -3   8   10.47    5.02
  -1  -3   8    9.59    3.79
  -1   3   8    6.18    3.90
  -1  -3   8    8.93    3.07
   0  -3   8    3.33    2.51
   0  -3   8   11.98    3.23
   0   3   8    5.99    3.55
   1  -3   8   14.97    3.82
   1   3   8   15.24    4.37
   2  -3   8  125.48    9.93
   2   3   8  149.00   11.86
   3  -3   8    8.57    3.40
   3   3   8   13.25    4.38
   4  -3   8   10.41    4.34
   4   3   8    8.33    3.83
   5  -3   8   47.98    6.83
   6  -3   8   13.07    4.79
  -6  -4   8   38.67    6.64
  -6  -4   8   42.63    7.70
  -5  -4   8    9.83    4.47
  -5  -4   8   15.51    4.80
  -5  -4   8   13.63    5.11
  -4   4   8   -2.04    3.36
  -4  -4   8   -2.26    3.63
  -4  -4   8    1.86    3.53
  -4  -4   8    0.45    2.61
  -3  -4   8   92.99    9.03
  -3  -4   8   81.75    8.12
  -3  -4   8   98.56    9.84
  -3   4   8   86.48    9.47
  -2  -4   8   23.07    4.73
  -2  -4   8   23.21    5.72
  -2   4   8   19.14    5.23
  -2  -4   8   25.05    5.10
  -1  -4   8    3.47    3.20
  -1  -4   8   16.25    3.89
  -1   4   8   14.19    4.79
  -1  -4   8   13.11    3.99
   0  -4   8   84.53    7.92
   0   4   8   90.73    9.55
   0  -4   8   92.03    7.96
   0  -4   8   65.34    8.83
   1  -4   8   37.81    5.40
   1  -4   8   44.32    7.72
   1   4   8   37.68    6.53
   2  -4   8    2.10    4.00
   2   4   8    2.50    3.65
   2  -4   8    6.10    3.40
   3  -4   8   47.70    8.24
   3  -4   8   45.97    6.42
   3   4   8   47.05    7.48
   4  -4   8   39.64    5.88
   5  -4   8    3.23    3.65
   6  -4   8   11.75    4.77
  -6  -5   8    2.84    3.75
  -5  -5   8    3.73    4.04
  -5  -5   8    6.37    3.38
  -5  -5   8    6.78    4.42
  -4  -5   8    2.80    4.04
  -4  -5   8    0.94    2.93
  -4  -5   8    7.81    4.79
  -3  -5   8    6.56    4.70
  -3   5   8    2.44    3.53
  -3  -5   8    6.07    4.15
  -3  -5   8   -0.45    2.94
  -2  -5   8   27.43    6.19
  -2   5   8   30.84    6.43
  -2  -5   8   32.14    5.92
  -2  -5   8   38.48    5.35
  -1  -5   8    9.13    4.40
  -1  -5   8   15.10    4.03
  -1   5   8   14.35    4.42
  -1  -5   8   20.63    4.69
   0  -5   8    3.50    3.64
   0  -5   8    0.45    2.44
   0  -5   8    0.68    2.76
   0   5   8   -0.05    2.88
   1  -5   8    1.93    4.35
   1  -5   8    0.24    2.22
   1   5   8    0.15    3.53
   2   5   8   -0.21    3.55
   2  -5   8    0.24    4.14
   2  -5   8    4.00    3.18
   3  -5   8    6.29    3.17
   4  -5   8    1.24    2.94
   5  -5   8    4.52    3.64
  -5  -6   8    2.56    4.23
  -4  -6   8   -0.11    4.10
  -4  -6   8    6.56    4.72
  -3  -6   8    3.50    4.47
  -3  -6   8    1.03    3.69
  -2  -6   8    6.14    4.72
  -2  -6   8   -0.05    3.49
  -1  -6   8    4.20    4.61
  -1   6   8    3.67    3.62
  -1  -6   8    3.68    3.68
   0  -6   8   10.38    5.14
   0   6   8   10.85    5.21
   0  -6   8    3.74    3.44
  -4  -7   8   15.77    6.03
  -3  -7   8    1.50    4.25
  -2  -7   8   27.11    6.76
  -1  -7   8    9.48    5.07
  -1  -8   8    3.50    4.87
  -3   0   9    1.35    3.25
  -2   0   9    4.62    3.89
  -1   0   9   -2.44    3.27
   0   0   9    0.89    3.47
   1   0   9    3.10    3.43
   2   0   9    0.05    3.37
  -4  -1   9    5.31    4.24
  -3  -1   9    1.92    3.30
  -2  -1   9   44.70    7.23
  -2   1   9   46.72    7.76
  -1  -1   9    2.74    3.39
  -1   1   9   -0.46    3.04
   0  -1   9    6.19    3.41
   0   1   9    1.93    3.38
   1  -1   9   26.87    5.81
   1   1   9   22.90    5.80
   2  -1   9   19.36    5.65
   3  -1   9    1.48    3.37
  -4  -2   9    6.54    4.43
  -4  -2   9    5.61    3.96
  -3  -2   9   35.37    6.99
  -3  -2   9   47.52    7.47
  -2  -2   9    8.37    4.65
  -2  -2   9    3.68    3.44
  -1  -2   9   88.08    9.61
  -1   2   9   82.59   10.01
   0  -2   9   94.61    9.73
   0   2   9   84.69    9.74
   1  -2   9    0.74    3.23
   2  -2   9   17.23    5.17
   3  -2   9   42.19    7.02
  -4  -3   9    5.39    4.44
  -4  -3   9    4.73    4.31
  -3  -3   9    2.31    3.99
  -3  -3   9    1.94    3.48
  -2  -3   9   19.19    5.31
  -2  -3   9   12.74    5.55
  -1  -3   9   15.59    5.80
  -1  -3   9   13.47    4.62
   0  -3   9   15.33    5.21
   0  -3   9   11.09    3.61
   1  -3   9   30.03    5.74
   2  -3   9   11.57    4.08
   3  -3   9    4.50    3.94
  -5  -4   9    1.10    4.44
  -4  -4   9    2.82    4.41
  -4  -4   9    3.98    3.93
  -3  -4   9    2.78    4.32
  -3  -4   9    8.83    4.14
  -2  -4   9    3.72    3.71
  -2  -4   9    2.87    4.00
  -1  -4   9    2.95    3.31
   0  -4   9    6.12    4.05
   1  -4   9    6.57    4.17
   2  -4   9    0.04    3.08
   3  -4   9    5.43    4.00
   4  -4   9    4.91    4.15
   0   0   0    0.00    0.00


TITL 123TrzPO4_KN2102c02b32_343K in P2(1)/c
REM P2(1)/c (#14 in standard setting)
CELL 0.71073   9.289095   9.776457   7.146112  90.0000  92.1028  90.0000
ZERR    3.00   0.000545   0.000507   0.000441   0.0000   0.0055   0.0000
LATT  1
SYMM -x, y+1/2,-z+1/2
SFAC C H N O
UNIT 33.00 30.00 3.00 3.00
TREF
HKLF 4
END
_computing_structure_solution     'SHELXT 2018/2 (Sheldrick, 2018)'
;
_shelx_hkl_checksum                9330
_olex2_submission_special_instructions  'No special instructions were received'
_oxdiff_exptl_absorpt_empirical_details
;
Empirical correction (ABSPACK) includes:
- Absorption correction using spherical harmonics
- Frame scaling
- Detector area scaling
;
_oxdiff_exptl_absorpt_empirical_full_max  1.251
_oxdiff_exptl_absorpt_empirical_full_min  0.813
