# Supplementary material for: Proton Tautomerism for Anhydrous Superprotonic Conduction in 1,2,3‐Triazolium Dihydrogen Phosphate Crystal
Source: Angew Chem Int Ed Engl. 2026 Feb 1;65(11):e20785. doi: 10.1002/anie.202520785 (PMC12970496; doi:10.1002/anie.202520785)
Supplement: Supplementary file 2 — Supporting File 2: anie71356‐sup‐0002‐Data.zip. [file ANIE-65-e20785-s002.zip › 123TrzPO4_353K.cif]

data_123TrzPO4_353K
_audit_creation_date               2025-07-11
_audit_creation_method
;
Olex2 1.5
(compiled 2025.05.31 svn.r86d253d1 for OlexSys, GUI svn.r7254)
;
_shelx_SHELXL_version_number       '2018/3'
_audit_contact_author_address      ?
_audit_contact_author_email        ?
_audit_contact_author_name         ''
_audit_contact_author_phone        ?
_publ_contact_author_id_orcid      ?
_publ_section_references
;
Dolomanov, O.V., Bourhis, L.J., Gildea, R.J, Howard, J.A.K. & Puschmann, H.
 (2009), J. Appl. Cryst. 42, 339-341.

Sheldrick, G.M. (2015). Acta Cryst. A71, 3-8.

Sheldrick, G.M. (2015). Acta Cryst. C71, 3-8.
;
_chemical_name_common              ?
_chemical_name_systematic          ?
_chemical_formula_moiety           'H2 O4 P, C2 H4 N3'
_chemical_formula_sum              'C2 H6 N3 O4 P'
_chemical_formula_weight           167.07
_chemical_melting_point            ?
loop_
  _atom_type_symbol
  _atom_type_description
  _atom_type_scat_dispersion_real
  _atom_type_scat_dispersion_imag
  _atom_type_scat_source
 'C' 'C' 0.0033 0.0016 'International Tables Vol C Tables 4.2.6.8 and 6.1.1.4'
 'H' 'H' 0.0000 0.0000 'International Tables Vol C Tables 4.2.6.8 and 6.1.1.4'
 'N' 'N' 0.0061 0.0033 'International Tables Vol C Tables 4.2.6.8 and 6.1.1.4'
 'O' 'O' 0.0106 0.0060 'International Tables Vol C Tables 4.2.6.8 and 6.1.1.4'
 'P' 'P' 0.1023 0.0942 'International Tables Vol C Tables 4.2.6.8 and 6.1.1.4'

_shelx_space_group_comment
;
The symmetry employed for this shelxl refinement is uniquely defined
by the following loop, which should always be used as a source of
symmetry information in preference to the above space-group names.
They are only intended as comments.
;
_space_group_crystal_system        'monoclinic'
_space_group_IT_number             14
_space_group_name_H-M_alt          'P 1 21/c 1'
_space_group_name_Hall             '-P 2ybc'
loop_
  _space_group_symop_operation_xyz
 'x, y, z'
 '-x, y+1/2, -z+1/2'
 '-x, -y, -z'
 'x, -y-1/2, z-1/2'

_cell_length_a                     9.3024(4)
_cell_length_b                     9.7798(5)
_cell_length_c                     7.1459(4)
_cell_angle_alpha                  90
_cell_angle_beta                   91.992(5)
_cell_angle_gamma                  90
_cell_volume                       649.71(6)
_cell_formula_units_Z              4
_cell_measurement_reflns_used      4067
_cell_measurement_temperature      353
_cell_measurement_theta_max        29.4850
_cell_measurement_theta_min        2.1810
_shelx_estimated_absorpt_T_max     ?
_shelx_estimated_absorpt_T_min     ?
_exptl_absorpt_coefficient_mu      0.385
_exptl_absorpt_correction_T_max    1.00000
_exptl_absorpt_correction_T_min    0.98110
_exptl_absorpt_correction_type     multi-scan
_exptl_absorpt_process_details
;
CrysAlisPro 1.171.39.46 (Rigaku Oxford Diffraction, 2018)
Empirical absorption correction using spherical harmonics,
 implemented in SCALE3 ABSPACK scaling algorithm.
;
_exptl_absorpt_special_details     ?
_exptl_crystal_colour              'clear colourless'
_exptl_crystal_colour_lustre       clear
_exptl_crystal_colour_modifier     .
_exptl_crystal_colour_primary      colourless
_exptl_crystal_density_diffrn      1.708
_exptl_crystal_density_meas        ?
_exptl_crystal_density_method      ?
_exptl_crystal_description         plate
_exptl_crystal_F_000               344
_exptl_crystal_size_max            ?
_exptl_crystal_size_mid            ?
_exptl_crystal_size_min            ?
_exptl_transmission_factor_max     ?
_exptl_transmission_factor_min     ?
_diffrn_reflns_av_R_equivalents    0.0223
_diffrn_reflns_av_unetI/netI       0.0219
_diffrn_reflns_Laue_measured_fraction_full  0.999
_diffrn_reflns_Laue_measured_fraction_max  0.849
_diffrn_reflns_limit_h_max         9
_diffrn_reflns_limit_h_min         -12
_diffrn_reflns_limit_k_max         10
_diffrn_reflns_limit_k_min         -12
_diffrn_reflns_limit_l_max         9
_diffrn_reflns_limit_l_min         -9
_diffrn_reflns_number              6572
_diffrn_reflns_point_group_measured_fraction_full  0.999
_diffrn_reflns_point_group_measured_fraction_max  0.849
_diffrn_reflns_theta_full          25.242
_diffrn_reflns_theta_max           30.290
_diffrn_reflns_theta_min           2.191
_diffrn_ambient_temperature        353
_diffrn_detector                   'CCD plate'
_diffrn_detector_area_resol_mean   ?
_diffrn_measured_fraction_theta_full  0.999
_diffrn_measured_fraction_theta_max  0.849
_diffrn_measurement_details
;
List of Runs (angles in degrees, time in seconds):

  # Type    Start    End  Width  t~exp~   \w     \q     \k     \f   Frames
--------------------------------------------------------------------------
  1  \f    -80.00 100.00   0.50    6.00   0.00  10.00   0.00    --   360
  2  \w    -30.00  20.00   0.50    6.00    --   10.00  90.00   0.00  100
  3  \w    -30.00  20.00   0.50    6.00    --   10.00  90.00  90.00  100
  4  \w    -30.00  20.00   0.50    6.00    --   10.00  90.00 180.00  100
;
_diffrn_measurement_device         'abstract diffractometer'
_diffrn_measurement_device_type   
 'dtrek-CrysAlisPro-abstract goniometer imported rigaku-d*trek images'
_diffrn_measurement_method         '\w and \f scans'
_diffrn_orient_matrix_type        
 'CrysAlisPro convention (1999,Acta A55,543-557)'
_diffrn_orient_matrix_UB_11        -0.0383667000
_diffrn_orient_matrix_UB_12        -0.0039848000
_diffrn_orient_matrix_UB_13        -0.0873587000
_diffrn_orient_matrix_UB_21        -0.0121594000
_diffrn_orient_matrix_UB_22        -0.0707033000
_diffrn_orient_matrix_UB_23        0.0148762000
_diffrn_orient_matrix_UB_31        -0.0648285000
_diffrn_orient_matrix_UB_32        0.0156471000
_diffrn_orient_matrix_UB_33        0.0448313000
_diffrn_radiation_monochromator    graphite
_diffrn_radiation_probe            x-ray
_diffrn_radiation_type             'Mo K\a'
_diffrn_radiation_wavelength       0.71073
_diffrn_source                     'fine-focus sealed X-ray tube'
_diffrn_source_type                'Enhance (Mo) X-ray Source'
_diffrn_special_details            ?
_reflns_Friedel_coverage           0.000
_reflns_Friedel_fraction_full      .
_reflns_Friedel_fraction_max       .
_reflns_number_gt                  1325
_reflns_number_total               1651
_reflns_special_details
;
 Reflections were merged by SHELXL according to the crystal
 class for the calculation of statistics and refinement.
 
 _reflns_Friedel_fraction is defined as the number of unique
 Friedel pairs measured divided by the number that would be
 possible theoretically, ignoring centric projections and
 systematic absences.
;
_reflns_threshold_expression       'I > 2\s(I)'
_computing_cell_refinement         'CrysAlisPro 1.171.39.46 (Rigaku OD, 2018)'
_computing_data_collection         'CrysAlisPro 1.171.39.46 (Rigaku OD, 2018)'
_computing_data_reduction          'CrysAlisPro 1.171.39.46 (Rigaku OD, 2018)'
_computing_molecular_graphics      'Olex2 1.5 (Dolomanov et al., 2009)'
_computing_publication_material    'Olex2 1.5 (Dolomanov et al., 2009)'
_computing_structure_refinement    'SHELXL 2018/3 (Sheldrick, 2015)'
_computing_structure_solution      'SHELXT 2018/2 (Sheldrick, 2018)'
_refine_diff_density_max           0.235
_refine_diff_density_min           -0.387
_refine_diff_density_rms           0.057
_refine_ls_extinction_coef         0.027(6)
_refine_ls_extinction_expression  
 'Fc^*^=kFc[1+0.001xFc^2^\l^3^/sin(2\q)]^-1/4^'
_refine_ls_extinction_method       'SHELXL-2018/3 (Sheldrick 2018)'
_refine_ls_goodness_of_fit_ref     1.104
_refine_ls_hydrogen_treatment      refall
_refine_ls_matrix_type             full
_refine_ls_number_parameters       116
_refine_ls_number_reflns           1651
_refine_ls_number_restraints       0
_refine_ls_R_factor_all            0.0502
_refine_ls_R_factor_gt             0.0388
_refine_ls_restrained_S_all        1.104
_refine_ls_shift/su_max            0.000
_refine_ls_shift/su_mean           0.000
_refine_ls_structure_factor_coef   Fsqd
_refine_ls_weighting_details      
 'w=1/[\s^2^(Fo^2^)+(0.0593P)^2^+0.1382P] where P=(Fo^2^+2Fc^2^)/3'
_refine_ls_weighting_scheme        calc
_refine_ls_wR_factor_gt            0.1032
_refine_ls_wR_factor_ref           0.1108
_refine_special_details            ?
_olex2_refinement_description
;
;
_atom_sites_solution_hydrogens     difmap
_atom_sites_solution_primary       dual
_atom_sites_solution_secondary     ?
loop_
  _atom_site_label
  _atom_site_type_symbol
  _atom_site_fract_x
  _atom_site_fract_y
  _atom_site_fract_z
  _atom_site_U_iso_or_equiv
  _atom_site_adp_type
  _atom_site_occupancy
  _atom_site_site_symmetry_order
  _atom_site_calc_flag
  _atom_site_refinement_flags_posn
  _atom_site_refinement_flags_adp
  _atom_site_refinement_flags_occupancy
  _atom_site_disorder_assembly
  _atom_site_disorder_group
 P1 P 0.85003(5) 0.61549(4) 0.63519(7) 0.03328(19) Uani 1 1 d . . . . .
 O4 O 0.96559(14) 0.67210(14) 0.5143(2) 0.0431(4) Uani 1 1 d . . . . .
 O1 O 0.71356(13) 0.69889(13) 0.6235(2) 0.0434(4) Uani 1 1 d . . . . .
 O2 O 0.90700(17) 0.60251(16) 0.8424(2) 0.0470(4) Uani 1 1 d . . . . .
 O3 O 0.81123(14) 0.46557(14) 0.5805(2) 0.0449(4) Uani 1 1 d . . . . .
 N1 N 0.47178(19) 0.61287(17) 0.7554(3) 0.0437(4) Uani 1 1 d . . . . .
 N3 N 0.32908(17) 0.46655(18) 0.8465(3) 0.0453(4) Uani 1 1 d . . . . .
 N2 N 0.45349(17) 0.48041(18) 0.7669(3) 0.0477(4) Uani 1 1 d . . . . .
 C2 C 0.3618(2) 0.6828(2) 0.8248(3) 0.0468(5) Uani 1 1 d . . . . .
 C1 C 0.2692(2) 0.5868(2) 0.8841(3) 0.0487(5) Uani 1 1 d . . . . .
 H2 H 0.360(2) 0.780(3) 0.826(3) 0.049(6) Uiso 1 1 d . . . . .
 H1A H 0.188(3) 0.596(3) 0.934(4) 0.055(7) Uiso 1 1 d . . . . .
 H3A H 0.893(4) 0.420(4) 0.553(5) 0.092(10) Uiso 1 1 d . . . . .
 H2A H 0.925(3) 0.676(3) 0.898(4) 0.073(9) Uiso 1 1 d . . . . .
 H1 H 0.557(4) 0.644(3) 0.694(4) 0.089(10) Uiso 1 1 d . . . . .
 H3 H 0.298(3) 0.365(3) 0.864(4) 0.080(9) Uiso 1 1 d . . . . .

loop_
  _atom_site_aniso_label
  _atom_site_aniso_U_11
  _atom_site_aniso_U_22
  _atom_site_aniso_U_33
  _atom_site_aniso_U_23
  _atom_site_aniso_U_13
  _atom_site_aniso_U_12
 P1 0.0309(3) 0.0259(3) 0.0437(3) -0.00057(17) 0.0099(2) 0.00143(15)
 O4 0.0381(7) 0.0351(7) 0.0572(9) 0.0067(6) 0.0175(6) 0.0044(5)
 O1 0.0342(6) 0.0317(7) 0.0651(9) 0.0016(6) 0.0131(6) 0.0042(5)
 O2 0.0603(9) 0.0360(8) 0.0450(8) -0.0009(6) 0.0040(7) 0.0016(6)
 O3 0.0365(7) 0.0318(8) 0.0672(10) -0.0092(6) 0.0124(7) -0.0017(5)
 N1 0.0369(8) 0.0353(9) 0.0594(11) 0.0038(7) 0.0085(8) -0.0012(6)
 N3 0.0378(8) 0.0359(10) 0.0621(11) 0.0050(8) 0.0025(8) -0.0044(6)
 N2 0.0419(9) 0.0339(9) 0.0677(12) 0.0010(8) 0.0092(8) 0.0000(7)
 C2 0.0459(10) 0.0323(11) 0.0627(13) 0.0034(9) 0.0092(9) 0.0023(8)
 C1 0.0375(10) 0.0444(12) 0.0648(14) 0.0052(10) 0.0118(10) 0.0021(8)

_geom_special_details
;
 All esds (except the esd in the dihedral angle between two l.s. planes)
 are estimated using the full covariance matrix.  The cell esds are taken
 into account individually in the estimation of esds in distances, angles
 and torsion angles; correlations between esds in cell parameters are only
 used when they are defined by crystal symmetry.  An approximate (isotropic)
 treatment of cell esds is used for estimating esds involving l.s. planes.
;
loop_
  _geom_bond_atom_site_label_1
  _geom_bond_atom_site_label_2
  _geom_bond_distance
  _geom_bond_site_symmetry_2
  _geom_bond_publ_flag
 P1 O4 1.5076(13) . ?
 P1 O1 1.5088(13) . ?
 P1 O2 1.5604(16) . ?
 P1 O3 1.5565(14) . ?
 O2 H2A 0.84(3) . ?
 O3 H3A 0.91(4) . ?
 N1 N2 1.310(2) . ?
 N1 C2 1.340(3) . ?
 N1 H1 0.97(3) . ?
 N3 N2 1.314(2) . ?
 N3 C1 1.332(3) . ?
 N3 H3 1.04(3) . ?
 C2 C1 1.352(3) . ?
 C2 H2 0.95(3) . ?
 C1 H1A 0.85(3) . ?

loop_
  _geom_angle_atom_site_label_1
  _geom_angle_atom_site_label_2
  _geom_angle_atom_site_label_3
  _geom_angle
  _geom_angle_site_symmetry_1
  _geom_angle_site_symmetry_3
  _geom_angle_publ_flag
 O4 P1 O1 112.64(8) . . ?
 O4 P1 O2 110.37(9) . . ?
 O4 P1 O3 111.46(8) . . ?
 O1 P1 O2 110.73(9) . . ?
 O1 P1 O3 107.94(8) . . ?
 O3 P1 O2 103.28(8) . . ?
 P1 O2 H2A 116(2) . . ?
 P1 O3 H3A 109(2) . . ?
 N2 N1 C2 112.28(17) . . ?
 N2 N1 H1 117(2) . . ?
 C2 N1 H1 131(2) . . ?
 N2 N3 C1 112.12(17) . . ?
 N2 N3 H3 113.7(16) . . ?
 C1 N3 H3 134.2(17) . . ?
 N1 N2 N3 104.33(16) . . ?
 N1 C2 C1 105.33(19) . . ?
 N1 C2 H2 121.7(14) . . ?
 C1 C2 H2 132.9(13) . . ?
 N3 C1 C2 105.95(18) . . ?
 N3 C1 H1A 124.0(18) . . ?
 C2 C1 H1A 130.1(18) . . ?

loop_
  _geom_hbond_atom_site_label_D
  _geom_hbond_atom_site_label_H
  _geom_hbond_atom_site_label_A
  _geom_hbond_distance_DH
  _geom_hbond_distance_HA
  _geom_hbond_distance_DA
  _geom_hbond_angle_DHA
  _geom_hbond_site_symmetry_A
  _geom_hbond_publ_flag
 O3 H3A O4 0.91(4) 1.68(4) 2.5846(18) 174(3) 3_766 yes
 O2 H2A O4 0.84(3) 1.74(3) 2.573(2) 179(3) 4_576 yes
 N1 H1 O1 0.97(3) 1.64(3) 2.608(2) 171(3) . yes
 N3 H3 O1 1.04(3) 1.63(3) 2.657(2) 167(3) 2_646 yes

loop_
  _geom_torsion_atom_site_label_1
  _geom_torsion_atom_site_label_2
  _geom_torsion_atom_site_label_3
  _geom_torsion_atom_site_label_4
  _geom_torsion
  _geom_torsion_site_symmetry_1
  _geom_torsion_site_symmetry_2
  _geom_torsion_site_symmetry_3
  _geom_torsion_site_symmetry_4
  _geom_torsion_publ_flag
 N1 C2 C1 N3 -0.1(3) . . . . ?
 N2 N1 C2 C1 0.2(3) . . . . ?
 N2 N3 C1 C2 -0.1(3) . . . . ?
 C2 N1 N2 N3 -0.3(3) . . . . ?
 C1 N3 N2 N1 0.3(3) . . . . ?

_shelx_res_file
;
TITL 123trzpo4_kn2102c03a12_353k_a.res in P2(1)/c
    123trzpo4_kn2102c03a12_353k.res
    created by SHELXL-2018/3 at 17:14:49 on 11-Jul-2025
REM Old TITL 123TrzPO4_KN2102c03a12_353K in P2(1)/c
REM SHELXT solution in P2(1)/c: R1 0.224, Rweak 0.285, Alpha 0.028
REM <I/s> 0.752 for 84 systematic absences, Orientation as input
REM Formula found by SHELXT: C9 N
CELL 0.71073 9.3024 9.7798 7.1459 90 91.992 90
ZERR 4 0.0004 0.0005 0.0004 0 0.005 0
LATT 1
SYMM -X,0.5+Y,0.5-Z
SFAC C H N O P
UNIT 8 24 12 16 4
EQIV $1 +X,1.5-Y,0.5+Z
EQIV $2 2-X,1-Y,1-Z
EQIV $3 1-X,-0.5+Y,1.5-Z

L.S. 50
PLAN  20
TEMP 79.85
CONF
HTAB O2 O4_$1
HTAB O3 O4_$2
HTAB N1 O1
HTAB N3 O1_$3
BOND
list 4
MORE -1
BOND $H
fmap 2 53
acta
REM <olex2.extras>
REM <HklSrc "%.\\123TrzPO4_KN2102c03a12_353K.hkl">
REM </olex2.extras>

WGHT    0.059300    0.138200
EXTI    0.027349
FVAR       1.11729
P1    5    0.850028    0.615488    0.635188    11.00000    0.03095    0.02585 =
         0.04365   -0.00057    0.00992    0.00143
O4    4    0.965586    0.672101    0.514313    11.00000    0.03809    0.03507 =
         0.05723    0.00667    0.01752    0.00443
O1    4    0.713555    0.698887    0.623462    11.00000    0.03418    0.03168 =
         0.06512    0.00158    0.01310    0.00422
O2    4    0.906997    0.602512    0.842396    11.00000    0.06025    0.03601 =
         0.04497   -0.00089    0.00400    0.00161
O3    4    0.811234    0.465570    0.580518    11.00000    0.03651    0.03177 =
         0.06721   -0.00923    0.01240   -0.00169
N1    3    0.471780    0.612871    0.755405    11.00000    0.03691    0.03534 =
         0.05940    0.00382    0.00853   -0.00117
N3    3    0.329081    0.466550    0.846525    11.00000    0.03778    0.03594 =
         0.06213    0.00505    0.00250   -0.00435
N2    3    0.453493    0.480407    0.766907    11.00000    0.04195    0.03387 =
         0.06771    0.00098    0.00920    0.00002
C2    1    0.361814    0.682781    0.824804    11.00000    0.04590    0.03233 =
         0.06274    0.00337    0.00923    0.00232
C1    1    0.269248    0.586787    0.884054    11.00000    0.03751    0.04441 =
         0.06476    0.00521    0.01180    0.00207
H2    2    0.360333    0.780376    0.826352    11.00000    0.04944
H1A   2    0.187998    0.595820    0.934353    11.00000    0.05454
H3A   2    0.893101    0.419661    0.553161    11.00000    0.09211
H2A   2    0.925335    0.675952    0.898188    11.00000    0.07253
H1    2    0.557486    0.644383    0.694261    11.00000    0.08877
H3    2    0.297812    0.364952    0.863645    11.00000    0.08036
HKLF 4


REM  123trzpo4_kn2102c03a12_353k_a.res in P2(1)/c
REM wR2 = 0.1108, GooF = S = 1.104, Restrained GooF = 1.104 for all data
REM R1 = 0.0388 for 1325 Fo > 4sig(Fo) and 0.0502 for all 1651 data
REM 116 parameters refined using 0 restraints

END

WGHT      0.0593      0.1383

REM Highest difference peak  0.235,  deepest hole -0.387,  1-sigma level  0.057
Q1    1   1.0249  0.5930  0.9717  11.00000  0.05    0.24
Q2    1   0.7577  0.6660  0.7610  11.00000  0.05    0.22
Q3    1   0.7263  0.6758  0.5914  11.00000  0.05    0.21
Q4    1   0.6956  0.6968  0.5801  11.00000  0.05    0.21
Q5    1   0.1416  0.6481  0.8547  11.00000  0.05    0.20
Q6    1   0.8653  0.4682  0.6789  11.00000  0.05    0.20
Q7    1   0.2973  0.6190  0.7754  11.00000  0.05    0.19
Q8    1   0.8213  0.5122  0.5364  11.00000  0.05    0.19
Q9    1   0.9372  0.7134  0.5203  11.00000  0.05    0.18
Q10   1   0.8886  0.6569  0.4955  11.00000  0.05    0.18
Q11   1   0.5467  0.3946  0.9079  11.00000  0.05    0.18
Q12   1   0.3152  0.6447  0.8943  11.00000  0.05    0.18
Q13   1   0.8557  0.4337  0.5388  11.00000  0.05    0.18
Q14   1   0.3247  0.8204  0.7285  11.00000  0.05    0.17
Q15   1   0.9648  0.6258  0.7766  11.00000  0.05    0.17
Q16   1   0.5220  0.6411  0.7395  11.00000  0.05    0.17
Q17   1   0.8309  0.6183  0.9861  11.00000  0.05    0.17
Q18   1   0.3649  0.4651  0.8026  11.00000  0.05    0.16
Q19   1   0.8605  0.6251  0.8188  11.00000  0.05    0.16
Q20   1   0.8256  0.7428  0.5807  11.00000  0.05    0.15
;
_shelx_res_checksum                59265
_shelx_hkl_file
;
   0   0  -1   -0.09    0.33
   0   0   1    0.67    0.34
   0   0   2 1079.33   13.39
   0   0  -2 1045.61   13.37
   0   0   3    2.10    1.16
   0   0  -3   -0.11    1.04
   0   0   3    0.16    0.44
   0   0   4 1965.83   17.94
   0   0   4 1962.00   25.69
   0   0  -4 1947.70   26.04
   0   0   5    1.93    1.57
   0   0   5    0.99    0.73
   0   0  -5    1.19    1.13
   0   0  -6   98.49    7.42
   0   0  -7    0.07    1.85
   0   0  -8  182.86   12.33
   0   0  -9   -1.03    2.50
   0  -1   0    1.57    0.43
   0   1   1  628.66    7.81
   0  -1   1  632.89    8.38
   0  -1  -1  631.10    7.83
   0   1  -1  626.18    8.39
   0  -1  -2  354.31    7.83
   0   1  -2  350.87    8.24
   0  -1  -2  349.71    6.02
   0  -1   2  358.15    8.11
   0  -1  -2  354.42    7.68
   0  -1   3  868.88   11.43
   0   1  -3  867.26   15.43
   0  -1   3  871.88   15.05
   0  -1  -3  878.44   14.88
   0  -1  -3  898.19   11.05
   0  -1  -3  855.87   15.07
   0  -1  -4   62.27    4.63
   0  -1   4   70.14    4.97
   0  -1  -4   54.73    4.44
   0  -1  -4   62.02    3.28
   0  -1   4   62.07    3.35
   0   1  -4   64.98    4.91
   0  -1  -5  248.18   10.57
   0   1  -5  273.70   11.45
   0  -1   5  279.95   11.30
   0  -1   5  261.51    7.60
   0  -1  -5  254.48   10.56
   0  -1  -6  150.41    9.17
   0  -1  -6  158.02    9.39
   0  -1   6  148.49    9.13
   0   1  -6  136.75    9.18
   0  -1   6  153.54    6.23
   0  -1   7   25.42    4.24
   0  -1   7   21.28    2.53
   0  -1  -7   27.07    4.53
   0  -1  -8   11.74    3.59
   0   1  -8    6.21    2.97
   0   1  -9    3.21    3.16
   0  -1  -9    7.15    3.49
   0   2   0 1938.81   16.47
   0  -2   0 1946.80   16.46
   0  -2  -1 9957.68   38.38
   0   2  -1 9999.00   40.56
   0  -2  -2  525.89   10.39
   0   2  -2  516.96   10.95
   0   2   2  504.83    9.76
   0  -2   2  538.14   10.96
   0  -2   3  460.58   11.73
   0  -2  -3  460.70    8.98
   0  -2  -3  446.23   10.91
   0   2  -3  446.04   11.72
   0  -2  -3  453.11   11.17
   0  -2   4   28.22    3.40
   0  -2  -4   26.47    2.43
   0  -2  -4   23.73    3.04
   0   2  -4   19.13    2.95
   0  -2  -4   29.65    3.36
   0  -2  -5  737.64   13.30
   0  -2  -5  781.34   18.74
   0  -2  -5  732.61   17.94
   0  -2   5  742.73   13.92
   0  -2   5  753.63   19.00
   0   2  -5  766.57   19.40
   0  -2   6   40.14    5.18
   0  -2  -6   51.97    3.75
   0  -2  -6   44.67    5.03
   0  -2  -6   45.78    5.13
   0   2  -6   39.25    5.19
   0  -2  -7   20.69    4.09
   0  -2   7   15.83    3.30
   0  -2   7   13.94    2.27
   0  -2   8   -3.44    2.84
   0  -2  -8    0.43    2.08
   0   2  -9   80.93    9.32
   0  -2  -9   98.35   10.13
   0   3   0   -0.91    0.97
   0  -3   0   -3.42    1.37
   0  -3  -1 1299.08   16.62
   0   3  -1 1294.34   17.38
   0   3   1 1279.47   16.18
   0  -3   1 1249.95   17.02
   0   3  -2   92.27    5.14
   0  -3  -2   82.92    4.60
   0  -3   2   86.06    4.94
   0   3   2   78.32    4.48
   0  -3   3   60.84    4.64
   0  -3  -3   53.60    4.24
   0   3   3   66.89    4.69
   0   3  -3   53.43    4.41
   0   3  -4  171.53    8.82
   0  -3   4  168.27    8.47
   0  -3  -4  179.44    8.36
   0  -3  -4  176.75    6.76
   0  -3  -4  174.21    8.14
   0  -3  -5   -0.18    1.24
   0   3  -5    0.06    1.44
   0  -3  -5    0.35    0.79
   0  -3   5   -1.46    1.68
   0  -3  -5    3.03    1.86
   0  -3  -6   48.53    3.89
   0  -3  -6   52.94    5.56
   0  -3   6   66.03    6.82
   0  -3   6   61.28    4.64
   0  -3  -6   47.95    5.30
   0  -3   7  155.11    7.52
   0  -3   7  144.73   10.65
   0  -3  -7  140.41    6.68
   0  -3  -7  171.57   10.86
   0  -3  -8    8.43    3.27
   0  -3   8   11.12    3.80
   0  -3   9   10.21    3.91
   0  -3  -9    8.95    3.80
   0   4   0 2468.58   26.28
   0  -4   0 2424.22   25.87
   0   4   1  714.81   14.00
   0   4  -1  699.46   14.77
   0  -4  -1  737.63   14.33
   0   4   1  734.95   10.02
   0   4  -2   69.96    5.01
   0  -4   2   76.69    5.14
   0   4   2   67.26    4.64
   0  -4  -3  158.83    7.67
   0  -4   3  159.52    8.06
   0   4  -3  148.85    7.87
   0   4   3  138.03    7.01
   0  -4  -4  397.33   12.89
   0  -4   4  376.77   13.21
   0   4   4  370.55   12.72
   0   4  -4  394.29   13.94
   0  -4  -5   24.68    3.76
   0   4  -5   22.24    3.61
   0  -4  -5   24.88    3.75
   0  -4   5   20.89    3.52
   0  -4  -5   29.07    3.23
   0  -4  -6  112.29    8.43
   0  -4   6  110.57    8.62
   0  -4  -6  100.05    6.14
   0  -4  -7    9.92    3.24
   0  -4   7    9.18    2.23
   0  -4  -7    9.09    2.11
   0  -4   7   10.59    3.50
   0  -4   8   89.85    9.40
   0  -4  -8   82.13    8.45
   0  -4  -9    2.60    2.89
   0  -5   0    3.86    1.67
   0   5   0    2.54    1.48
   0   5   1  322.64   10.58
   0  -5  -1  319.53   10.52
   0   5  -1  337.23   11.31
   0  -5   1  315.02   10.77
   0  -5  -1  306.58    6.76
   0   5   1  319.85    6.81
   0   5   2  299.63   10.52
   0   5  -2  289.88   11.24
   0  -5  -2  296.79   10.68
   0  -5   2  306.51   11.12
   0   5   3  297.36   11.06
   0  -5  -3  286.82   11.03
   0   5  -3  314.56   12.24
   0  -5   3  288.66   11.48
   0  -5  -4  205.75    9.97
   0   5   4  227.45   10.54
   0  -5   4  223.16   10.97
   0   5  -4  200.62   10.52
   0  -5  -5   -0.75    1.27
   0  -5   5    2.49    1.92
   0   5   5   -0.60    1.44
   0  -5  -5   -2.42    2.24
   0  -5   6   50.69    6.14
   0  -5  -6   49.85    5.88
   0  -5  -6   41.64    4.26
   0  -5   7   29.63    5.13
   0  -5  -7   26.21    4.79
   0  -5   7   27.28    3.86
   0  -5  -8   -0.29    1.96
   0  -5   8    1.07    3.05
   0  -5  -9    1.41    3.09
   0  -6   0   51.86    4.86
   0   6   0   43.58    4.38
   0   6   1 2396.73   32.12
   0  -6  -1 2392.53   32.12
   0   6   1 2387.77   18.68
   0  -6  -1 2376.70   19.12
   0   6  -1 2382.03   33.09
   0  -6   1 2320.53   32.43
   0   6  -2   91.10    6.76
   0   6   2   95.69    4.92
   0  -6   2   92.43    6.83
   0  -6  -2   92.03    6.60
   0   6   2   88.37    6.37
   0   6   3   41.61    3.89
   0   6   3   44.82    4.78
   0   6  -3   37.81    4.91
   0  -6   3   47.38    5.09
   0  -6  -3   43.66    4.89
   0  -6   4  289.22   13.36
   0   6   4  297.97   12.60
   0  -6  -4  297.93   12.86
   0  -6  -5   89.66    7.39
   0  -6   5  101.44    8.49
   0  -6   6   -1.58    2.02
   0  -6  -6    1.44    1.82
   0  -6  -6   -0.20    1.72
   0  -6   7   17.87    4.92
   0  -6  -7   19.30    4.20
   0  -6   8    6.77    3.68
   0  -6  -8    4.33    3.14
   0   6   8    1.12    2.42
   0   7   0    2.59    1.68
   0  -7   0    3.06    1.97
   0  -7  -1   56.61    2.96
   0   7  -1   57.10    5.73
   0  -7   1   66.96    6.09
   0   7   1   57.98    5.51
   0  -7  -1   52.43    5.22
   0   7   1   58.89    2.95
   0   7  -2   77.05    6.89
   0  -7   2   85.14    7.13
   0  -7  -2   81.16    4.64
   0  -7  -2   76.25    6.67
   0   7   2   92.68    7.04
   0   7   2   74.99    4.44
   0   7   3    4.69    1.64
   0  -7  -3    0.36    1.89
   0   7   3    2.95    1.16
   0  -7   3    2.82    1.58
   0  -7   4    9.31    3.06
   0   7   4    7.63    2.21
   0  -7  -4    1.89    2.00
   0   7   5    2.49    1.94
   0  -7   5   -2.41    2.41
   0  -7  -5    5.50    2.46
   0  -7  -6   62.78    7.17
   0  -7   6   56.60    7.18
   0   7   6   62.33    7.07
   0   7   7    9.03    3.55
   0  -7  -7    9.27    3.53
   0   7   8    0.06    2.89
   0  -7  -8    3.16    3.36
   0  -8   0  147.18    9.67
   0   8   0  163.45    9.93
   0  -8  -1 1254.43   27.61
   0  -8  -1 1242.47   12.68
   0  -8   1 1259.58   27.71
   0   8   1 1217.11   26.73
   0   8   2  199.61    7.17
   0  -8  -2  208.64    7.46
   0  -8   2  198.99   11.44
   0  -8  -2  201.49   11.35
   0  -8   3  128.35    3.61
   0   8   3  119.39    6.83
   0   8  -3  123.54    3.62
   0  -8  -3  120.96    6.82
   0  -8   3  125.68    9.43
   0  -8  -3  127.33    9.11
   0   8   4   46.63    4.78
   0  -8   4   40.94    5.81
   0  -8  -4   51.25    6.33
   0  -8  -5   88.47    8.51
   0   8   5   69.39    6.82
   0  -8   5   85.41    8.82
   0  -8   6    2.37    2.64
   0   8   6    1.52    1.97
   0  -8  -6   -2.63    2.43
   0   8   7   12.05    4.14
   0  -8   7   11.89    4.08
   0  -8  -7   11.74    4.29
   0  -9   0   -2.34    1.80
   0  -9   1   23.05    4.49
   0  -9  -1   19.86    4.11
   0  -9  -2   57.15    6.65
   0   9   2   55.37    3.74
   0  -9  -2   55.76    3.88
   0  -9   2   53.02    6.52
   0   9   3  302.71   10.73
   0  -9  -3  323.84   11.03
   0  -9   3  312.28   15.66
   0  -9  -4  110.69    7.63
   0  -9  -4  107.67    9.45
   0   9   4  118.39    7.94
   0  -9   4  125.35   10.59
   0  -9   4  119.73    4.22
   0   9   5   34.96    5.03
   0  -9  -5   46.46    6.53
   0  -9   5   42.33    6.80
   0  -9  -6    9.91    3.88
   0  -9   6   12.26    4.35
   0   9   6    9.67    3.29
   0   9   7   15.38    4.21
   0  -9  -7   21.88    5.47
   0 -10   0  487.53   19.82
   0 -10  -1   -3.32    2.50
   0 -10   1   -0.56    1.82
   0 -10  -2   65.96    7.43
   0 -10   2   64.44    7.65
   0 -10   3    4.31    2.71
   0  10   3    1.47    1.21
   0 -10  -3    0.29    2.28
   0 -10  -4   86.63    8.91
   0  10   4   94.86    7.07
   0 -10   4   91.90    9.34
   0  10   5   36.45    5.03
   0 -10   5   53.65    7.88
   0 -10  -5   54.17    7.83
   0 -10  -6    4.43    3.38
   0 -11   0    2.49    2.77
   0 -11  -1    9.47    3.41
   0 -11   1   10.98    4.16
   0 -11  -2  253.57   15.56
   0 -11   2  241.82   15.51
   0 -11   3   31.27    5.86
   0 -11  -3   43.19    6.73
   0 -11  -4   15.36    4.73
   0 -11   4    7.71    3.92
   0 -11  -5    8.19    3.99
   0 -12   0  170.10   13.40
   0 -12   1   96.07   10.27
   0 -12  -1   95.22   10.18
   0 -12   2   11.53    4.54
   0 -12  -2   11.48    4.26
   0 -12  -3   21.75    5.58
   1   0  -9    4.55    3.23
   1   0  -8   -0.50    1.70
   1   0  -7   -2.98    2.51
   1   0  -6 1330.40   26.00
  -1   0   6 1340.21   20.66
  -1   0   6 1337.59   26.40
  -1   0   5    2.28    1.29
  -1   0   5    1.94    1.15
   1   0  -5    2.63    1.45
   1   0  -4  645.43   14.12
  -1   0   4  676.81   14.13
  -1   0   4  671.10   12.33
   1   0  -3    0.64    0.81
   1   0  -3    1.23    0.54
  -1   0   3    3.50    1.20
  -1   0   3    1.00    0.95
   1   0  -2 2304.84   18.27
  -1   0   2 2229.87   18.02
   1   0  -2 2288.64   17.46
  -1   0   2 2279.27   17.20
   1   0  -1   -0.22    0.41
  -1   0   1    1.09    0.47
  -1   0   1    0.53    0.53
   1   0  -1   -0.11    0.46
  -1   0   1   -1.02    0.67
   1   0  -1    0.28    0.28
  -1   0   0  210.54    3.52
  -1   0   0  224.15    4.06
  -1   0  -1   -1.14    0.74
   1   0   1    2.27    0.76
   1   0   3    0.16    0.29
   1   0   3    0.06    1.03
  -1   0  -3    0.06    0.93
  -1   0  -4  557.25   14.49
   1   0   4  561.55   14.60
  -1   0  -5   -1.76    1.33
   1   0   5   -3.06    2.09
  -1   0  -6   16.00    3.29
  -1   0  -6   11.23    2.77
  -1   0  -7   -2.17    2.50
  -1   0  -8   24.57    5.24
  -1   0  -9   -0.77    2.54
   1   1  -9    1.34    2.69
   1  -1  -9    0.67    2.58
   1  -1  -8   73.88    7.20
  -1  -1   8   84.16    5.76
   1   1  -8   86.79    8.28
   1  -1  -7   30.27    4.69
  -1  -1   7   31.50    4.70
  -1  -1   7   23.94    3.13
   1  -1  -6   26.96    3.75
  -1  -1   6   29.58    3.28
   1  -1  -6   25.49    3.81
   1   1  -6   33.91    4.42
   1  -1  -5   54.05    4.55
   1  -1  -5   58.19    4.79
  -1  -1   5   49.36    4.82
   1  -1  -5   59.11    4.10
   1   1  -5   54.41    4.77
  -1  -1   4  544.10   11.43
   1   1  -4  535.50   13.34
  -1  -1   4  533.88   13.09
   1  -1  -4  509.11   12.46
   1  -1  -4  527.04   11.39
  -1   1   4  517.25   11.05
   1   1  -3 1194.70   17.11
  -1  -1   3 1189.26   15.65
   1  -1  -3 1203.84   16.05
   1  -1  -3 1174.01   16.09
  -1   1   3 1208.85   15.55
   1  -1  -3 1213.23   15.42
  -1  -1   3 1200.02   16.93
  -1  -1   2   72.14    3.45
   1  -1  -2   73.48    3.07
   1   1  -2   70.84    3.55
   1  -1  -2   76.96    3.49
  -1   1   2   70.23    3.36
   1  -1  -2   72.04    3.12
  -1   1   1  944.19    7.65
   1  -1  -1  922.47   11.02
   1   1  -1  938.89    9.84
  -1   1   1  939.82   10.97
  -1  -1   1  944.74    9.74
  -1  -1   1  928.93    9.51
   1  -1  -1  942.53    7.64
   1  -1  -1  950.42   11.28
   1  -1  -1  923.09   10.82
  -1   1   0 2128.88   13.26
  -1   1   0 2101.48   11.55
   1  -1   0 2062.08   13.41
   1   1   0 2150.36   13.34
  -1  -1   0 2075.37   13.60
   1  -1   0 2062.49   13.34
   1  -1   0 2103.72   11.48
  -1  -1  -1 2286.45   17.44
   1  -1   1 2276.54   17.32
  -1   1  -1 2252.00   17.81
  -1  -1  -2   26.37    2.51
   1  -1   2   31.05    2.60
  -1  -1  -2   26.57    2.34
  -1   1  -2   31.10    2.62
  -1  -1  -3  565.12   12.92
  -1  -1  -3  563.62    6.44
  -1  -1  -3  564.40   12.76
  -1   1  -3  559.41   13.07
   1  -1   4  582.11    8.38
  -1   1  -4  579.51   14.98
  -1  -1  -4  585.82   14.95
  -1  -1  -4  566.38   14.65
   1  -1   4  586.01   15.05
  -1  -1  -5   54.06    5.11
   1  -1   5   52.31    5.29
  -1   1  -5   55.23    5.40
   1  -1   5   53.44    2.80
  -1  -1  -5   52.44    5.05
  -1  -1  -6   47.35    5.47
   1  -1   6   53.85    5.77
  -1  -1  -6   42.96    5.07
   1  -1   6   55.23    3.03
   1  -1   7    0.28    1.98
  -1  -1  -7   -2.37    2.07
  -1  -1  -8   17.71    4.40
  -1   1  -8   17.66    4.64
  -1   1  -9   28.81    5.83
  -1  -1  -9   23.67    5.63
   1  -2  -9   53.90    7.14
  -1  -2   8    5.06    2.92
   1  -2  -8    2.65    2.69
  -1  -2   8    0.86    1.29
   1  -2  -7  200.51   11.20
  -1  -2   7  209.09    9.09
  -1  -2   7  204.61   11.54
  -1  -2   6    0.78    0.87
  -1  -2   6    2.44    1.74
   1  -2  -6    0.49    0.87
   1   2  -6   -0.12    1.48
   1  -2  -6    3.54    1.91
   1   2  -5 1079.83   22.37
  -1  -2   5 1060.23   21.58
   1  -2  -5 1091.73   18.10
  -1  -2   5 1034.72   18.23
   1  -2  -5 1052.49   20.62
   1  -2  -5 1015.24   20.09
   1  -2  -4  843.46   16.49
  -1  -2   4  879.65   17.68
   1  -2  -4  858.45   16.31
   1   2  -4  827.46   17.34
   1  -2  -4  872.73   15.38
  -1  -2   4  872.08   15.48
   1  -2  -3    5.87    1.17
   1  -2  -3    7.65    1.49
   1   2  -3    7.09    1.57
   1  -2  -3    6.45    1.37
  -1  -2   3    6.91    1.72
   1  -2  -2   44.99    2.77
   1   2  -2   43.26    3.06
   1  -2  -2   45.10    3.05
  -1   2   2   42.80    2.63
  -1  -2   2   49.16    3.31
  -1   2   1 2705.28   17.76
   1  -2  -1 2605.37   19.36
   1   2  -1 2707.38   14.86
  -1   2   1 2686.18   19.56
   1   2  -1 2569.33   21.27
  -1  -2   1 2609.46   14.67
   1  -2  -1 2643.41   19.37
  -1  -2   1 2589.81   20.99
   1  -2  -1 2612.22   18.01
   1  -2   0  320.49    5.62
   1  -2   0  319.72    6.42
   1   2   0  321.29    6.95
  -1   2   0  325.45    6.49
  -1  -2   0  303.10    6.94
   1  -2   0  306.35    5.45
  -1   2   0  311.77    5.50
   1  -2   1  452.34    8.85
   1   2   1  466.68    9.23
  -1  -2  -1  450.37    9.06
  -1   2  -1  454.97    9.09
   1   2   2  423.15   10.11
  -1  -2  -2  428.51   10.00
   1  -2   2  425.96   10.04
  -1   2  -2  419.67   10.15
  -1   2  -3 2176.91   26.83
   1  -2   3 2151.55   26.28
  -1  -2  -3 2111.96   26.06
  -1   2  -4  134.95    7.57
   1  -2   4  128.67    7.33
  -1  -2  -4  136.41    7.39
  -1  -2  -4  121.21    6.95
  -1  -2  -4  135.52    4.35
  -1   2  -5   86.97    6.69
  -1  -2  -5   93.18    6.99
   1  -2   5   88.61    4.21
  -1  -2  -5   88.48    3.78
   1  -2   5   88.94    6.75
  -1  -2  -5   81.66    6.39
   1  -2   6    0.35    0.63
  -1  -2  -6    2.01    1.71
   1  -2   7   50.91    5.92
   1  -2   7   49.91    3.33
  -1  -2  -7   43.13    5.84
  -1  -2  -8   12.53    3.73
   1  -2   8    6.22    2.92
  -1   2  -9    6.35    3.89
  -1  -2  -9    0.11    2.27
  -1  -3   9   19.09    5.09
   1  -3  -9   14.29    4.16
   1  -3  -8    7.50    2.93
  -1  -3   8    5.22    1.94
  -1  -3   8    4.72    2.65
  -1  -3   7  101.60    8.48
  -1  -3   7  112.51    7.06
   1  -3  -7  112.64    8.52
   1  -3  -7   95.98    6.37
   1  -3  -6   33.89    4.42
   1  -3  -6   39.79    4.59
   1  -3  -6   37.02    3.83
  -1  -3   6   37.47    3.92
  -1  -3   6   41.72    5.17
   1  -3  -5  536.92   15.23
   1  -3  -5  580.05   15.77
   1  -3  -5  542.70   13.71
  -1  -3   5  570.76   16.62
  -1  -3   5  562.00   14.30
   1   3  -5  572.78   17.14
   1  -3  -4   58.79    4.47
   1  -3  -4   56.30    4.29
   1   3  -4   55.60    4.85
   1  -3  -4   58.81    4.58
  -1  -3   4   55.18    4.85
   1   3  -3   47.53    4.11
   1  -3  -3   43.86    3.50
  -1   3   3   49.02    3.70
   1  -3  -3   49.53    3.70
  -1  -3   3   45.90    4.01
  -1  -3   2  842.72   15.03
  -1   3   2  822.75   14.06
   1   3  -2  787.19   14.82
  -1   3   2  834.35   13.41
   1  -3  -2  793.93   13.11
  -1   3   1  174.07    5.28
   1  -3  -1  156.46    5.56
   1   3  -1  167.83    6.27
   1   3  -1  178.52    3.35
  -1   3   1  154.17    5.50
  -1  -3   1  156.50    6.22
   1  -3  -1  160.51    5.04
   1  -3   0   96.80    4.35
  -1  -3   0   97.63    4.75
  -1   3   0   96.15    3.29
  -1   3   0  103.47    4.47
   1  -3   0  100.37    3.30
   1  -3   0  109.67    3.48
   1   3   0  105.37    4.83
   1   3   1 2090.68   22.26
  -1  -3  -1 2133.38   22.48
   1  -3   1 2098.26   21.96
  -1   3  -1 2174.32   22.65
  -1   3  -2  233.74    8.48
  -1  -3  -2  241.52    8.28
   1   3   2  231.61    8.08
   1  -3   2  255.95    8.68
  -1   3  -3  466.09   13.18
   1  -3   3  496.98   13.27
   1   3   3  465.15   12.73
  -1  -3  -3  485.48   13.00
  -1   3  -4  238.85   10.56
  -1  -3  -4  230.64   10.02
   1  -3   4  230.96   10.27
  -1  -3  -4  248.48    7.09
  -1  -3  -4  255.29   10.42
  -1  -3  -5  164.77    9.33
  -1  -3  -5  158.36    9.11
  -1   3  -5  158.44    9.60
  -1  -3  -5  150.67    5.69
   1  -3   5  171.59    9.51
   1  -3   6  425.64   16.62
  -1  -3  -6  425.88    9.80
  -1  -3  -6  439.93   16.48
   1  -3   6  428.56   10.87
   1  -3   7    7.75    1.75
  -1  -3  -7    7.88    2.81
   1  -3   7    4.80    2.70
  -1  -3  -8   15.49    4.30
   1  -3   8   12.42    3.89
  -1  -3  -9   37.43    6.63
   1  -3   9   28.01    6.08
  -1  -4   9    2.59    3.26
   1  -4  -9    4.53    3.32
  -1  -4   9    7.26    3.59
  -1   4   8    8.06    3.28
  -1  -4   8    5.48    2.12
  -1  -4   8   14.04    4.19
   1  -4  -8   16.30    4.04
   1  -4  -7   -0.62    1.68
  -1  -4   7    2.09    1.68
   1  -4  -7    0.56    1.41
  -1  -4   7   -0.04    1.65
   1  -4  -6  527.85   17.18
   1  -4  -6  516.45   16.78
  -1  -4   6  554.52   15.90
  -1  -4   6  564.24   18.95
   1  -4  -6  528.57   15.06
   1  -4  -5  242.41    9.76
  -1  -4   5  263.09   11.92
   1   4  -5  250.60   11.89
   1  -4  -5  247.15   10.74
   1  -4  -5  239.97   10.49
   1  -4  -4  248.67    9.61
  -1  -4   4  272.37   11.47
  -1   4   4  255.47    9.93
   1  -4  -4  284.34   10.49
   1   4  -4  249.11   10.89
   1   4  -3   83.34    5.88
  -1   4   3   73.74    5.12
   1  -4  -3   71.64    4.74
  -1   4   3   84.38    5.29
  -1  -4   3   79.75    5.67
  -1  -4   2   61.53    4.52
  -1  -4   2   69.61    3.13
  -1   4   2   70.56    4.53
   1   4  -2   58.11    4.65
   1  -4  -2   67.00    4.46
  -1   4   2   61.34    3.96
   1  -4  -1   58.45    3.25
   1   4  -1   61.32    4.28
  -1   4   1   58.34    3.18
  -1   4   1   68.09    4.25
   1  -4  -1   60.35    4.08
  -1  -4   0 1862.29   23.65
   1  -4   0 1854.23   14.84
   1  -4   0 1877.16   22.18
   1   4   0 1890.95   23.50
  -1   4   0 1871.52   22.49
  -1   4   0 1925.66   14.97
  -1   4  -1 2875.10   29.79
   1   4   1 2908.25   29.94
   1  -4   1 2944.39   29.34
   1   4   2   24.51    3.02
   1  -4   2   18.52    2.50
  -1   4  -2   19.75    2.84
  -1  -4  -2   27.41    3.06
  -1  -4  -3  344.21   11.66
   1  -4   3  347.31   12.15
   1   4   3  338.46   11.52
  -1   4  -3  339.08   12.06
  -1   4  -4  394.52   14.40
   1   4   4  410.42   13.89
  -1  -4  -4  406.01   13.76
   1  -4   4  420.08   14.30
  -1  -4  -5  137.22    8.70
  -1   4  -5  135.00    9.16
  -1  -4  -5  129.18    8.58
  -1  -4  -5  132.27    6.20
   1  -4   5  149.64    9.44
   1  -4   6   -0.58    1.86
  -1  -4  -6    1.88    1.14
  -1  -4  -6   -2.92    2.09
  -1  -4  -7    1.41    2.01
   1  -4   7   -1.18    1.97
   1  -4   7    0.38    1.00
   1  -4   8   35.15    6.03
  -1  -4  -8   34.39    5.91
  -1  -4  -9    4.80    3.29
  -1  -5   9    2.73    2.91
   1  -5  -9    0.37    2.66
  -1  -5   8   22.54    5.13
  -1   5   8   14.43    4.42
   1  -5  -8   19.21    4.34
   1  -5  -7    0.20    1.85
  -1  -5   7   -1.61    1.75
  -1   5   7    0.68    2.59
  -1  -5   7    0.93    1.40
   1  -5  -6   24.89    4.20
  -1  -5   6   19.84    4.19
  -1   5   6   12.40    3.23
   1  -5  -6   14.84    2.77
  -1   5   5   15.01    3.18
   1  -5  -5   12.72    2.65
  -1  -5   5   18.27    3.67
   1  -5  -5   16.92    3.30
  -1   5   4  154.85    8.60
  -1   5   4  161.33    8.49
  -1  -5   4  141.04    8.66
   1   5  -4  147.19    8.98
   1  -5  -4  167.34    8.58
  -1   5   3    6.63    1.78
  -1   5   3    4.56    1.37
   1   5  -3    3.45    1.90
   1  -5  -3    4.76    1.99
  -1  -5   3    3.84    1.72
  -1  -5   2 1211.24   22.39
   1  -5  -2 1179.33   17.90
   1   5  -2 1236.53   11.71
  -1   5   2 1191.22   20.26
  -1   5   2 1267.63   18.45
   1   5  -2 1256.10   22.97
   1  -5  -2 1228.56   20.66
  -1  -5   1  595.40   14.90
   1  -5  -1  558.43   10.44
   1   5  -1  561.19   14.78
  -1   5   1  580.40   10.41
  -1   5   1  579.27   13.85
   1  -5  -1  581.98   13.75
  -1  -5   0  434.71   12.75
   1  -5   0  429.63    7.35
   1  -5   0  434.76   12.16
   1   5   0  441.25   12.93
  -1   5   0  445.88   12.52
  -1  -5  -1   35.54    3.82
   1  -5   1   45.70    4.11
  -1   5  -1   38.18    3.87
   1  -5   1   38.70    2.24
   1   5   1   42.50    4.02
   1   5   2   28.67    3.55
   1  -5   2   29.67    3.50
  -1   5  -2   36.66    4.03
  -1  -5  -2   30.31    3.62
  -1   5  -3  113.37    7.40
   1  -5   3  125.13    7.81
  -1  -5  -3  105.58    7.04
   1   5   3  113.13    7.31
   1   5   4   74.78    6.37
  -1  -5  -4   62.86    5.86
   1  -5   4   72.64    6.54
  -1   5  -4   78.80    6.76
   1  -5   5  833.03   23.10
  -1  -5  -5  836.67   22.47
   1  -5   6    7.57    2.79
  -1  -5  -6    2.88    1.98
  -1  -5  -6    2.43    1.53
   1  -5   7   24.58    4.84
  -1  -5  -7   26.32    4.84
   1  -5   7   25.82    3.56
  -1  -5  -8    0.05    2.43
   1  -5   8    2.96    3.14
  -1  -6   9    2.83    3.20
   1  -6  -9    0.55    2.95
  -1   6   8    0.71    2.63
  -1  -6   8    4.42    3.48
   1  -6  -8    0.05    2.28
  -1  -6   8    1.21    2.39
   1  -6  -7   16.63    3.83
  -1  -6   7   12.83    3.29
  -1  -6   7   19.74    4.72
  -1   6   7   15.38    4.13
   1  -6  -6   39.26    4.73
   1  -6  -6   48.38    5.95
  -1  -6   6   64.47    7.06
  -1   6   6   68.95    7.30
  -1  -6   5  665.58   21.11
   1  -6  -5  612.51   18.82
  -1   6   5  650.29   19.19
   1  -6  -5  614.61   18.29
  -1   6   5  662.29   20.08
  -1  -6   4  302.08   13.45
  -1   6   4  298.65   12.13
   1   6  -4  306.52   13.90
   1  -6  -4  310.89   12.66
  -1   6   4  307.85   12.29
  -1   6   3  140.58    7.96
   1   6  -3  125.82    8.48
  -1   6   3  124.21    6.81
   1  -6  -3  128.62    7.79
  -1  -6   3  135.04    8.39
   1  -6  -3  121.29    7.05
   1  -6  -2  335.95    9.81
   1   6  -2  344.46   13.11
   1   6  -2  323.37    4.30
  -1   6   2  322.35   11.60
  -1  -6   2  335.50   12.83
  -1   6   2  333.38    9.64
   1  -6  -2  342.75   11.99
  -1  -6   2  320.08    4.23
  -1   6   1  552.65   15.05
   1  -6  -1  506.63   14.40
  -1  -6   1  529.55   15.56
  -1   6   1  544.47   10.23
   1   6  -1  512.78   15.59
   1  -6  -1  538.85   10.31
   1   6   0   97.93    6.75
   1  -6   0  104.26    6.58
  -1   6   0   97.93    6.56
  -1  -6   0   99.80    6.81
   1   6   1  212.17    5.35
  -1  -6  -1  198.29    9.45
   1   6   1  194.41    9.63
   1  -6   1  213.98    9.81
   1  -6   1  208.41    4.92
  -1   6  -1  201.30    9.64
  -1  -6  -2  446.34   14.80
   1   6   2  464.81   14.95
   1  -6   2  453.82   14.75
  -1   6  -2  461.29   15.27
   1   6   3 1025.35   23.23
  -1  -6  -3 1020.09   23.48
   1  -6   3 1033.61   23.54
  -1   6  -3 1008.69   23.79
   1  -6   4   92.44    7.92
   1   6   4   76.98    6.57
  -1  -6  -4   91.41    7.45
  -1  -6  -5   87.60    7.69
   1  -6   5   89.14    8.18
  -1  -6  -6    3.34    1.80
  -1  -6  -6    6.97    2.99
  -1  -6  -7    5.34    2.87
   1  -6   7    5.02    3.28
  -1  -6  -8    1.00    2.81
   1  -6   8    0.72    2.89
   1  -7  -8    1.88    3.11
  -1   7   7    5.80    3.25
  -1  -7   7    1.74    1.91
   1  -7  -7    3.54    2.89
  -1  -7   7    4.17    2.77
  -1  -7   6    6.23    2.86
  -1   7   6    9.03    3.03
   1  -7  -6   10.86    3.32
  -1  -7   6    8.69    2.36
  -1   7   5    9.52    2.45
  -1  -7   5   15.12    4.03
  -1  -7   5    8.99    2.13
   1  -7  -5    7.68    2.55
   1  -7  -4  196.28   10.83
  -1  -7   4  200.28   11.64
  -1  -7   4  209.32    7.58
  -1   7   4  202.90   10.75
  -1   7   4  215.98   10.41
   1  -7  -4  202.14   10.28
  -1  -7   3   66.47    3.05
  -1   7   3   58.30    5.62
  -1  -7   3   75.82    6.77
   1  -7  -3   73.74    5.59
   1  -7  -3   82.78    6.80
  -1   7   3   64.81    5.13
   1   7  -3   63.99    3.00
  -1   7   2  141.31    8.45
   1  -7  -2  120.25    6.00
   1   7  -2  120.53    8.45
  -1   7   2  127.54    6.13
   1  -7  -2  126.88    8.01
  -1  -7   2  125.70    8.61
  -1  -7   1   86.33    6.76
   1  -7  -1   80.65    4.08
  -1   7   1   89.93    6.67
  -1   7   1   86.18    4.12
   1  -7  -1   94.72    7.09
   1   7  -1   84.70    7.01
  -1  -7   0  329.54   13.43
   1  -7   0  314.01   12.60
  -1   7   0  329.49   12.86
   1   7   0  323.58   13.33
   1   7   1   80.44    6.77
   1  -7   1   85.25    6.91
   1   7   1   88.97    3.21
  -1  -7  -1   84.89    3.21
   1  -7   1   87.37    2.86
  -1   7  -1   90.02    6.93
  -1  -7  -1   86.93    7.14
   1  -7   2  150.11    4.71
   1   7   2  129.27    8.47
   1   7   2  154.01    6.20
  -1   7  -2  148.31    9.41
  -1  -7  -2  150.64    9.47
  -1   7  -2  145.42    4.63
   1  -7   2  149.95    9.27
   1  -7   3    3.39    1.84
  -1  -7  -3    0.48    2.12
   1   7   3    0.66    1.65
   1  -7   4  176.75   10.92
  -1  -7  -4  181.64   11.06
   1  -7   5   -0.26    1.77
  -1  -7  -5    2.04    1.98
   1  -7   6   96.11    9.46
  -1  -7  -6   87.78    8.97
  -1  -7  -7    4.38    3.21
   1  -7   7    5.52    3.55
  -1  -7  -8    6.67    4.00
   1  -8  -8    2.16    3.32
  -1  -8   7    9.93    4.11
  -1   8   7    9.80    4.13
   1  -8  -7   11.55    4.15
  -1   8   6  107.64    9.26
   1  -8  -6  102.47    9.20
  -1  -8   6   93.51    6.71
  -1  -8   6  106.63   10.14
  -1  -8   5  316.11   10.40
   1  -8  -5  306.55   15.14
  -1   8   5  316.47   14.31
  -1  -8   5  291.31   15.76
   1  -8  -4  325.66   14.84
  -1  -8   4  348.07   16.21
   1  -8  -4  372.16   13.96
  -1  -8   4  347.88    8.56
   1   8  -4  329.15    8.42
  -1   8   4  368.56   13.87
  -1   8   3    2.97    1.33
  -1  -8   3    1.38    1.74
   1  -8  -3   -0.98    1.16
   1  -8  -3    0.73    1.39
  -1   8   2   18.26    3.47
   1  -8  -2   17.88    3.63
  -1  -8   2   20.60    3.74
   1  -8  -2   21.42    2.61
  -1   8   2   31.26    3.13
   1  -8  -1  330.24   13.83
  -1  -8   1  320.50   14.23
  -1   8   1  310.41   13.59
   1  -8  -1  320.29    8.19
  -1   8   0   35.12    4.84
   1  -8   0   37.90    4.65
  -1  -8   0   29.54    4.47
  -1  -8  -1  343.67   14.66
  -1  -8  -1  321.23    5.04
   1   8   1  336.08    4.98
   1  -8   1  323.21   14.11
   1  -8   2    5.88    2.76
   1  -8   2    0.43    0.37
   1   8   2    0.11    0.89
  -1  -8  -2    2.31    1.06
  -1  -8  -2   -3.73    2.45
  -1   8  -2    0.57    0.39
   1  -8   3  380.48   16.46
  -1  -8  -3  404.69   16.84
  -1   8  -3  393.15    9.02
   1   8   3  406.16   12.22
   1   8   4  392.27   14.03
  -1  -8  -4  380.59   17.01
   1  -8   4  353.20   16.53
  -1  -8  -5    0.18    1.96
   1  -8   5    0.95    2.40
   1  -8   6    1.62    2.43
  -1  -8  -6    0.67    2.35
  -1  -8  -7    2.56    2.90
   1   8   7    2.43    2.72
   1  -9  -7   -0.17    2.72
  -1   9   7    0.27    2.69
  -1   9   6    2.16    2.74
   1  -9  -6    0.55    2.48
  -1  -9   6    1.81    2.64
   1  -9  -5   57.01    7.00
  -1   9   5   53.87    6.12
  -1  -9   5   59.60    7.83
  -1   9   4    4.82    2.13
   1  -9  -4    1.64    1.63
   1  -9  -4    2.36    2.39
  -1  -9   4    4.42    2.78
   1  -9  -3  213.87    9.42
  -1  -9   3  198.65   12.70
   1  -9  -3  208.42   12.09
  -1   9   3  203.72    9.09
  -1   9   2   51.07    3.90
  -1  -9   2   42.65    5.87
   1  -9  -2   56.69    4.23
   1  -9  -2   48.61    6.13
  -1  -9   1  302.54   15.08
   1  -9  -1  320.52   14.76
  -1  -9   0   11.33    2.98
   1  -9   0   10.89    3.04
   1  -9   1  167.63   11.01
  -1  -9  -1  150.37   10.56
   1  -9   2   31.38    5.08
  -1  -9  -2   28.84    2.64
   1   9   2   28.94    2.52
  -1  -9  -2   34.97    5.29
   1  -9   3    3.86    3.02
  -1   9  -3    1.33    0.60
   1  -9   3    1.39    0.62
   1   9   3    0.75    1.19
  -1  -9  -3    3.14    2.08
  -1  -9  -3    0.65    1.33
  -1  -9  -4    5.59    3.02
  -1   9  -4    2.01    1.09
   1   9   4    1.99    1.73
   1  -9   4    0.29    1.87
   1   9   5  338.63   14.87
   1  -9   5  328.36   17.84
  -1  -9  -5  335.25   17.74
   1   9   6   27.66    4.97
   1  -9   6   28.76    5.91
  -1  -9  -6   28.86    5.74
   1   9   7   -0.21    2.56
   1 -10  -6   63.84    8.18
  -1  10   5  103.92    8.47
   1 -10  -5  124.12   10.90
  -1 -10   5  122.24   11.49
  -1  10   4   32.75    4.33
  -1 -10   4   40.59    6.62
  -1 -10   3    3.26    3.26
  -1  10   3    2.28    1.57
   1 -10  -3    1.87    2.39
   1 -10  -2   65.67    7.29
  -1 -10   2   79.09    8.28
  -1 -10   1   64.68    7.52
   1 -10  -1   69.91    7.51
   1 -10   0    3.78    2.05
  -1 -10   0    5.39    2.63
   1 -10   1  150.48   11.14
  -1 -10  -1  137.34   10.73
  -1 -10  -2   84.88    8.69
   1 -10   2   71.61    7.91
  -1 -10  -3   30.61    5.97
   1 -10   3   11.59    3.32
  -1 -10  -4   68.92    8.41
   1 -10   4   53.28    7.50
   1 -10   5   23.64    5.41
  -1 -10  -5   17.52    4.80
  -1 -10  -6    2.31    3.36
   1 -11  -5    8.18    4.13
   1 -11  -4  166.73   12.81
  -1 -11   4  181.09   14.40
  -1 -11   3   47.25    7.29
   1 -11  -3   43.44    6.79
  -1 -11   2    5.46    3.21
   1 -11  -2    3.02    2.56
  -1 -11   1    4.57    3.08
   1 -11  -1    6.05    2.99
  -1 -11   0  320.77   17.39
   1 -11   0  323.77   16.86
   1 -11   1    9.85    3.62
  -1 -11  -1    2.14    2.06
  -1 -11  -2   50.65    7.29
   1 -11   2   65.28    8.11
  -1 -11  -3    0.22    2.42
   1 -11   3   -1.42    2.21
  -1 -11  -4  137.04   12.49
   1 -11   4  141.16   12.55
   1 -12  -4   14.57    4.96
   1 -12  -3    4.72    3.54
  -1 -12   2  160.79   13.50
   1 -12  -2  151.64   12.43
   1 -12  -1   74.90    8.89
  -1 -12   1   69.85    8.94
   1 -12   0    1.95    2.84
  -1 -12   0    2.46    3.57
  -1 -12  -1    1.24    2.75
   1 -12   1    1.52    2.97
  -1 -12  -2   81.22    9.68
   1 -12   2   87.67    9.66
   2   0  -9    0.68    2.34
  -2   0   9   -0.56    2.53
   2   0  -8   -0.47    2.02
  -2   0   8   -1.10    2.29
  -2   0   7    0.40    1.78
   2   0  -7    1.49    1.98
  -2   0   7   -0.25    1.10
   2   0  -7    1.75    1.62
  -2   0   6  131.30    7.88
  -2   0   6  128.13    7.21
   2   0  -6  128.06    7.82
  -2   0   5    0.76    1.15
   2   0  -5    1.70    1.50
  -2   0   5    1.44    1.02
  -2   0   4 1025.82   16.57
   2   0  -4 1087.98   17.39
  -2   0   4 1051.75   20.74
  -2   0   4 1090.18   18.30
  -2   0   3    0.84    0.98
   2   0  -3    1.19    1.25
  -2   0   3    1.51    0.76
  -2   0   3    1.41    1.14
   2   0  -3   -1.03    0.79
  -2   0   2  109.03    5.13
   2   0  -2  101.53    4.60
   2   0  -2   96.72    4.91
  -2   0   2  101.41    3.18
  -2   0   2  107.66    4.68
   2   0  -2  103.74    3.21
   2   0  -1    0.89    0.90
   2   0  -1   -0.28    0.76
   2   0  -1   -0.02    0.90
  -2   0   1    1.70    1.21
  -2   0   1    1.71    1.15
  -2   0   1   -0.08    0.77
  -2   0   0  374.62    5.15
  -2   0   0  371.98    6.64
   2   0   0  350.50    6.60
  -2   0   0  376.69    5.23
  -2   0   0  351.67    7.30
   2   0   1    1.10    1.06
  -2   0  -1    1.43    0.75
  -2   0  -1    1.39    0.63
   2   0   1    0.24    0.38
  -2   0  -2  927.97   14.93
   2   0   2  961.86   14.95
   2   0   3    1.32    1.17
  -2   0  -3    1.10    1.28
  -2   0  -4 6409.78   51.59
   2   0   4 6339.20   51.81
  -2   0  -5    3.41    1.94
  -2   0  -6   95.27    7.96
  -2   0  -7   -0.72    1.89
  -2   0  -8    1.06    2.00
  -2   0  -9   -1.22    2.46
  -2  -1   9   39.30    6.72
   2   1  -9   30.81    5.75
   2  -1  -9   31.16    5.53
  -2   1   8   17.88    4.46
  -2  -1   8   32.43    5.72
   2  -1  -8   16.59    3.84
   2   1  -8   24.44    4.74
  -2  -1   8   22.36    3.52
   2  -1  -7   15.49    3.10
  -2  -1   7   16.74    3.48
  -2  -1   7   25.71    4.74
  -2   1   7   21.55    4.52
  -2  -1   7   17.43    2.98
  -2  -1   6  487.50   15.34
  -2  -1   6  473.77   13.70
  -2   1   6  490.01   18.14
   2   1  -6  494.19   15.51
   2  -1  -6  474.21   14.76
   2  -1  -6  482.11   14.83
   2   1  -5  613.07   15.57
  -2   1   5  629.86   18.36
  -2  -1   5  618.41   14.87
   2  -1  -5  619.32   14.83
   2  -1  -5  623.90   14.94
  -2  -1   5  643.26   15.63
  -2   1   5  625.98   14.85
   2  -1  -5  639.06   15.00
  -2  -1   4   15.59    2.26
   2   1  -4   10.05    1.88
   2  -1  -4   15.22    2.00
  -2   1   4   12.62    2.84
  -2  -1   4   10.61    2.29
   2  -1  -4   12.04    2.00
  -2  -1   4   12.86    1.89
  -2   1   4   13.72    2.21
   2  -1  -4   14.43    2.14
   2  -1  -3   61.11    3.98
  -2  -1   3   55.13    3.88
  -2   1   3   60.15    4.04
  -2   1   3   56.53    4.35
   2   1  -3   65.79    3.81
  -2  -1   3   56.50    4.23
   2  -1  -3   59.06    3.29
  -2  -1   3   63.45    3.72
   2  -1  -3   55.92    3.22
  -2  -1   2 1100.79   15.45
   2  -1  -2 1094.67   15.48
  -2   1   2 1115.32   15.69
   2  -1  -2 1085.67    9.97
  -2  -1   2 1104.31   12.65
  -2  -1   2 1087.27   15.35
  -2   1   2 1099.85   16.39
   2  -1  -2 1085.76   16.51
   2   1  -2 1092.84   15.60
   2   1  -2 1125.62   12.85
   2  -1  -2 1103.61   10.01
   2   1  -1 9002.72   36.04
  -2   1   1 8910.47   39.90
  -2  -1   1 9245.40   37.03
  -2  -1   1 8890.19   36.48
   2   1  -1 8839.26   30.30
  -2  -1   1 9023.92   30.61
  -2   1   1 8910.88   40.44
   2  -1  -1 8983.28   40.32
  -2  -1   1 8636.81   39.12
  -2   1   1 9293.50   41.07
   2  -1  -1 8855.24   40.86
   2   1  -1 8842.98   37.03
   2   1   0 3800.34   20.68
  -2   1   0 3750.03   17.41
   2  -1   0 3689.49   22.95
   2  -1   0 3730.41   17.02
  -2   1   0 3757.43   24.19
  -2  -1   0 3660.24   20.60
  -2  -1   0 3711.99   22.51
   2  -1   1 6917.13   32.60
  -2  -1  -1 7063.47   35.19
  -2   1  -1 7137.22   33.42
   2   1   1 6997.70   34.48
   2  -1   2   70.34    4.21
  -2  -1  -2   74.39    4.30
  -2  -1  -2   78.27    4.40
  -2   1  -2   69.95    4.16
  -2  -1  -3 1008.62   18.30
   2  -1   3 1034.00   18.43
  -2   1  -3 1013.06   18.43
  -2  -1  -3 1019.97   18.37
   2  -1   4  459.71   13.79
  -2   1  -4  436.34   13.71
  -2  -1  -4  447.09   13.83
   2  -1   4  447.40    4.89
  -2  -1  -4  445.10   13.79
   2  -1   5  184.38    9.85
  -2   1  -5  190.23   10.08
  -2  -1  -5  186.52   10.02
  -2  -1  -5  182.15    9.77
   2  -1   6    9.34    3.22
  -2  -1  -6    1.41    1.47
  -2  -1  -7    1.40    2.07
   2  -1   7   -2.14    2.36
  -2   1  -8   29.63    5.77
  -2  -1  -8   25.19    5.06
  -2  -1  -9   25.74    6.19
  -2   1  -9   18.05    5.11
  -2  -2   9    5.41    3.57
   2  -2  -9    7.58    3.37
   2  -2  -8    1.59    1.72
  -2  -2   8    3.05    2.39
  -2  -2   8    9.00    3.25
  -2   2   8    4.33    2.70
  -2  -2   8    1.78    1.61
   2  -2  -7  236.05   11.50
   2  -2  -7  275.52   12.43
  -2  -2   7  262.81   12.92
  -2  -2   7  272.08   14.56
  -2   2   7  247.79   14.61
  -2  -2   7  249.67   10.89
   2   2  -6    2.95    1.89
   2  -2  -6   -2.68    1.68
   2  -2  -6   -0.63    1.44
   2  -2  -6    1.98    1.41
  -2   2   6    4.54    1.98
  -2  -2   6   -0.65    1.26
  -2  -2   6    4.01    1.86
  -2  -2   5   67.13    5.06
  -2  -2   5   69.01    5.67
  -2   2   5   60.65    6.02
   2  -2  -5   62.49    4.93
   2  -2  -5   70.44    4.97
   2   2  -5   68.67    5.50
   2  -2  -5   63.54    4.85
   2  -2  -4   24.31    2.68
  -2  -2   4   21.96    3.11
   2  -2  -4   25.89    2.65
  -2   2   4   29.08    3.59
  -2  -2   4   26.60    3.02
  -2  -2   4   30.52    3.36
   2  -2  -4   23.85    2.81
   2   2  -4   30.42    3.46
   2  -2  -3  345.42    8.16
   2  -2  -3  349.77    8.29
   2  -2  -3  351.97   10.01
  -2   2   3  356.51   11.18
  -2  -2   3  357.91    9.78
  -2  -2   3  336.08    9.82
   2   2  -3  351.21    9.93
  -2   2   2 2244.37   24.41
   2  -2  -2 2267.34   24.68
  -2   2   2 2202.50   16.48
   2   2  -2 2252.45   21.52
  -2  -2   2 2241.64   21.32
  -2  -2   2 2203.75   21.05
   2  -2  -2 2211.81   23.49
   2   2  -2 2213.19   21.26
   2  -2  -2 2214.53   16.83
  -2   2   1  168.71    5.81
  -2  -2   1  155.21    4.65
   2   2  -1  159.84    4.65
  -2  -2   1  164.81    5.45
   2   2  -1  159.95    5.35
   2   2  -1  164.05    4.84
  -2   2   1  162.91    5.69
   2  -2  -1  168.64    5.77
  -2   2   1  160.43    3.99
   2  -2  -1  168.08    5.68
   2  -2  -1  163.98    4.03
  -2  -2   1  162.71    4.71
   2   2   0   58.93    3.30
  -2   2   0   57.62    2.84
   2  -2   0   64.05    3.25
  -2  -2   0   60.52    3.40
   2  -2   0   58.57    2.75
  -2   2   0   63.04    3.37
  -2  -2  -1   31.44    2.74
  -2   2  -1   30.90    2.47
   2   2   1   29.19    2.53
   2  -2   1   29.80    2.41
  -2  -2  -2  408.20   10.68
  -2   2  -2  428.55   10.72
   2  -2   2  417.50   10.48
   2   2   2  397.76   10.55
  -2   2  -3  341.04   11.24
  -2  -2  -3  351.93   10.96
  -2  -2  -3  366.64   11.53
   2  -2   3  364.71   11.10
  -2  -2  -4  147.19    8.21
   2  -2   4  144.29    8.07
  -2  -2  -4  144.64    7.91
  -2  -2  -4  143.95    3.46
  -2   2  -4  146.82    8.46
  -2   2  -5  386.49   14.94
   2  -2   5  403.99   14.89
   2  -2   5  377.70    7.22
  -2  -2  -5  379.40   14.30
  -2  -2  -5  389.10   14.39
   2  -2   6   16.58    1.45
   2  -2   6   22.21    3.84
  -2  -2  -6   14.61    3.75
   2  -2   7   34.94    5.51
  -2  -2  -7   26.30    4.91
  -2  -2  -8   -1.04    2.33
   2  -2   8   -1.10    2.39
  -2  -2  -9   14.17    4.87
  -2  -3   9    8.81    3.78
  -2  -3   9   11.12    4.46
   2  -3  -9    1.95    2.77
   2  -3  -8    8.01    3.11
  -2  -3   8   16.02    4.04
  -2   3   8   14.20    4.27
  -2  -3   8   18.08    4.63
  -2  -3   8   11.38    2.82
   2  -3  -7   34.26    4.68
   2  -3  -7   37.52    4.81
  -2  -3   7   38.68    5.17
   2  -3  -7   41.88    4.62
  -2  -3   7   49.19    5.03
  -2  -3   7   38.96    5.64
  -2   3   7   38.31    5.86
   2   3  -6   71.54    6.53
  -2  -3   6   51.16    5.41
   2  -3  -6   55.84    5.26
   2  -3  -6   57.88    5.16
  -2  -3   6   63.25    5.49
   2  -3  -6   61.74    5.49
  -2  -3   6   54.51    5.86
  -2   3   6   56.53    6.43
  -2  -3   5  596.27   15.72
  -2  -3   5  576.58   16.72
   2  -3  -5  596.72   15.17
  -2  -3   5  575.62   16.41
   2  -3  -5  595.99   14.90
  -2   3   5  589.68   18.54
   2  -3  -5  583.36   15.33
   2   3  -5  603.24   17.07
   2  -3  -4  157.02    6.92
   2  -3  -4  154.68    6.82
  -2  -3   4  147.92    7.49
  -2  -3   4  143.61    7.41
   2   3  -4  151.66    7.80
   2  -3  -4  166.18    7.79
  -2   3   4  140.86    8.08
   2   3  -3  804.73   16.19
   2  -3  -3  784.10   16.12
  -2  -3   3  766.74   14.33
  -2   3   3  767.77   13.39
   2  -3  -3  787.06   13.42
  -2  -3   3  778.38   15.68
  -2   3   3  764.93   16.50
  -2   3   2   22.05    2.08
  -2  -3   2   21.85    2.58
   2  -3  -2   23.23    2.62
  -2   3   2   22.04    2.58
   2   3  -2   19.70    1.95
  -2  -3   2   22.09    2.12
   2   3  -2   22.10    2.72
   2  -3  -2   23.75    2.27
   2  -3  -1   26.54    2.14
   2  -3  -1   27.93    2.50
  -2   3   1   25.97    2.15
  -2  -3   1   29.25    1.88
  -2  -3   1   27.29    2.63
   2   3  -1   28.11    1.83
  -2  -3   1   29.31    1.93
   2   3  -1   26.76    1.80
  -2   3   1   28.75    2.49
  -2   3   1   29.57    2.57
   2  -3  -1   26.89    2.44
   2   3  -1   29.30    2.81
  -2  -3   0 1017.98   15.80
   2   3   0 1035.98   15.67
  -2   3   0 1023.53   14.18
   2  -3   0 1001.68   13.79
  -2   3   0 1012.03   13.64
   2  -3   0 1000.09   13.53
  -2   3  -1  357.22    9.43
   2   3   1  334.71    9.46
   2  -3   1  353.69    9.14
  -2  -3  -1  339.41    9.52
  -2   3  -2  328.22   10.15
  -2  -3  -2  325.71   10.15
   2   3   2  344.26   10.46
  -2   3  -3  794.60   17.78
  -2  -3  -3  846.80   18.18
   2   3   3  803.60   17.72
   2  -3   3  795.42   17.59
  -2   3  -4 1127.40   23.26
  -2  -3  -4 1065.37   22.34
   2  -3   4 1064.81   22.44
  -2  -3  -4 1079.75   22.48
  -2  -3  -5   11.28    3.05
  -2  -3  -5    7.94    2.73
  -2  -3  -5    9.66    1.26
   2  -3   5   11.91    2.97
  -2   3  -5    8.85    3.18
  -2  -3  -6   43.07    2.19
   2  -3   6   47.86    5.77
  -2  -3  -6   39.71    5.39
   2  -3   6   44.82    3.12
   2  -3   7    7.51    1.29
   2  -3   7    9.44    3.31
  -2  -3  -8  123.57   10.79
   2  -3   8  117.63   10.95
  -2  -4   9    1.63    2.91
   2  -4  -9    1.10    2.70
  -2  -4   9    1.40    2.79
  -2   4   8   18.24    4.71
  -2  -4   8   17.28    3.37
   2  -4  -8   15.82    3.79
  -2  -4   8   24.10    4.94
  -2  -4   8   25.58    5.13
  -2  -4   7    1.67    1.69
  -2   4   7    1.31    2.06
   2  -4  -7    1.82    1.80
  -2  -4   7   -1.30    2.33
  -2  -4   7    3.55    1.97
   2  -4  -7    5.01    2.46
  -2   4   6  197.52   12.17
   2  -4  -6  198.54   10.03
   2  -4  -6  179.49    9.48
  -2  -4   6  189.24    9.85
   2  -4  -6  175.90    9.45
  -2  -4   6  199.44   10.92
  -2  -4   6  191.72   10.88
   2  -4  -5   29.97    3.76
  -2  -4   5   33.63    4.35
   2  -4  -5   28.64    3.63
  -2  -4   5   33.69    4.03
  -2   4   5   29.09    4.10
   2  -4  -5   34.69    4.17
   2   4  -5   34.51    4.61
  -2   4   4  198.85    9.81
  -2   4   4  221.11    8.63
  -2  -4   4  227.97    8.91
   2  -4  -4  217.50    9.56
  -2  -4   4  229.15   10.10
   2   4  -4  213.97   10.00
   2  -4  -4  207.08    8.45
   2  -4  -3  225.43    8.15
  -2   4   3  220.95    7.88
   2  -4  -3  219.00    9.27
  -2   4   3  213.84    9.00
   2  -4  -3  221.80    9.09
   2   4  -3  238.73    9.83
  -2  -4   3  234.73    7.63
  -2  -4   3  219.28    9.20
   2   4  -3  226.57    7.73
  -2   4   2  326.10    9.02
  -2  -4   2  318.84    7.10
   2   4  -2  307.26    7.30
  -2  -4   2  324.34   10.69
   2  -4  -2  326.80    9.89
  -2   4   2  336.04   10.00
   2   4  -2  335.82   10.92
   2  -4  -2  308.69    8.89
  -2   4   1  176.52    6.30
  -2  -4   1  186.32    7.67
   2   4  -1  173.41    7.55
   2  -4  -1  181.62    6.80
   2   4  -1  175.91    4.11
   2  -4  -1  178.50    6.40
  -2   4   1  170.44    6.54
   2  -4  -1  180.04    6.53
   2  -4   0  313.24    8.94
   2   4   0  318.54   10.13
   2  -4   0  312.28    7.80
  -2   4   0  304.59    9.01
  -2  -4   0  322.66   10.18
  -2  -4   0  309.73    5.63
  -2   4   0  327.14    7.99
   2   4   1  184.65    7.73
  -2   4  -1  175.18    7.48
   2  -4   1  199.41    7.97
  -2  -4  -1  181.17    7.94
  -2   4  -1  177.90    6.07
  -2   4  -2  538.58   14.24
   2  -4   2  529.88   13.64
  -2  -4  -2  548.44   14.30
   2   4   2  534.83   13.97
  -2  -4  -3  679.65   17.33
   2   4   3  681.52   16.86
   2  -4   3  675.22   16.97
  -2   4  -3  696.60   17.76
  -2  -4  -4   -0.43    2.04
   2   4   4    2.66    1.96
  -2   4  -4   -0.45    1.52
   2  -4   4   -0.03    1.63
   2  -4   5   23.12    4.23
  -2  -4  -5   29.78    4.42
  -2  -4  -5   22.20    2.31
   2  -4   6  164.98   11.14
  -2  -4  -6  145.55   10.41
  -2  -4  -6  150.56    5.63
   2  -4   7   10.14    3.46
   2  -4   7    3.47    1.33
   2  -4   8    5.42    3.90
  -2  -4  -8    1.48    2.64
  -2  -5   9    8.82    3.90
  -2  -5   8   25.54    5.19
  -2   5   8   37.73    6.36
  -2  -5   8   25.37    4.97
   2  -5  -8   26.49    4.76
  -2  -5   8   34.15    4.93
   2  -5  -7    1.42    1.80
  -2  -5   7   -0.24    1.54
  -2  -5   7    1.67    1.90
  -2   5   7    0.49    1.80
  -2  -5   7   -0.52    2.18
   2  -5  -6   35.08    4.62
  -2  -5   6   43.16    5.55
   2  -5  -6   40.40    4.78
  -2  -5   6   33.50    4.45
  -2   5   6   38.97    5.57
  -2  -5   6   43.34    5.22
   2  -5  -6   43.96    5.12
   2  -5  -5  149.38    8.24
  -2   5   5  138.99    9.26
  -2  -5   5  141.22    9.10
   2   5  -5  136.85    9.16
  -2  -5   5  129.55    7.76
   2  -5  -5  136.72    8.42
   2  -5  -5  128.48    7.67
  -2  -5   4  191.18    9.97
   2  -5  -4  187.06    9.59
   2  -5  -4  197.19   10.18
   2   5  -4  206.47   10.52
  -2  -5   4  187.59    7.91
  -2   5   4  202.95    8.89
   2  -5  -4  205.57    9.18
  -2   5   4  193.38    9.82
  -2  -5   3  330.43    8.71
  -2   5   3  324.81   11.29
   2  -5  -3  325.29   11.63
   2   5  -3  329.56    8.80
   2   5  -3  334.56   12.65
   2  -5  -3  327.59   10.73
  -2   5   3  326.50   10.53
  -2  -5   3  303.53   11.85
   2   5  -2  204.36    9.25
  -2   5   2  216.32    8.22
  -2  -5   2  183.24    8.78
  -2   5   2  180.96    7.63
   2  -5  -2  169.64    7.38
   2   5  -2  181.65    4.97
   2  -5  -2  206.33    8.28
  -2  -5   1  447.74   13.45
   2  -5  -1  431.29   10.44
   2   5  -1  435.56   13.40
  -2   5   1  456.45   10.53
   2  -5  -1  430.05   10.45
  -2   5   1  438.36   11.81
   2  -5   0 2487.29   28.49
   2   5   0 2512.41   14.10
  -2   5   0 2495.26   22.70
   2  -5   0 2530.51   22.48
  -2  -5   0 2480.11   31.73
  -2   5   0 2524.21   28.94
  -2  -5   0 2528.29   14.04
   2   5   0 2481.22   31.90
  -2   5  -1  687.80   16.24
  -2   5  -1  671.93   11.83
   2   5   1  658.00   16.30
   2  -5   1  683.40   15.71
   2  -5   1  700.81   12.19
  -2  -5  -1  668.75   16.54
  -2   5  -2   63.48    5.42
   2   5   2   50.39    4.79
   2  -5   2   55.45    4.92
  -2  -5  -2   60.12    5.28
  -2   5  -3  150.98    8.95
   2   5   3  125.44    8.01
  -2  -5  -3  127.90    8.06
   2  -5   3  136.91    8.27
   2  -5   4   56.78    5.72
   2   5   4   57.74    5.86
  -2  -5  -4   55.71    5.73
  -2   5  -4   50.56    5.65
  -2  -5  -5  697.70   21.23
   2  -5   5  681.37   21.52
  -2  -5  -6   -0.04    1.98
  -2  -5  -6    2.20    1.31
   2  -5   6    3.59    3.04
   2  -5   7   83.21    8.94
  -2  -5  -7   75.02    8.20
   2  -5   8    0.53    2.59
  -2  -5  -8    3.62    3.30
  -2  -6   9    1.42    2.95
  -2  -6   8    3.46    2.51
  -2   6   8    5.58    3.58
   2  -6  -8    7.25    3.25
  -2  -6   8    3.16    2.79
  -2  -6   8    2.08    2.58
   2  -6  -7    8.86    2.92
  -2  -6   7   13.89    3.52
  -2  -6   7   10.85    3.12
  -2   6   7   16.67    4.53
  -2  -6   7   12.05    3.43
  -2  -6   6    2.84    2.01
  -2   6   6   -0.51    1.70
   2  -6  -6    4.51    2.22
  -2   6   5   84.30    6.81
  -2   6   5   73.91    6.85
  -2  -6   5   71.15    5.58
   2  -6  -5   54.58    5.71
   2  -6  -5   67.57    6.17
  -2  -6   5   68.98    6.87
  -2  -6   4   -0.93    0.89
  -2   6   4    2.22    1.58
   2  -6  -4   -0.98    1.37
  -2   6   4    1.95    2.02
   2   6  -4   -0.80    1.90
   2  -6  -4   -2.81    2.06
   2   6  -4    1.17    1.06
  -2  -6   4   -0.59    1.68
  -2   6   3  851.83   18.67
   2  -6  -3  823.33   18.66
  -2  -6   3  814.89   21.00
   2   6  -3  831.67   21.30
   2  -6  -3  848.00   18.86
  -2   6   3  843.15   18.58
   2   6  -3  819.13   12.97
  -2   6   2  320.23   11.27
   2  -6  -2  321.37   11.25
  -2   6   2  316.60   10.11
   2   6  -2  299.63   12.36
  -2  -6   2  326.07   12.70
   2  -6  -2  299.12   10.03
  -2  -6   1  872.25   20.48
   2   6  -1  903.38   20.77
  -2   6   1  890.41   15.13
   2  -6  -1  851.40   18.38
  -2   6   1  876.61   18.81
   2  -6  -1  873.77   15.17
   2  -6   0  128.32    5.13
  -2   6   0  138.43    5.43
  -2  -6   0  123.37    7.81
   2  -6   0  134.81    7.32
  -2   6   0  143.74    7.90
   2   6   0  147.12    8.35
   2   6   1  125.23    7.70
   2  -6   1  123.13    7.41
  -2  -6  -1  118.96    7.74
  -2   6  -1  123.91    5.09
  -2   6  -1  131.65    7.68
   2  -6   1  116.10    4.95
  -2   6  -2   -1.83    1.13
   2   6   2    3.52    1.94
   2  -6   2   -0.58    1.53
  -2  -6  -2    0.82    2.05
   2   6   3   26.42    4.04
  -2  -6  -3   21.07    3.57
   2  -6   3   28.40    4.15
  -2   6  -3   20.63    3.56
   2  -6   4   82.51    7.29
  -2  -6  -4   71.28    6.76
  -2  -6  -5  221.67   12.60
   2  -6   5  241.99   13.19
  -2  -6  -6    7.54    2.02
   2  -6   6    9.79    2.99
  -2  -6  -7   48.97    7.27
   2  -6   7   40.95    6.63
  -2  -6  -8    2.78    2.88
  -2  -7   7   15.32    4.20
  -2  -7   7    5.83    2.84
   2  -7  -7    9.55    3.27
  -2  -7   7    7.54    2.54
  -2   7   7   16.03    4.34
  -2  -7   6    0.75    1.51
   2  -7  -6   -0.53    1.71
  -2   7   6    0.93    1.95
  -2  -7   6   -0.09    1.86
   2  -7  -5    6.46    2.32
  -2   7   5    9.36    2.80
   2   7  -5    3.85    1.70
  -2   7   5    5.73    2.64
  -2  -7   5    5.83    1.87
   2   7  -4  641.44   13.33
   2  -7  -4  619.74   18.34
   2  -7  -4  645.73   18.85
  -2  -7   4  647.03   20.92
  -2  -7   4  645.41   13.26
  -2   7   4  625.75   18.30
  -2   7   4  658.76   18.82
   2   7  -3    0.42    0.57
  -2   7   3    7.26    1.92
  -2  -7   3    1.01    1.81
  -2  -7   3    3.55    0.87
   2  -7  -3    5.19    2.15
  -2   7   3    1.15    1.22
   2  -7  -3    3.21    1.49
   2  -7  -2  302.93   12.01
  -2  -7   2  323.36   13.68
  -2   7   2  319.60   12.35
   2   7  -2  327.69   13.92
   2  -7  -2  316.90   10.63
  -2   7   2  332.18   10.65
  -2  -7   1   69.44    6.42
   2  -7  -1   57.52    5.19
   2   7  -1   75.23    6.49
  -2   7   1   64.36    5.69
   2  -7  -1   75.89    4.55
   2   7   0 2038.88   33.75
   2  -7   0 2020.01   21.13
  -2   7   0 2080.90   32.30
  -2  -7   0 2025.36   33.77
   2  -7   0 2032.84   31.28
   2   7   1  152.97    9.27
  -2   7  -1  145.13    5.46
  -2   7  -1  160.33    9.38
   2  -7   1  155.43    5.64
  -2  -7  -1  163.05    9.72
   2  -7   1  153.69    9.07
   2   7   2    5.93    2.11
  -2   7  -2    7.13    2.51
   2  -7   2    6.66    1.84
  -2  -7  -2    9.62    2.70
  -2   7  -2   12.25    1.94
  -2  -7  -3   26.88    4.56
   2  -7   3   23.45    4.20
   2  -7   4  491.37   18.66
  -2  -7  -4  503.12   18.92
  -2  -7  -5    5.99    2.24
   2  -7   5    7.05    2.69
   2  -7   6   17.75    4.36
  -2  -7  -6   12.41    3.87
  -2  -7  -7   -1.65    2.50
   2  -7   7    3.57    2.79
  -2  -8   7    4.22    3.32
  -2   8   7    2.30    2.98
   2  -8  -7    1.76    2.65
  -2  -8   6   29.85    5.43
  -2   8   6   21.65    4.63
   2  -8  -6   24.93    4.67
  -2   8   5    3.86    2.50
  -2  -8   5    0.61    2.12
   2  -8  -5   -1.72    2.15
  -2  -8   5    1.08    1.26
   2   8  -4   38.68    2.81
  -2  -8   4   28.07    4.67
  -2  -8   4   40.00    2.84
   2  -8  -4   27.38    4.02
  -2   8   4   33.13    4.47
   2  -8  -4   35.02    4.88
  -2   8   3  287.28   11.34
  -2   8   3  248.02   11.99
  -2  -8   3  273.00   14.07
   2  -8  -3  294.94   13.13
   2  -8  -3  293.64   11.66
  -2  -8   2 1016.50   26.23
   2  -8  -2 1072.43   24.85
   2  -8  -2 1082.64   19.85
  -2   8   2 1063.74   19.26
  -2   8   2 1044.36   24.60
  -2   8   1    9.58    2.92
   2  -8  -1    5.81    2.05
   2  -8   0   48.22    5.25
  -2   8   0   50.19    5.50
  -2  -8   0   49.02    5.90
   2  -8   1   22.30    3.94
   2  -8   1   22.38    2.09
   2   8   1   23.70    1.40
  -2  -8  -1   19.29    3.87
  -2  -8  -1   20.21    1.31
   2  -8   2   83.06    4.23
  -2  -8  -2   76.80    7.26
   2  -8   2   88.44    7.51
  -2  -8  -3  284.20   14.71
   2  -8   3  287.51   14.39
  -2   8  -3  269.97    9.03
  -2  -8  -4   21.90    4.45
   2  -8   4   26.62    4.85
  -2  -8  -5   95.36    9.42
   2  -8   5   93.50    9.07
   2  -8   6  161.10   13.06
  -2  -8  -6  138.91   11.71
  -2  -8  -7    6.17    3.73
  -2   9   7    0.11    2.62
   2  -9  -7    2.79    3.02
  -2   9   6    1.58    2.48
   2  -9  -6    1.45    2.44
  -2  -9   6    4.88    3.26
  -2  -9   5   51.48    7.28
   2  -9  -5   39.89    5.90
  -2   9   5   46.49    5.78
   2  -9  -4   -0.26    1.62
  -2   9   4   -0.03    1.36
  -2  -9   4    3.82    2.73
   2  -9  -4   -2.33    2.28
  -2   9   3    2.56    1.88
   2  -9  -3    1.10    1.42
  -2  -9   3    3.43    1.64
   2  -9  -3    3.38    1.84
  -2  -9   2   25.76    4.78
   2  -9  -2   19.76    4.06
   2  -9  -2   24.43    3.20
  -2   9   2   29.10    3.38
  -2  -9   1  604.38   21.45
   2  -9  -1  649.72   20.63
   2  -9   0   84.83    7.58
  -2  -9   0   92.39    8.28
   2  -9   1   23.39    4.28
  -2  -9  -1   31.21    5.18
   2  -9   2    1.90    2.17
   2   9   2    1.62    0.84
   2  -9   2    1.66    0.81
  -2  -9  -2    5.39    2.92
  -2   9  -2    1.79    0.90
  -2  -9  -2    1.04    0.80
   2   9   3   84.68    5.56
   2  -9   3   79.68    8.13
  -2  -9  -3   94.58    8.87
  -2   9  -3   72.38    4.28
   2  -9   3   76.03    4.28
  -2   9  -4    9.90    2.16
  -2  -9  -4    2.49    2.35
   2  -9   4    9.92    3.59
  -2  -9  -5  128.14   11.48
   2  -9   5  156.13   12.35
  -2  -9  -6    6.48    4.03
   2   9   7   13.16    4.41
   2 -10  -6    1.28    2.64
  -2  10   6   -0.19    2.20
  -2  10   5    5.09    2.54
   2 -10  -5    2.17    2.74
  -2 -10   5    2.29    2.86
  -2  10   4   50.47    5.58
   2 -10  -4   32.92    5.49
  -2 -10   4   44.02    6.71
  -2 -10   3  227.15   14.66
  -2  10   3  212.53    9.84
   2 -10  -3  212.50   13.08
  -2 -10   2   10.43    3.31
   2 -10  -2   22.78    4.66
   2 -10  -1   94.50    8.66
  -2 -10   1   82.04    8.68
   2 -10   0    6.53    2.44
  -2 -10   0    2.08    2.74
   2 -10   1   43.47    5.88
  -2 -10  -1   53.30    7.16
  -2 -10  -2    6.79    2.86
   2 -10   2   11.04    3.74
   2 -10   3  290.79   16.08
  -2 -10  -3  285.48   16.48
  -2 -10  -4   16.21    4.70
   2 -10   4   22.87    5.07
  -2 -10  -5    5.91    3.35
   2 -10   5    2.95    3.09
   2 -11  -5    2.25    3.12
  -2 -11   4   48.08    7.56
   2 -11  -4   54.99    7.38
   2 -11  -3   25.41    5.27
  -2 -11   3   29.58    5.86
   2 -11  -2  131.27   10.82
  -2 -11   2  156.68   12.66
   2 -11  -1    8.30    3.17
  -2 -11   1   28.96    5.85
  -2 -11   0   91.52    9.64
   2 -11   0   67.63    7.79
   2 -11   1   14.51    4.02
  -2 -11  -1   24.32    5.51
   2 -11   2   18.71    4.90
  -2 -11  -2   22.66    5.46
   2 -11   3    1.41    2.76
  -2 -11  -3    4.20    3.26
  -2 -11  -4  101.31   10.89
   2 -12  -4    3.68    3.40
   2 -12  -3    5.05    3.54
   2 -12  -2  135.87   11.82
   2 -12  -1   -0.06    2.30
  -2 -12   1    0.92    2.64
   2 -12   0   59.61    8.11
  -2 -12   0   34.99    7.03
   2 -12   1   13.89    4.80
  -2 -12  -1    6.03    4.05
   2 -12   2   16.79    4.77
  -2 -12  -2   14.54    5.19
   3   0  -9    3.29    2.56
  -3   0   8   56.11    7.37
   3   0  -8   51.34    5.96
  -3   0   7    3.99    2.78
  -3   0   7    0.03    1.17
   3   0  -7   -0.50    1.35
   3   0  -7    2.23    2.08
  -3   0   6   14.55    2.82
  -3   0   6    9.60    2.71
   3   0  -6    9.47    2.17
   3   0  -6   14.25    2.68
  -3   0   5    0.02    1.06
  -3   0   5   -1.05    1.10
   3   0  -5   -2.12    1.19
  -3   0   4  166.96    8.73
  -3   0   4  182.76    6.54
  -3   0   4  186.20    8.09
   3   0  -4  177.20    6.58
   3   0  -4  196.59    9.59
   3   0  -3   -0.83    0.51
  -3   0   3    0.93    1.33
  -3   0   3    3.55    1.55
  -3   0   3   -0.03    0.61
   3   0  -3    2.30    1.35
   3   0  -3    1.90    1.17
  -3   0   2 3209.32   29.76
   3   0  -2 3324.20   30.12
   3   0  -2 3271.36   15.84
  -3   0   2 3277.27   30.17
   3   0  -2 3304.80   30.69
   3   0  -2 3243.50   29.91
   3   0  -1    0.03    0.92
  -3   0   1    0.79    0.94
  -3   0   1   -2.26    1.13
   3   0  -1    0.10    0.80
   3   0  -1   -1.29    1.10
   3   0   0  546.68   10.09
  -3   0   0  548.64   11.06
  -3   0   0  550.85    7.84
  -3   0   0  561.64    9.95
  -3   0   0  545.90    7.77
   3   0   1    0.48    0.43
  -3   0  -1   -1.56    0.67
  -3   0  -1   -0.78    0.67
  -3   0  -1    0.68    0.55
  -3   0  -2   82.21    4.84
  -3   0  -2   82.26    4.84
  -3   0  -3   -1.54    1.61
  -3   0  -4   20.56    3.44
  -3   0  -4   25.82    3.65
  -3   0  -5    1.17    1.69
  -3   0  -5   -1.71    1.27
  -3   0  -6  285.02   13.97
  -3   0  -7    2.14    2.69
  -3   0  -8   35.42    6.30
   3  -1  -9    1.13    2.05
   3   1  -9   -2.21    2.79
   3  -1  -8    3.68    2.35
  -3  -1   8    1.41    2.58
   3   1  -8   -0.04    1.83
  -3  -1   8    1.93    1.81
  -3   1   8    1.85    2.39
  -3   1   7  141.55   10.90
  -3  -1   7  143.16    8.98
   3  -1  -7  126.40    8.02
  -3  -1   7  141.53   10.59
   3  -1  -7  156.48    9.02
   3   1  -7  135.80    8.80
  -3  -1   7  128.03    8.42
   3   1  -6  228.50   10.26
  -3   1   6  228.22   12.73
  -3  -1   6  254.94   12.99
  -3   1   6  247.36   10.84
   3  -1  -6  231.64    9.82
  -3  -1   6  244.39   10.81
  -3  -1   6  236.60   10.35
   3  -1  -6  228.59    9.72
  -3  -1   5 1270.02   21.06
  -3   1   5 1279.87   23.45
  -3  -1   5 1230.89   25.42
   3   1  -5 1275.87   21.43
   3  -1  -5 1337.03   20.28
   3  -1  -5 1196.86   19.61
  -3  -1   5 1210.89   22.66
  -3   1   5 1226.42   26.30
   3  -1  -5 1261.77   23.38
  -3  -1   4  159.42    6.44
  -3  -1   4  168.89    7.79
   3  -1  -4  155.38    5.88
   3  -1  -4  155.63    5.82
  -3   1   4  148.00    8.35
  -3  -1   4  163.61    8.36
   3   1  -4  160.96    6.75
  -3   1   4  165.61    7.82
   3   1  -4  178.86    8.99
   3  -1  -4  163.30    8.73
   3  -1  -4  146.22    7.49
  -3  -1   3  224.17    6.58
  -3  -1   3  220.63    8.46
   3  -1  -3  224.29    8.53
   3  -1  -3  219.47    5.26
  -3   1   3  238.30    8.83
   3  -1  -3  203.90    8.98
  -3   1   3  226.55    9.29
   3   1  -3  228.60    6.79
  -3  -1   3  230.32    8.84
   3  -1  -3  232.70    5.48
   3   1  -3  230.61    8.99
   3  -1  -2   19.61    2.49
   3   1  -2   12.99    1.39
   3  -1  -2   13.65    2.13
   3  -1  -2   14.97    2.25
  -3  -1   2   13.69    2.24
  -3   1   2   17.27    2.65
   3   1  -2   14.79    2.06
   3   1  -2   17.75    2.34
  -3  -1   2   13.42    1.33
  -3  -1   2   14.82    2.07
  -3   1   2   14.67    2.11
   3   1  -1 1670.60   18.88
  -3  -1   1 1678.41   19.05
  -3   1   1 1674.51   19.96
   3  -1  -1 1687.96   20.19
  -3   1   1 1648.04   20.27
   3  -1  -1 1681.08   19.81
  -3   1   1 1683.74   20.31
  -3  -1   1 1688.52   19.81
  -3  -1   1 1665.23   14.27
   3  -1  -1 1652.84   20.82
  -3  -1   1 1662.72   19.26
   3   1  -1 1637.77   19.22
   3   1  -1 1664.21   13.88
  -3  -1   0  258.96    6.28
   3  -1   0  248.84    5.13
  -3  -1   0  256.69    6.89
   3   1   0  247.89    5.99
  -3   1   0  253.63    5.20
  -3   1   0  266.61    7.19
   3  -1   0  245.54    6.85
  -3  -1   0  254.01    7.34
  -3   1   0  245.47    7.71
   3  -1   1 1229.24   15.43
  -3  -1  -1 1284.92   16.37
  -3  -1  -1 1253.52   13.61
   3  -1   1 1254.68   13.91
   3   1   1 1269.56   16.36
  -3   1  -1 1237.27   15.48
  -3  -1  -2  468.19   11.61
   3  -1   2  500.61   11.76
  -3  -1  -2  470.60   11.47
   3  -1   2  472.90    7.55
  -3   1  -2  493.65   11.86
  -3   1  -3 2381.02   29.81
   3  -1   3 2446.95   29.52
  -3  -1  -3 2386.58   29.95
   3  -1   3 2423.83   13.39
   3  -1   4  143.89    8.19
  -3  -1  -4  146.09    8.17
  -3  -1  -4  168.74    8.85
  -3   1  -4  147.29    8.37
   3  -1   5    3.31    1.86
  -3  -1  -5    6.09    2.23
  -3  -1  -5    2.83    1.62
  -3   1  -5   -0.03    1.36
   3  -1   6    6.20    2.26
  -3  -1  -6    6.18    2.06
  -3  -1  -7   26.48    4.64
  -3   1  -7   25.99    5.15
  -3   1  -8    9.30    3.69
  -3  -1  -8    9.75    3.80
  -3  -2   9   31.41    6.18
   3   2  -9   36.78    5.86
   3  -2  -8    1.43    2.05
  -3  -2   8    1.17    2.12
  -3   2   8    0.44    1.95
  -3  -2   8    0.31    1.80
  -3  -2   8    2.79    2.18
  -3  -2   7   45.28    5.37
   3  -2  -7   53.93    5.37
  -3  -2   7   51.99    5.49
  -3   2   7   60.79    7.15
  -3  -2   7   55.66    6.77
   3  -2  -7   48.64    5.05
  -3  -2   6   40.29    4.54
   3  -2  -6   25.03    3.76
  -3  -2   6   29.02    4.58
  -3   2   6   30.12    4.60
   3   2  -6   29.37    4.12
  -3  -2   6   36.39    4.40
   3  -2  -6   29.96    3.60
   3  -2  -6   30.01    3.60
   3  -2  -5  541.17   12.93
  -3  -2   5  572.82   14.99
   3  -2  -5  540.82   13.01
  -3   2   5  554.64   17.80
   3   2  -5  549.66   15.04
  -3  -2   5  516.93   15.14
   3  -2  -5  529.31   15.53
  -3  -2   5  551.21   16.87
   3   2  -4   -0.32    0.87
  -3  -2   4   -0.33    1.29
  -3   2   4   -0.48    1.56
   3  -2  -4   -1.24    0.82
   3  -2  -4    0.41    1.00
  -3  -2   4   -0.67    1.19
  -3  -2   4   -0.39    1.20
   3  -2  -4    1.99    0.95
   3   2  -4   -1.25    0.96
   3  -2  -4    3.93    2.07
  -3  -2   3  388.14    9.99
   3  -2  -3  422.96    7.76
  -3  -2   3  440.35   11.85
  -3  -2   3  427.45   12.14
   3   2  -3  419.09   10.50
   3  -2  -3  414.06   12.04
   3  -2  -3  420.21    7.86
   3   2  -3  412.79   11.63
  -3   2   3  421.19   12.78
   3  -2  -3  456.90   13.39
   3  -2  -2    0.34    0.96
   3   2  -2    0.53    1.02
  -3   2   2    1.03    0.43
  -3  -2   2    1.33    0.69
  -3   2   2    1.10    1.02
  -3  -2   2    0.50    0.73
   3  -2  -2   -0.19    0.79
   3   2  -2    0.33    0.63
   3  -2  -2    0.78    0.42
   3  -2  -2    2.65    1.32
   3   2  -2   -0.40    0.70
   3   2  -1 1048.63   14.60
  -3   2   1 1072.53   16.73
  -3   2   1 1053.45    9.48
   3   2  -1 1063.19   14.85
   3  -2  -1 1072.77   16.92
  -3  -2   1 1059.83   14.25
   3  -2  -1 1069.64   17.11
  -3   2   1 1076.06   16.83
  -3  -2   1 1038.47   14.63
   3  -2  -1 1052.84   16.43
   3   2  -1 1078.56   14.26
   3  -2  -1 1077.27    9.17
   3   2   0 2944.16   24.27
   3  -2   0 2961.19   19.91
  -3  -2   0 2953.69   24.86
  -3   2   0 2940.06   20.44
   3  -2   0 2891.14   26.17
  -3   2   0 2948.33   26.80
  -3  -2   0 2974.13   24.81
   3  -2   0 2985.13   26.48
  -3   2  -1  674.07   12.06
  -3  -2  -1  677.67   12.88
   3  -2   1  650.64   11.71
   3   2   1  669.51   12.90
  -3   2  -2  104.41    5.71
  -3  -2  -2  111.46    5.98
   3   2   2  100.90    5.70
   3  -2   2  106.95    5.68
  -3  -2  -3  167.23    8.17
  -3  -2  -3  182.70    8.50
   3  -2   3  185.10    8.35
  -3   2  -3  192.94    8.81
  -3   2  -4   29.06    4.00
  -3  -2  -4   21.22    3.46
  -3  -2  -4   18.61    3.10
   3  -2   4   17.44    3.28
   3  -2   5  117.40    8.41
  -3  -2  -5  118.15    8.31
   3  -2   5  126.54    3.03
  -3  -2  -5  100.41    7.87
  -3   2  -5  115.35    8.40
   3  -2   6    7.38    2.79
  -3  -2  -6    3.99    2.31
  -3  -2  -7   25.94    5.49
   3  -2   7   18.98    4.43
  -3  -2  -8    1.21    2.68
  -3  -3   9    2.48    2.96
  -3  -3   9    6.14    3.76
   3  -3  -8    0.88    1.93
  -3   3   8    0.40    2.33
  -3  -3   8    2.00    2.55
  -3  -3   8    1.18    1.80
  -3  -3   8    1.28    2.03
  -3   3   7   18.08    4.82
  -3  -3   7   12.05    3.41
  -3  -3   7   16.84    3.62
   3  -3  -7   11.47    2.80
  -3  -3   7   13.28    3.19
   3  -3  -7    9.29    2.56
  -3   3   6  377.95   16.58
   3  -3  -6  358.19   12.25
  -3  -3   6  366.70   14.00
   3  -3  -6  391.15   12.69
   3   3  -6  398.31   14.85
  -3  -3   6  348.35   13.62
   3  -3  -6  349.79   13.64
  -3  -3   6  356.75   14.98
  -3   3   5    6.71    2.55
   3  -3  -5    3.93    1.60
  -3  -3   5    3.13    1.38
  -3  -3   5    3.35    1.68
   3  -3  -5    8.13    1.56
   3   3  -5    3.68    1.57
   3  -3  -5    2.26    1.67
  -3  -3   5    4.11    1.52
   3   3  -5   10.11    2.53
   3  -3  -5    3.54    2.37
   3  -3  -4  483.59   11.03
  -3  -3   4  465.04   13.67
   3  -3  -4  487.25   11.08
  -3   3   4  485.37   15.53
   3  -3  -4  487.36   14.44
  -3  -3   4  514.14   14.95
  -3  -3   4  519.21   14.02
   3   3  -4  486.08   13.70
   3   3  -4  481.41   13.97
   3  -3  -4  490.99   16.01
   3   3  -3  362.36   11.02
   3  -3  -3  346.57   11.55
  -3   3   3  337.67    7.98
  -3  -3   3  344.99   10.37
   3  -3  -3  342.89   12.03
   3   3  -3  343.04   10.43
  -3   3   3  327.31   11.47
   3  -3  -3  350.95    8.31
  -3  -3   3  323.85    9.99
  -3  -3   2  358.43    9.10
  -3  -3   2  354.46    9.80
  -3   3   2  359.47   10.90
   3  -3  -2  342.75   10.83
  -3   3   2  361.96    7.34
   3  -3  -2  372.74   11.16
   3   3  -2  343.70    9.12
   3   3  -2  362.02    9.19
   3  -3  -2  342.57    7.27
   3   3  -2  348.65    9.89
   3  -3  -2  376.17   11.49
   3  -3  -1  236.74    8.14
  -3  -3   1  230.67    7.87
   3   3  -1  228.39    6.59
  -3   3   1  236.94    6.17
   3  -3  -1  232.26    5.92
  -3   3   1  231.90    8.09
  -3  -3   1  228.08    6.63
   3   3  -1  242.32    7.98
   3  -3  -1  240.65    8.31
  -3   3   1  241.71    8.25
   3   3  -1  233.96    6.75
   3   3   0 2606.20   26.68
  -3  -3   0 2559.48   26.61
   3  -3   0 2598.43   22.12
  -3   3   0 2624.59   22.65
   3  -3   0 2558.42   25.75
  -3   3   0 2572.41   26.18
  -3  -3   0 2625.73   22.23
   3   3   1 1032.07   17.67
  -3   3  -1 1068.97   16.88
   3  -3   1 1082.68   16.62
  -3  -3  -1 1075.25   18.14
   3  -3   2   70.43    4.92
  -3  -3  -2   71.08    5.11
   3   3   2   83.38    5.41
  -3   3  -2   69.99    4.86
  -3   3  -3  327.79   11.90
   3  -3   3  323.36   11.41
   3   3   3  313.93   11.59
  -3  -3  -3  320.01   11.91
  -3  -3  -4  596.75   17.55
  -3  -3  -4  604.69   17.63
   3  -3   4  604.41   17.35
  -3   3  -4  613.58   17.97
  -3  -3  -5   14.84    1.10
  -3  -3  -5    8.12    2.84
   3  -3   5   11.45    3.17
   3  -3   6   35.07    5.03
  -3  -3  -6   36.13    5.28
   3  -3   6   40.38    2.37
  -3  -3  -7    4.97    2.10
   3  -3   7    6.81    2.99
  -3  -3  -8   15.95    4.71
   3  -3   8   19.01    5.17
  -3  -4   9    5.26    3.55
  -3  -4   9    6.15    3.73
  -3  -4   8   90.12    8.69
   3  -4  -8   79.78    7.40
  -3   4   8   81.10    9.30
  -3  -4   8   85.58    8.82
  -3  -4   8   76.93    7.41
   3  -4  -7   30.99    4.42
  -3   4   7   17.06    4.05
  -3  -4   7   22.30    4.06
  -3  -4   7   21.70    4.28
  -3  -4   7   20.65    3.79
  -3   4   6   28.82    4.92
  -3  -4   6   21.68    3.85
   3  -4  -6   19.58    3.14
   3  -4  -6   10.63    2.77
  -3  -4   6   17.29    3.38
   3  -4  -6   18.84    3.11
  -3  -4   6   25.84    4.13
   3  -4  -5    6.06    1.61
  -3  -4   5   11.12    2.72
   3  -4  -5    6.35    1.72
   3  -4  -5    4.21    1.87
  -3   4   5   11.01    3.09
   3   4  -5    5.06    1.83
  -3  -4   5    4.51    1.74
  -3  -4   5    6.85    2.23
   3   4  -5   11.45    2.68
  -3  -4   4  355.57   12.66
   3  -4  -4  363.43   10.42
  -3  -4   4  369.42   11.88
  -3   4   4  350.37   13.49
   3   4  -4  371.41   12.96
   3  -4  -4  356.53   13.10
   3  -4  -4  354.51   13.64
   3   4  -4  349.20   11.67
  -3   4   3   18.47    2.21
  -3  -4   3   19.67    2.54
  -3  -4   3   13.60    2.65
   3  -4  -3   20.61    2.34
   3  -4  -3   20.25    3.05
   3   4  -3   19.41    2.93
   3  -4  -3   25.45    3.49
   3   4  -3   19.58    2.52
  -3   4   3   24.46    3.39
   3   4  -2  352.90    8.83
   3  -4  -2  355.14   11.13
  -3   4   2  365.89    8.88
   3   4  -2  349.10   11.20
  -3  -4   2  358.18    8.73
  -3  -4   2  360.10   11.31
  -3   4   2  366.94   11.28
   3  -4  -2  361.88    8.97
   3  -4  -2  353.70   11.27
   3   4  -1  900.09   12.19
   3  -4  -1  854.51   15.90
  -3  -4   1  893.35   17.38
   3  -4  -1  907.12   14.21
  -3   4   1  895.55   16.27
  -3   4   1  904.60   16.29
  -3  -4   1  869.59   12.09
  -3   4   1  899.64   14.39
   3   4  -1  877.24   17.23
   3  -4  -1  879.42   16.30
   3   4   0 1073.87   19.07
   3  -4   0 1072.15   16.90
  -3   4   0 1078.99   17.17
  -3   4   0 1050.34   16.91
   3  -4   0 1071.47   16.42
  -3  -4   0 1069.24   13.76
  -3  -4   0 1084.67   19.48
   3   4   1  202.86    8.47
   3  -4   1  213.36    8.41
  -3   4  -1  221.28    8.36
  -3  -4  -1  218.18    9.21
  -3   4  -1  214.84    7.84
   3   4   2  334.16   11.76
   3  -4   2  331.69   11.06
  -3  -4  -2  335.14   11.94
  -3   4  -2  336.42   11.61
   3   4   3    8.00    2.13
  -3   4  -3    5.43    2.06
  -3  -4  -3    7.35    2.14
   3  -4   3    6.17    2.04
   3   4   4  734.68   20.22
  -3  -4  -4  690.60   19.77
   3  -4   4  751.93   20.24
  -3   4  -4  761.72   20.68
  -3  -4  -5  330.95   14.84
   3  -4   5  354.14   15.20
  -3  -4  -6   90.51    8.63
   3  -4   6   81.20    8.00
  -3  -4  -6   69.47    2.73
   3  -4   7   -0.65    1.82
  -3  -4  -7    0.70    3.01
  -3  -4  -8   50.27    7.77
   3  -4   8   37.18    6.50
  -3  -5   9   21.92    5.30
  -3  -5   9   17.90    5.00
  -3   5   8    0.72    2.80
  -3  -5   8    1.02    2.39
  -3  -5   8   -1.16    2.49
  -3  -5   8    0.54    1.89
  -3  -5   7   67.38    7.27
  -3  -5   7   73.32    7.54
  -3   5   7   72.58    8.21
  -3  -5   7   73.80    7.30
   3  -5  -7   91.56    7.42
  -3  -5   6  192.22   10.72
   3  -5  -6  224.53   10.35
  -3  -5   6  209.21   11.51
  -3   5   6  201.47   12.56
   3   5  -6  153.62    9.70
  -3  -5   6  204.07   11.59
   3  -5  -6  176.06    9.28
  -3  -5   5  560.53   18.12
   3  -5  -5  547.06   14.97
  -3  -5   5  581.16   16.52
  -3   5   5  537.91   18.63
   3  -5  -5  531.29   17.50
   3   5  -5  530.80   16.01
   3   5  -5  545.01   18.19
   3  -5  -5  535.13   15.05
   3  -5  -4    4.15    2.02
  -3   5   4    0.03    1.84
   3   5  -4    5.84    2.37
  -3  -5   4    8.41    1.98
  -3   5   4    5.07    1.75
  -3  -5   4    2.81    1.58
   3  -5  -4    7.64    1.93
   3  -5  -4    5.26    1.97
   3   5  -4    5.11    1.59
   3  -5  -3    6.20    1.73
   3   5  -3    7.90    1.70
  -3   5   3   10.00    1.83
  -3  -5   3    5.48    2.00
  -3   5   3   11.49    2.54
  -3  -5   3   10.17    1.80
   3   5  -3    5.61    1.90
   3  -5  -3    3.37    1.62
   3  -5  -3   13.46    2.87
  -3   5   2  345.89    9.99
  -3   5   2  343.61   11.17
   3  -5  -2  351.04   10.09
  -3  -5   2  344.79   12.20
   3   5  -2  347.41   12.36
   3  -5  -2  355.48   11.65
   3   5  -2  347.71    8.17
   3  -5  -1 2992.48   30.01
   3  -5  -1 2971.46   30.78
   3   5  -1 2966.45   20.47
  -3  -5   1 2953.29   35.27
  -3  -5   1 2933.56   20.66
  -3   5   1 2941.67   30.31
   3  -5  -1 2956.42   30.68
  -3   5   1 3037.55   30.29
   3   5  -1 2984.13   35.19
   3  -5   0   11.32    1.95
  -3   5   0    8.73    1.89
  -3  -5   0    6.54    1.11
   3  -5   0    8.85    1.94
   3   5   0    9.18    2.09
  -3   5   0    7.00    1.54
  -3  -5   0   14.02    2.76
   3   5   0    7.17    1.13
   3   5   1  188.25    8.96
   3  -5   1  204.82    7.80
   3  -5   1  184.92    8.34
  -3  -5  -1  193.84    9.41
  -3   5  -1  206.06    9.00
  -3   5  -1  187.58    7.39
   3   5   2 1174.27   23.48
   3  -5   2 1163.92   22.58
  -3   5  -2 1207.54   23.20
  -3  -5  -2 1183.47   24.06
  -3  -5  -3  524.47   16.86
  -3   5  -3  550.58   17.24
   3  -5   3  547.70   16.54
   3   5   3  515.34   16.58
  -3  -5  -4   14.98    3.35
   3  -5   4   10.33    2.69
   3  -5   5   31.39    4.93
  -3  -5  -5   25.77    4.20
  -3  -5  -6    2.61    1.85
   3  -5   6    1.45    1.77
  -3  -5  -6    3.95    1.25
  -3  -5  -7   77.30    8.97
   3  -5   7   68.32    8.00
  -3  -5  -8    4.10    3.23
  -3  -6   8    4.47    3.01
  -3  -6   8    3.50    2.80
  -3  -6   8    5.21    2.94
  -3  -6   7   78.73    7.49
  -3  -6   7   67.05    7.61
  -3  -6   7   64.14    7.10
   3  -6  -7   60.11    6.47
  -3   6   7   70.78    8.43
   3  -6  -6   32.68    4.31
   3  -6  -6   39.62    4.89
  -3  -6   6   52.11    5.47
   3   6  -6   33.34    4.64
  -3  -6   6   41.49    5.56
  -3   6   6   44.87    6.28
  -3  -6   5    6.30    2.00
   3  -6  -5    9.86    2.59
  -3   6   5    8.84    2.26
  -3   6   5    9.38    2.75
   3   6  -5    9.57    2.38
   3  -6  -4    2.52    1.77
   3   6  -4    0.75    1.12
  -3  -6   4   -1.99    1.53
   3  -6  -4   -2.80    1.70
   3   6  -4   -0.58    1.39
  -3   6   4    0.07    1.29
  -3   6   4   -1.36    1.65
  -3  -6   4    1.35    1.10
  -3   6   3  433.65   12.80
  -3   6   3  400.60   13.58
  -3  -6   3  417.71   14.95
   3  -6  -3  442.33   14.59
   3  -6  -3  415.71   12.70
   3   6  -3  410.64   14.90
   3   6  -3  418.64   10.05
  -3  -6   3  415.65    9.94
  -3   6   2   45.41    4.08
   3  -6  -2   45.35    4.22
  -3  -6   2   47.15    5.25
   3   6  -2   46.52    5.06
   3  -6  -2   49.31    4.45
  -3   6   2   49.01    4.39
   3  -6  -1 1132.53   19.16
   3   6  -1 1176.12   24.26
  -3   6   1 1147.56   21.02
   3  -6  -1 1113.60   20.35
  -3  -6   1 1154.12   24.06
   3  -6  -1 1115.86   19.25
   3   6   0  653.62    9.14
   3  -6   0  597.89   13.31
   3  -6   0  613.68   15.55
  -3  -6   0  624.34   17.76
  -3   6   0  642.18   16.26
  -3   6   0  613.42   13.51
  -3  -6   0  633.98    9.11
   3   6   0  655.25   17.84
   3   6   1 1383.59   26.27
   3  -6   1 1352.97   20.14
  -3  -6  -1 1336.91   26.61
   3  -6   1 1362.10   24.37
  -3   6  -1 1400.59   25.71
  -3   6  -1 1337.13   20.16
   3   6   2  101.10    7.35
  -3   6  -2   94.14    5.73
   3  -6   2   87.03    6.67
  -3   6  -2  102.31    7.35
  -3  -6  -2   96.51    7.43
   3   6   3   59.38    6.13
  -3   6  -3   49.61    5.66
  -3  -6  -3   55.72    6.14
   3  -6   4   80.08    7.41
  -3  -6  -4   72.93    6.97
  -3  -6  -5   50.64    6.30
   3  -6   5   69.99    7.45
   3  -6   6   35.97    5.84
  -3  -6  -6   36.81    5.94
  -3  -6  -7    5.84    3.41
   3  -6   7   10.11    3.81
  -3  -7   8    2.19    2.76
  -3  -7   8    9.13    3.83
   3  -7  -7    8.03    2.94
  -3  -7   7    7.57    2.83
  -3  -7   7   11.75    3.92
  -3  -7   7    9.43    3.83
  -3   7   7    7.14    3.54
  -3  -7   6  382.21   14.14
  -3   7   6  352.07   17.14
   3  -7  -6  378.33   15.52
  -3  -7   6  377.85   17.58
  -3   7   5   84.83    6.97
  -3   7   5   97.82    8.31
  -3  -7   5  112.48    9.29
  -3  -7   5   92.44    6.17
   3  -7  -5   97.18    7.46
   3   7  -5   81.36    5.89
  -3  -7   4  588.55   13.04
   3  -7  -4  576.10   17.02
  -3  -7   4  596.48   20.05
  -3   7   4  585.35   16.85
   3  -7  -4  588.50   18.74
  -3   7   4  595.91   18.52
   3   7  -4  552.14   13.07
   3  -7  -3    8.08    2.11
   3   7  -3    9.55    1.46
  -3  -7   3   10.62    3.08
  -3   7   3    9.05    2.48
   3  -7  -3    8.95    2.22
  -3   7   3   12.50    2.71
  -3   7   2 1398.90   25.00
  -3  -7   2 1420.87   29.33
   3  -7  -2 1430.75   25.36
  -3   7   2 1415.41   23.94
   3   7  -2 1360.11   28.92
   3  -7  -2 1455.25   24.76
   3  -7  -1   33.88    3.55
   3  -7  -1   28.69    3.60
  -3  -7   1   36.33    4.83
  -3   7   1   33.98    4.07
   3  -7  -1   34.33    3.61
   3   7  -1   28.40    4.17
   3  -7   0   74.23    5.96
   3  -7   0   85.75    5.14
   3   7   0   79.00    2.26
   3   7   0   63.79    6.17
  -3  -7   0   77.12    6.77
  -3   7   0   82.01    5.13
  -3   7   0   79.60    6.23
  -3  -7   0   73.54    2.18
   3   7   1   63.94    6.06
   3  -7   1   58.53    4.22
   3  -7   1   52.80    5.20
  -3   7  -1   63.14    5.93
  -3  -7  -1   67.00    6.55
  -3   7  -1   65.85    4.54
   3  -7   2  718.26   15.47
  -3   7  -2  679.05   20.41
   3  -7   2  705.14   19.96
  -3  -7  -2  723.05   21.54
  -3   7  -2  686.84   14.91
  -3  -7  -3  119.38    9.20
   3  -7   3  146.20    9.86
   3  -7   4  205.33   12.22
  -3  -7  -4  191.29   12.16
  -3  -7  -5   -0.84    2.17
   3  -7   5   -0.97    2.06
  -3  -7  -6   14.88    4.24
   3  -7   6   17.30    4.45
  -3  -7  -7    8.61    3.97
   3  -7   7    3.63    3.12
  -3   8   7    1.33    3.00
  -3  -8   7    1.76    2.64
  -3  -8   7    3.08    3.25
  -3   8   6    2.63    2.51
   3  -8  -6    2.13    2.27
  -3  -8   6   -0.83    2.39
  -3   8   5   -1.07    1.77
   3  -8  -5    1.72    1.95
  -3  -8   5    0.52    1.20
  -3   8   4   99.11    7.82
  -3   8   4   91.32    7.27
  -3  -8   4   99.75    4.66
  -3  -8   4   95.17    8.44
   3  -8  -4   94.68    7.48
   3   8  -4   91.90    4.48
   3  -8  -3   -3.18    1.84
  -3  -8   3    3.05    2.66
  -3   8   3   -3.37    2.00
  -3   8   3    2.27    1.81
   3  -8  -3    3.44    1.97
   3  -8  -2   -0.24    1.59
  -3  -8   2    1.42    1.60
   3  -8  -2    1.79    1.26
  -3   8   2    1.32    1.93
  -3   8   2    5.69    1.68
   3  -8  -1  551.55   17.22
  -3  -8   1  576.49   19.81
  -3   8   1  560.07   17.76
   3  -8   0 1384.60   20.55
   3  -8   0 1326.46   27.24
  -3  -8   0 1324.69   30.22
  -3   8   0 1352.93   28.26
  -3   8  -1    2.29    0.94
   3  -8   1    0.60    1.59
  -3  -8  -1    1.13    0.71
   3  -8   1   -0.72    1.07
  -3  -8  -1   -1.02    2.23
  -3   8  -2  181.81    7.73
   3  -8   2  170.26    7.45
   3  -8   2  180.87   10.80
  -3  -8  -2  188.39   11.74
  -3  -8  -3   33.47    5.56
   3  -8   3   28.23    4.73
  -3   8  -3   25.89    3.34
  -3  -8  -4   75.93    8.40
   3  -8   4   77.35    7.77
   3  -8   5    7.08    2.78
  -3  -8  -5    7.27    3.05
   3  -8   6   64.05    8.10
  -3  -8  -6   51.23    7.64
  -3   9   7   40.58    6.68
   3  -9  -6    1.89    2.46
  -3  -9   6    1.51    2.94
  -3   9   6    0.53    2.31
  -3   9   5  121.83    9.62
  -3  -9   5  143.52   11.65
   3  -9  -5  122.88    9.69
  -3  -9   4    3.01    2.51
   3  -9  -4    1.54    1.85
  -3   9   4   -0.38    1.53
   3  -9  -3    3.32    1.94
  -3  -9   3    1.30    1.85
  -3   9   3    3.10    1.84
   3  -9  -3    4.49    2.39
   3  -9  -2    1.45    1.70
  -3  -9   2   -0.71    1.81
   3  -9  -2    0.28    1.99
  -3  -9   1  259.62   14.06
   3  -9  -1  267.58   12.88
   3  -9   0   32.44    4.50
  -3  -9   0   43.11    6.17
   3  -9   1   27.96    2.88
   3  -9   1   32.30    4.79
  -3  -9  -1   22.83    4.63
  -3   9  -2   11.51    2.05
   3  -9   2   12.50    2.10
  -3  -9  -2    8.07    2.52
   3  -9   3   81.88    8.33
  -3  -9  -3   86.17    8.89
  -3   9  -3   84.75    5.54
  -3   9  -4    0.17    1.32
  -3  -9  -4   -1.98    3.22
   3  -9   4    0.95    1.92
   3  -9   5    2.61    2.50
  -3  -9  -5   11.43    3.86
  -3  10   6    7.72    3.47
  -3  10   5   13.46    3.53
   3 -10  -5   14.36    4.02
  -3 -10   5   18.97    5.00
  -3  10   4    0.71    1.81
  -3 -10   4    0.66    2.04
   3 -10  -4    2.16    2.28
  -3  10   3   83.97    6.74
  -3 -10   3   74.94    8.57
   3 -10  -3   80.02    7.73
  -3 -10   2   78.27    8.51
   3 -10  -2   77.71    7.95
  -3 -10   1  123.99   10.81
   3 -10  -1  135.66   10.12
  -3 -10   0   39.78    6.55
   3 -10   0   45.34    6.17
   3 -10   1  229.90   13.50
  -3 -10  -1  255.34   15.44
  -3 -10  -2   -0.85    2.09
   3 -10   2   -0.61    1.81
  -3 -10  -3    2.36    2.94
   3 -10   3    4.83    3.15
  -3 -10  -4    1.95    2.52
   3 -10   4    2.15    3.10
   3 -11  -4    1.89    2.70
   3 -11  -3    4.09    2.91
  -3 -11   3    3.32    3.32
  -3 -11   2   99.20   10.38
   3 -11  -2   87.28    8.86
   3 -11  -1   32.00    5.42
  -3 -11   1   24.47    5.29
   3 -11   0   13.24    3.98
  -3 -11   0   10.42    3.59
   3 -11   1   39.32    5.95
  -3 -11  -1   43.88    7.42
  -3 -11  -2   16.26    4.83
   3 -11   2    5.54    3.01
  -3 -11  -3    7.95    4.49
   3 -11   3    3.68    3.54
   3 -12  -4    9.56    4.20
   3 -12  -3    0.86    2.96
   3 -12  -2    3.43    3.02
   3 -12  -1    3.48    2.70
   3 -12   0  120.26   11.05
   3 -12   1    5.49    3.65
   3 -12   2    0.47    3.02
   4   0  -8    1.10    1.82
  -4   0   8    5.62    3.24
  -4   0   8    3.25    2.26
   4   0  -7    2.49    1.96
  -4   0   7    1.65    2.12
  -4   0   7    0.07    1.25
   4   0  -7   -1.94    1.34
  -4   0   6  369.73   14.31
   4   0  -6  384.95   11.98
   4   0  -6  379.27   12.04
  -4   0   6  371.12   16.16
   4   0  -5   -0.93    0.82
  -4   0   5   -0.73    0.98
  -4   0   5   -2.27    1.64
  -4   0   5    2.73    1.91
   4   0  -5   -0.95    1.38
  -4   0   4 1093.48   21.60
  -4   0   4 1107.08   22.96
   4   0  -4 1100.58   14.93
   4   0  -4 1134.86   22.58
  -4   0   4 1131.27   14.79
   4   0  -4 1101.63   23.61
   4   0  -3    1.73    1.27
   4   0  -3    0.43    1.16
  -4   0   3    1.51    1.17
   4   0  -3    0.55    0.52
   4   0  -3   -0.21    0.85
  -4   0   3    0.30    1.27
  -4   0   2  692.62    5.82
  -4   0   2  675.43   15.42
   4   0  -2  669.44   15.07
  -4   0   2  688.26   14.98
  -4   0   2  679.69   15.36
   4   0  -2  685.15   15.52
   4   0  -2  681.07   15.30
  -4   0   1    0.14    1.00
   4   0  -1    1.48    0.90
   4   0  -1   -1.17    1.31
  -4   0   1   -0.19    1.05
   4   0  -1    0.05    0.71
  -4   0   0   73.29    3.28
  -4   0   0   67.95    3.12
  -4   0   0   68.18    4.15
   4   0   0   64.25    4.08
  -4   0   0   67.92    4.60
  -4   0  -1    0.46    0.74
  -4   0  -1   -0.23    0.64
  -4   0  -1   -0.38    0.77
   4   0   1   -0.61    0.64
  -4   0  -2    6.72    1.81
  -4   0  -2    6.59    1.70
  -4   0  -2    7.12    1.22
  -4   0  -3   -0.27    1.22
  -4   0  -3    2.75    1.71
  -4   0  -4  856.18   20.85
  -4   0  -4  853.45   20.74
  -4   0  -5   -1.20    2.13
  -4   0  -6  106.89    8.93
  -4   0  -7    0.49    2.27
  -4   0  -8    4.31    3.04
  -4   1   8   -0.86    2.16
  -4  -1   8    1.64    2.06
   4  -1  -8   -0.12    1.48
  -4  -1   8    1.96    2.11
   4   1  -8    1.94    1.95
   4  -1  -7   23.71    3.57
  -4  -1   7   25.97    3.99
   4   1  -7   18.57    3.43
  -4   1   7   28.42    5.37
  -4  -1   7   21.91    4.52
   4  -1  -7   18.85    3.29
  -4  -1   7   22.87    3.86
  -4  -1   6   93.43    6.34
   4  -1  -6   79.09    5.32
  -4  -1   6   86.83    6.96
   4  -1  -6   79.33    5.34
  -4  -1   6   93.79    8.09
   4   1  -6   90.22    6.23
  -4   1   6   90.55    7.19
  -4   1   6   86.65    7.93
   4   1  -5    9.42    2.02
  -4   1   5   11.35    3.24
  -4  -1   5   14.22    2.43
  -4   1   5   12.90    2.91
  -4  -1   5   11.74    2.48
   4  -1  -5    7.83    2.15
   4  -1  -5   11.66    1.89
  -4  -1   5   10.32    2.60
   4  -1  -5    9.67    1.88
   4  -1  -5    5.55    2.35
   4   1  -5   11.13    3.00
   4   1  -4   46.35    3.42
  -4  -1   4   36.47    3.03
   4  -1  -4   38.74    4.19
  -4   1   4   38.38    4.83
  -4   1   4   43.15    4.54
  -4  -1   4   39.85    4.45
  -4  -1   4   42.41    4.46
   4  -1  -4   42.35    2.68
   4  -1  -4   34.65    4.40
   4   1  -4   41.71    4.51
   4  -1  -4   40.25    2.67
   4  -1  -3 1846.49   11.52
   4  -1  -3 1891.65   28.64
   4   1  -3 1879.01   27.35
   4   1  -3 1901.72   27.31
   4  -1  -3 1861.28   11.74
  -4   1   3 1880.24   27.10
  -4  -1   3 1876.32   26.86
   4  -1  -3 1903.11   27.57
  -4   1   3 1840.04   27.87
   4   1  -3 1919.78   18.55
   4  -1  -3 1919.31   28.69
  -4  -1   3 1870.35   26.93
  -4  -1   3 1886.22   17.78
   4   1  -2  194.02    7.98
  -4   1   2  181.66    8.21
   4  -1  -2  171.92    8.02
   4  -1  -2  182.98    8.00
  -4  -1   2  178.11    5.00
  -4  -1   2  190.98    7.94
  -4   1   2  186.96    7.96
  -4  -1   2  179.28    7.87
  -4  -1   2  182.03    7.81
  -4   1   2  178.16    8.05
   4  -1  -2  177.79    8.20
   4   1  -2  176.19    7.75
   4   1  -2  181.89    4.99
  -4  -1   1    0.89    1.41
   4  -1  -1    1.61    1.45
   4   1  -1   -0.07    0.84
   4   1  -1   -0.54    0.46
   4  -1  -1   -0.73    1.16
  -4   1   1    2.81    1.61
  -4   1   1   -1.24    1.27
  -4  -1   1   -0.44    0.60
   4  -1  -1    0.56    0.94
  -4  -1   1    0.62    0.77
   4   1  -1    1.85    1.45
   4  -1   0  925.45   17.31
  -4  -1   0  904.21   12.95
  -4   1   0  907.22   15.30
   4   1   0  869.93   12.52
   4  -1   0  886.83   15.11
  -4   1   0  902.01   11.08
  -4  -1   0  914.25   15.09
  -4  -1   0  914.24   16.16
   4  -1   1   55.19    3.57
  -4  -1  -1   54.01    3.83
   4  -1   1   58.10    3.59
  -4  -1  -1   53.57    3.28
  -4   1  -1   54.74    3.52
   4   1   1   53.00    3.70
   4  -1   2   48.33    3.90
  -4  -1  -2   45.27    3.81
  -4  -1  -2   37.85    3.61
   4  -1   2   45.02    2.75
  -4   1  -2   39.02    3.59
  -4  -1  -2   46.92    2.68
  -4   1  -3  491.29   14.25
   4  -1   3  488.01    7.54
   4  -1   3  467.03   13.81
  -4  -1  -3  485.44   14.46
  -4  -1  -3  502.83    6.73
  -4  -1  -3  482.26   13.80
   4  -1   4   66.21    6.00
  -4  -1  -4   61.28    5.56
  -4   1  -4   75.03    6.37
  -4  -1  -4   66.91    6.00
   4  -1   5  395.07   15.62
  -4  -1  -5  388.69   15.55
  -4  -1  -6   43.26    5.84
  -4   1  -6   44.20    6.09
  -4   1  -7    6.41    3.29
  -4  -1  -7    2.24    2.01
  -4   1  -8   -1.60    2.20
  -4  -1  -8    0.67    2.76
  -4   2   8   20.69    5.48
  -4  -2   8    8.50    3.78
  -4  -2   8   14.23    3.54
  -4  -2   8   10.93    3.24
  -4  -2   7  110.65    7.85
   4  -2  -7   86.28    6.31
  -4   2   7  104.93    9.84
  -4  -2   7   99.14    9.07
   4   2  -7   79.95    6.81
  -4  -2   7   96.13    7.89
  -4  -2   6    7.10    2.67
  -4  -2   6    9.03    2.20
   4  -2  -6    3.32    1.76
  -4   2   6    4.23    2.34
   4   2  -6    4.96    2.07
  -4  -2   6    6.51    2.25
   4  -2  -6    4.35    1.55
   4  -2  -6   10.46    2.11
  -4  -2   5  703.63   19.67
   4  -2  -5  742.28   19.80
   4  -2  -5  720.76   13.67
  -4  -2   5  732.25   16.45
   4  -2  -5  721.81   13.70
  -4   2   5  743.12   21.60
   4   2  -5  746.84   16.87
  -4  -2   5  751.78   19.68
   4   2  -5  706.76   20.27
   4  -2  -4  192.13    5.75
  -4  -2   4  190.68    9.33
  -4   2   4  190.10    9.99
  -4  -2   4  199.83    7.67
   4  -2  -4  185.50    5.60
  -4  -2   4  191.58    9.42
   4  -2  -4  210.12    9.83
   4   2  -4  195.59    7.88
   4  -2  -4  208.93   10.63
   4   2  -4  193.72    9.52
   4  -2  -3  312.86   11.95
   4  -2  -3  298.93    4.98
  -4  -2   3  296.15   10.60
   4  -2  -3  310.78   11.36
  -4  -2   3  315.24   11.40
  -4   2   3  304.43   11.55
   4   2  -3  308.35    8.83
   4  -2  -3  293.23    4.75
  -4  -2   3  304.90    8.53
   4  -2  -3  299.23   11.64
   4   2  -3  314.04   11.10
  -4   2   2   68.70    5.02
   4  -2  -2   68.17    5.13
   4   2  -2   65.60    4.60
  -4  -2   2   65.00    3.77
   4  -2  -2   69.51    5.10
  -4  -2   2   77.90    5.19
  -4  -2   2   61.94    4.42
  -4   2   2   57.99    4.72
   4   2  -2   63.31    3.72
   4  -2  -2   70.66    5.23
   4   2  -2   68.12    4.80
   4   2  -1  118.73    4.98
   4  -2  -1  126.52    2.99
   4   2  -1  122.07    5.82
   4  -2  -1  121.05    6.32
   4  -2  -1  127.36    6.49
  -4  -2   1  116.13    6.28
  -4   2   1  127.43    3.18
  -4  -2   1  127.58    5.25
  -4   2   1  122.61    6.49
  -4  -2   1  122.72    5.88
   4  -2  -1  119.82    6.40
   4   2  -1  132.69    6.20
   4   2   0   62.51    3.86
   4  -2   0   65.70    3.23
  -4  -2   0   65.00    4.29
  -4   2   0   65.38    3.32
   4  -2   0   63.40    4.30
   4  -2   0   76.69    4.94
  -4   2   0   67.77    4.75
  -4  -2   0   60.92    4.13
  -4  -2   0   69.81    4.24
  -4  -2  -1  276.96    9.09
   4  -2   1  276.68    8.11
   4   2   1  267.85    8.70
  -4   2  -1  279.35    8.34
  -4  -2  -1  280.81    8.12
   4  -2   1  291.63    8.60
  -4  -2  -2  861.08   17.70
   4  -2   2  871.95   16.81
   4   2   2  849.82   17.46
   4  -2   2  852.83   13.64
  -4  -2  -2  840.40   12.74
  -4   2  -2  883.17   17.27
  -4   2  -3 1123.45   21.88
  -4  -2  -3 1137.04   22.71
   4  -2   3 1132.25   21.69
  -4  -2  -3 1123.27   22.08
   4  -2   3 1153.05   14.24
  -4  -2  -4   -1.37    1.98
   4  -2   4   -0.55    1.30
   4  -2   4    0.88    0.60
  -4  -2  -4    1.04    1.37
  -4   2  -4    3.91    3.33
  -4  -2  -5  271.22   13.20
   4  -2   5  271.50   13.23
  -4  -2  -6   31.30    5.12
   4  -2   6   22.46    4.37
  -4  -2  -7   32.77    5.71
   4  -2   7   14.39    4.30
  -4   2  -8    2.38    3.30
  -4  -2  -8    0.57    2.37
  -4  -3   8   46.47    5.94
  -4   3   8   49.11    7.58
  -4  -3   8   57.92    7.58
  -4  -3   8   42.02    5.61
  -4  -3   7   18.62    3.94
  -4   3   7   19.81    4.46
   4  -3  -7   21.04    3.24
  -4  -3   7   18.38    3.44
  -4  -3   7   17.94    3.74
   4  -3  -6  136.97    7.04
   4  -3  -6  128.92    6.77
  -4  -3   6  135.62    8.36
  -4   3   6  116.78    9.66
  -4  -3   6  124.87    8.72
   4   3  -6  143.83    8.73
  -4  -3   6  139.32    9.55
   4  -3  -5   43.95    3.57
   4  -3  -5   44.40    5.09
  -4  -3   5   47.63    5.13
  -4  -3   5   42.80    4.95
   4   3  -5   43.28    4.47
  -4   3   5   39.14    5.18
  -4  -3   5   48.46    4.69
   4   3  -5   44.43    4.92
   4  -3  -5   41.62    3.44
   4  -3  -4  148.58    5.34
  -4  -3   4  151.52    8.19
  -4   3   4  151.67    9.33
  -4  -3   4  147.25    7.33
   4  -3  -4  147.22    8.58
  -4  -3   4  139.62    8.20
   4   3  -4  153.23    7.64
   4  -3  -4  139.55    8.80
   4  -3  -4  138.43    5.32
   4   3  -4  141.97    8.10
  -4   3   3  121.22    7.47
   4  -3  -3  124.75    7.49
   4  -3  -3  124.83    3.97
  -4  -3   3  127.24    6.80
   4  -3  -3  115.19    7.43
   4  -3  -3  114.94    7.42
  -4  -3   3  126.67    6.30
  -4  -3   3  134.00    7.74
   4   3  -3  121.29    6.41
   4  -3  -3  114.96    3.95
   4   3  -3  114.95    6.59
   4   3  -2 1257.33   19.70
  -4   3   2 1256.46   11.58
  -4   3   2 1230.39   22.30
   4   3  -2 1249.46   19.08
   4  -3  -2 1227.09   11.70
   4  -3  -2 1238.59   22.29
   4   3  -2 1270.95   19.17
   4  -3  -2 1264.88   22.50
  -4  -3   2 1226.28   19.30
  -4  -3   2 1206.37   19.09
  -4  -3   2 1251.02   19.04
  -4   3   2 1285.09   22.51
   4  -3  -2 1228.48   22.34
  -4   3   1   -1.38    1.04
  -4  -3   1    0.45    1.05
   4  -3  -1    0.92    1.09
   4   3  -1   -1.31    0.87
   4  -3  -1    2.92    1.37
  -4  -3   1    1.08    0.88
  -4   3   1   -0.07    0.50
   4  -3  -1    2.18    1.17
   4  -3  -1    0.05    0.55
   4   3  -1    1.34    0.93
  -4   3   0    9.58    2.18
  -4  -3   0    7.58    1.60
   4  -3   0   10.70    2.00
  -4   3   0   11.62    1.67
   4   3   0    7.69    1.61
   4  -3   0   11.00    2.05
   4  -3   0    8.09    1.36
   4   3   1  224.43    8.86
  -4   3  -1  238.92    8.24
   4  -3   1  247.54    8.22
  -4   3  -1  216.65    8.86
  -4  -3  -1  236.70    9.19
  -4  -3  -2  587.21   15.44
   4  -3   2  573.26   14.17
   4   3   2  575.07   15.24
  -4   3  -2  582.37   14.67
  -4  -3  -3  515.04   15.79
   4  -3   3  488.60   14.78
  -4   3  -3  520.11   15.36
   4   3   3  509.60   15.60
  -4  -3  -4   38.21    4.71
  -4  -3  -4   47.37    5.45
   4  -3   4   42.26    4.92
  -4   3  -4   28.62    4.19
   4  -3   5   75.61    3.49
   4  -3   5   83.68    7.37
  -4  -3  -5   79.92    7.64
   4  -3   6  101.07    8.92
  -4  -3  -6  100.36    9.03
  -4  -3  -7    4.09    2.64
   4  -3   7   -3.43    2.93
   4  -3   8   11.23    4.15
  -4  -3  -8    9.43    3.97
  -4  -4   9    6.06    3.55
  -4  -4   8    2.23    2.52
  -4   4   8    4.23    3.47
  -4  -4   8    2.05    2.17
  -4  -4   8   -0.44    1.90
  -4  -4   7   80.55    7.52
  -4  -4   7   75.59    7.79
  -4   4   7   58.04    7.55
  -4  -4   7   65.54    6.89
   4  -4  -7   65.18    5.72
   4  -4  -6  421.27   12.53
  -4  -4   6  441.01   15.98
  -4  -4   6  398.77   16.15
  -4   4   6  426.50   18.43
  -4  -4   6  431.06   16.75
   4   4  -6  454.52   16.44
   4  -4  -6  409.08   12.49
   4  -4  -5   15.59    2.32
  -4   4   5   10.88    3.21
  -4  -4   5   17.40    3.14
  -4  -4   5   13.03    3.13
   4   4  -5   17.32    3.32
  -4  -4   5   19.86    3.31
   4  -4  -5    5.76    1.64
   4   4  -5   10.46    2.78
   4  -4  -4   95.59    4.83
  -4  -4   4  106.67    6.84
  -4   4   4   91.27    7.18
  -4  -4   4   98.06    7.35
  -4  -4   4   93.82    6.32
   4   4  -4   96.61    6.65
   4  -4  -4   99.49    7.56
   4   4  -4   87.20    6.18
   4  -4  -4  100.05    4.99
   4  -4  -4   95.60    7.24
   4  -4  -3    2.58    1.62
   4   4  -3    8.21    1.69
  -4  -4   3    3.02    1.48
  -4  -4   3    7.32    1.86
   4  -4  -3    8.41    1.47
   4   4  -3    4.06    1.23
   4  -4  -3    3.06    1.98
  -4   4   3    7.90    1.47
  -4   4   3    6.05    1.55
  -4   4   2  604.45   10.73
  -4   4   2  619.14   16.05
   4  -4  -2  608.23   15.80
   4   4  -2  623.89   13.21
   4  -4  -2  637.65   16.98
   4  -4  -2  584.13   10.60
  -4  -4   2  603.07   14.78
   4   4  -2  592.06   14.79
   4  -4  -2  614.90   16.25
   4   4  -2  595.29   12.97
   4  -4  -1  309.75    7.98
   4  -4  -1  337.29   11.76
  -4   4   1  319.57    8.38
  -4   4   1  302.39   10.59
  -4  -4   1  315.06   10.69
  -4  -4   1  313.19    8.71
   4   4  -1  299.15    8.53
   4  -4  -1  325.45   11.12
   4   4  -1  320.40   10.65
   4  -4  -1  320.58   10.91
   4   4   0  434.58   12.67
   4  -4   0  450.77   10.72
  -4   4   0  436.37   10.87
  -4  -4   0  415.53   12.71
  -4   4   0  440.86   12.41
  -4  -4   0  429.68   10.50
   4  -4   0  444.53   12.56
   4  -4   1  223.96    8.35
   4   4   1  218.47    9.34
  -4   4  -1  238.70    9.00
  -4  -4  -1  217.47    9.48
  -4   4  -1  231.07    9.18
   4   4   2  252.17   10.69
  -4  -4  -2  240.67   10.51
  -4   4  -2  241.00   10.05
   4  -4   2  254.24    9.99
  -4  -4  -3  195.16   10.19
  -4   4  -3  195.62    9.84
   4  -4   3  211.75   10.10
   4   4   3  203.81   10.53
  -4  -4  -4  910.49   23.83
   4  -4   4  942.48   23.19
  -4   4  -4  899.44   23.31
   4  -4   5   16.12    3.31
  -4  -4  -5   17.72    3.95
   4  -4   6   13.48    3.98
  -4  -4  -6    9.56    3.45
  -4  -4  -7   42.88    7.03
   4  -4   7   46.47    6.76
  -4  -4  -8   46.86    7.68
  -4  -5   8    1.81    2.40
  -4  -5   8    4.07    3.09
  -4  -5   8    2.30    2.59
  -4  -5   7  195.55   12.11
  -4  -5   7  204.33   12.32
  -4   5   7  181.75   13.56
  -4  -5   7  192.92   12.23
   4  -5  -7  181.62    9.77
  -4   5   6   11.64    3.62
  -4  -5   6   19.24    3.74
  -4  -5   6   15.34    3.53
  -4  -5   6   19.01    3.83
   4  -5  -6   15.17    2.78
   4   5  -5   -0.17    1.22
  -4  -5   5    0.17    1.19
  -4   5   5   -0.39    1.82
   4   5  -5    0.26    1.63
   4  -5  -5    0.98    1.12
  -4  -5   5   -0.15    1.38
   4  -5  -5   -0.65    1.36
  -4  -5   5   -0.10    1.23
  -4   5   4  365.62   10.43
  -4  -5   4  346.87   11.85
  -4   5   4  348.78   14.30
   4  -5  -4  330.59   14.03
   4   5  -4  355.99   13.70
   4  -5  -4  328.52   14.04
   4   5  -4  357.14   12.24
  -4  -5   4  348.10   13.31
   4   5  -3  684.36   15.05
  -4   5   3  656.31   13.17
  -4  -5   3  676.50   14.70
  -4  -5   3  627.21   17.12
   4  -5  -3  700.45   19.66
   4  -5  -3  664.35   13.42
  -4   5   3  642.12   18.21
   4   5  -3  670.32   17.85
   4  -5  -3  673.55   18.74
   4  -5  -2    6.71    1.88
   4   5  -2    8.35    1.73
  -4   5   2    7.73    2.06
   4  -5  -2    7.81    1.73
  -4   5   2   10.23    1.83
  -4  -5   2    4.97    1.78
   4  -5  -2    5.56    2.12
   4   5  -2    8.34    1.56
   4  -5  -2    7.02    2.24
   4   5  -2    9.78    2.28
   4   5  -1  385.63    9.36
   4  -5  -1  385.00   12.24
   4  -5  -1  383.08   10.41
  -4  -5   1  388.97   13.07
  -4   5   1  367.42   11.99
  -4  -5   1  383.02    9.28
  -4   5   1  406.17   10.93
   4  -5  -1  377.50   12.24
   4   5  -1  396.45   13.01
   4   5   0   78.08    5.99
   4   5   0   85.23    4.66
  -4   5   0   85.83    5.42
  -4  -5   0   98.28    6.76
   4  -5   0   90.12    5.42
  -4   5   0   89.61    5.86
  -4  -5   0   95.54    4.84
   4  -5   0   95.08    5.95
   4   5   1 1208.37   23.90
   4  -5   1 1218.97   21.35
  -4   5  -1 1160.00   21.38
   4  -5   1 1164.97   21.03
  -4  -5  -1 1154.41   23.75
  -4   5  -1 1147.73   20.74
  -4  -5  -2    1.16    1.59
   4   5   2    3.13    2.10
  -4   5  -2    5.93    2.17
   4  -5   2    6.56    2.01
  -4  -5  -3   49.41    5.73
   4  -5   3   42.54    4.96
  -4   5  -3   35.21    4.71
   4   5   3   36.45    4.65
  -4  -5  -4  225.79   12.36
   4  -5   4  214.14   11.63
  -4  -5  -5  109.59    9.47
   4  -5   5  111.72    8.97
  -4  -5  -6   24.13    5.33
   4  -5   6   15.15    4.01
   4  -5   7    3.43    2.95
  -4  -5  -7    5.67    3.77
  -4  -6   8    1.25    2.51
  -4  -6   8    4.09    3.14
  -4  -6   8    1.73    2.72
  -4  -6   7    6.78    2.93
  -4   6   7    3.67    2.96
  -4  -6   7    5.05    3.00
  -4  -6   7    4.22    2.70
  -4  -6   6   67.94    7.05
  -4  -6   6   70.26    6.55
  -4   6   6   73.66    8.13
  -4  -6   6   67.43    7.38
   4  -6  -6   82.76    6.42
   4  -6  -5  688.11   16.60
  -4   6   5  659.65   21.62
  -4  -6   5  673.03   21.01
  -4  -6   5  712.89   18.46
   4  -6  -5  684.41   17.13
   4   6  -5  648.90   18.20
  -4  -6   4    4.63    2.16
   4   6  -4    7.50    1.94
  -4   6   4   10.75    2.32
   4   6  -4    6.19    2.27
  -4   6   4   10.03    3.03
   4  -6  -4   13.98    2.49
  -4  -6   4    6.92    1.84
  -4   6   3   29.14    3.30
  -4   6   3   24.98    3.78
  -4  -6   3   24.08    3.97
   4   6  -3   30.76    4.25
   4  -6  -3   39.12    4.87
   4  -6  -3   32.06    3.60
   4   6  -3   27.39    2.99
  -4   6   2   33.02    3.38
   4  -6  -2   20.75    2.81
   4  -6  -2   25.82    3.73
  -4   6   2   31.15    3.86
  -4  -6   2   32.59    4.34
   4   6  -2   23.80    3.75
   4  -6  -2   24.59    3.46
  -4  -6   1 1529.51   17.08
   4  -6  -1 1486.36   24.64
   4   6  -1 1508.13   17.09
   4  -6  -1 1536.91   23.18
  -4  -6   1 1564.86   28.81
  -4   6   1 1537.39   25.08
  -4   6   1 1537.07   23.80
   4   6  -1 1509.45   27.85
   4  -6  -1 1548.81   25.53
   4   6   0   81.96    6.64
   4   6   0   81.47    4.24
   4  -6   0   94.29    6.06
  -4   6   0   94.76    6.34
  -4  -6   0   88.22    7.15
  -4   6   0   89.82    5.93
  -4  -6   0   82.81    4.27
   4  -6   0   91.27    5.87
   4   6   1   59.85    5.85
   4  -6   1   64.55    4.97
   4  -6   1   57.61    5.17
  -4   6  -1   60.48    5.52
  -4  -6  -1   54.62    5.78
  -4   6  -1   59.89    4.93
   4   6   2  191.55   10.65
   4  -6   2  231.12   10.98
  -4   6  -2  216.00   10.77
  -4  -6  -2  234.31   11.93
  -4   6  -2  208.10    9.33
   4  -6   3  869.72   22.62
  -4  -6  -3  817.10   23.49
  -4  -6  -4   15.84    3.41
   4  -6   4   17.93    3.79
  -4  -6  -5   74.67    8.17
   4  -6   5   76.27    7.82
  -4  -6  -6    1.63    2.83
   4  -6   6   -0.36    2.49
  -4  -6  -7    4.70    3.62
   4  -6   7    8.72    4.07
  -4  -7   8   18.14    4.72
  -4  -7   8    8.96    3.71
  -4  -7   7    5.40    3.05
  -4  -7   7    4.91    3.14
  -4   7   7    1.25    2.73
  -4   7   6   12.10    3.86
  -4  -7   6    8.63    2.74
   4  -7  -6    8.71    2.66
  -4  -7   6   12.96    3.80
  -4  -7   6    9.90    3.29
  -4   7   5   14.61    3.03
  -4   7   5   20.96    4.11
   4  -7  -5   13.58    2.80
  -4  -7   5   14.55    2.72
  -4  -7   5   14.76    3.62
  -4   7   4  357.56   15.05
  -4   7   4  355.37   12.55
  -4  -7   4  327.59   14.91
   4  -7  -4  352.74   12.69
  -4  -7   4  353.97   10.81
   4   7  -4  350.78   11.09
  -4   7   3  301.02   12.85
  -4   7   3  310.16   11.68
   4  -7  -3  300.62   11.37
   4  -7  -3  321.30   13.39
  -4  -7   3  281.34   13.63
  -4   7   2 1301.25   23.37
  -4   7   2 1322.41   25.28
   4  -7  -2 1308.20   23.61
  -4  -7   2 1325.65   28.52
   4  -7  -2 1338.13   25.17
   4   7  -1    4.17    1.68
   4  -7  -1    3.10    1.92
  -4  -7   1    3.55    1.46
   4  -7  -1    5.82    1.76
  -4   7   1    2.13    1.24
   4   7   0  485.81   17.40
   4   7   0  532.40    9.69
   4  -7   0  524.38   14.42
   4  -7   0  525.47   15.74
  -4  -7   0  521.69   18.02
  -4   7   0  538.57   16.29
  -4   7   0  523.83   14.30
  -4  -7   0  523.59    9.61
   4  -7   1   48.35    5.21
   4  -7   1   42.09    4.22
  -4   7  -1   38.91    4.78
  -4  -7  -1   54.48    5.93
  -4   7  -1   54.94    4.75
  -4   7  -2   15.95    2.79
  -4   7  -2   15.48    3.29
  -4  -7  -2   13.00    3.50
   4  -7   2    7.68    1.99
   4  -7   2   14.10    3.11
  -4   7  -3    2.08    1.47
   4  -7   3    2.00    2.03
  -4  -7  -3    1.13    1.62
   4  -7   4  160.40   10.95
  -4  -7  -4  163.69   11.63
  -4  -7  -5   24.20    5.01
   4  -7   5   28.57    5.20
   4  -7   6   52.78    7.45
  -4  -7  -6   48.47    7.73
  -4   8   7    1.80    3.16
  -4  -8   7    0.16    2.46
  -4   8   6   73.01    8.14
  -4  -8   6   75.03    8.56
  -4  -8   5   53.24    6.89
   4  -8  -5   46.50    5.43
  -4   8   4  109.36    8.59
  -4  -8   4   88.42    8.40
   4  -8  -4   96.24    7.31
  -4   8   4   84.22    6.81
  -4   8   3   24.25    3.89
   4  -8  -3   18.99    3.53
  -4  -8   3   24.51    4.52
  -4   8   3   19.65    3.36
   4  -8  -3   12.76    2.52
  -4   8   2  117.68    7.80
   4  -8  -2  117.89    7.76
  -4  -8   2  118.65    9.42
   4  -8  -2  113.74    7.59
   4  -8  -1  143.43    8.01
   4  -8  -1  146.48    8.80
  -4  -8   1  133.64   10.09
  -4   8   1  141.78    8.79
   4   8   0  231.03    4.53
   4  -8   0  194.11   10.36
  -4  -8   0  252.50   13.54
  -4  -8   0  219.00    4.37
  -4   8   0  211.05    9.32
  -4   8   0  217.81   11.28
   4  -8   0  229.19    9.66
   4  -8   1   57.20    4.86
   4  -8   1   70.05    6.63
  -4  -8  -1   56.03    6.41
  -4   8  -1   62.83    4.96
  -4  -8  -1   57.83    3.59
   4  -8   2  479.32   17.74
  -4  -8  -2  469.40   19.11
  -4   8  -2  463.78   14.12
   4  -8   2  472.14   14.17
  -4   8  -3    7.66    2.18
  -4  -8  -3   11.70    3.11
   4  -8   3   11.03    2.79
  -4  -8  -4  233.70   14.96
   4  -8   4  262.67   15.05
  -4  -8  -5   32.69    6.12
   4  -8   5   40.55    6.30
  -4  -8  -6   -1.54    2.73
   4  -8   6   -0.35    2.44
  -4   9   6    1.92    2.86
  -4  -9   6    4.40    3.36
   4  -9  -5   11.90    3.29
  -4  -9   5    8.05    3.57
  -4   9   5    6.67    3.28
  -4  -9   4    5.25    3.58
  -4   9   4    0.97    1.96
   4  -9  -4    2.83    2.19
   4  -9  -3  212.45   11.40
  -4  -9   3  230.76   13.95
  -4   9   3  216.93   11.31
   4  -9  -2   37.15    4.82
  -4  -9   2   28.01    5.06
   4  -9  -2   32.98    4.31
  -4  -9   1  192.19   12.74
   4  -9  -1  182.04   10.55
   4  -9   0    1.33    2.07
   4  -9   0    0.18    1.29
  -4  -9   0    0.14    2.11
   4  -9   1   78.59    5.53
   4  -9   1   66.60    6.78
  -4  -9  -1   75.11    8.47
  -4   9  -1   84.81    5.77
  -4  -9  -1   77.73    3.16
   4  -9   2  144.66   10.56
   4  -9   2  133.42    7.38
  -4  -9  -2  149.84   11.56
  -4   9  -2  145.31    7.63
  -4   9  -3    2.20    1.62
  -4  -9  -3    2.16    2.73
   4  -9   3   -0.52    2.05
  -4   9  -4   10.04    2.58
  -4  -9  -4   19.28    5.21
   4  -9   4   11.44    3.63
   4  -9   5   14.18    4.53
  -4  -9  -5    8.12    4.03
  -4  10   6   11.14    4.08
  -4  10   5   10.66    3.42
  -4 -10   5   12.43    4.32
  -4 -10   4    5.04    3.50
   4 -10  -4    2.18    2.50
  -4  10   4    0.16    1.88
  -4 -10   3    1.72    2.52
   4 -10  -3    5.27    2.79
   4 -10  -2    2.41    1.96
  -4 -10   2   10.46    3.93
  -4 -10   1  174.25   12.58
   4 -10  -1  159.64   10.74
   4 -10   0   12.00    3.29
  -4 -10   0    6.09    3.01
   4 -10   1   12.45    3.87
  -4 -10  -1    2.34    2.72
  -4 -10  -2    2.78    3.39
   4 -10   2    3.30    2.37
  -4  10  -2    2.35    1.52
   4 -10   3  167.88   12.86
  -4 -10  -3  143.74   12.40
   4 -10   4   62.47    8.25
  -4 -10  -4   80.95    9.72
  -4 -11   3   25.08    5.63
   4 -11  -3   20.13    4.38
  -4 -11   2   38.45    6.65
   4 -11  -2   44.93    6.34
   4 -11  -1    6.48    2.99
  -4 -11   1    0.64    2.20
   4 -11   0    2.35    3.13
  -4 -11   0    1.71    3.05
   4 -11   1   55.55    7.40
  -4 -11  -1   60.06    8.01
  -4 -11  -2   32.75    6.37
   4 -11   2   32.25    5.95
   4 -11   3    3.28    3.31
   4 -12  -3    1.53    3.10
   4 -12  -2    8.61    3.76
   4 -12  -1   30.49    5.66
   4 -12   0   54.28    7.39
   4 -12   1   16.41    4.55
  -5   0   8    7.93    3.97
  -5   0   8    6.12    2.78
   5   0  -7    0.46    1.22
  -5   0   7    2.05    2.39
  -5   0   7    0.88    2.11
  -5   0   6  438.77   18.25
   5   0  -6  411.45   11.54
  -5   0   6  408.96   16.16
   5   0  -6  436.92   11.95
   5   0  -5    2.04    1.00
   5   0  -5    0.52    0.93
  -5   0   5    0.54    2.03
  -5   0   5    1.04    1.42
   5   0  -4    4.15    1.66
  -5   0   4   -1.11    1.77
   5   0  -4    3.28    0.96
  -5   0   4    3.11    1.53
   5   0  -3   -0.11    1.19
   5   0  -3    0.38    0.35
  -5   0   3    0.92    1.25
  -5   0   3   -0.22    0.30
   5   0  -3    1.97    1.90
  -5   0   3   -0.12    1.09
   5   0  -3   -1.58    1.72
  -5   0   2 3933.89   39.11
   5   0  -2 3909.15   39.80
  -5   0   2 3903.04   40.07
  -5   0   2 4003.46   40.34
   5   0  -2 3909.44   41.14
   5   0  -2 3900.70   40.53
   5   0  -1   -0.66    1.23
  -5   0   1    0.43    0.44
  -5   0   1   -1.34    1.42
   5   0  -1    0.22    0.95
  -5   0   0  753.47   11.92
  -5   0   0  763.65   12.07
   5   0   0  785.07   17.40
  -5   0   0  738.63   15.21
   5   0   0  759.07   15.34
  -5   0   0  766.04   17.06
  -5   0  -1   -0.16    0.69
  -5   0  -1    0.71    0.83
  -5   0  -1    1.31    0.94
   5   0   1    1.85    0.96
  -5   0  -2   80.55    5.48
  -5   0  -2   95.70    5.82
  -5   0  -2   94.30    4.59
  -5   0  -3    0.30    1.06
  -5   0  -3    1.58    1.63
  -5   0  -4  476.98   16.33
  -5   0  -4  487.96   16.53
  -5   0  -5   -3.11    2.70
  -5   0  -6   75.50    8.16
  -5   0  -7    2.60    2.11
  -5   0  -8   43.86    7.31
  -5  -1   8    9.22    3.75
  -5   1   8   16.80    4.62
  -5  -1   8   13.11    3.77
   5  -1  -7   76.62    5.47
  -5  -1   7   82.75    8.53
  -5   1   7   91.16    9.23
   5   1  -7   85.58    6.33
  -5  -1   7   83.90    7.75
  -5  -1   6   48.28    4.23
   5  -1  -6   39.52    3.44
  -5   1   6   45.58    6.29
   5   1  -6   52.40    4.49
   5  -1  -6   38.16    3.43
  -5   1   6   51.00    6.07
  -5  -1   6   38.43    5.27
  -5  -1   6   44.61    5.87
  -5  -1   5   23.45    2.63
   5  -1  -5   23.74    2.30
  -5   1   5   32.78    4.75
  -5  -1   5   19.12    3.85
  -5   1   5   27.90    4.18
   5  -1  -5   18.28    2.06
   5   1  -5   21.23    2.68
   5  -1  -5   25.66    4.06
  -5  -1   5   25.10    3.96
   5  -1  -4  241.72    4.55
  -5  -1   4  252.72    7.23
  -5  -1   4  253.81   11.65
  -5   1   4  258.71   12.25
  -5   1   4  243.26   11.25
  -5  -1   4  244.35   11.31
   5  -1  -4  267.30   11.79
   5  -1  -4  241.14    4.64
   5   1  -4  233.49    7.12
   5  -1  -4  225.65   11.60
   5   1  -4  250.61   11.78
  -5  -1   3   52.32    5.06
  -5   1   3   60.95    5.65
   5  -1  -3   56.72    5.39
   5   1  -3   56.02    5.18
  -5   1   3   55.99    5.28
  -5  -1   3   58.20    5.28
   5  -1  -3   61.77    5.42
   5   1  -3   58.10    3.12
   5  -1  -3   57.25    5.47
   5   1  -3   52.36    4.96
   5  -1  -2   22.61    3.16
   5   1  -2   30.68    2.08
  -5   1   2   35.40    3.94
  -5  -1   2   30.63    3.69
   5   1  -2   28.54    3.54
  -5   1   2   24.76    3.55
  -5  -1   2   30.93    3.55
   5  -1  -2   29.80    3.49
  -5   1   2   32.31    3.94
  -5  -1   2   35.64    3.81
   5  -1  -2   33.80    4.02
   5   1  -2   28.44    3.56
  -5   1   1 2939.82   13.80
   5  -1  -1 2987.37   32.85
   5   1  -1 2942.50   32.95
   5  -1  -1 2892.94   34.32
  -5   1   1 2929.89   33.28
  -5  -1   1 2918.19   32.22
  -5   1   1 2960.15   13.56
  -5  -1   1 2934.01   22.60
  -5   1   1 2923.58   34.09
  -5  -1   1 2983.95   33.45
   5  -1  -1 2983.66   35.17
   5   1  -1 3012.78   34.27
   5   1  -1 2996.09   21.82
  -5   1   0    1.47    1.28
  -5  -1   0    0.70    1.07
   5  -1   0   -1.14    1.02
  -5   1   0    1.68    0.80
   5   1   0    1.22    0.76
  -5  -1   0    0.57    0.85
  -5   1   0    0.78    1.35
  -5  -1   0   -0.21    0.83
   5  -1   0    1.69    1.02
  -5   1   0   -0.52    0.62
  -5  -1  -1   16.72    2.42
  -5  -1  -1   17.20    2.49
  -5   1  -1   14.75    2.05
  -5   1  -1   12.69    1.86
   5  -1   1   15.73    2.24
  -5  -1  -1   17.21    2.31
  -5   1  -2  294.66   10.32
   5  -1   2  316.81   10.71
  -5  -1  -2  313.55   10.85
  -5  -1  -2  300.08    8.01
   5  -1   2  324.64    8.64
  -5  -1  -2  324.34   10.90
  -5   1  -3  151.46    8.28
   5  -1   3  133.51    7.83
  -5  -1  -3  136.49    7.99
  -5  -1  -3  127.03    7.80
   5  -1   3  132.60    4.77
  -5  -1  -4  195.40   10.44
  -5  -1  -4  188.44   10.24
  -5   1  -4  206.94   10.89
  -5   1  -5   -1.98    2.42
  -5  -1  -5    2.43    2.21
  -5   1  -6    2.69    2.05
  -5  -1  -6   -0.26    2.09
  -5   1  -7   65.21    8.04
  -5  -1  -7   61.66    7.82
  -5  -1  -8   17.88    5.02
  -5   1  -8   14.93    4.76
  -5  -2   8    2.74    2.84
  -5   2   8    2.75    3.04
  -5  -2   8    5.97    2.72
  -5  -2   8    2.45    2.68
   5  -2  -7   23.68    3.11
  -5  -2   7   23.47    3.69
  -5  -2   7   20.14    4.44
  -5   2   7   17.30    4.24
  -5  -2   7   19.81    4.09
  -5   2   6  128.11   10.16
   5  -2  -6  116.46    5.60
  -5  -2   6  128.58    7.34
   5  -2  -6  119.62    5.75
  -5  -2   6  123.70    9.13
   5   2  -6  137.40    7.82
  -5  -2   6  117.67    9.43
   5  -2  -5  131.86    4.90
  -5  -2   5  140.46    6.93
   5   2  -5  132.79    7.00
  -5  -2   5  149.06    9.48
  -5   2   5  142.47    9.84
   5  -2  -5  137.55    4.94
  -5  -2   5  139.01    9.12
   5   2  -5  132.03    9.26
   5  -2  -4   -0.20    1.36
   5   2  -4    1.88    1.81
   5  -2  -4    2.43    0.51
  -5  -2   4    2.02    1.43
   5   2  -4    3.52    1.50
  -5   2   4    2.69    1.54
   5  -2  -4    1.96    0.46
  -5  -2   4    4.29    2.10
   5  -2  -4    3.29    1.61
  -5  -2   4    2.55    1.22
  -5   2   4    1.48    2.01
  -5  -2   3  564.61   15.82
  -5   2   3  565.07   16.77
  -5  -2   3  570.92   16.50
   5  -2  -3  581.56   17.31
  -5   2   3  557.21   16.23
   5  -2  -3  569.29   16.54
   5   2  -3  570.41   11.75
   5   2  -3  580.28   16.04
   5  -2  -3  601.08   17.88
   5   2  -3  615.58   16.73
  -5  -2   3  565.66   11.54
  -5  -2   2  437.99   12.95
  -5   2   2  415.63   13.61
   5   2  -2  429.91   12.88
   5  -2  -2  429.36   13.88
  -5   2   2  442.23   13.65
   5  -2  -2  435.57   13.83
  -5  -2   2  416.13    9.63
  -5  -2   2  413.67   13.40
  -5   2   2  405.65   13.69
  -5  -2   2  423.24   12.71
   5  -2  -2  421.11   14.05
   5   2  -2  408.35   12.71
   5   2  -2  403.13    9.30
   5  -2  -1  678.40   16.69
   5   2  -1  663.58   12.38
  -5   2   1  677.19    7.20
   5  -2  -1  655.08   15.90
  -5  -2   1  675.62   16.07
  -5   2   1  673.74    7.57
  -5  -2   1  659.49   12.62
  -5   2   1  663.40   16.88
  -5  -2   1  685.93   15.72
   5   2  -1  675.81   15.54
   5  -2  -1  697.58   17.40
  -5   2   0    6.19    1.15
  -5   2   0    9.79    2.55
  -5  -2   0    8.89    2.21
  -5  -2   0    8.99    1.75
   5  -2   0    8.80    2.16
   5   2   0    4.05    1.32
   5  -2   0    8.17    1.28
   5  -2   0    7.26    1.64
  -5  -2   0    6.88    1.52
  -5  -2  -1  340.10   10.67
   5  -2   1  334.56    9.44
  -5   2  -1  333.48    9.74
   5   2   1  353.45   10.79
   5  -2   1  321.55    9.87
  -5  -2  -1  335.49    9.88
  -5   2  -1  341.44   12.05
  -5  -2  -2    2.13    1.32
   5  -2   2    1.99    0.91
   5  -2   2    2.34    0.97
  -5  -2  -2    4.13    1.13
  -5   2  -2    3.26    1.62
  -5  -2  -3  821.16   20.02
   5  -2   3  810.10   19.29
  -5  -2  -3  825.18   20.00
  -5   2  -3  848.64   19.80
   5  -2   3  796.23   13.24
  -5  -2  -3  801.79   12.22
   5  -2   4   59.44    5.68
  -5  -2  -4   66.28    6.40
  -5  -2  -4   65.78    6.31
  -5   2  -4   66.10    6.34
  -5  -2  -4   62.78    2.23
   5  -2   4   65.26    3.22
  -5  -2  -5    3.66    2.63
   5  -2   5   13.23    3.33
  -5  -2  -6    5.46    3.55
   5  -2   6    8.29    3.71
  -5  -2  -7   79.69    9.07
  -5   2  -7   71.32    8.47
  -5  -3   8   48.86    5.98
  -5  -3   8   38.54    6.43
  -5  -3   8   45.37    6.46
  -5   3   8   42.85    7.34
  -5  -3   7    1.54    1.97
  -5   3   7    4.37    2.53
  -5  -3   7    2.94    1.88
  -5  -3   7    5.08    2.49
  -5  -3   6   85.36    6.47
  -5  -3   6   88.50    7.94
  -5  -3   6   88.41    7.88
   5   3  -6   85.92    6.69
  -5   3   6   88.64    8.72
   5  -3  -6   86.05    4.81
   5   3  -5   23.35    3.93
  -5  -3   5   28.66    3.64
   5  -3  -5   24.33    2.28
  -5  -3   5   26.25    4.02
   5   3  -5   27.20    3.51
  -5  -3   5   20.33    3.73
   5  -3  -5   22.50    2.19
  -5   3   5   27.95    4.54
  -5  -3   4  239.39   11.74
  -5   3   4  220.24   11.67
   5  -3  -4  229.35    4.83
  -5  -3   4  235.27    9.06
   5  -3  -4  213.06   11.09
   5  -3  -4  228.35    4.79
   5   3  -4  245.12    9.36
  -5  -3   4  235.25   10.97
   5  -3  -4  212.05   11.66
   5   3  -4  243.74   11.24
  -5   3   3  292.94   12.46
   5  -3  -3  289.63   12.52
   5   3  -3  299.27   11.36
  -5  -3   3  288.79   12.19
  -5  -3   3  287.72    9.59
  -5  -3   3  298.29   11.31
   5  -3  -3  316.90   12.77
   5   3  -3  300.33    9.91
   5  -3  -3  321.38   13.17
   5   3  -3  316.59   11.84
  -5   3   2  361.44   12.89
  -5  -3   2  348.98   12.76
   5   3  -2  365.45   11.61
   5  -3  -2  364.02   13.25
   5  -3  -2  375.23   13.10
  -5  -3   2  357.43   10.30
  -5   3   2  367.43   13.19
  -5  -3   2  380.64   11.85
   5  -3  -2  365.62   13.40
   5   3  -2  375.86   11.98
   5   3  -2  361.81   10.44
   5   3  -1  139.87    6.97
   5   3  -1  144.90    6.69
   5  -3  -1  132.89    4.15
   5  -3  -1  127.33    7.47
   5  -3  -1  136.24    7.63
  -5  -3   1  145.03    7.80
  -5   3   1  140.97    4.45
  -5  -3   1  141.12    6.77
  -5   3   1  157.47    8.23
  -5  -3   1  139.27    7.00
   5  -3  -1  152.28    8.29
   5   3   0 1697.53   23.81
   5  -3   0 1778.36   19.31
   5  -3   0 1727.33   26.98
   5  -3   0 1753.11   26.11
  -5   3   0 1777.57   19.97
  -5  -3   0 1707.27   24.22
  -5   3   0 1687.44   27.07
  -5  -3   0 1681.70   24.17
   5   3   1  108.72    6.47
  -5   3  -1  114.07    5.94
   5  -3   1  115.88    6.39
  -5   3  -1  106.62    7.00
  -5  -3  -1  110.73    6.63
  -5  -3  -2    7.15    1.95
   5  -3   2    4.02    1.43
   5  -3   2    7.37    1.76
   5   3   2    6.74    2.25
  -5   3  -2    7.88    1.92
   5  -3   3    8.20    2.60
   5  -3   3    6.23    1.31
  -5  -3  -3    6.38    2.13
  -5  -3  -3    7.56    1.47
  -5   3  -3    3.67    1.57
  -5  -3  -4  596.98   19.30
   5  -3   4  587.04   18.71
  -5   3  -4  550.77   18.43
   5  -3   4  564.40   11.50
  -5  -3  -4  577.73    9.55
   5  -3   5  240.38   12.88
  -5  -3  -5  240.27   13.27
   5  -3   5  242.72    6.16
   5  -3   6    3.70    2.44
  -5  -3  -6    0.47    1.78
   5  -3   7    9.17    3.88
  -5  -3  -7   14.85    4.46
  -5  -4   8   12.34    4.02
  -5  -4   8   11.69    3.61
  -5  -4   8    6.20    3.08
  -5  -4   7   39.89    5.29
  -5  -4   7   27.63    4.95
  -5   4   7   26.67    5.42
  -5  -4   7   32.36    5.32
  -5  -4   6   93.09    7.29
  -5   4   6   93.51    9.12
  -5  -4   6   72.27    7.40
  -5  -4   6   81.92    7.59
   5  -4  -6   61.59    4.46
   5   4  -6   69.02    6.36
   5  -4  -5   50.05    3.32
  -5  -4   5   43.31    4.70
  -5  -4   5   43.97    5.26
  -5   4   5   50.04    6.39
  -5  -4   5   35.88    5.00
   5   4  -5   39.90    4.53
   5  -4  -5   51.81    3.47
   5   4  -5   46.55    5.36
  -5  -4   4   49.99    4.64
   5  -4  -4   38.37    2.65
  -5  -4   4   51.23    5.13
  -5   4   4   49.50    5.84
  -5  -4   4   48.27    5.48
   5  -4  -4   46.83    2.84
   5   4  -4   42.52    4.44
   5   4  -4   39.80    4.57
  -5   4   3   97.25    7.34
  -5  -4   3  105.37    6.71
   5  -4  -3   97.96    3.65
   5  -4  -3  108.07    7.81
  -5   4   3  104.47    3.77
  -5  -4   3  107.14    6.65
   5  -4  -3  107.99    7.79
  -5  -4   3  104.82    7.89
   5   4  -3  109.15    6.57
   5  -4  -3  106.01    7.78
   5   4  -3  110.46    6.91
  -5   4   2  642.90    9.79
  -5   4   2  631.86   17.50
   5  -4  -2  666.22   18.24
   5   4  -2  642.22   14.98
   5  -4  -2  666.47   18.38
  -5  -4   2  617.22   15.21
  -5  -4   2  620.98   14.79
  -5   4   2  612.24   17.25
   5  -4  -2  613.97   17.67
   5   4  -2  616.75   15.34
   5   4  -2  639.18   15.32
   5  -4  -2  631.71    9.69
   5   4  -1   81.62    5.69
   5  -4  -1   97.53    6.61
   5  -4  -1   82.33    4.11
   5  -4  -1   97.58    6.81
  -5  -4   1   96.80    6.26
   5   4  -1   82.67    5.20
  -5   4   1   94.04    4.49
  -5   4   1   84.26    6.24
  -5  -4   1   87.63    5.32
   5  -4  -1   93.45    6.69
   5   4   0  236.73    9.79
   5   4   0  236.11    8.93
   5  -4   0  228.39   10.09
   5  -4   0  239.53    7.88
   5  -4   0  247.75   10.49
  -5   4   0  249.30    8.36
  -5  -4   0  246.19   10.12
  -5   4   0  247.11   10.46
  -5  -4   0  231.34    8.76
  -5   4  -1    3.96    1.99
  -5   4  -1    3.86    1.34
   5   4   1    4.51    1.35
   5  -4   1    2.55    1.39
   5  -4   1    2.80    1.44
  -5  -4  -2  238.31   10.91
   5  -4   2  251.51   10.26
   5   4   2  242.29   10.72
  -5   4  -2  251.57   10.60
   5  -4   2  240.50    9.54
  -5  -4  -3   36.50    4.69
   5  -4   3   36.06    4.76
  -5   4  -3   33.37    4.33
   5   4   3   34.88    4.72
  -5  -4  -4   64.98    6.75
   5  -4   4   52.94    6.10
   5  -4   4   59.21    4.30
   5  -4   5    3.63    2.94
   5  -4   5    3.49    1.38
  -5  -4  -5   -0.85    2.43
  -5  -4  -5    2.17    0.84
  -5  -4  -6  104.97    9.78
   5  -4   6   96.56    9.37
   5  -4   7   -1.33    2.95
  -5  -4  -7   -0.97    2.15
  -5  -5   8    2.45    2.80
  -5  -5   8    2.01    2.66
  -5  -5   8    2.87    2.70
  -5  -5   7    0.78    2.13
  -5   5   7    2.97    2.96
  -5  -5   7    0.12    1.70
  -5  -5   7    0.24    1.81
  -5  -5   6   44.17    5.43
  -5  -5   6   38.84    5.19
  -5   5   6   28.38    5.20
  -5  -5   6   32.73    5.28
   5  -5  -6   33.24    3.54
   5  -5  -5  389.70   10.20
  -5   5   5  403.80   17.61
  -5  -5   5  420.10   15.42
  -5  -5   5  420.50   17.16
   5  -5  -5  399.51   10.78
   5   5  -5  446.56   15.98
   5   5  -5  396.37   15.22
  -5  -5   5  397.12   14.83
   5  -5  -4   96.10    4.80
  -5  -5   4  114.74    7.25
  -5   5   4  105.57    8.33
  -5  -5   4  104.25    8.42
   5  -5  -4  102.17    4.99
   5   5  -4  102.82    7.37
   5   5  -4  105.71    7.22
  -5  -5   4   95.63    7.06
   5  -5  -3    1.28    1.45
   5   5  -3    2.96    1.36
  -5  -5   3    0.30    1.63
   5  -5  -3    0.58    0.76
  -5   5   3    1.91    1.44
  -5   5   3    2.57    1.06
   5  -5  -3    0.16    1.34
   5   5  -3   -0.94    1.32
  -5   5   2  287.62    8.21
  -5   5   2  282.09   12.14
   5   5  -2  290.25    9.72
   5  -5  -2  280.42    7.94
   5  -5  -2  282.37   12.67
  -5  -5   2  298.24   11.80
   5  -5  -2  285.99   12.27
  -5   5   2  277.26   12.08
   5  -5  -2  299.56   12.54
   5   5  -2  288.90   11.66
   5   5  -1 1036.16   21.69
   5   5  -1 1076.04   17.91
   5  -5  -1 1043.00   22.32
   5  -5  -1 1094.99   24.15
   5  -5  -1 1051.33   16.60
  -5  -5   1 1039.20   22.08
  -5   5   1 1052.06   22.20
  -5   5   1 1049.81   17.38
   5  -5  -1 1069.24   22.67
  -5   5   0   19.43    3.18
   5   5   0   25.59    3.02
   5  -5   0   21.41    3.21
   5  -5   0   21.79    2.76
  -5   5   0   18.40    2.64
  -5  -5   0   14.50    2.73
  -5  -5   0   21.78    2.92
   5   5   1  424.79   14.64
   5  -5   1  444.96   14.31
   5  -5   1  433.12   12.99
  -5   5  -1  420.40   13.30
  -5  -5  -1  433.64   15.08
  -5   5  -1  423.50   13.99
  -5  -5  -2    3.53    2.83
  -5   5  -2    2.58    1.94
  -5   5  -2    1.04    1.59
   5   5   2    2.24    1.94
   5  -5   2    2.27    1.25
  -5  -5  -3  779.27   22.43
   5  -5   3  799.01   20.99
  -5   5  -3  756.63   21.22
  -5  -5  -4    3.27    1.94
   5  -5   4    1.46    1.75
  -5  -5  -5  118.85   10.08
   5  -5   5  109.96    9.29
  -5  -5  -6    0.57    2.05
   5  -5   6   10.84    3.86
  -5  -5  -7   11.08    4.14
   5  -5   7   11.55    4.33
  -5  -6   8    1.34    2.60
  -5  -6   8    4.52    3.25
  -5  -6   8    2.32    2.98
  -5  -6   7  199.61   12.77
  -5  -6   7  183.98   11.72
  -5   6   7  202.24   14.44
  -5  -6   7  187.41   13.22
  -5  -6   6    6.79    2.67
  -5  -6   6    1.78    2.12
  -5  -6   6    8.37    2.95
  -5   6   6    9.07    3.63
  -5  -6   5  139.45    8.65
  -5   6   5  136.69   10.37
  -5  -6   5  142.34    9.63
  -5  -6   5  140.01   10.54
   5  -6  -5  128.95    6.71
   5   6  -5  128.78    8.47
  -5  -6   4    3.61    1.92
   5   6  -4    2.54    1.60
   5  -6  -4    2.49    1.23
  -5  -6   4    2.79    1.40
  -5   6   4    1.98    1.62
  -5   6   4    5.02    1.78
  -5   6   3  917.34   16.50
  -5   6   3  925.31   23.61
  -5  -6   3  923.44   22.80
   5  -6  -3  939.84   16.81
   5   6  -3  933.08   23.04
   5  -6  -3  952.96   24.10
   5   6  -3  901.13   18.23
   5   6  -2    7.61    2.66
   5  -6  -2    4.20    1.97
   5  -6  -2    3.36    1.56
  -5   6   2    5.15    1.43
  -5  -6   2    1.90    1.67
   5  -6  -2    2.58    1.68
   5   6  -2    3.75    1.15
   5   6  -1  655.19   18.78
   5   6  -1  662.06   13.58
   5  -6  -1  633.19   17.66
   5  -6  -1  657.42   14.98
  -5  -6   1  659.97   19.04
  -5   6   1  669.02   17.98
  -5  -6   1  647.15   13.43
  -5   6   1  665.51   15.55
   5   6   0  137.30    8.70
   5   6   0  155.49    6.87
   5  -6   0  139.29    8.15
   5  -6   0  137.56    7.34
  -5   6   0  133.70    7.60
  -5  -6   0  149.30    9.08
  -5   6   0  157.24    8.60
  -5  -6   0  143.00    6.73
   5   6   1  273.53   12.86
   5  -6   1  301.93   12.03
   5  -6   1  278.64   11.37
  -5   6  -1  270.92   11.58
  -5  -6  -1  285.64   13.41
  -5   6  -1  302.11   12.14
  -5  -6  -1  298.57   10.29
  -5   6  -2   14.91    2.95
  -5   6  -2   10.33    2.61
   5  -6   2   14.98    3.21
  -5  -6  -2    8.16    2.58
   5  -6   3   45.42    5.50
  -5  -6  -3   40.25    5.46
  -5  -6  -4    0.70    1.96
   5  -6   4    3.03    2.24
  -5  -6  -5   30.01    5.19
   5  -6   5   28.85    5.16
  -5  -6  -6    0.96    2.74
   5  -6   6   -1.32    2.37
  -5  -7   8   44.09    7.13
  -5   7   7   -0.60    2.47
  -5  -7   7    0.66    2.63
  -5  -7   7    3.05    2.74
  -5   7   6   21.43    4.94
  -5  -7   6   23.62    3.90
  -5  -7   6   20.58    4.86
  -5  -7   6   25.83    5.00
  -5  -7   5    5.81    2.13
  -5   7   5    5.21    2.64
   5  -7  -5    8.21    2.32
  -5  -7   5    4.44    2.35
  -5  -7   4   29.95    4.66
  -5   7   4   27.31    3.50
  -5   7   4   27.75    4.63
   5  -7  -4   26.10    3.39
   5   7  -4   27.17    3.44
  -5  -7   3    4.05    2.62
   5  -7  -3   -0.72    1.26
  -5   7   3    0.03    1.44
  -5   7   3    2.74    1.41
  -5   7   2  460.63   13.49
   5  -7  -2  453.33   16.10
   5  -7  -2  483.74   13.72
  -5  -7   2  460.03   17.26
   5  -7  -2  470.70   16.28
   5  -7  -1  182.56    9.63
   5   7  -1  187.96    6.71
   5  -7  -1  178.39    8.64
  -5  -7   1  185.16   10.96
  -5  -7   1  182.21    6.60
  -5   7   1  176.47    9.50
  -5   7   1  179.84    9.10
   5  -7   0 1475.70   26.74
   5   7   0 1468.78   19.58
   5  -7   0 1416.13   25.74
  -5  -7   0 1497.61   31.49
  -5   7   0 1480.45   27.07
  -5   7   0 1425.85   26.35
  -5  -7   0 1432.97   19.77
   5  -7   1   49.41    5.00
   5  -7   1   32.70    4.41
  -5   7  -1   43.92    5.15
  -5  -7  -1   44.97    5.76
  -5   7  -1   46.73    4.83
  -5  -7  -1   42.17    3.88
   5  -7   2  165.25    9.16
   5  -7   2  170.64   10.08
  -5  -7  -2  176.28   11.41
  -5   7  -2  177.08    9.55
  -5   7  -3   -1.12    1.37
   5  -7   3   -2.79    2.32
  -5  -7  -3   -0.40    1.71
   5  -7   4   54.43    6.83
  -5  -7  -4   51.28    6.89
  -5  -7  -5    3.95    2.98
   5  -7   5    2.13    2.50
  -5  -7  -6    6.89    3.55
   5  -7   6    6.35    3.68
  -5  -8   7   27.22    5.76
  -5   8   6  105.13   10.18
  -5  -8   6  104.05   10.16
  -5  -8   6   96.11   10.05
  -5   8   5   23.73    4.78
  -5  -8   5   27.43    5.02
  -5  -8   4    7.96    2.87
  -5   8   4   10.79    3.12
   5  -8  -4    7.27    2.29
  -5   8   3   31.39    4.08
  -5  -8   3   32.14    5.08
  -5   8   3   24.16    4.17
   5  -8  -3   25.27    3.53
  -5   8   2  310.02   12.24
   5  -8  -2  308.52   12.12
  -5  -8   2  309.64   15.24
   5  -8  -2  329.51   13.86
   5  -8  -1  290.72   12.28
   5  -8  -1  294.81   12.17
  -5   8   1  296.59   12.54
   5   8   0   16.58    1.91
   5  -8   0   15.55    2.91
  -5  -8   0   14.77    3.89
  -5   8   0   16.42    3.48
  -5  -8   0   15.15    1.92
  -5   8   0   19.22    3.10
   5  -8   0   17.92    3.16
  -5   8  -1   -0.25    1.42
  -5  -8  -1    1.15    0.93
   5   8   1    0.73    0.98
   5  -8   1    1.19    1.72
  -5  -8  -1    1.62    2.56
   5  -8   1    2.94    1.87
   5  -8   2  118.84    7.96
   5  -8   2  126.15    9.24
  -5  -8  -2  140.79   10.92
  -5   8  -2  131.70    8.36
  -5   8  -3    0.98    1.40
   5  -8   3   -2.53    1.84
  -5  -8  -3    1.75    1.96
  -5   8  -4   14.93    3.35
   5  -8   4   12.38    3.71
  -5  -8  -4   19.72    4.92
  -5  -8  -5   10.27    3.86
   5  -8   5   11.14    3.81
  -5   9   6   17.97    4.83
  -5  -9   6   24.65    5.49
  -5   9   5   30.28    5.43
  -5  -9   5   28.27    5.61
  -5  -9   4    7.13    3.38
   5  -9  -4    8.03    2.86
  -5   9   4    9.17    3.13
  -5  -9   3    4.83    3.39
   5  -9  -3    0.95    1.85
   5  -9  -2   13.08    3.06
  -5  -9   2   10.94    3.48
  -5   9   2   12.10    3.09
   5  -9  -1  257.70   12.27
  -5  -9   1  283.71   15.54
   5  -9   0   19.03    3.34
  -5  -9   0   24.41    4.93
  -5   9   0   31.18    4.11
   5  -9   0   23.79    4.07
   5  -9   1  335.71   13.02
   5  -9   1  340.35   15.45
  -5  -9  -1  354.54   17.93
  -5   9  -1  333.86   12.88
  -5   9  -2   10.74    2.72
  -5  -9  -2   10.77    2.29
  -5  -9  -2    6.18    3.45
   5  -9   2   15.92    4.44
   5  -9   3   43.61    6.12
  -5  -9  -3   37.65    6.61
  -5   9  -3   35.09    4.62
   5  -9   4   29.38    5.58
  -5  -9  -4   26.37    5.92
  -5   9  -4   36.08    4.88
   5  -9   5   30.01    5.96
  -5  10   5    0.10    2.36
  -5 -10   4    1.08    2.69
  -5 -10   3   13.27    4.25
   5 -10  -3    3.87    2.47
   5 -10  -2   23.82    4.21
  -5 -10   2   23.02    5.47
   5 -10  -1  119.42    9.11
  -5 -10   1  121.59   10.93
  -5 -10   0  114.84   10.96
   5 -10   0   88.76    8.20
   5 -10   1   57.54    6.99
  -5 -10  -1   42.54    7.04
  -5  10  -1   37.46    4.45
  -5  10  -2    4.46    1.93
  -5 -10  -2    7.09    3.75
   5 -10   2    4.40    2.96
  -5 -10  -3    9.28    4.02
   5 -10   3    9.14    3.88
   5 -10   4   23.68    5.50
   5 -11  -2   14.56    4.03
  -5 -11   2    8.48    3.86
   5 -11  -1    5.80    3.24
  -5 -11   1    0.66    2.91
   5 -11   0  127.48   10.53
  -5 -11   0  132.10   12.15
  -5 -11  -1   -0.31    2.98
   5 -11   1    1.50    2.49
   5 -11   2    9.74    3.94
   5 -11   3    4.04    3.34
   5 -12  -1   21.38    5.17
   5 -12   0    2.30    2.99
   5 -12   1    3.04    3.37
  -6   0   8   15.38    4.91
  -6   0   8   10.01    3.63
  -6   0   7    3.76    3.13
  -6   0   7    0.76    1.97
  -6   0   6  146.06   10.98
  -6   0   6  145.18   10.36
   6   0  -6  120.71    5.29
  -6   0   5   -0.24    1.71
   6   0  -5   -0.68    0.67
   6   0  -5    0.20    0.60
  -6   0   5    0.15    1.57
  -6   0   4  411.21   15.84
  -6   0   4  406.79   15.56
   6   0  -3    2.16    1.76
   6   0  -3   -0.48    1.53
  -6   0   3   -4.81    2.02
  -6   0   3   -5.30    2.43
   6   0  -3   -0.33    1.13
  -6   0   3    2.63    1.81
   6   0  -2  377.90   13.71
  -6   0   2  355.61   13.03
   6   0  -2  389.74   13.69
  -6   0   2  370.01   13.42
   6   0  -2  378.31   13.96
  -6   0   1    0.96    1.40
   6   0  -1   -1.14    1.04
  -6   0   1    0.13    0.53
  -6   0   1   -1.18    1.21
   6   0  -1   -1.42    1.13
  -6   0   0 1105.20   15.62
  -6   0   0 1129.78   15.68
   6   0   0 1068.98   22.31
  -6   0   0 1156.30   20.74
   6   0   0 1101.09   20.40
  -6   0   0 1145.15   23.09
  -6   0  -1    0.92    1.16
  -6   0  -1   -0.60    0.98
  -6   0  -1    1.28    1.35
   6   0   1    1.40    0.90
  -6   0  -2  318.27   11.19
  -6   0  -2  310.80   11.06
  -6   0  -2  323.99    9.50
  -6   0  -3   -3.22    1.77
  -6   0  -3    4.80    2.16
  -6   0  -4   13.67    3.29
  -6   0  -5    4.91    2.60
  -6   0  -6  121.53   10.19
  -6   0  -7    3.99    3.00
  -6  -1   9    0.79    2.69
  -6  -1   8    4.13    3.06
  -6  -1   8    7.93    3.59
  -6  -1   7   69.13    8.17
  -6   1   7   66.34    8.24
  -6   1   7   73.62    7.84
  -6  -1   7   82.81    8.27
   6  -1  -6  132.23    4.83
  -6  -1   6  166.13    7.16
  -6  -1   6  145.21   11.01
  -6   1   6  136.28   10.77
  -6   1   6  149.45   10.68
  -6  -1   6  168.43   11.12
  -6   1   5  802.49   24.30
  -6  -1   5  813.88   23.61
  -6   1   5  784.45   22.77
  -6  -1   5  834.76   23.21
   6   1  -5  786.32   13.56
  -6  -1   4  494.31    9.11
  -6  -1   4  495.43   17.18
  -6   1   4  497.39   17.79
  -6   1   4  502.04   17.32
  -6  -1   4  494.89   17.04
   6   1  -4  492.05   17.48
   6   1  -4  490.35    9.15
   6  -1  -3   10.25    2.87
   6   1  -3    7.81    2.20
  -6  -1   3    8.77    1.17
  -6   1   3    9.19    2.97
   6   1  -3    7.35    1.10
   6  -1  -3    9.12    2.43
   6   1  -3    7.85    2.14
  -6  -1   3    6.32    1.76
  -6   1   3    8.56    2.86
  -6  -1   3    5.46    2.26
   6  -1  -3   11.55    2.74
  -6   1   3    7.55    2.55
   6   1  -2  800.86   10.53
   6   1  -2  851.35   20.07
   6  -1  -2  805.44   20.42
  -6   1   2  805.64   19.91
  -6  -1   2  775.95   19.37
   6  -1  -2  823.91   20.15
  -6   1   2  860.48   20.86
  -6  -1   2  814.81   19.58
   6  -1  -2  825.00   20.80
   6   1  -2  842.12   20.29
   6   1  -1  182.48    9.12
   6  -1  -1  189.27    9.75
   6   1  -1  176.76    5.82
  -6   1   1  183.55    4.07
  -6   1   1  176.56    8.94
  -6  -1   1  175.95    8.75
   6  -1  -1  183.51    8.99
  -6  -1   1  183.48    6.11
  -6   1   1  179.53    9.32
  -6  -1   1  182.91    9.19
  -6   1   1  170.64    3.87
  -6  -1   0  286.89    8.73
  -6  -1   0  271.62    8.47
   6   1   0  268.21   11.09
   6  -1   0  270.63   11.49
  -6   1   0  277.00    7.45
  -6   1   0  287.14   10.65
  -6  -1   0  297.34   10.60
   6  -1   0  292.22   10.69
  -6   1   0  275.58    7.50
  -6   1   0  280.54   11.62
  -6  -1   0  268.64   11.08
  -6  -1  -1  661.75   14.89
  -6  -1  -1  683.71   15.30
  -6   1  -1  656.41   14.04
  -6   1  -1  642.19   13.85
  -6  -1  -1  678.76   14.99
   6  -1   1  661.54   15.03
  -6   1  -1  672.62   18.61
  -6  -1  -2   60.57    5.06
  -6  -1  -2   51.28    4.82
  -6   1  -2   54.23    4.69
  -6   1  -2   61.12    5.10
  -6  -1  -2   60.91    4.11
   6  -1   2   58.95    4.17
  -6  -1  -3  320.56   12.82
  -6  -1  -3  303.23   12.48
  -6   1  -3  320.47   12.70
  -6   1  -3  284.96   11.90
  -6  -1  -3  312.15    8.30
   6  -1   3  309.43    8.45
  -6  -1  -4  454.85   16.94
  -6   1  -4  468.15   16.70
  -6  -1  -5   41.34    5.64
  -6   1  -5   38.57    5.71
  -6   1  -6   13.82    4.16
  -6  -1  -6   17.47    4.35
  -6  -1  -7    6.73    3.60
  -6   1  -7    3.41    2.80
  -6  -2   9    2.62    3.08
  -6  -2   8    1.98    2.89
  -6  -2   8    2.84    2.62
  -6  -2   7   43.32    4.60
  -6  -2   7   43.26    6.54
  -6   2   7   44.69    6.79
  -6  -2   7   35.30    5.55
  -6  -2   6    6.72    3.10
  -6   2   6    7.60    3.17
  -6  -2   6    7.74    2.07
  -6  -2   6    4.59    2.12
  -6  -2   5  128.20    6.26
  -6  -2   5  112.25    8.79
  -6   2   5  146.74   10.41
  -6  -2   5  134.42    9.56
   6   2  -5  127.81    6.40
  -6  -2   4  228.98   11.60
  -6   2   4  242.39   12.44
  -6  -2   4  238.76    7.80
  -6   2   4  234.69   11.95
  -6  -2   4  242.08   12.21
   6   2  -4  240.41    7.88
   6   2  -4  238.68   12.05
  -6  -2   3  381.66   14.09
  -6   2   3  404.17   15.51
   6  -2  -3  405.32   15.45
   6   2  -3  409.02   14.41
  -6  -2   3  405.18    9.58
  -6   2   3  415.80   15.20
  -6  -2   3  412.81   14.98
   6  -2  -3  385.63   14.61
   6  -2  -3  419.99   15.76
   6   2  -3  429.25   15.12
   6   2  -3  388.73    9.31
   6  -2  -2    4.35    2.05
   6   2  -2    9.13    2.50
  -6  -2   2    6.03    1.32
   6   2  -2    3.88    1.24
   6  -2  -2    6.75    2.11
   6   2  -2    3.96    1.08
  -6   2   2    5.64    1.82
   6  -2  -2    7.31    2.19
  -6  -2   2    4.86    2.07
  -6   2   2    3.18    1.22
  -6  -2   2    8.31    2.19
  -6   2   1    3.09    1.93
  -6  -2   1   -1.33    1.42
  -6   2   1    4.54    0.67
   6   2  -1   -1.11    0.85
  -6   2   1   -0.27    0.44
   6   2  -1   -1.36    1.42
   6  -2  -1   -2.01    1.21
  -6  -2   1   -0.92    0.83
   6  -2  -1    0.51    1.02
  -6  -2   1   -0.07    1.20
   6   2   0  120.87    7.35
   6  -2   0  133.59    8.27
   6   2   0  123.53    6.21
  -6   2   0  124.01    5.12
  -6   2   0  126.22    5.16
   6  -2   0  122.70    7.10
  -6  -2   0  121.50    6.92
  -6   2   0  126.57    7.95
  -6  -2   0  134.17    7.79
  -6  -2   0  118.92    6.16
  -6  -2  -1  216.56    9.22
  -6   2  -1  208.50    8.13
   6   2   1  206.57    8.77
   6  -2   1  216.96    8.83
  -6  -2  -1  204.26    8.50
  -6   2  -1  216.52   10.49
   6  -2   2   21.76    3.13
  -6  -2  -2   27.60    3.82
  -6   2  -2   25.30    3.25
  -6  -2  -2   16.06    2.93
   6  -2   2   20.44    2.73
  -6  -2  -2   20.95    2.59
   6  -2   3  182.37    9.61
  -6  -2  -3  183.60    9.97
  -6  -2  -3  193.42   10.28
  -6   2  -3  205.01   10.26
  -6  -2  -3  204.55    6.94
   6  -2   3  194.87    7.28
  -6  -2  -4   -3.67    2.03
   6  -2   4   -2.22    1.72
  -6  -2  -4    1.13    0.63
   6  -2   4   -0.39    0.67
   6  -2   5  185.87   11.97
  -6  -2  -5  176.97   11.54
  -6   2  -6    4.88    2.65
  -6  -2  -6    0.68    1.94
  -6  -2  -7   -0.06    2.27
  -6   2  -7   -7.12    3.87
  -6  -3   8   10.75    3.95
  -6  -3   8   12.69    3.96
  -6  -3   7   23.28    5.25
  -6   3   7   17.69    4.76
  -6  -3   7   23.78    3.81
  -6  -3   7   12.48    3.82
  -6  -3   6  330.42   12.05
  -6  -3   6  324.06   15.68
  -6   3   6  314.81   16.95
  -6  -3   6  361.94   16.60
  -6  -3   5  135.56    7.25
  -6  -3   5  129.84    9.32
  -6   3   5  140.78   10.68
  -6  -3   5  129.84    9.44
   6   3  -5  129.70    7.26
   6   3  -4   13.78    3.24
  -6  -3   4   17.18    2.74
  -6  -3   4   16.26    3.16
  -6   3   4   15.52    3.87
  -6  -3   4    8.82    2.73
   6   3  -4   10.95    2.10
   6  -3  -3    1.23    1.64
   6   3  -3    4.26    1.95
   6   3  -3    5.00    1.68
  -6  -3   3   -0.51    0.94
  -6  -3   3    0.03    1.64
  -6   3   3    3.05    1.72
   6  -3  -3    1.32    1.55
   6   3  -3    1.79    1.29
   6  -3  -3    2.02    1.91
  -6  -3   3   -0.72    2.05
   6   3  -2  701.47   14.70
   6   3  -2  722.91   17.83
   6  -3  -2  700.52   19.77
   6  -3  -2  720.36   19.66
  -6  -3   2  695.82   14.78
  -6  -3   2  704.79   19.18
  -6   3   2  701.94   19.67
  -6  -3   2  675.52   17.35
   6  -3  -2  683.94   19.65
   6   3  -2  674.60   18.02
   6  -3  -1 1085.55   11.67
   6   3  -1 1072.49   18.85
   6   3  -1 1115.24   21.94
   6  -3  -1 1079.66   23.68
   6  -3  -1 1090.15   23.05
  -6  -3   1 1070.57   22.64
  -6   3   1 1084.31   12.18
  -6  -3   1 1077.85   19.20
  -6   3   1 1100.94   23.97
  -6  -3   1 1083.42   21.57
   6  -3   0   41.06    3.11
   6   3   0   42.71    4.38
   6   3   0   39.03    3.87
   6  -3   0   38.31    4.52
  -6   3   0   50.16    3.56
   6  -3   0   41.19    4.32
  -6  -3   0   38.99    4.20
  -6   3   0   50.13    5.18
  -6  -3   0   45.91    4.35
  -6  -3   0   44.40    4.55
   6  -3   1  222.21    8.52
   6   3   1  210.10    9.44
  -6   3  -1  224.08    8.68
   6  -3   1  211.24    9.26
  -6  -3  -1  216.11    9.09
  -6   3  -1  213.87   10.75
  -6  -3  -1  208.34    9.54
  -6  -3  -2  888.71   21.19
   6  -3   2  904.27   19.48
  -6   3  -2  894.42   19.78
   6   3   2  900.68   20.97
   6  -3   2  892.77   18.03
  -6  -3  -2  880.01   17.27
  -6  -3  -3  272.66   12.57
  -6  -3  -3  250.06   12.19
   6  -3   3  273.34   11.83
  -6   3  -3  263.29   11.89
   6  -3   3  266.06    9.19
  -6  -3  -3  271.79    8.71
   6  -3   4  231.39   11.92
   6  -3   4  232.58    7.87
   6  -3   5   28.16    4.78
  -6  -3  -5   27.43    5.13
   6  -3   6   37.30    6.18
  -6  -3  -6   33.19    5.99
  -6  -3  -7   36.49    6.79
  -6  -4   8   50.03    7.25
  -6  -4   8   29.83    5.63
  -6  -4   7    6.85    3.34
  -6   4   7    8.75    3.90
  -6  -4   7   18.17    3.77
  -6  -4   7   13.01    4.07
  -6  -4   6   38.99    4.70
  -6  -4   6   28.57    4.75
  -6   4   6   21.55    4.67
  -6  -4   6   40.17    5.96
  -6  -4   5    5.96    2.09
  -6   4   5    5.82    2.81
   6   4  -5    1.94    1.50
  -6  -4   5    0.92    1.86
  -6  -4   5    3.18    1.82
   6   4  -4    9.66    2.74
  -6  -4   4    7.85    2.51
  -6   4   4    6.86    2.46
  -6  -4   4    5.36    1.65
   6   4  -4    8.84    2.42
  -6  -4   4   15.96    2.82
  -6   4   3  144.88    9.48
   6   4  -3  131.12    7.96
  -6  -4   3  136.68    7.45
  -6  -4   3  126.64    8.96
   6   4  -3  134.70    7.42
   6   4  -3  128.92    8.02
   6   4  -2   79.81    5.57
  -6   4   2   81.40    2.81
   6  -4  -2   78.27    2.61
   6   4  -2   84.75    6.03
   6  -4  -2   76.24    6.53
   6  -4  -2   77.84    6.64
  -6  -4   2   78.23    5.69
  -6  -4   2   88.36    7.20
  -6   4   2   76.22    6.82
  -6  -4   2   70.63    5.58
   6  -4  -2   72.67    6.72
   6   4  -1  318.76   11.29
   6  -4  -1  327.21    7.82
   6   4  -1  342.65   11.90
   6  -4  -1  323.43   13.15
   6  -4  -1  320.59   13.15
  -6  -4   1  322.95   13.00
  -6  -4   1  309.28   11.42
  -6   4   1  330.97    8.14
  -6   4   1  318.48   13.12
  -6  -4   1  325.17   11.68
   6   4   0   72.13    5.51
   6  -4   0   66.16    4.31
   6   4   0   64.62    5.26
   6  -4   0   71.26    6.25
   6  -4   0   75.83    6.11
  -6   4   0   69.19    4.48
  -6  -4   0   61.06    5.31
  -6   4   0   64.64    5.97
  -6  -4   0   68.31    5.54
  -6  -4  -1    9.85    2.86
  -6   4  -1    5.46    1.79
  -6  -4  -1    9.59    2.77
  -6   4  -1    4.19    1.54
   6  -4   1    2.81    1.95
   6   4   1    4.94    1.87
   6  -4   1    2.88    1.06
   6  -4   1    4.42    1.42
   6  -4   2  256.86   10.85
   6   4   2  246.48   11.53
  -6   4  -2  250.82   10.93
   6  -4   2  260.15   10.48
  -6  -4  -2  257.16   10.06
  -6   4  -2  259.15   12.18
  -6  -4  -2  251.15   11.79
  -6   4  -3   -2.05    2.00
  -6  -4  -3    1.93    2.65
   6  -4   3    2.11    1.61
   6  -4   3   -0.02    1.04
  -6  -4  -3   -0.88    1.19
   6  -4   4   28.83    3.21
   6  -4   4   21.24    4.05
  -6  -4  -4   24.57    2.68
   6  -4   5   14.41    3.81
  -6  -4  -5   13.20    1.37
  -6  -4  -5    7.87    3.24
   6  -4   6    9.64    3.77
  -6  -4  -6   19.23    5.10
   6  -4   7    0.71    2.37
  -6  -4  -7    4.84    3.53
  -6  -5   8    3.10    3.39
  -6  -5   7  149.71   10.25
  -6  -5   7  155.32   11.46
  -6   5   7  152.18   13.07
  -6  -5   7  151.09   11.94
  -6  -5   6   42.70    5.75
  -6  -5   6   43.19    5.37
  -6   5   6   31.52    5.72
  -6  -5   6   30.95    5.55
  -6  -5   5   61.17    6.30
  -6   5   5   60.67    7.22
  -6  -5   5   68.77    6.34
  -6  -5   5   67.37    7.38
   6   5  -5   62.77    6.13
   6  -5  -4  259.67    5.34
  -6  -5   4  269.68   12.07
  -6   5   4  254.64   13.69
  -6  -5   4  276.26   11.97
   6  -5  -4  264.04    5.37
  -6  -5   4  278.27   14.27
   6   5  -4  295.50   12.34
   6   5  -4  268.73   12.06
  -6   5   3  429.40   16.71
  -6   5   3  441.67    7.88
   6  -5  -3  434.71    7.64
  -6  -5   3  442.19   14.77
  -6  -5   3  452.33   17.63
   6   5  -3  474.70   15.17
   6   5  -3  458.33   14.85
  -6   5   2  123.39    4.97
   6  -5  -2  128.12    4.97
   6  -5  -2  116.03    8.43
   6   5  -2  130.32    7.30
  -6  -5   2  122.43    7.63
  -6  -5   2  118.96    7.13
  -6   5   2  116.98    8.44
   6  -5  -2  111.22    8.54
   6   5  -2  127.02    7.79
   6   5  -1  348.49   12.73
   6  -5  -1  334.09    9.15
   6   5  -1  354.39   11.83
   6  -5  -1  340.20   13.86
   6  -5  -1  322.84   13.83
  -6  -5   1  361.65   13.32
  -6   5   1  338.55    9.58
  -6   5   1  323.91   13.57
  -6  -5   1  354.31   11.79
   6   5   0   49.63    5.15
   6   5   0   39.62    4.11
   6  -5   0   46.68    4.03
   6  -5   0   45.11    5.07
   6  -5   0   48.21    5.29
  -6   5   0   47.45    4.22
  -6  -5   0   43.60    5.17
  -6   5   0   39.46    4.73
  -6  -5   0   49.66    4.62
   6   5   1  168.49    9.64
   6  -5   1  170.80    8.41
   6  -5   1  163.69    9.55
   6  -5   1  170.67    9.52
  -6   5  -1  164.13    8.59
  -6  -5  -1  174.00    9.98
  -6   5  -1  170.18    9.91
  -6  -5  -1  150.86    8.35
  -6  -5  -2   -1.94    2.05
  -6   5  -2    3.67    1.68
  -6   5  -2    0.92    1.48
   6  -5   2    3.66    1.76
   6  -5   2    3.13    1.67
   6  -5   3  641.57   19.44
   6  -5   3  624.99   17.11
  -6  -5  -3  577.20   20.23
  -6  -5  -4   19.54    4.27
   6  -5   4   25.58    3.46
   6  -5   4   24.85    4.18
  -6  -5  -5   10.14    4.12
  -6  -5  -5    5.69    1.45
  -6  -5  -6   -1.69    2.54
   6  -5   6    1.37    1.98
  -6  -6   7   65.83    7.34
  -6  -6   7   59.58    7.05
  -6  -6   7   54.11    7.64
  -6   6   6    4.42    3.29
  -6  -6   6    4.61    2.64
  -6  -6   6    2.24    2.41
  -6  -6   6   -0.27    1.72
  -6  -6   5  147.00    9.26
  -6   6   5  151.06   11.36
  -6  -6   5  140.58    9.66
  -6  -6   5  145.08   11.32
   6   6  -5  136.12    9.21
  -6  -6   4    5.50    2.29
   6   6  -4    1.74    1.90
   6  -6  -4    4.54    1.25
  -6  -6   4    7.46    2.91
  -6   6   3  325.61    8.71
  -6   6   3  333.46   15.32
   6  -6  -3  329.43    8.83
  -6  -6   3  333.67   14.04
   6   6  -3  344.54   14.05
   6   6  -2    6.84    2.32
  -6   6   2    8.50    1.77
  -6  -6   2    5.95    1.73
   6   6  -2    5.38    1.66
   6  -6  -2    5.42    1.26
   6   6  -1  236.59   11.55
   6   6  -1  241.05    9.47
   6  -6  -1  227.01   11.37
   6  -6  -1  239.29    8.90
  -6  -6   1  237.98   11.82
  -6   6   1  229.47   11.55
  -6  -6   1  244.61    9.52
  -6   6   1  236.50    9.07
  -6   6   0   15.80    3.20
  -6  -6   0   17.29    2.71
   6  -6   0   11.85    2.82
  -6   6   0   19.67    3.05
  -6  -6   0   17.35    3.25
   6   6   0   26.37    4.07
   6  -6   0   15.94    2.64
   6   6   0   21.07    2.84
   6  -6   1  293.63   13.02
   6  -6   1  298.74   11.76
  -6   6  -1  293.07   12.23
  -6  -6  -1  282.68   13.74
  -6   6  -1  307.25   13.30
  -6  -6  -1  308.13   11.61
   6  -6   2   55.51    5.54
  -6   6  -2   49.80    5.47
  -6  -6  -2   50.00    6.10
  -6   6  -2   52.20    5.75
  -6  -6  -3    3.99    2.55
  -6   6  -3    6.79    2.27
   6  -6   3   10.63    3.40
  -6  -6  -4   -2.93    2.10
   6  -6   4    1.43    1.65
   6  -6   4    0.04    1.80
  -6  -6  -5    5.36    2.68
   6  -6   5   12.01    4.03
  -6  -6  -6   -0.06    2.45
   6  -6   6    1.93    2.66
  -6  -7   7    3.60    3.11
  -6   7   6  311.78   18.00
  -6  -7   6  325.86   16.19
  -6  -7   6  284.08   16.94
  -6   7   5    3.74    2.50
  -6  -7   5    5.06    2.84
  -6  -7   5   11.24    3.33
  -6  -7   4    3.18    2.77
  -6   7   4    0.83    1.59
   6  -7  -3    1.41    1.24
  -6  -7   3   -0.15    1.65
  -6   7   3    1.03    1.31
  -6   7   2  113.60    6.58
   6   7  -2  114.71    6.22
   6  -7  -2  103.76    6.14
  -6  -7   2  128.53    9.32
   6   7  -1    4.02    1.52
   6  -7  -1    3.45    2.11
  -6  -7   1    5.39    2.65
  -6   7   1    2.10    1.49
   6  -7  -1    5.88    2.14
  -6   7   1   10.98    3.18
  -6  -7   1    2.85    1.33
  -6   7   0   10.65    2.78
  -6  -7   0   10.47    2.03
   6   7   0   11.35    2.25
   6  -7   0   12.72    3.03
  -6  -7   0   11.81    3.21
  -6   7   0    6.49    2.32
   6  -7   0   10.21    2.17
   6  -7   1   28.47    3.89
   6  -7   1   26.00    4.17
  -6   7  -1   33.25    4.64
  -6  -7  -1   34.86    5.34
  -6   7  -1   28.81    4.15
  -6  -7  -1   30.25    3.69
   6  -7   2  628.76   19.66
  -6  -7  -2  659.23   22.86
  -6   7  -2  607.65   19.33
   6  -7   2  593.93   18.97
  -6   7  -3   14.94    3.48
   6  -7   3   11.81    3.44
  -6  -7  -3   20.57    4.37
  -6  -7  -4   12.35    4.12
   6  -7   4   30.12    5.22
  -6  -7  -5    9.65    4.03
   6  -7   5    5.91    3.09
  -6  -8   7   18.43    4.87
  -6   8   6    0.41    2.70
  -6  -8   6    2.27    2.96
  -6   8   5    7.96    3.51
  -6  -8   5    4.59    2.95
  -6  -8   5   16.00    4.45
  -6   8   4  161.07   11.51
  -6  -8   4  166.00   11.55
   6  -8  -3   39.82    4.26
  -6  -8   3   54.46    6.75
  -6   8   2   27.22    3.79
  -6  -8   2   33.23    5.12
   6  -8  -2   32.52    3.94
  -6  -8   1    0.35    1.76
  -6   8   1    0.84    1.89
   6  -8  -1    2.96    1.71
  -6   8   1   -0.63    1.54
   6  -8   0   54.90    5.91
   6  -8   0   70.44    6.28
  -6  -8   0   76.77    7.89
  -6   8   0   66.71    6.39
  -6   8   0   80.91    6.93
  -6  -8   0   78.59    5.09
   6  -8   1   84.72    7.20
  -6  -8  -1  110.31    9.91
   6  -8   1  100.55    7.80
  -6   8  -1  102.00    7.91
  -6  -8  -1   92.43    6.01
   6  -8   2   76.84    7.38
  -6  -8  -2   91.27    9.44
  -6   8  -2   74.57    6.95
  -6  -8  -2   87.07    6.42
  -6   8  -3    0.78    1.97
   6  -8   3    0.04    1.83
  -6  -8  -3    5.65    3.18
  -6   8  -4    7.72    2.85
   6  -8   4    9.07    3.21
  -6  -8  -4   16.61    4.41
  -6  -8  -5    5.56    4.03
   6  -8   5   -0.88    2.27
  -6  -9   6    2.28    3.12
  -6   9   5   63.22    7.94
  -6  -9   5   94.50    9.67
  -6  -9   4   29.59    5.48
  -6  -9   3   11.13    3.84
   6  -9  -2    1.97    2.02
  -6  -9   2    0.75    2.66
   6  -9  -1   94.60    7.38
  -6  -9   1  111.27   10.45
   6  -9   0   10.34    2.93
  -6   9   0   16.12    3.44
  -6  -9  -1   21.67    4.75
  -6   9  -1   31.39    4.71
   6  -9   1   19.27    4.13
  -6   9  -2    9.72    2.93
  -6  -9  -2    3.89    3.03
   6  -9   2    1.63    1.92
   6  -9   3  363.58   17.76
  -6  -9  -3  369.15   20.15
  -6   9  -3  372.37   15.90
  -6   9  -4    1.00    2.26
   6  -9   4    6.34    3.42
  -6  -9  -4    2.85    2.94
  -6  10   5    2.00    3.11
  -6 -10   4    2.13    3.25
  -6 -10   3   17.47    6.44
   6 -10  -2   30.97    4.72
  -6 -10   2   42.13    6.67
  -6 -10   1   10.62    3.87
   6 -10  -1   17.61    3.85
  -6 -10   0   -0.06    2.25
   6 -10   0    3.87    2.94
   6 -10   1  155.52   11.39
  -6 -10  -1  156.94   13.03
  -6  10  -1  141.42    9.24
   6 -10   2   42.97    6.11
  -6 -10  -2   39.34    6.72
   6 -10   3    3.07    2.98
   6 -11  -1    9.07    3.33
   6 -11   0  161.56   11.66
   6 -11   1   -0.10    2.43
   6 -11   2   61.91    7.88
   6 -12   1    9.85    3.95
  -7   0   8   52.68    7.42
  -7   0   7   -0.11    2.16
  -7   0   7    1.41    2.65
  -7   0   6    7.57    3.15
  -7   0   6    0.87    1.94
  -7   0   5   -1.28    2.34
  -7   0   5   -1.82    1.73
  -7   0   4  415.24   17.08
  -7   0   4  416.02   16.74
  -7   0   3   -2.81    2.32
  -7   0   3    1.40    1.89
  -7   0   3    0.82    1.83
   7   0  -2  572.02   18.20
  -7   0   2  614.67   18.35
   7   0  -2  585.42   18.05
  -7   0   2  596.58   18.56
   7   0  -2  607.07   19.23
  -7   0   1    1.53    1.84
   7   0  -1    1.24    1.82
  -7   0   1    0.95    1.78
  -7   0   1   -0.08    0.58
   7   0  -1    0.17    1.30
  -7   0   0  513.35   11.62
  -7   0   0  536.38   11.59
   7   0   0  503.93   16.71
  -7   0   0  515.35   15.25
   7   0   0  537.98   15.62
  -7   0   0  515.25   17.00
  -7   0  -1    1.55    1.54
  -7   0  -1    0.69    2.21
  -7   0  -1   -1.54    1.49
  -7   0  -1   -0.87    0.90
  -7   0  -2  463.08   14.32
  -7   0  -2  462.99   14.26
  -7   0  -2  470.20   12.74
  -7   0  -3   -1.97    1.94
  -7   0  -3    1.61    1.49
  -7   0  -4  301.86   13.99
  -7   0  -5   -0.04    1.80
  -7   0  -6   -2.43    3.00
  -7   0  -7   -0.93    2.30
  -7  -1   8   24.11    5.43
  -7  -1   7  119.39   11.03
  -7   1   7  123.51   11.52
  -7  -1   7  129.66   10.96
  -7  -1   6   27.09    5.12
  -7   1   6   20.33    4.87
  -7   1   6   21.50    4.49
  -7  -1   6   15.62    4.05
  -7  -1   5    1.86    2.19
   7   1  -5    1.16    0.58
  -7   1   5   -3.63    2.64
  -7  -1   5    0.29    1.79
  -7   1   5    0.14    2.10
  -7  -1   4   71.77    2.48
   7   1  -4   61.71    2.27
  -7  -1   4   62.46    6.52
  -7   1   4   63.92    6.90
  -7   1   4   70.02    6.86
  -7  -1   4   74.97    7.16
  -7   1   3 1524.91   31.71
  -7  -1   3 1498.34   11.62
   7   1  -3 1501.53   11.14
   7   1  -3 1448.33   29.78
  -7   1   3 1476.98   30.39
  -7  -1   3 1494.96   30.15
  -7  -1   3 1484.58   30.34
  -7   1   3 1477.29   31.04
   7   1  -3 1411.26   29.79
   7   1  -2 1493.68   29.18
   7  -1  -2 1458.73   29.73
   7   1  -2 1511.66   14.66
  -7   1   2 1527.53   29.45
  -7  -1   2 1519.95   15.11
  -7  -1   2 1550.66   29.01
   7  -1  -2 1559.91   29.69
  -7   1   2 1522.76   30.16
  -7  -1   2 1600.38   30.08
   7  -1  -2 1466.15   30.32
   7   1  -2 1588.45   30.50
  -7  -1   1  482.09   10.22
   7   1  -1  473.71   16.02
   7  -1  -1  472.30   16.40
  -7   1   1  477.67    7.25
  -7   1   1  475.60   15.69
  -7  -1   1  469.02   15.31
   7  -1  -1  474.39   15.56
  -7  -1   1  495.85   10.66
  -7   1   1  472.43   16.65
  -7  -1   1  487.77   16.49
  -7   1   1  474.18    7.37
  -7  -1   0   77.33    4.76
  -7   1   0   74.13    4.22
   7   1   0   63.15    5.92
   7  -1   0   81.56    6.81
  -7   1   0   79.41    4.29
  -7   1   0   69.64    5.75
  -7  -1   0   76.88    6.04
   7  -1   0   73.41    5.92
  -7   1   0   67.83    6.47
  -7  -1   0   68.54    6.28
  -7  -1   0   76.45    4.88
  -7   1  -1    4.36    2.27
  -7  -1  -1    2.23    1.75
  -7  -1  -1    0.70    1.20
  -7  -1  -1    4.94    1.77
  -7  -1  -1    2.07    1.20
  -7   1  -1    5.74    1.76
   7  -1   1    2.14    1.28
  -7   1  -1    3.99    1.60
  -7  -1  -2  248.46   10.81
  -7   1  -2  262.69   10.82
  -7   1  -2  256.54   10.61
  -7  -1  -2  257.72    9.62
   7  -1   2  273.70    9.85
  -7  -1  -3   -0.69    1.78
  -7   1  -3    5.60    2.60
  -7  -1  -3    2.46    1.89
  -7  -1  -3    0.41    0.88
  -7   1  -3    1.65    1.60
  -7  -1  -4   10.29    2.93
  -7   1  -4    9.76    2.71
  -7  -1  -5    7.30    3.13
  -7   1  -5    3.74    2.95
  -7  -1  -6   83.37    9.04
  -7   1  -6   81.18    8.95
  -7   1  -7   25.69    5.59
  -7  -1  -7   28.42    5.83
  -7  -2   8    0.95    2.70
  -7  -2   7    1.20    2.48
  -7   2   7    1.14    3.08
  -7  -2   7    0.10    2.15
  -7  -2   6    6.03    2.89
  -7   2   6    6.56    3.00
  -7  -2   6    2.85    2.38
  -7  -2   5  102.78    8.94
  -7   2   5  102.38    9.34
  -7  -2   5  107.90    9.17
   7   2  -4   39.78    3.02
  -7  -2   4   52.14    6.06
  -7   2   4   36.92    5.34
  -7   2   4   49.01    5.79
  -7  -2   4   40.66    5.43
   7   2  -3  461.67    9.84
  -7   2   3  452.03   17.26
   7   2  -3  456.58   16.34
  -7   2   3  468.50   17.05
  -7  -2   3  438.55   16.76
  -7  -2   3  466.78   16.85
  -7   2   3  457.79   17.63
   7   2  -3  440.26   16.53
   7   2  -2  337.32    8.77
   7   2  -2  327.91   13.52
  -7  -2   2  335.06   13.76
   7  -2  -2  294.72   13.13
  -7  -2   2  333.17    9.02
  -7   2   2  349.38   14.57
  -7  -2   2  329.85   13.54
  -7   2   1  620.88    7.63
   7   2  -1  620.85   18.10
   7  -2  -1  566.95   18.40
   7   2  -1  605.58   13.04
  -7  -2   1  634.09   18.14
   7  -2  -1  608.04   17.81
  -7   2   1  623.10    7.71
  -7  -2   1  598.56   13.50
  -7   2   1  616.25   19.27
  -7  -2   1  628.59   18.24
  -7   2   0    8.13    1.57
  -7  -2   0    8.36    2.07
  -7   2   0    9.71    2.85
  -7  -2   0   14.06    3.12
   7   2   0    6.04    2.02
   7  -2   0    8.47    2.94
   7   2   0   11.89    2.35
  -7  -2   0    4.20    1.44
   7  -2   0    7.05    2.15
  -7   2   0    8.51    1.46
  -7  -2  -1   43.60    4.39
  -7  -2  -1   47.03    4.48
  -7   2  -1   44.53    4.01
  -7   2  -1   45.24    4.02
  -7  -2  -1   44.36    4.22
   7  -2   1   36.21    4.09
  -7   2  -1   43.65    5.44
  -7  -2  -1   31.43    4.58
  -7  -2  -2   36.46    4.45
  -7  -2  -2   44.16    4.81
  -7   2  -2   36.15    4.15
  -7   2  -2   32.13    3.95
  -7  -2  -2   41.15    4.00
   7  -2   2   37.15    3.93
  -7  -2  -3  277.67   13.09
  -7   2  -3  273.84   12.54
  -7   2  -3  278.80   12.43
  -7  -2  -3  284.55    9.25
   7  -2   3  295.70    9.91
  -7   2  -4   -1.31    2.42
   7  -2   4    1.94    1.08
  -7  -2  -4    1.92    2.21
  -7  -2  -5  133.51   10.56
  -7   2  -5  135.93   10.56
  -7  -2  -6    0.74    2.55
  -7   2  -6   -2.16    2.89
  -7  -2  -7   44.61    7.17
  -7   2  -7   44.53    7.12
  -7  -3   7   10.55    3.67
  -7   3   7   16.88    5.06
  -7  -3   7    8.93    3.41
  -7  -3   6   11.31    3.55
  -7   3   6   18.46    4.73
  -7  -3   6   10.57    2.35
  -7  -3   6   12.91    3.90
  -7  -3   5    1.85    2.01
  -7   3   5    0.87    2.00
  -7  -3   5    4.63    2.60
  -7  -3   5   -1.00    1.20
  -7  -3   4  132.27    9.43
  -7   3   4  126.46   10.18
  -7  -3   4  144.85    6.78
  -7  -3   4  137.14   10.07
   7   3  -4  140.73    6.79
   7   3  -3  253.55    8.82
  -7   3   3  234.42   12.83
   7   3  -3  229.50   11.35
  -7  -3   3  243.55    8.84
  -7  -3   3  228.86   12.48
  -7   3   3  246.91   13.36
   7   3  -3  216.16   11.46
   7   3  -2  145.50    6.85
   7   3  -2  140.27    8.54
  -7  -3   2  157.52    9.71
  -7  -3   2  149.45    7.08
  -7   3   2  140.08    9.42
  -7  -3   2  158.26    9.30
   7   3  -1  140.07    6.99
   7   3  -1  151.80    8.84
   7  -3  -1  129.85    8.95
  -7   3   1  140.30    4.16
   7  -3  -1  141.57    8.85
  -7  -3   1  138.72    8.81
  -7   3   1  139.72    4.29
  -7  -3   1  146.31    7.46
  -7   3   1  152.97    9.69
  -7  -3   1  137.94    8.55
  -7   3   0    4.11    2.50
  -7  -3   0   -1.16    1.26
  -7   3   0   -0.04    0.95
   7   3   0    0.14    1.53
   7  -3   0   -1.33    1.85
   7  -3   0    1.91    1.68
  -7  -3   0    1.03    1.33
  -7  -3   0   -4.56    2.03
   7   3   0    2.69    1.51
   7  -3   1  517.41   13.59
   7  -3   1  524.61   18.21
   7   3   1  543.19   15.81
  -7   3  -1  513.34   13.68
   7  -3   1  559.50   16.26
  -7  -3  -1  537.19   15.53
  -7   3  -1  528.02   18.08
  -7  -3  -1  515.10   17.08
  -7  -3  -1  520.77   15.46
  -7  -3  -2  100.69    7.54
  -7  -3  -2  105.40    7.68
   7  -3   2   76.60    5.94
  -7   3  -2   91.95    6.62
   7  -3   2   98.30    6.56
  -7  -3  -2   89.07    5.93
  -7   3  -2   75.18    7.07
  -7  -3  -3  204.09   11.63
   7  -3   3  203.00   10.77
  -7   3  -3  199.09   10.85
  -7  -3  -3  207.84    8.35
   7  -3   3  214.75    9.05
   7  -3   4   12.45    3.26
  -7  -3  -4   10.38    3.64
   7  -3   4    6.72    1.65
   7  -3   5   30.40    5.30
  -7  -3  -5   31.66    5.64
  -7   3  -6   28.33    5.79
  -7  -3  -6   31.09    5.78
  -7  -4   7    1.20    2.90
  -7  -4   7    1.82    2.81
  -7  -4   6   47.54    4.95
  -7  -4   6   59.47    7.18
  -7   4   6   51.34    7.39
  -7  -4   6   50.44    7.03
  -7  -4   5   15.27    3.62
  -7   4   5   13.80    3.83
  -7  -4   5   18.20    4.05
  -7  -4   5   17.92    2.90
  -7   4   4  216.03   13.23
  -7  -4   4  223.26    9.64
  -7  -4   4  214.41   12.95
   7   4  -4  226.65    9.77
   7   4  -3    2.27    1.66
  -7  -4   3    2.48    1.30
   7   4  -3    3.30    1.67
  -7   4   3    4.19    2.50
   7   4  -3    0.65    1.81
  -7  -4   3    5.59    2.66
  -7  -4   2    0.16    1.37
   7   4  -2    0.40    1.35
   7   4  -2    0.09    1.34
  -7  -4   2    1.58    2.00
  -7   4   2    3.62    2.18
  -7  -4   2    1.65    1.46
   7  -4  -1   76.98    3.70
   7   4  -1   85.92    6.05
   7   4  -1   78.52    6.22
  -7  -4   1   86.65    7.22
  -7  -4   1   67.89    5.71
  -7   4   1   81.69    4.00
  -7   4   1   67.72    6.69
  -7  -4   1   82.46    6.63
   7  -4   0  275.48    8.80
   7   4   0  280.85   12.00
   7   4   0  273.00   11.19
   7  -4   0  254.86   11.90
  -7   4   0  277.86    9.15
  -7  -4   0  261.51   11.92
  -7  -4   0  252.70   11.36
  -7   4   0  265.48   13.01
  -7  -4   0  283.49   12.13
   7  -4   1  225.31    9.32
   7   4   1  237.64   11.01
  -7   4  -1  223.03    9.56
   7  -4   1  196.84   10.14
  -7  -4  -1  201.38    9.93
  -7   4  -1  200.55   11.09
  -7  -4  -1  225.38   10.99
  -7  -4  -1  219.38   10.94
  -7   4  -2   11.95    2.73
  -7   4  -2   21.70    4.12
  -7  -4  -2   15.49    3.22
   7  -4   2   17.63    3.10
   7  -4   2   15.25    2.88
  -7  -4  -2   12.96    2.50
   7  -4   3   25.22    4.16
  -7  -4  -3   24.82    4.51
   7  -4   3   25.04    3.38
  -7  -4  -3   29.62    3.33
  -7  -4  -4  276.78   14.90
   7  -4   4  259.72   13.52
   7  -4   4  275.52   10.08
  -7  -4  -4  254.87    8.77
   7  -4   5    2.62    2.01
  -7  -4  -5    4.87    3.33
   7  -4   6    0.92    3.00
  -7  -4  -6    0.75    2.40
  -7  -5   7   67.20    7.80
  -7  -5   6   21.97    4.55
  -7   5   6   22.44    5.35
  -7  -5   6   15.05    4.18
  -7  -5   6   17.93    3.72
  -7  -5   5   13.64    3.46
  -7   5   5   17.39    4.52
  -7  -5   5    7.63    2.88
  -7  -5   5   19.02    3.61
   7   5  -4   25.62    3.90
  -7   5   4   33.38    5.50
  -7  -5   4   24.80    3.70
  -7  -5   4   26.53    5.05
   7   5  -3   87.68    6.56
   7   5  -3  105.42    7.56
  -7  -5   3   85.94    6.66
  -7  -5   3   95.92    8.50
   7   5  -2  589.01   16.87
  -7   5   2  545.54    8.38
   7  -5  -2  551.30    8.15
   7   5  -2  609.99   17.23
  -7  -5   2  556.08   16.91
  -7  -5   2  551.90   19.34
  -7  -5   2  550.37   16.60
  -7   5   2  549.60   19.70
  -7   5   1   15.97    3.38
  -7  -5   1   12.00    2.58
   7  -5  -1   14.07    1.90
   7   5  -1   10.77    2.46
  -7  -5   1   11.17    2.73
  -7   5   1   13.13    2.09
  -7  -5   1   13.53    3.14
   7   5  -1   18.52    3.38
  -7   5   0   11.96    2.83
  -7  -5   0    6.28    1.65
   7   5   0   12.41    3.14
   7   5   0   11.81    2.73
  -7   5   0    9.08    2.08
   7  -5   0    9.54    1.84
  -7  -5   0   12.00    2.86
  -7  -5   0   11.80    3.23
   7  -5   1   29.35    3.71
  -7   5  -1   24.27    3.56
  -7  -5  -1   26.65    4.01
   7  -5   1   22.52    3.80
  -7  -5  -1   36.28    4.94
  -7   5  -1   39.17    5.30
  -7  -5  -1   32.89    4.38
  -7  -5  -2   -0.92    2.01
  -7   5  -2    1.48    2.09
  -7   5  -2    0.13    1.42
   7  -5   2    2.11    1.57
   7  -5   2    1.53    1.68
  -7  -5  -2    0.28    1.19
  -7   5  -3   21.17    4.23
  -7  -5  -3   15.08    3.72
   7  -5   3   27.66    4.29
  -7  -5  -3   18.18    3.09
   7  -5   3   19.80    3.34
  -7  -5  -4   14.71    4.21
   7  -5   4    8.05    2.76
  -7  -5  -4    8.92    2.07
  -7  -5  -5   35.35    6.36
   7  -5   5   26.60    5.23
  -7  -5  -6    5.71    3.46
   7  -5   6    9.92    3.93
  -7  -6   6   17.50    4.05
  -7   6   6   17.83    5.16
  -7  -6   6   16.48    4.66
  -7  -6   6   12.01    3.24
  -7   6   5  132.17   11.31
  -7  -6   5  114.01    8.65
  -7  -6   5  111.20   10.34
  -7  -6   4    7.34    2.24
   7   6  -4    3.60    2.38
  -7   6   4   10.33    3.68
  -7  -6   4    7.26    2.86
  -7  -6   3   88.95    7.54
  -7  -6   3   70.73    7.75
  -7  -6   2    1.91    1.57
  -7   6   2    5.36    1.44
   7   6  -2    4.33    2.21
   7   6  -2    5.08    2.16
  -7  -6   2    7.04    2.99
   7  -6  -2    3.91    1.18
  -7  -6   2    4.09    1.32
  -7   6   2    0.65    1.78
   7  -6  -1  307.53    9.78
   7   6  -1  318.59   11.96
  -7  -6   1  309.98   14.07
  -7   6   1  279.92   13.84
  -7  -6   1  302.38   11.82
  -7   6   1  277.26    9.69
   7  -6   0   33.06    3.72
   7   6   0   38.04    4.36
  -7   6   0   34.51    4.07
  -7  -6   0   40.90    5.17
  -7   6   0   47.89    5.83
  -7  -6   0   28.06    3.85
  -7   6  -1   13.16    3.36
  -7  -6  -1   10.17    2.49
  -7   6  -1    7.98    2.45
   7  -6   1    8.80    2.28
  -7  -6  -1   10.63    3.25
  -7   6  -2   -1.29    2.07
   7  -6   2    0.73    1.53
  -7  -6  -2    1.79    2.05
   7  -6   3  130.57    9.47
  -7  -6  -3  136.26   10.98
  -7   6  -3  117.90    9.59
   7  -6   4   50.40    6.24
  -7  -6  -4   53.24    4.87
  -7  -6  -4   60.38    7.65
  -7  -6  -5   17.15    4.92
   7  -6   5    8.51    3.39
   7  -6   6    3.16    3.41
  -7  -7   6  108.59    9.33
  -7   7   5    1.52    2.57
  -7  -7   5    2.30    3.03
  -7  -7   5    0.82    2.31
  -7   7   4  198.94   13.44
  -7  -7   4  242.55   13.24
  -7  -7   4  226.40   14.76
  -7  -7   3   14.15    3.64
  -7  -7   3   19.51    4.66
   7  -7  -2  189.44    7.65
  -7  -7   2  204.19   11.99
   7   7  -1   16.24    2.80
  -7  -7   1   20.16    4.13
   7  -7  -1   17.66    2.76
  -7   7   1   12.30    2.49
  -7   7   1   11.98    3.13
  -7  -7   1   14.21    2.67
   7  -7   0   54.57    5.05
   7   7   0   54.21    4.96
  -7  -7   0   63.18    6.99
  -7   7   0   51.19    5.26
  -7   7   0   50.60    6.06
  -7  -7   0   49.37    4.90
  -7   7  -1    6.93    2.81
  -7  -7  -1    1.77    1.74
   7   7   1    4.01    2.08
  -7   7  -1    3.38    2.32
  -7  -7  -1    1.20    1.72
   7  -7   1    3.84    2.04
  -7   7  -2    5.82    2.58
  -7  -7  -2    1.31    1.68
   7  -7   2    6.95    2.39
  -7  -7  -2   -1.80    1.92
  -7   7  -3   -2.00    2.41
   7  -7   3    0.53    1.65
  -7  -7  -3   -0.67    2.09
  -7  -7  -4    3.35    2.82
  -7   7  -4    9.21    3.70
   7  -7   4    6.93    3.24
  -7  -7  -5   -0.12    2.48
   7  -7   5    4.17    2.91
  -7  -8   6   29.20    5.51
  -7   8   5   36.91    6.42
  -7  -8   5   42.97    6.21
  -7  -8   4   18.77    4.24
  -7  -8   4   20.36    5.31
  -7  -8   3   16.15    4.07
  -7  -8   2   65.82    7.42
   7  -8  -1   85.06    6.28
  -7  -8   1   90.96    8.77
  -7  -8   1   84.99    5.75
  -7   8   1   85.51    7.85
   7  -8   0   95.92    7.23
  -7  -8   0  114.26    9.91
  -7   8   0   83.17    7.08
  -7   8   0  111.86    8.90
  -7  -8   0   98.94    6.43
  -7   8  -1    2.30    2.38
  -7  -8  -1    0.94    1.44
  -7  -8  -1    1.38    2.15
   7  -8   1    2.25    1.79
  -7   8  -2    1.47    1.91
  -7  -8  -2    0.81    1.59
   7  -8   2    1.35    2.07
   7  -8   3   75.96    7.93
  -7  -8  -3   71.79    8.76
  -7   8  -3   84.48    8.15
   7  -8   4   56.68    7.31
  -7  -8  -4   53.51    7.88
  -7   8  -4   77.78    8.41
  -7   8  -5    2.73    3.38
  -7  -9   5    1.27    2.79
  -7  -9   4   10.77    3.87
  -7  -9   3  148.13   11.83
  -7  -9   2   50.21    6.90
   7  -9  -1  121.24    8.35
  -7  -9   1  154.26   12.01
  -7  -9   0    0.37    2.08
   7  -9   0    0.20    1.76
  -7   9   0    0.08    1.79
  -7   9  -1   19.08    3.96
  -7  -9  -1   17.94    4.94
   7  -9   1   16.83    3.79
  -7   9  -2   13.97    3.66
  -7  -9  -2   17.61    4.77
   7  -9   2   18.86    4.28
  -7   9  -3   16.38    4.10
   7  -9   3   14.99    4.29
  -7  -9  -3   16.43    5.45
  -7   9  -4    1.87    2.45
   7  -9   4    0.72    2.48
  -7 -10   3    3.02    3.28
  -7 -10   2    0.98    3.03
  -7 -10   1   13.62    4.28
   7 -10   0   82.58    7.84
  -7 -10   0   56.51    8.13
  -7  10   0   68.23    7.15
   7 -10   1   71.34    7.54
  -7 -10  -1   74.58    9.32
  -7  10  -1   94.61    8.31
   7 -10   2    1.51    2.35
   7 -10   3   42.03    6.78
   7 -11   1    1.41    2.78
   7 -11   2  110.03   10.57
  -8   0   7    3.91    3.52
  -8   0   7    0.68    2.70
  -8   0   6  450.22   21.31
  -8   0   6  498.66   21.55
  -8   0   5   -1.47    1.84
  -8   0   5   -0.85    1.81
  -8   0   4   26.38    4.69
  -8   0   4   26.16    4.59
  -8   0   3    0.04    1.52
  -8   0   3   -1.26    1.87
  -8   0   2 1191.56   27.50
  -8   0   2 1148.78   27.93
  -8   0   1    1.50    1.25
  -8   0   1    1.57    1.02
  -8   0   1   -0.08    0.74
  -8   0   0   26.10    2.79
  -8   0   0   27.32    2.85
  -8   0   0   29.73    4.32
  -8   0   0   34.81    4.94
  -8   0  -1   -1.10    1.51
  -8   0  -1   -2.80    1.95
  -8   0  -1   -1.25    1.41
  -8   0  -1   -4.04    1.97
  -8   0  -2  484.55   15.52
  -8   0  -2  477.09   15.36
  -8   0  -2  476.02   18.85
  -8   0  -3    1.49    2.10
  -8   0  -4    2.39    1.60
  -8   0  -5    0.75    1.98
  -8   0  -6   35.99    6.31
  -8  -1   7   39.71    6.85
  -8  -1   7   31.00    5.90
  -8  -1   6    3.56    2.92
  -8   1   6   10.43    4.03
  -8   1   6    4.00    2.89
  -8  -1   6    4.72    2.99
  -8  -1   5   68.99    7.60
  -8   1   5   65.66    7.99
  -8   1   5   72.47    8.04
  -8  -1   5   62.60    7.57
  -8  -1   4   13.88    3.67
  -8   1   4    6.88    2.99
  -8   1   4   12.67    3.57
  -8  -1   4    9.49    2.98
  -8   1   3   34.72    5.24
  -8  -1   3   36.21    5.28
  -8  -1   3   35.20    5.35
  -8   1   3   41.62    5.74
  -8   1   2    1.64    1.71
  -8  -1   2    1.89    2.28
  -8  -1   2    0.62    0.54
  -8  -1   2    1.46    0.79
  -8   1   2   -0.58    1.33
  -8  -1   2   -0.85    1.87
  -8  -1   1  552.04   11.49
  -8   1   1  543.47    8.12
  -8   1   1  531.84   17.85
  -8  -1   1  528.22   17.33
  -8  -1   1  545.23   11.83
  -8   1   1  546.04   19.47
  -8  -1   1  551.08   19.05
  -8   1   1  549.79    8.37
  -8   1   0  668.58   13.27
  -8  -1   0  656.46   15.02
  -8   1   0  657.89   13.31
  -8   1   0  666.11   18.97
  -8  -1   0  683.89   18.93
   8  -1   0  664.26   18.79
  -8   1   0  690.51   21.60
  -8  -1   0  690.45   21.06
  -8  -1   0  669.86   15.02
  -8  -1  -1  240.52   10.18
  -8  -1  -1  230.06   10.02
  -8   1  -1  240.97    9.55
  -8   1  -1  243.56    9.61
  -8  -1  -1  241.34   10.74
   8  -1   1  254.96   11.04
  -8   1  -1  239.46   12.81
  -8  -1  -1  264.88   13.35
  -8   1  -2    0.54    1.82
  -8  -1  -2    0.44    1.52
  -8  -1  -2    1.44    1.42
  -8   1  -2    2.31    1.91
   8  -1   2    1.99    1.46
  -8  -1  -2   -0.87    1.45
  -8   1  -2    3.31    1.93
  -8   1  -3   17.38    3.45
  -8  -1  -3   20.47    3.89
  -8  -1  -4   33.91    5.32
  -8   1  -4   35.03    5.12
  -8   1  -5    3.26    2.96
  -8  -1  -5    3.83    2.17
  -8  -1  -6    6.15    3.55
  -8   1  -6   -2.24    2.55
  -8  -2   7  150.52   12.66
  -8  -2   7  118.65   10.97
  -8  -2   6    8.91    3.48
  -8   2   6    1.98    2.44
  -8  -2   6    6.19    3.06
  -8  -2   5  131.99   10.74
  -8   2   5  142.24   11.69
  -8  -2   5  132.33   10.78
  -8   2   4    2.03    1.87
  -8  -2   4    1.00    0.68
   8   2  -3  155.14    5.38
  -8  -2   3  157.87    5.75
  -8  -2   3  157.19   10.76
  -8  -2   3  153.35   10.43
  -8   2   3  156.26   11.01
   8   2  -2   36.63    3.02
  -8  -2   2   35.01    4.84
  -8   2   2   39.80    5.51
  -8  -2   2   37.37    5.00
   8   2  -1 1530.42   21.54
  -8  -2   1 1487.68   29.64
  -8   2   1 1492.04   11.63
  -8  -2   1 1518.48   22.27
  -8   2   1 1542.16   32.70
  -8  -2   1 1568.47   31.29
  -8   2   1 1508.62   11.50
  -8  -2   0  133.17    7.06
  -8   2   0  129.78    5.88
  -8   2   0  135.69    5.98
  -8  -2   0  134.01    8.74
   8  -2   0  128.72    8.60
  -8   2   0  133.97    9.78
  -8  -2   0  130.37    9.11
  -8  -2   0  134.20    7.45
  -8  -2  -1  186.23    9.49
  -8  -2  -1  197.19    9.57
  -8   2  -1  194.46    8.43
  -8   2  -1  197.41    8.70
  -8  -2  -1  176.36    9.27
   8  -2   1  219.92   10.48
  -8   2  -1  181.59   11.55
  -8  -2  -1  187.29   11.12
  -8   2  -2   -0.72    1.96
  -8  -2  -2   -0.25    1.56
  -8   2  -2   -0.99    1.30
  -8  -2  -2   -0.03    1.44
  -8  -2  -2   -0.74    1.18
   8  -2   2    1.75    1.65
  -8   2  -2    0.76    1.40
  -8  -2  -3  325.73   14.71
  -8   2  -3  311.49   13.89
  -8  -2  -3  304.17   10.55
   8  -2   3  327.02   11.20
  -8   2  -4   -3.49    2.35
  -8  -2  -4    0.82    2.00
  -8   2  -5    0.53    1.95
  -8  -2  -5    5.27    3.12
  -8   2  -6   -2.50    2.96
  -8  -2  -6    2.69    3.24
  -8  -3   7    0.17    2.48
  -8  -3   6    1.73    2.55
  -8   3   6    3.88    3.00
  -8  -3   6    2.67    2.76
  -8  -3   5    2.58    2.49
  -8   3   5    1.22    2.69
  -8  -3   5    0.45    1.98
  -8   3   4    2.57    2.14
  -8  -3   4    1.23    2.27
  -8  -3   4    0.08    0.93
   8   3  -3   41.88    3.62
  -8  -3   3   53.09    4.16
  -8  -3   3   35.37    5.19
  -8  -3   3   51.06    6.07
  -8   3   3   48.91    6.43
  -8  -3   2    4.57    1.60
   8   3  -2    5.59    1.70
  -8  -3   2    6.86    2.65
  -8   3   2    9.07    2.86
  -8  -3   2    6.45    2.46
  -8   3   1   63.69    2.59
   8   3  -1   56.75    4.73
  -8  -3   1   54.90    5.80
  -8   3   1   60.41    2.56
  -8  -3   1   65.26    5.21
  -8   3   1   64.14    6.88
  -8  -3   1   53.57    5.81
  -8   3   0    9.13    2.57
  -8  -3   0    9.58    2.72
   8   3   0    9.80    2.34
  -8   3   0    8.14    1.58
  -8   3   0   13.12    2.06
  -8  -3   0   12.70    3.25
  -8  -3   0    6.54    2.10
  -8   3  -1   93.63    6.15
  -8   3  -1   95.61    6.14
  -8  -3  -1   98.20    7.20
   8  -3   1  102.85    7.43
  -8   3  -1  110.82    9.03
  -8  -3  -1  110.23    8.47
  -8  -3  -1   98.14    7.34
  -8  -3  -2   41.46    5.29
  -8   3  -2   32.60    5.09
  -8   3  -2   44.16    4.95
  -8   3  -2   43.01    4.83
  -8  -3  -2   43.98    4.53
   8  -3   2   40.02    4.45
  -8  -3  -3   80.98    7.60
  -8   3  -3   93.26    7.73
  -8  -3  -3   83.40    5.73
   8  -3   3   87.77    6.21
  -8   3  -4   -1.40    2.55
  -8  -3  -4    7.60    3.40
  -8  -3  -5   44.69    6.71
  -8   3  -5   42.39    6.43
  -8   3  -6    2.41    3.24
  -8  -3  -6    3.40    3.30
  -8  -4   7    2.81    3.12
  -8  -4   6   75.55    8.49
  -8   4   6   65.49    8.85
  -8  -4   6   74.14    8.82
  -8   4   5   -0.82    2.09
  -8  -4   5    1.64    2.36
  -8  -4   5    3.63    1.88
  -8   4   4    0.91    2.36
  -8  -4   4    0.14    1.70
  -8  -4   4    1.84    1.52
   8   4  -3   36.78    3.86
  -8  -4   3   33.41    3.76
  -8  -4   3   43.91    6.05
  -8   4   3   43.63    6.12
   8   4  -2  731.85   17.60
  -8  -4   2  641.34   21.73
  -8  -4   2  685.82   17.42
  -8   4   2  689.83   23.17
  -8  -4   2  638.15   19.62
   8   4  -1   40.55    4.31
   8   4  -1   33.32    4.59
  -8   4   1   32.63    2.28
  -8  -4   1   43.00    4.63
  -8  -4   1   29.64    4.52
  -8   4   1   38.45    2.51
  -8   4   1   35.36    5.30
  -8  -4   1   39.20    5.10
   8   4   0  247.72   12.21
   8   4   0  234.57   10.78
  -8   4   0  234.08    8.68
  -8  -4   0  249.83   12.38
  -8  -4   0  255.53   11.74
  -8   4   0  248.39   13.56
  -8  -4   0  234.56   12.10
   8  -4   1   42.29    4.35
   8   4   1   38.84    4.93
  -8   4  -1   35.19    4.03
  -8  -4  -1   37.83    4.98
  -8   4  -1   30.25    5.08
  -8  -4  -1   40.61    5.05
  -8  -4  -1   33.60    4.82
   8  -4   2  278.35   12.14
  -8   4  -2  284.87   12.54
   8  -4   2  285.04   12.39
  -8  -4  -2  296.03   12.17
  -8   4  -2  284.40   14.88
  -8  -4  -2  294.19   14.46
  -8  -4  -2  259.19   13.27
  -8  -4  -3  190.23   12.31
   8  -4   3  180.90   10.84
   8  -4   3  216.81   10.24
  -8  -4  -3  211.00    9.57
  -8   4  -3  192.18   12.64
  -8  -4  -4   61.70    7.54
   8  -4   4   70.39    7.50
  -8  -4  -4   61.37    4.58
   8  -4   5    2.44    2.53
  -8  -4  -5    1.35    2.26
  -8   4  -6   42.59    7.03
  -8  -5   7   15.82    4.56
  -8  -5   6    4.04    3.38
  -8   5   5    2.93    3.26
  -8  -5   5    1.29    2.32
  -8  -5   5    5.66    2.31
  -8  -5   4   48.91    5.06
  -8  -5   4   49.98    6.85
  -8  -5   3    7.26    2.35
   8   5  -3    1.86    1.63
  -8  -5   3    4.63    2.52
  -8  -5   2   -3.12    2.07
   8   5  -2    0.42    1.76
  -8  -5   2    3.29    2.12
   8   5  -2    2.72    1.98
  -8   5   2    2.50    1.75
  -8  -5   2   -1.87    1.77
  -8   5   1   17.70    3.97
  -8  -5   1   15.55    3.06
   8  -5  -1   15.82    1.96
   8   5  -1   19.83    3.48
   8   5  -1   10.77    2.96
  -8  -5   1   15.40    3.26
  -8  -5   1   12.88    3.06
  -8   5   1   13.99    1.97
   8  -5   0  353.09   10.79
   8   5   0  380.44   14.96
   8   5   0  361.91   14.28
  -8  -5   0  351.30   15.37
  -8   5   0  358.52   11.52
  -8  -5   0  380.21   15.33
  -8   5   0  351.89   16.37
  -8  -5   0  339.29   14.44
   8  -5   1   33.03    4.11
  -8   5  -1   33.98    4.18
  -8  -5  -1   35.84    4.98
  -8  -5  -1   35.53    4.95
  -8   5  -1   40.72    5.71
  -8  -5  -1   35.71    4.89
  -8  -5  -2    7.55    2.43
  -8   5  -2    8.19    2.83
  -8  -5  -2    5.84    2.74
  -8   5  -2    7.01    2.84
   8  -5   2    8.89    2.72
  -8  -5  -2    9.60    2.48
  -8   5  -3    6.95    3.32
  -8  -5  -3    5.70    2.89
   8  -5   3    1.94    2.01
   8  -5   3    2.50    1.79
  -8  -5  -3    8.78    2.44
  -8  -5  -4    1.69    2.56
   8  -5   4    0.31    1.73
  -8  -5  -4    0.50    1.30
  -8  -5  -5    3.80    2.98
   8  -5   5    6.41    3.21
  -8   6   5   46.71    7.39
  -8  -6   5   46.93    5.57
  -8  -6   5   35.98    6.49
  -8  -6   4   10.04    2.95
  -8  -6   4    8.94    3.40
  -8  -6   3   76.77    6.95
  -8  -6   3   65.36    7.98
   8   6  -2   85.20    6.98
  -8  -6   2   95.95    7.83
  -8  -6   2   97.94    8.95
  -8  -6   2   98.03    7.52
  -8   6   2   90.93    8.83
  -8  -6   1    7.90    2.39
   8   6  -1    6.21    2.32
  -8  -6   1    3.35    1.87
   8  -6  -1    5.11    1.56
  -8  -6   1    5.86    2.49
  -8   6   1    5.97    2.27
   8  -6   0   54.91    4.74
   8   6   0   54.14    5.56
  -8  -6   0   49.58    6.29
  -8   6   0   46.19    4.56
  -8  -6   0   54.36    6.22
  -8   6   0   58.72    7.00
  -8  -6   0   57.94    6.02
   8  -6   1   46.87    4.98
  -8   6  -1   37.50    4.84
  -8  -6  -1   34.95    5.15
  -8  -6  -1   38.76    5.52
  -8   6  -1   38.37    5.58
  -8  -6  -1   33.89    4.72
   8  -6   2   86.60    7.35
  -8  -6  -2   79.69    7.00
  -8  -6  -2   69.00    7.76
  -8   6  -2   88.50    8.65
  -8  -6  -2   82.81    7.76
   8  -6   3   44.55    5.90
  -8  -6  -3   42.46    5.02
  -8   6  -3   44.66    6.37
  -8  -6  -3   48.24    7.08
  -8   6  -4   16.85    4.57
  -8  -6  -4   14.34    4.28
   8  -6   4   16.87    4.39
  -8  -6  -5    2.31    3.06
   8  -6   5    0.97    2.68
  -8   7   5    1.11    3.08
  -8  -7   5   -0.12    2.14
  -8  -7   4  181.99   11.54
  -8  -7   4  193.74   14.16
  -8  -7   3   20.47    4.18
  -8  -7   3   16.62    4.37
  -8  -7   2   20.81    4.15
  -8  -7   2   32.43    5.84
  -8   7   2   26.20    5.18
  -8  -7   1    3.13    2.15
  -8  -7   1    8.07    3.32
  -8   7   1    6.42    3.11
  -8  -7   1    1.53    1.49
   8  -7   0   48.38    4.81
  -8  -7   0   68.22    7.43
  -8  -7   0   60.11    7.23
  -8   7   0   64.85    7.21
  -8  -7   0   72.63    6.45
   8  -7   1   47.05    5.38
  -8  -7  -1   42.97    5.85
  -8  -7  -1   49.80    6.86
  -8   7  -1   47.57    6.46
  -8  -7  -1   49.11    5.50
   8  -7   2  144.93    9.91
  -8  -7  -2  131.89    9.61
  -8  -7  -2  138.38   11.48
  -8   7  -2  141.06   10.99
  -8  -7  -2  117.92    9.12
  -8   7  -3   15.65    4.19
   8  -7   3   14.48    3.91
  -8  -7  -3   11.11    2.97
  -8  -7  -3    9.73    3.74
  -8  -7  -4    0.31    2.72
  -8   7  -4    2.88    2.98
   8  -7   4    1.36    2.50
  -8   7  -5    3.60    3.28
   8  -7   5    2.62    3.46
  -8  -8   4    0.88    2.36
  -8  -8   3   93.11    9.09
  -8  -8   3   88.43    9.68
  -8  -8   2   44.85    6.46
  -8  -8   2   39.06    6.57
  -8  -8   1    4.70    3.27
  -8   8   1    2.03    2.36
  -8   8   0    5.66    2.75
  -8  -8   0    8.46    3.63
   8  -8   0    2.64    1.83
  -8   8  -1   32.40    5.53
   8  -8   1   40.77    5.21
  -8  -8  -1   49.44    7.36
  -8  -8  -1   31.04    4.39
   8  -8   2   82.03    7.83
  -8  -8  -2   64.86    8.31
  -8   8  -2   68.06    7.83
  -8  -8  -2   62.43    6.48
  -8   8  -3   26.02    5.27
  -8  -8  -3   25.36    4.77
   8  -8   3   23.73    4.73
  -8  -8  -3   20.19    5.30
  -8   8  -4   22.84    5.10
   8  -8   4   19.87    4.96
  -8   8  -5    0.86    2.83
  -8  -9   4    0.53    2.85
  -8  -9   3   18.29    4.82
  -8  -9   2   40.36    6.80
  -8  -9   1   12.98    4.30
  -8   9   1   19.90    4.43
  -8  -9   0    7.18    3.44
  -8   9   0    3.02    2.72
   8  -9   1  107.73    8.90
  -8  -9  -1   92.90   10.33
  -8   9  -1  127.59   10.52
  -8   9  -2    7.48    3.37
  -8  -9  -2    7.60    3.87
   8  -9   2   16.66    4.39
  -8   9  -3    2.79    2.77
   8  -9   3    4.01    3.40
  -8 -10   2   78.84    9.28
  -8 -10   1   49.08    7.80
  -8  10   0    8.35    3.33
  -9   0   6    8.69    3.99
  -9   0   6   10.94    4.42
  -9   0   5   -1.00    2.34
  -9   0   5    2.61    2.61
  -9   0   4  591.92   22.57
  -9   0   3    0.76    2.20
  -9   0   3    2.49    2.76
  -9   0   2  543.97   20.08
  -9   0   2  580.68   21.30
  -9   0   1   -0.22    2.09
  -9   0   1    0.30    1.57
  -9   0   1    0.51    0.76
  -9   0   1    0.51    0.72
  -9   0   0  161.39    7.35
  -9   0   0  176.12   10.32
  -9   0   0  181.26   11.98
  -9   0   0  156.24    7.09
  -9   0  -1   -1.01    2.65
  -9   0  -1    0.54    1.25
  -9   0  -1    0.89    1.27
  -9   0  -1    1.25    1.58
  -9   0  -2   39.70    4.71
  -9   0  -2   36.63    4.74
  -9   0  -2   48.30    6.61
  -9   0  -3    0.81    2.07
  -9   0  -4    0.52    2.09
  -9   0  -5   -0.81    2.57
  -9   0  -6   12.11    4.33
  -9  -1   6   75.14    9.24
  -9   1   6   55.17    8.09
  -9   1   6   70.46    8.86
  -9  -1   6   66.42    8.58
  -9   1   5   93.99    9.88
  -9   1   5   98.26    9.87
  -9  -1   5  101.88    9.86
  -9   1   4    0.70    1.83
  -9  -1   4    2.19    2.76
  -9   1   3   31.13    5.12
  -9  -1   3   26.67    4.72
  -9  -1   3   18.52    3.72
  -9   1   3   24.76    4.71
  -9   1   2   -1.08    1.57
  -9  -1   2    1.46    2.04
  -9  -1   2    0.08    0.60
  -9   1   2    0.67    1.90
  -9  -1   2    3.40    2.31
  -9  -1   2    0.45    0.66
  -9  -1   1   38.16    3.18
  -9   1   1   40.81    2.21
  -9   1   1   47.17    5.82
  -9  -1   1   46.15    5.85
  -9   1   1   43.37    2.30
  -9   1   1   45.86    6.12
  -9  -1   1   46.59    5.98
  -9  -1   0   11.41    2.21
  -9   1   0   10.26    3.28
  -9  -1   0    7.49    2.48
  -9   1   0    7.32    1.56
  -9  -1   0    7.65    1.98
  -9  -1   0   17.29    3.64
  -9   1   0   10.05    1.99
  -9  -1  -1  159.12    8.78
  -9   1  -1  155.84    8.07
  -9  -1  -1  152.90    8.57
  -9   1  -1  155.68    7.94
  -9  -1  -1  155.74    9.38
   9  -1   1  142.79    9.01
  -9   1  -1  154.49   11.15
  -9  -1  -1  153.73   10.74
  -9  -1  -2  214.50   11.17
  -9  -1  -2  193.53   10.52
  -9   1  -2  190.21   10.17
  -9   1  -2  190.50   10.13
  -9  -1  -2  211.94   10.38
  -9   1  -2  219.14   13.62
  -9  -1  -2  213.31   13.31
  -9  -1  -3  136.17    9.84
  -9   1  -3  132.93    9.41
  -9   1  -4   11.36    3.46
  -9  -1  -4    2.52    2.32
  -9  -1  -5   17.78    4.53
  -9   1  -5   21.10    4.70
  -9  -1  -6    1.01    3.04
  -9   1  -6    0.64    2.57
  -9  -2   6   20.46    5.18
  -9  -2   6   17.50    4.78
  -9   2   5   41.41    6.79
  -9  -2   5   37.79    6.30
  -9  -2   4   15.74    4.23
  -9  -2   3  440.94    8.22
  -9  -2   3  441.85   18.79
  -9  -2   3  446.26   19.00
  -9   2   3  455.95   19.88
  -9  -2   2    4.72    2.27
  -9  -2   2    8.88    1.70
  -9  -2   2    4.53    2.14
  -9   2   2    8.47    3.32
  -9  -2   1   26.40    4.60
  -9  -2   1   32.60    3.37
  -9  -2   1   42.52    5.72
  -9  -2   1   39.92    3.91
  -9   2   1   32.81    5.51
  -9  -2   0   77.94    5.73
  -9   2   0   57.33    4.05
  -9  -2   0   71.66    6.51
  -9   2   0   69.57    7.28
  -9  -2   0   65.73    5.37
  -9  -2   0   56.18    6.50
  -9  -2  -1  740.21   19.70
  -9   2  -1  734.89   17.18
  -9   2  -1  752.89   17.71
  -9  -2  -1  765.55   20.76
  -9   2  -1  736.62   25.14
  -9  -2  -1  788.26   20.27
  -9   2  -2   27.18    5.22
  -9  -2  -2   22.55    4.53
  -9  -2  -2   24.05    4.04
  -9  -2  -2   23.67    3.57
   9  -2   2   16.52    3.22
  -9   2  -2   21.22    3.57
  -9   2  -2   18.91    3.49
  -9   2  -3    8.48    2.53
  -9  -2  -3   15.13    3.93
  -9  -2  -3   13.84    2.75
  -9   2  -4    3.90    2.68
  -9  -2  -4    2.64    1.79
  -9   2  -5   28.23    5.68
  -9  -2  -5   34.76    6.31
  -9   2  -6    1.22    2.85
  -9  -3   6    3.87    3.27
  -9   3   5    1.20    2.90
  -9  -3   5    1.92    2.53
  -9  -3   4   84.39    9.15
  -9  -3   3   22.42    4.65
  -9  -3   3   28.49    4.99
  -9   3   3   31.54    5.65
  -9  -3   2    3.51    1.48
  -9  -3   2    5.92    2.35
  -9   3   2    2.18    2.05
  -9  -3   2    3.14    2.27
   9   3  -1   51.62    4.59
  -9  -3   1   50.92    6.19
  -9  -3   1   48.92    4.71
  -9   3   1   56.02    6.85
  -9  -3   1   44.93    6.00
  -9  -3   0   64.32    5.71
  -9   3   0   58.45    4.20
  -9  -3   0   49.03    5.60
  -9  -3   0   64.85    5.86
  -9   3   0   65.37    7.30
  -9  -3   0   54.53    6.33
  -9   3  -1   -0.21    1.28
  -9  -3  -1    7.80    2.46
  -9   3  -1    3.21    2.04
  -9   3  -1    6.35    2.03
  -9  -3  -1   10.31    3.36
  -9  -3  -1    1.46    1.92
  -9  -3  -1    5.82    2.15
  -9   3  -2    3.68    2.21
  -9   3  -2    4.99    3.12
  -9  -3  -2    9.81    3.35
  -9  -3  -2    8.63    2.71
  -9   3  -2    6.11    2.35
  -9  -3  -2    5.41    2.10
  -9  -3  -3   45.27    6.17
  -9   3  -3   39.31    5.47
  -9  -3  -3   39.34    4.33
  -9   3  -3   36.16    6.32
  -9  -3  -4   79.84    8.40
  -9   3  -4   76.86    8.08
  -9  -3  -5    6.70    3.92
  -9   3  -5    2.50    2.84
  -9   4   5   41.23    7.01
  -9  -4   5   34.68    6.22
  -9  -4   4   55.29    7.34
  -9  -4   3   26.39    3.43
  -9  -4   3   24.27    4.92
  -9   4   3   24.59    5.06
  -9  -4   2  251.96   14.22
  -9  -4   2  232.69   10.37
  -9   4   2  234.24   14.44
  -9  -4   2  233.73   12.84
  -9   4   1    1.13    2.35
  -9  -4   1   -2.38    2.03
   9   4  -1   -0.05    1.55
  -9  -4   1    1.04    1.59
  -9   4   1    0.62    0.58
  -9  -4   1    1.82    2.00
  -9   4   0  151.45    6.72
   9   4   0  147.81    9.02
  -9  -4   0  153.19   10.22
  -9   4   0  137.58    6.64
  -9  -4   0  162.65    9.80
  -9   4   0  173.26   12.27
  -9  -4   0  156.96   10.68
  -9   4  -1   30.87    5.51
  -9  -4  -1   23.69    4.47
  -9   4  -1   33.56    4.02
  -9   4  -1   27.73    3.95
  -9  -4  -1   23.89    4.08
  -9  -4  -1   33.68    4.89
  -9   4  -2  331.23   13.64
  -9   4  -2  295.10   13.36
  -9  -4  -2  322.45   13.60
  -9   4  -2  342.48   17.56
  -9  -4  -2  335.07   16.53
  -9  -4  -2  348.76   15.96
  -9   4  -3   34.86    6.06
  -9   4  -3   29.49    4.71
  -9  -4  -3   38.79    4.53
  -9  -4  -3   37.35    6.17
  -9   4  -4   10.92    4.11
  -9  -4  -4    3.30    2.89
  -9   4  -4    4.95    2.85
  -9   4  -5   26.21    5.46
  -9  -4  -5   25.40    5.50
  -9  -5   4    0.16    2.06
  -9  -5   3   21.88    3.77
  -9  -5   3   19.96    4.57
  -9  -5   2   22.86    3.82
  -9  -5   2   21.94    4.46
  -9   5   2   24.56    5.32
  -9  -5   2   28.67    4.65
   9   5  -1   42.83    5.00
  -9  -5   1   39.82    5.83
  -9  -5   1   40.25    5.05
  -9   5   1   41.01    6.03
  -9  -5   1   31.71    5.04
  -9   5   0    5.89    3.19
  -9  -5   0    5.29    2.62
  -9  -5   0    4.34    2.19
  -9  -5   0    3.84    2.33
  -9   5   0    4.61    1.60
   9  -5   1   53.87    5.08
  -9  -5  -1   46.02    5.65
  -9  -5  -1   47.25    6.12
  -9   5  -1   38.19    6.07
  -9  -5  -1   44.45    6.06
   9  -5   2   91.85    7.45
  -9  -5  -2   84.00    7.28
  -9   5  -2   72.08    8.32
  -9  -5  -2   86.79    8.71
  -9  -5  -2   74.06    7.84
   9  -5   3   49.44    6.14
  -9  -5  -3   51.79    5.40
  -9   5  -3   55.99    7.63
  -9  -5  -3   57.23    7.49
  -9   5  -4   12.75    4.12
  -9  -5  -4   15.19    4.25
   9  -5   4   11.36    3.66
   9  -5   5   10.15    4.24
  -9  -6   4    4.80    3.27
  -9  -6   3  191.45   10.97
  -9  -6   3  175.43   13.26
  -9  -6   2    7.03    2.74
  -9  -6   2    6.63    2.79
  -9  -6   2    4.43    2.55
  -9   6   2    5.85    3.20
  -9  -6   1   17.94    3.81
  -9  -6   1   27.72    4.54
  -9  -6   1   30.89    5.50
  -9   6   1   22.41    4.83
  -9   6   0   17.25    4.42
  -9  -6   0   17.20    3.46
  -9  -6   0   23.47    4.28
  -9  -6   0   27.37    4.90
  -9   6  -1    7.57    4.04
  -9  -6  -1    9.84    3.49
   9  -6   1   11.34    2.82
  -9  -6  -1    6.72    2.92
  -9  -6  -1    9.22    3.42
   9  -6   2   57.22    6.15
  -9  -6  -2   62.29    6.70
  -9  -6  -2   56.95    7.35
  -9   6  -2   59.80    7.95
  -9  -6  -2   65.20    7.34
  -9   6  -3   18.33    4.93
  -9  -6  -3   23.01    4.95
   9  -6   3   15.97    4.05
  -9  -6  -3    9.23    2.75
  -9  -6  -3   21.89    5.22
  -9  -6  -4    6.18    3.94
  -9   6  -4    3.79    3.83
   9  -6   4    1.51    2.46
   9  -6   5    0.62    3.04
  -9  -7   3   23.02    4.43
  -9  -7   3   10.23    4.24
  -9  -7   2  123.32    9.86
  -9  -7   2  129.94   11.47
  -9   7   2  129.97   11.31
  -9  -7   1   25.50    4.89
  -9  -7   1   33.62    5.83
  -9   7   1   28.99    5.60
  -9  -7   1   19.79    3.92
  -9   7   0    0.77    2.43
  -9  -7   0    1.82    2.13
  -9  -7   0    1.90    2.76
  -9  -7   0    1.05    2.18
  -9   7  -1    1.65    2.76
  -9  -7  -1    2.23    2.33
  -9  -7  -1    4.31    2.94
  -9  -7  -1    5.56    3.38
  -9   7  -2   20.82    5.08
  -9  -7  -2   17.45    4.11
   9  -7   2   18.21    3.86
  -9  -7  -2   17.58    4.07
  -9  -7  -2   14.37    4.83
  -9   7  -3   10.92    3.92
  -9  -7  -3    8.52    3.76
   9  -7   3   14.58    4.15
  -9  -7  -3    9.33    2.97
  -9  -7  -3   11.99    4.42
   9  -7   4   98.14    9.77
  -9   7  -4   98.80   10.51
  -9  -8   3  125.96   10.46
  -9  -8   2   53.49    7.03
  -9  -8   1    8.67    3.93
  -9  -8   1    6.19    3.33
  -9   8   1    5.37    3.35
  -9   8   0    0.16    2.54
  -9  -8   0    5.29    3.61
  -9  -8   0    0.99    2.49
  -9   8  -1    0.95    2.61
  -9  -8  -1    3.41    3.22
  -9  -8  -1    1.18    2.33
  -9   8  -2   39.57    6.65
  -9  -8  -2   29.03    6.26
  -9  -8  -2   36.61    5.59
  -9   8  -3    3.88    3.50
   9  -8   3    2.25    2.98
   9  -8   4   -0.28    2.89
  -9  -9   3    0.27    2.75
  -9  -9   2    3.14    3.45
  -9  -9   1   26.74    5.65
  -9   9   1   33.11    6.20
  -9  -9   0   63.06    8.48
  -9   9   0   59.21    7.80
  -9   9  -1    1.44    2.76
  -9  -9  -1    0.60    2.67
  -9   9  -2    5.87    3.64
  -9  -9  -2    4.32    3.20
  -9   9  -3   38.48    6.59
 -10   0   5    0.54    2.60
 -10   0   4   38.85    6.50
 -10   0   3    0.05    2.32
 -10   0   3    1.31    2.15
 -10   0   2  140.23   10.86
 -10   0   2  143.87   11.54
 -10   0   1    0.20    2.02
 -10   0   1    0.55    0.89
 -10   0   1    3.32    2.73
 -10   0   0  270.93   14.21
 -10   0   0  270.17   15.65
 -10   0   0  254.77    9.59
 -10   0  -1    0.56    1.89
 -10   0  -1    1.61    1.82
 -10   0  -1   -0.57    1.38
 -10   0  -1    0.50    1.60
 -10   0  -2   -0.69    2.15
 -10   0  -2    3.28    2.10
 -10   0  -3    0.06    2.83
 -10   0  -3    2.62    2.50
 -10   0  -4    1.92    2.31
 -10   0  -5    4.35    3.73
 -10   1   5    1.53    2.61
 -10  -1   5    3.38    3.34
 -10   1   4   29.23    5.68
 -10  -1   4   38.59    6.27
 -10   1   3  125.64   10.79
 -10  -1   3  140.50   11.26
 -10  -1   3  136.87   11.19
 -10   1   3  124.32   10.98
 -10   1   2   47.77    6.42
 -10  -1   2   44.34    6.10
 -10   1   2   39.05    6.07
 -10  -1   2   41.26    6.24
 -10   1   1   21.28    4.68
 -10  -1   1   19.61    4.82
 -10   1   1   17.92    3.95
 -10  -1   1   23.45    4.52
 -10   1   0   31.02    5.77
 -10  -1   0   26.29    4.85
 -10  -1   0   27.20    4.66
 -10  -1   0   29.79    3.61
 -10   1  -1   10.43    3.62
 -10  -1  -1    7.72    3.03
 -10  -1  -1   12.45    2.85
 -10   1  -1   10.66    2.46
 -10  -1  -1   11.62    3.18
 -10  -1  -1    6.58    2.50
 -10  -1  -2   37.82    5.07
 -10   1  -2   30.73    5.93
 -10  -1  -2   38.16    6.08
 -10   1  -2   36.47    4.67
 -10  -1  -2   31.26    4.50
 -10   1  -3    3.82    3.24
 -10  -1  -3    1.19    2.81
 -10   1  -3    0.89    1.92
 -10  -1  -3    2.91    2.15
 -10   1  -4    4.32    2.77
 -10  -1  -4    8.15    3.56
 -10   1  -5    6.77    3.66
 -10  -1  -5   18.70    5.39
 -10  -2   4   31.86    5.93
 -10  -2   3    6.71    3.30
 -10  -2   3    5.63    3.58
 -10   2   3    5.17    3.30
 -10  -2   2    4.95    2.36
 -10   2   2    4.89    2.77
 -10  -2   2    1.44    2.05
 -10  -2   1  106.72    9.26
 -10  -2   1  103.43    6.15
 -10   2   1  108.85   10.00
 -10  -2   1  113.32   10.02
 -10   2   0    4.88    2.48
 -10  -2   0    0.19    2.12
 -10  -2   0    5.81    2.25
 -10  -2   0    5.11    1.88
 -10   2  -1   84.96    6.17
 -10  -2  -1   59.21    5.90
 -10  -2  -1   65.08    6.71
 -10   2  -1   64.63    8.09
 -10  -2  -1   94.83    9.35
 -10  -2  -1   69.22    6.46
 -10  -2  -2   48.21    5.78
 -10   2  -2   28.81    5.55
 -10  -2  -2   30.28    5.47
 -10   2  -2   37.64    4.80
 -10  -2  -2   33.44    4.66
 -10  -2  -3   97.15    8.90
 -10   2  -3   93.11    8.17
 -10  -2  -3   90.09    6.74
 -10   2  -3   84.57    9.61
 -10  -2  -3   94.54    9.92
 -10   2  -4    3.75    3.52
 -10  -2  -4    1.06    2.30
 -10   2  -4    3.26    3.14
 -10  -2  -5    5.45    3.60
 -10   2  -5    3.96    2.87
 -10  -3   4    2.19    2.39
 -10  -3   3    6.36    3.59
 -10  -3   3    1.58    2.74
 -10   3   3    0.23    2.73
 -10  -3   2  345.61   17.36
 -10   3   2  343.88   18.31
 -10  -3   2  353.63   17.56
 -10  -3   1  143.64   10.93
 -10  -3   1  141.82    8.15
 -10   3   1  143.84   11.80
 -10  -3   1  139.20   11.05
 -10  -3   0   68.89    7.25
 -10  -3   0   72.33    6.41
 -10   3   0   73.35    8.57
 -10  -3   0   62.90    7.25
 -10   3  -1   13.69    4.22
 -10  -3  -1    6.84    3.02
 -10   3  -1    8.59    2.35
 -10  -3  -1    7.64    2.65
 -10  -3  -1    6.93    2.35
 -10   3  -2  123.65    8.47
 -10  -3  -2  135.57    9.21
 -10   3  -2  127.40   11.20
 -10  -3  -2  133.60   11.43
 -10  -3  -2  125.45    9.57
 -10   3  -3    3.45    3.08
 -10  -3  -3    2.81    2.44
 -10  -3  -3    2.44    2.40
 -10  -3  -3    5.77    2.26
 -10   3  -3    6.05    2.73
 -10   3  -4   17.77    5.52
 -10   3  -4   16.93    4.43
 -10  -3  -4   11.12    3.95
 -10   3  -5    5.95    3.68
 -10  -4   4   90.99   10.01
 -10  -4   3  103.32   10.11
 -10   4   3  111.12   11.05
 -10  -4   2    5.76    2.19
 -10  -4   2   17.02    4.50
 -10   4   2    8.24    3.58
 -10  -4   2    8.08    3.13
 -10   4   1    6.44    3.42
 -10  -4   1    9.76    3.54
 -10  -4   1    2.27    1.67
 -10  -4   1    3.79    2.35
 -10  -4   0  166.00   11.50
 -10  -4   0  158.58    9.97
 -10   4   0  168.11   13.03
 -10  -4   0  182.72   12.48
 -10   4  -1    2.76    3.12
 -10  -4  -1    2.14    2.36
 -10  -4  -1   -0.52    1.53
 -10  -4  -1    1.03    1.89
 -10   4  -1   -1.18    1.24
 -10  -4  -2    2.63    2.31
 -10   4  -2    4.46    2.93
 -10  -4  -2    2.75    2.71
 -10   4  -2    3.06    2.18
 -10  -4  -2    0.86    1.72
 -10   4  -3    4.78    3.07
 -10  -4  -3   10.09    4.25
 -10  -4  -3    4.47    2.70
 -10  -4  -3    5.21    2.21
 -10   4  -3    5.76    2.79
 -10  -4  -4   58.69    7.89
 -10   4  -4   72.80    8.36
 -10   4  -5    2.49    3.55
 -10  -5   3  139.95   11.97
 -10  -5   2    3.04    1.98
 -10  -5   2    3.48    2.52
 -10   5   2    2.13    2.50
 -10  -5   2    2.99    2.74
 -10  -5   1  252.45   15.01
 -10  -5   1  251.47   12.79
 -10   5   1  226.54   15.26
 -10  -5   1  245.83   14.05
 -10   5   0    2.85    3.10
 -10  -5   0    3.82    2.88
 -10  -5   0   -1.37    1.92
 -10  -5   0    1.46    2.50
 -10   5  -1   35.61    6.58
 -10  -5  -1   22.58    4.82
 -10  -5  -1   24.89    4.79
 -10  -5  -1   30.02    5.20
 -10   5  -2    3.22    2.94
 -10  -5  -2    1.05    2.32
 -10  -5  -2    1.32    2.05
 -10   5  -2    2.59    2.39
 -10  -5  -2    3.59    2.83
 -10   5  -3  114.86    9.51
 -10   5  -3  127.65   11.88
 -10  -5  -3  126.76   11.22
 -10  -5  -3  110.54   10.77
 -10  -5  -4    5.49    3.72
 -10   5  -4    3.92    3.22
 -10  -6   2    8.15    3.09
 -10  -6   2    0.73    2.41
 -10  -6   2    0.99    2.04
 -10   6   2    4.11    3.22
 -10  -6   1   68.16    8.05
 -10  -6   1   61.37    6.99
 -10   6   1   65.17    8.34
 -10  -6   1   59.61    6.99
 -10   6   0   -1.52    2.48
 -10  -6   0   -0.18    1.98
 -10  -6   0    4.24    3.06
 -10  -6   0    5.40    3.15
 -10  -6  -1   90.68    8.78
 -10  -6  -1   85.75    8.85
 -10   6  -1   88.23    9.68
 -10  -6  -1   77.13    8.23
 -10   6  -2    1.73    2.71
 -10  -6  -2    0.35    2.67
 -10  -6  -2    0.82    2.08
 -10  -6  -2    8.02    3.66
 -10   6  -3    1.99    3.37
 -10  -6  -3    2.40    2.90
 -10  -6  -3    2.16    3.04
 -10  -6  -4    4.01    3.60
 -10  -7   2  177.44   11.77
 -10   7   2  164.11   13.41
 -10  -7   1   19.83    4.50
 -10  -7   1   33.78    6.16
 -10   7   1   18.76    5.01
 -10   7   0   11.83    4.30
 -10  -7   0   11.40    4.05
 -10  -7   0    3.13    2.69
 -10   7  -1    2.78    3.18
 -10  -7  -1    4.46    2.95
 -10  -7  -1    6.22    3.62
 -10  -7  -1    5.02    3.01
 -10   7  -2   18.40    5.00
 -10  -7  -2   19.38    4.61
 -10  -7  -2   18.80    4.34
 -10  -7  -2   21.55    5.31
 -10  -7  -3    0.11    2.63
 -10  -8   1   32.92    6.04
 -10  -8   0   51.05    7.37
 -10   8   0   59.44    8.10
 -10   8  -1    0.94    2.73
 -10  -8  -1   -0.06    2.90
 -10  -8  -1    0.16    2.45
 -10  -8  -2    6.11    3.51
 -11   0   3    0.63    2.65
 -11   0   3    1.85    2.68
 -11   0   2   11.31    3.81
 -11   0   2    3.20    2.98
 -11   0   1    5.21    3.26
 -11   0   1    0.79    2.45
 -11   0   0    4.13    2.63
 -11   0   0    9.66    3.08
 -11   0  -1   -0.18    2.43
 -11   0  -1    1.12    1.47
 -11   0  -2   67.30    6.62
 -11   0  -2   71.60    9.03
 -11   0  -3    2.86    3.54
 -11   0  -3    2.12    2.57
 -11   0  -4   18.54    4.78
 -11   1   3   16.41    4.41
 -11  -1   3   10.79    4.11
 -11  -1   3   14.87    4.69
 -11   1   3   14.50    4.64
 -11  -1   2    5.69    3.31
 -11   1   2    6.66    3.48
 -11  -1   2    8.05    3.59
 -11   1   1    0.40    2.76
 -11  -1   1    1.22    2.65
 -11  -1   1   -1.76    2.26
 -11   1   0   14.60    4.86
 -11  -1   0    8.83    3.50
 -11  -1   0    5.84    2.87
 -11  -1  -1   41.77    6.77
 -11  -1  -1   41.61    5.87
 -11   1  -1   44.68    7.30
 -11  -1  -1   37.74    4.79
 -11  -1  -2   91.00    8.12
 -11   1  -2   75.77    6.89
 -11   1  -2   91.20   10.22
 -11  -1  -2   80.12    9.82
 -11  -1  -3    8.84    4.06
 -11  -1  -3   10.42    3.65
 -11   1  -3   16.40    3.97
 -11   1  -4    3.41    3.25
 -11  -1  -4    0.37    2.54
 -11  -2   3   16.25    4.46
 -11  -2   3   15.41    4.66
 -11   2   3   13.70    4.79
 -11  -2   2   34.67    6.09
 -11  -2   2   43.62    6.77
 -11   2   2   25.90    5.80
 -11   2   1    8.90    4.05
 -11  -2   1    9.93    3.60
 -11  -2   1   15.65    4.26
 -11   2   0    4.58    3.00
 -11  -2   0    5.44    3.57
 -11  -2   0    2.09    2.29
 -11   2  -1   12.67    4.78
 -11  -2  -1    5.11    3.24
 -11  -2  -1    6.35    2.71
 -11  -2  -1   13.06    3.39
 -11   2  -2    1.69    2.99
 -11  -2  -2    4.82    3.16
 -11  -2  -2    1.55    2.21
 -11  -2  -2    2.58    2.03
 -11   2  -2    7.07    2.62
 -11  -2  -3   49.55    6.89
 -11  -2  -3   41.87    7.42
 -11   2  -3   41.42    5.87
 -11   2  -4    6.42    3.62
 -11  -2  -4   15.48    4.38
 -11  -3   3    6.53    3.43
 -11  -3   3    4.47    2.92
 -11  -3   2   81.81    9.21
 -11   3   2   87.25    9.80
 -11  -3   2   85.47    9.29
 -11   3   1   10.13    4.29
 -11  -3   1    7.87    3.72
 -11  -3   1    5.13    2.78
 -11  -3   0  145.07   11.10
 -11   3   0  151.98   12.90
 -11  -3   0  143.66   11.97
 -11  -3  -1  113.36    9.38
 -11   3  -1  108.70   11.30
 -11  -3  -1  124.56    9.44
 -11  -3  -1  118.96   11.31
 -11  -3  -2  132.27    9.55
 -11   3  -2  132.94   12.64
 -11  -3  -2  143.73   12.42
 -11  -3  -2  139.31   10.65
 -11  -3  -3    0.37    3.12
 -11  -3  -3    2.63    2.88
 -11   3  -3    4.12    2.98
 -11  -3  -4    5.63    3.79
 -11   3  -4   10.36    3.96
 -11  -4   2   70.86    8.46
 -11   4   2   54.25    8.21
 -11  -4   2   52.41    7.26
 -11  -4   1   77.17    8.62
 -11   4   1   55.55    8.20
 -11  -4   1   65.01    8.04
 -11   4   0   37.82    6.83
 -11  -4   0   37.25    6.43
 -11  -4   0   47.81    6.72
 -11  -4   0   47.64    5.82
 -11   4  -1    8.44    4.17
 -11  -4  -1    5.25    3.32
 -11  -4  -1    3.26    2.44
 -11  -4  -1    5.59    3.06
 -11  -4  -2   47.36    7.17
 -11  -4  -2   41.80    5.70
 -11  -4  -2   42.04    6.20
 -11  -4  -3    1.72    3.34
 -11  -4  -3    3.60    2.86
 -11  -5   2    3.34    3.18
 -11  -5   1   13.30    4.35
 -11  -5   1    4.55    2.89
 -11   5   0   -0.38    2.78
 -11  -5   0    1.47    2.61
 -11  -5   0    2.29    2.36
 -11  -5   0    2.02    2.44
 -11  -5  -1  213.46   13.55
 -11  -5  -1  196.53   12.95
 -11  -5  -1  192.32   13.76
 -11  -5  -2    2.13    2.90
 -11  -5  -2    0.51    2.20
 -11  -5  -2    4.41    3.88
 -11  -5  -3    3.91    3.67
 -11  -6   1   57.22    7.40
 -11  -6   0    2.62    3.12
 -11  -6   0    1.87    2.66
 -11  -6   0    1.77    2.86
 -11  -6  -1    2.57    3.30
 -11  -6  -1    2.32    3.00
 -11  -6  -1    4.95    3.32
 -11  -6  -2    2.85    3.41
 -11  -6  -2    5.05    3.66
 -11  -7  -1    5.42    3.82
 -11  -7  -1   13.31    4.10
 -12   0   1   -0.22    2.37
 -12  -1   1    1.27    2.46
 -12  -1   0   17.18    4.63
 -12  -2   1   11.03    4.23
 -12  -2   1   14.43    4.14
 -12  -2   0   11.21    4.06
 -12  -2   0    5.11    3.01
 -12  -2  -1    8.20    3.12
 -12  -3   1    1.10    2.90
 -12  -3   1    4.92    3.19
 -12  -3   0   64.27    7.98
 -12  -3   0   51.00    7.98
 -12  -3  -1    9.92    3.46
 -12  -4   1    0.66    2.94
 -12  -4   0    1.71    2.98
 -12  -4   0    1.56    2.70
 -12  -4  -1   24.17    5.09
 -12  -5   1   36.27    6.45
 -12  -5  -1    0.87    2.70
   0   0   0    0.00    0.00


TITL 123TrzPO4_KN2102c03a12_353K in P2(1)/c
REM P2(1)/c (#14 in standard setting)
CELL 0.71073   9.302408   9.779810   7.145889  90.0000  91.9920  90.0000
ZERR    3.00   0.000418   0.000516   0.000419   0.0000   0.0051   0.0000
LATT  1
SYMM -x, y+1/2,-z+1/2
SFAC C H N O
UNIT 33.00 30.00 3.00 3.00
TREF
HKLF 4
END
_computing_structure_solution     'SHELXT 2018/2 (Sheldrick, 2018)'
;
_shelx_hkl_checksum                95638
_olex2_submission_special_instructions  'No special instructions were received'
_oxdiff_exptl_absorpt_empirical_details
;
Empirical correction (ABSPACK) includes:
- Absorption correction using spherical harmonics
- Frame scaling
- Detector area scaling
;
_oxdiff_exptl_absorpt_empirical_full_max  1.070
_oxdiff_exptl_absorpt_empirical_full_min  0.925
